# Supplementary material for: Exploring the evolution of CHS gene family in plants
Source: Front Genet. 2024 Apr 30;15:1368358. doi: 10.3389/fgene.2024.1368358 (PMC11091334; doi:10.3389/fgene.2024.1368358)
Supplement: Supplementary file 1 [file DataSheet1.ZIP › Supplementray File 1.fasta]

>AB_Alp106130
------------------------------------------------------------
------------------------------------------------------------
------------------------------------------------------------
------------------------------------------------------------
------------------------------------------------------------
------------------------------------------------------------
------------------------------------------------------------
------------------------------------------------------------
------------------------------------------------------------
------------------------------------------------------------
------------------------------------------------------------
------------------------------------------------------------
------------------------------------------------------------
------------------------------------------------------------
------------------------------------------------------------
------------------------------------------------------------
------------------------------------------------------------
------------------------------------------------------------
------------------------------------------------------------
------------------------------------------------------------
------------------------------------------------------------
------------------------------------------------MSSL--------
------------------------------------------------------------
------------------------------------------------------------
------------------------------------------------------------
------------------------------------------------------------
------------------------------------------------------------
------------------------------------------------------------
------------------------------------------------------------
----------------------G-------------------------------------
------MN------------------------------------G---------------
--------VEKQS---------------------------------SIL-----------
---------------------------------TR-R-------------V---------
----AHP------G----------------------------------------------
---------------------------------KAT-------------VL-AL------
------------------------------------------------------------
--------------------GK----------------AF-------------PS-Q---
-------------------------------------------------------V-V--
--------------PQ----------ENL----------------V---E----GFL---
------------------------------------------------------------
------------------------RDT-------------------------KC------
---------D-D------------------------------------------------
----------------------AH-IKEK-LEH-----------L---------------
-------------C----------------------------------------------
------------------------------------------------------------
------------------------------------------------------------
------------------------------------------------------------
------------------------------------------------------------
------------------------------------------------------------
-----------------------------------------K------------------
-TTTVK-----TR---------YTVL--SREI---------LDK-Y--------------
---P--------E-L---------T-TEG--------------------T-P-TIKQRLE
I-ANE--------AVVEM-A--LEA-----------SL--GCIKEWG-R-----------
----------------------P-VED-IT--------HI-----------------VYV
-S-S-S-EI-RLPGGD--------LYLSAKLG----------------------------
------------------------------------------------------------
------------------------------------------------------------
------------------------------------------------------------
------------------------------------------------------------
-----------LRNDV--NRVMLYF-LGCYGGVT----------GLRVAKDIAE-NN---
--PG-S---RVLLTTSE-T-TI--------LG-FRP-----P-NMARPYD----------
------LVGAALFGD----GAA---AVII---G---A-----------D---P---R---
-----E--------S-----------E-A-PFMELHY-----------------------
-----------AVQQFL---PGTQNV-I----D-GR-LTEE-------------------
G-----------I--NFK-LG--R------------DLPQKIED-----NIEEFCE----
---------K-----LM--G---------------KA-----G----D------E-S-ME
--------------------------------------------FNDMF---W----AVH
-PG-G--------------PAILN--------------RL-ET-------------KLRL
E---------KEKLDS-----SRRALR---------------------------------
------------------------------------------------------------
------------------------------------------------------------
------------------------------------------------------------
------------------------------------------------------------
--------------------------DYGNASSNTILYV---------------------
------------------------------------------------------------
------------------------------------------------------------
------------------------------------------------------------
------------------------------------------------------------
-----------------------------------------------------------M
ENV----RDEL----KK-----K-------------------GNA-A-----------Q-
------------------------------------------------------------
------------E-W---G-----------------------------------------
-----------------------------------------------------LGL----
---AFG---------P------------------------------------------GI
-------T----------------------------------------------------
------------------------------------------------------------
------------------------------------------------------------
------------------------------------------------------------
------------------------------------------------------------
------------------------------------------------------------
------------------------------------------------------------
------------------------------------------------------------
------------------------------------------------------------
------------------------------------------------------------
------------------------------------------------------------
------------------------------------------------------------
------------------------------------------------------------
------------------------------------------------------------
------------------------------------------------------------
---------F---E----------------G-----------------------------
------------------------------------------------------------
----------------------------------------------L-------------
------L-----------------------------------------------------
------------------------------------------------------------
------------------------------------------------------------
------------------------------------------------------------
------------------------------------------------------------
------------------------------------------------------------
------------------------------------------------------------
------------------------------------------------------------
------------------------------------------------------------
--------IRS-----------------------------L-------------------
------------------------------------------------------------
-----TST----------------------------------------------------
------------------------------------------------------------
------------------------------------------------------------
------------------------------------------------------------
------------------------------------------------------------
------------------------------------------------------------
------------------------------------------------------------
------------------------------------------------------------
------------------------------------------------------------
------------------------------------------------------------
------------------------------------------------------------
------------------------------------------------------------
------------------------------------------------------------
------------------------------------------------------------
------------------------------------------------------------
------------------------------------------------------------
------------------------------------------------------------
------------------------------------------------------------
------------------------------------------------------------
--------------------------------
>AO_XP_002889339.2
MCSPEGRQFCHGGRLPYFAAMVSSVP--------------------------KLHALFV-
AKSLPVV--------------IRAAKITNEEG-------------------SASTKSKLA
RSLARAVN-SNPWSDELESSLSSLHPSEPLSRTTVLQTLRL----IKVPADGLRFFD---
--WVYNKGFSHKEQSFFLMLEFLGRARNLNAARN-----FLFSIEKRS----NGCVKLQD
RYFNSLIRSYGNAGLFQESVN--LFQTMKKMGISPSVLTFNSLLSILLKRG----RTGMA
HDMFD---EMRRTYGVTPDSYTFNTLISGF--------------CKNSMVDQAFTIFKEM
ELYSCNPDVVTYNTIIDGLCRAGKVKIAHNLLNGMLKKATA-----VHPNIVSYTTLLRG
YCMKQEIDEALLVFHEMLTRGLKPNAVTY-------NTLIKGLSEAHRYDEIKGFLIGGD
AFTTFSPDACTFNILIKAHCDAGHLDAAMKVFQEMLNMKLHP------------------
--------DSASYSVL------IRTLC---------LRNEFDKAETL---------FNEL
FEKEVLLGKNECKPLAAAY---------------NLMFEYLCANGKAKQ---AEKVFRQL
MKRGAQDPSSYRT-----LITGLCREGKFKAAYELL----VLMLRREFVPDPETYEVLID
GLLKIGE-----------ALLAHDTLQRMLRSSYLPVATTFHSVLAELV-----KRKFAN
DSFGLLTVML-------------EKRIRQNIDLSTQAVRLVF-----SSAQKEKAFLIVR
LLYD-----NGY-----LIKME-------------------------ELLDFLCENRKLL
DAHT-----LVLFC------LEKSQMVDIDTCNTIIEGLCKHKRHS--EAFSLYNELVEL
GNH-QQ-------------------------------LSCHVVLT------NALEAAGKW
EELQFVSKR---------------------------------------------------
------------------------------------------------------------
--------------------------MATMRKSDNCAVSETVHLVSGKWGPFSLFPFSIL
----------CLELSIANCKIFAP----QQLNKFVFIV-SVTGLYG--------------
-----------------------------------RCNSLFITFTFM-MSNS--------
------------------------------------------------------------
------------------------------------------------------------
------------------------------------------------------------
------------------------------------------------------------
------------------------------------------------------------
------------------------------------------------------------
------------------------------------------------------------
----------------------R-------------------------------------
------MN------------------------------------G---------------
--------VEKLS---------------------------------SIS-----------
---------------------------------TR-R-------------V---------
----ANP------G----------------------------------------------
---------------------------------KAT-------------LL-AL------
------------------------------------------------------------
--------------------GK----------------AF-------------PS-Q---
-------------------------------------------------------V-V--
--------------PQ----------ENL----------------V---E----GFL---
------------------------------------------------------------
------------------------RDT-------------------------KC------
---------E-D------------------------------------------------
----------------------AF-IKEK-LEH-----------L---------------
-------------C----------------------------------------------
------------------------------------------------------------
------------------------------------------------------------
------------------------------------------------------------
------------------------------------------------------------
------------------------------------------------------------
-----------------------------------------K------------------
-TTTVK-----TR---------YTVL--SREI---------LDK-Y--------------
---P--------E-L---------T-TEG--------------------S-P-TIKQRLE
I-ANE--------AVVEM-A--LEA-----------SL--GCIKEWG-R-----------
----------------------P-VED-IT--------HI-----------------VYV
-S-S-S-EI-RLPGGD--------LYLSAKLG----------------------------
------------------------------------------------------------
------------------------------------------------------------
------------------------------------------------------------
------------------------------------------------------------
-----------LRNDV--NRVMLYF-LGCYGGVT----------GLRVAKDIAE-NN---
--PG-S---RVLLTTSE-T-TI--------LG-FRP-----P-NKARPYD----------
------LVGAALFGD----GAA---AVII---G---A-----------D---P---R---
-----E--------C-----------E-A-PFMELHY-----------------------
-----------AVQQFL---PGTQNV-I----D-GR-LTEE-------------------
G-----------I--NFK-LG--R------------DLPQKIEE-----NIEEFCK----
---------K-----LM--G---------------KA---G-G----D------E-S-ME
--------------------------------------------FNDMF---W----AVH
-PG-G--------------PAILN--------------RL-ET-------------KLKL
E---------KEKLES-----SRRALV---------------------------------
------------------------------------------------------------
------------------------------------------------------------
------------------------------------------------------------
------------------------------------------------------------
--------------------------DYGNVSSNTILYV---------------------
------------------------------------------------------------
------------------------------------------------------------
------------------------------------------------------------
------------------------------------------------------------
-----------------------------------------------------------M
EYM----REEL----KK-----K-------------------GDE-A-----------Q-
------------------------------------------------------------
------------E-W---G-----------------------------------------
-----------------------------------------------------LGL----
---AFG---------P------------------------------------------GI
-------T----------------------------------------------------
------------------------------------------------------------
------------------------------------------------------------
------------------------------------------------------------
------------------------------------------------------------
------------------------------------------------------------
------------------------------------------------------------
------------------------------------------------------------
------------------------------------------------------------
------------------------------------------------------------
------------------------------------------------------------
------------------------------------------------------------
------------------------------------------------------------
------------------------------------------------------------
------------------------------------------------------------
---------F---E----------------G-----------------------------
------------------------------------------------------------
----------------------------------------------L-------------
------L-----------------------------------------------------
------------------------------------------------------------
------------------------------------------------------------
------------------------------------------------------------
------------------------------------------------------------
------------------------------------------------------------
------------------------------------------------------------
------------------------------------------------------------
------------------------------------------------------------
--------IRS-----------------------------L-------------------
------------------------------------------------------------
-----TSP----------------------------------------------------
------------------------------------------------------------
------------------------------------------------------------
------------------------------------------------------------
------------------------------------------------------------
------------------------------------------------------------
------------------------------------------------------------
------------------------------------------------------------
------------------------------------------------------------
------------------------------------------------------------
------------------------------------------------------------
------------------------------------------------------------
------------------------------------------------------------
------------------------------------------------------------
------------------------------------------------------------
------------------------------------------------------------
------------------------------------------------------------
------------------------------------------------------------
------------------------------------------------------------
--------------------------------
>BC_NP_171707.1
------------------------------------------------------------
------------------------------------------------------------
------------------------------------------------------------
------------------------------------------------------------
------------------------------------------------------------
------------------------------------------------------------
------------------------------------------------------------
------------------------------------------------------------
------------------------------------------------------------
------------------------------------------------------------
------------------------------------------------------------
------------------------------------------------------------
------------------------------------------------------------
------------------------------------------------------------
------------------------------------------------------------
------------------------------------------------------------
------------------------------------------------------------
------------------------------------------------------------
------------------------------------------------------------
------------------------------------------------------------
------------------------------------------------------------
------------------------------------------------MSNS--------
------------------------------------------------------------
------------------------------------------------------------
------------------------------------------------------------
------------------------------------------------------------
------------------------------------------------------------
------------------------------------------------------------
------------------------------------------------------------
----------------------R-------------------------------------
------MN------------------------------------G---------------
--------VEKLS---------------------------------SKS-----------
---------------------------------TR-R-------------V---------
----ANA------G----------------------------------------------
---------------------------------KAT-------------LL-AL------
------------------------------------------------------------
--------------------GK----------------AF-------------PS-Q---
-------------------------------------------------------V-V--
--------------PQ----------ENL----------------V---E----GFL---
------------------------------------------------------------
------------------------RDT-------------------------KC------
---------D-D------------------------------------------------
----------------------AF-IKEK-LEH-----------L---------------
-------------C----------------------------------------------
------------------------------------------------------------
------------------------------------------------------------
------------------------------------------------------------
------------------------------------------------------------
------------------------------------------------------------
-----------------------------------------K------------------
-TTTVK-----TR---------YTVL--TREI---------LAK-Y--------------
---P--------E-L---------T-TEG--------------------S-P-TIKQRLE
I-ANE--------AVVEM-A--LEA-----------SL--GCIKEWG-R-----------
----------------------P-VED-IT--------HI-----------------VYV
-S-S-S-EI-RLPGGD--------LYLSAKLG----------------------------
------------------------------------------------------------
------------------------------------------------------------
------------------------------------------------------------
------------------------------------------------------------
-----------LRNDV--NRVMLYF-LGCYGGVT----------GLRVAKDIAE-NN---
--PG-S---RVLLTTSE-T-TI--------LG-FRP-----P-NKARPYD----------
------LVGAALFGD----GAA---AVII---G---A-----------D---P---R---
-----E--------C-----------E-A-PFMELHY-----------------------
-----------AVQQFL---PGTQNV-I----E-GR-LTEE-------------------
G-----------I--NFK-LG--R------------DLPQKIEE-----NIEEFCK----
---------K-----LM--G---------------KA-----G----D------E-S-ME
--------------------------------------------FNDMF---W----AVH
-PG-G--------------PAILN--------------RL-ET-------------KLKL
E---------KEKLES-----SRRALV---------------------------------
------------------------------------------------------------
------------------------------------------------------------
------------------------------------------------------------
------------------------------------------------------------
--------------------------DYGNVSSNTILYV---------------------
------------------------------------------------------------
------------------------------------------------------------
------------------------------------------------------------
------------------------------------------------------------
-----------------------------------------------------------M
EYM----RDEL----KK-----K-------------------GDA-A-----------Q-
------------------------------------------------------------
------------E-W---G-----------------------------------------
-----------------------------------------------------LGL----
---AFG---------P------------------------------------------GI
-------T----------------------------------------------------
------------------------------------------------------------
------------------------------------------------------------
------------------------------------------------------------
------------------------------------------------------------
------------------------------------------------------------
------------------------------------------------------------
------------------------------------------------------------
------------------------------------------------------------
------------------------------------------------------------
------------------------------------------------------------
------------------------------------------------------------
------------------------------------------------------------
------------------------------------------------------------
------------------------------------------------------------
---------F---E----------------G-----------------------------
------------------------------------------------------------
----------------------------------------------L-------------
------L-----------------------------------------------------
------------------------------------------------------------
------------------------------------------------------------
------------------------------------------------------------
------------------------------------------------------------
------------------------------------------------------------
------------------------------------------------------------
------------------------------------------------------------
------------------------------------------------------------
--------IRS-----------------------------L-------------------
------------------------------------------------------------
-----TSS----------------------------------------------------
------------------------------------------------------------
------------------------------------------------------------
------------------------------------------------------------
------------------------------------------------------------
------------------------------------------------------------
------------------------------------------------------------
------------------------------------------------------------
------------------------------------------------------------
------------------------------------------------------------
------------------------------------------------------------
------------------------------------------------------------
------------------------------------------------------------
------------------------------------------------------------
------------------------------------------------------------
------------------------------------------------------------
------------------------------------------------------------
------------------------------------------------------------
------------------------------------------------------------
--------------------------------
>BS_5325s0125
------------------------------------------------------------
------------------------------------------------------------
------------------------------------------------------------
------------------------------------------------------------
------------------------------------------------------------
------------------------------------------------------------
------------------------------------------------------------
------------------------------------------------------------
------------------------------------------------------------
------------------------------------------------------------
------------------------------------------------------------
------------------------------------------------------------
------------------------------------------------------------
------------------------------------------------------------
------------------------------------------------------------
------------------------------------------------------------
------------------------------------------------------------
------------------------------------------------------------
------------------------------------------------------------
------------------------------------------------------------
------------------------------------------------------------
------------------------------------------------MSNS--------
------------------------------------------------------------
------------------------------------------------------------
------------------------------------------------------------
------------------------------------------------------------
------------------------------------------------------------
------------------------------------------------------------
------------------------------------------------------------
----------------------R-------------------------------------
------MN------------------------------------G---------------
--------VEKLS---------------------------------STS-----------
---------------------------------TR-R-------------V---------
----ANP------G----------------------------------------------
---------------------------------KAT-------------VL-AL------
------------------------------------------------------------
--------------------GK----------------AF-------------PS-Q---
-------------------------------------------------------V-V--
--------------PQ----------ENL----------------V---E----GFL---
------------------------------------------------------------
------------------------RDT-------------------------KC------
---------D-D------------------------------------------------
----------------------AF-IKEK-LEH-----------L---------------
-------------C----------------------------------------------
------------------------------------------------------------
------------------------------------------------------------
------------------------------------------------------------
------------------------------------------------------------
------------------------------------------------------------
-----------------------------------------K------------------
-TTTVK-----TR---------YTVL--SREI---------LDK-Y--------------
---P--------E-L---------T-TEG--------------------S-P-TIRQRLE
I-ANE--------AVVEM-A--LEA-----------SL--GCIKEWG-R-----------
----------------------P-VED-IT--------HV-----------------VYV
-S-S-S-EI-RLPGGD--------LYLSAKLG----------------------------
------------------------------------------------------------
------------------------------------------------------------
------------------------------------------------------------
------------------------------------------------------------
-----------LRNDV--NRVMLYF-LGCYGGVT----------GLRVAKDIAE-NN---
--PG-S---RVLLTTSE-T-TI--------LG-FRP-----P-NKARPYD----------
------LVGAALFGD----GAA---AVII---G---A-----------D---P---K---
-----E--------C-----------E-A-PFMELHY-----------------------
-----------AVQQFL---LGTQNV-I----D-GR-LSEE-------------------
G-----------I--NFK-LG--R------------DLPQKIEE-----NIEEFCT----
---------K-----LM--G---------------KA-----G----D------E-S-ME
--------------------------------------------FNDMF---W----AVH
-PG-G--------------PAILN--------------RL-ET-------------KLKL
E---------SEKLES-----SRRALV---------------------------------
------------------------------------------------------------
------------------------------------------------------------
------------------------------------------------------------
------------------------------------------------------------
--------------------------DYGNVSSNTILYV---------------------
------------------------------------------------------------
------------------------------------------------------------
------------------------------------------------------------
------------------------------------------------------------
-----------------------------------------------------------M
EYM----KDEL----KK-----K-------------------GEA-A-----------Q-
------------------------------------------------------------
------------E-W---G-----------------------------------------
-----------------------------------------------------LGL----
---AFG---------P------------------------------------------GI
-------T----------------------------------------------------
------------------------------------------------------------
------------------------------------------------------------
------------------------------------------------------------
------------------------------------------------------------
------------------------------------------------------------
------------------------------------------------------------
------------------------------------------------------------
------------------------------------------------------------
------------------------------------------------------------
------------------------------------------------------------
------------------------------------------------------------
------------------------------------------------------------
------------------------------------------------------------
------------------------------------------------------------
---------F---E----------------G-----------------------------
------------------------------------------------------------
----------------------------------------------L-------------
------L-----------------------------------------------------
------------------------------------------------------------
------------------------------------------------------------
------------------------------------------------------------
------------------------------------------------------------
------------------------------------------------------------
------------------------------------------------------------
------------------------------------------------------------
------------------------------------------------------------
--------IRS-----------------------------L-------------------
------------------------------------------------------------
-----TSP----------------------------------------------------
------------------------------------------------------------
------------------------------------------------------------
------------------------------------------------------------
------------------------------------------------------------
------------------------------------------------------------
------------------------------------------------------------
------------------------------------------------------------
------------------------------------------------------------
------------------------------------------------------------
------------------------------------------------------------
------------------------------------------------------------
------------------------------------------------------------
------------------------------------------------------------
------------------------------------------------------------
------------------------------------------------------------
------------------------------------------------------------
------------------------------------------------------------
------------------------------------------------------------
--------------------------------
>CS_1968s0139
------------------------------------------------------------
------------------------------------------------------------
------------------------------------------------------------
------------------------------------------------------------
------------------------------------------------------------
------------------------------------------------------------
------------------------------------------------------------
------------------------------------------------------------
------------------------------------------------------------
------------------------------------------------------------
------------------------------------------------------------
------------------------------------------------------------
------------------------------------------------------------
------------------------------------------------------------
------------------------------------------------------------
------------------------------------------------------------
------------------------------------------------------------
------------------------------------------------------------
------------------------------------------------------------
------------------------------------------------------------
------------------------------------------------------------
------------------------------------------------MSNS--------
------------------------------------------------------------
------------------------------------------------------------
------------------------------------------------------------
------------------------------------------------------------
------------------------------------------------------------
------------------------------------------------------------
------------------------------------------------------------
----------------------R-------------------------------------
------MN------------------------------------G---------------
--------VEKLS---------------------------------STS-----------
---------------------------------TR-R-------------V---------
----ANP------G----------------------------------------------
---------------------------------KAT-------------VL-AL------
------------------------------------------------------------
--------------------GK----------------AF-------------PS-Q---
-------------------------------------------------------V-V--
--------------PQ----------ENL----------------V---E----GFL---
------------------------------------------------------------
------------------------RDT-------------------------KC------
---------D-D------------------------------------------------
----------------------AF-IKEK-LEH-----------L---------------
-------------C----------------------------------------------
------------------------------------------------------------
------------------------------------------------------------
------------------------------------------------------------
------------------------------------------------------------
------------------------------------------------------------
-----------------------------------------K------------------
-TTTVK-----TR---------YTVL--SREI---------LDK-Y--------------
---P--------E-L---------T-TEG--------------------S-P-TIKQRLE
I-ANE--------AVVEM-A--LEA-----------SL--GCIKEWG-R-----------
----------------------P-VED-IT--------HI-----------------VYV
-S-S-S-EI-RLPGGD--------LYLSAKLG----------------------------
------------------------------------------------------------
------------------------------------------------------------
------------------------------------------------------------
------------------------------------------------------------
-----------LKNDV--NRVMLYF-LGCYGGVT----------GLRVAKDIAE-NN---
--PG-S---RVLLTTSE-T-TI--------LG-FRP-----P-NKARPYD----------
------LVGAALFGD----GAA---AVII---G---A-----------D---P---K---
-----E--------C-----------E-A-PFMELHY-----------------------
-----------AVQQFL---PGTQNV-I----D-GR-LTEE-------------------
G-----------I--NFK-LG--R------------DLPQKIEE-----NIEEFCK----
---------K-----LM--G---------------KA-----G----D------E-S-ME
--------------------------------------------FNDMF---W----AVH
-PG-G--------------PAILN--------------RL-EA-------------KLKL
E---------REKLES-----SRRALV---------------------------------
------------------------------------------------------------
------------------------------------------------------------
------------------------------------------------------------
------------------------------------------------------------
--------------------------DYGNVSSNTILYV---------------------
------------------------------------------------------------
------------------------------------------------------------
------------------------------------------------------------
------------------------------------------------------------
-----------------------------------------------------------M
EYM----RDEL----KK-----K-------------------GEA-A-----------Q-
------------------------------------------------------------
------------E-W---G-----------------------------------------
-----------------------------------------------------LGL----
---AFG---------P------------------------------------------GI
-------T----------------------------------------------------
------------------------------------------------------------
------------------------------------------------------------
------------------------------------------------------------
------------------------------------------------------------
------------------------------------------------------------
------------------------------------------------------------
------------------------------------------------------------
------------------------------------------------------------
------------------------------------------------------------
------------------------------------------------------------
------------------------------------------------------------
------------------------------------------------------------
------------------------------------------------------------
------------------------------------------------------------
---------F---E----------------G-----------------------------
------------------------------------------------------------
----------------------------------------------L-------------
------L-----------------------------------------------------
------------------------------------------------------------
------------------------------------------------------------
------------------------------------------------------------
------------------------------------------------------------
------------------------------------------------------------
------------------------------------------------------------
------------------------------------------------------------
------------------------------------------------------------
--------IRS-----------------------------L-------------------
------------------------------------------------------------
-----TSP----------------------------------------------------
------------------------------------------------------------
------------------------------------------------------------
------------------------------------------------------------
------------------------------------------------------------
------------------------------------------------------------
------------------------------------------------------------
------------------------------------------------------------
------------------------------------------------------------
------------------------------------------------------------
------------------------------------------------------------
------------------------------------------------------------
------------------------------------------------------------
------------------------------------------------------------
------------------------------------------------------------
------------------------------------------------------------
------------------------------------------------------------
------------------------------------------------------------
------------------------------------------------------------
--------------------------------
>DM_XP_023645585.1
------------------------------------------------------------
------------------------------------------------------------
------------------------------------------------------------
------------------------------------------------------------
------------------------------------------------------------
------------------------------------------------------------
------------------------------------------------------------
------------------------------------------------------------
------------------------------------------------------------
------------------------------------------------------------
------------------------------------------------------------
------------------------------------------------------------
------------------------------------------------------------
------------------------------------------------------------
------------------------------------------------------------
------------------------------------------------------------
------------------------------------------------------------
------------------------------------------------------------
------------------------------------------------------------
------------------------------------------------------------
------------------------------------------------------------
------------------------------------------------MSNS--------
------------------------------------------------------------
------------------------------------------------------------
------------------------------------------------------------
------------------------------------------------------------
------------------------------------------------------------
------------------------------------------------------------
------------------------------------------------------------
----------------------R-------------------------------------
------MN------------------------------------G---------------
--------VEKLS---------------------------------STS-----------
---------------------------------TR-R-------------V---------
----ANP------G----------------------------------------------
---------------------------------KAT-------------VL-AL------
------------------------------------------------------------
--------------------GK----------------AF-------------PS-Q---
-------------------------------------------------------V-V--
--------------PQ----------ENL----------------V---E----GFL---
------------------------------------------------------------
------------------------RDT-------------------------KC------
---------D-D------------------------------------------------
----------------------AF-IKEK-LEH-----------L---------------
-------------C----------------------------------------------
------------------------------------------------------------
------------------------------------------------------------
------------------------------------------------------------
------------------------------------------------------------
------------------------------------------------------------
-----------------------------------------K------------------
-TTTVK-----TR---------YTVL--SREI---------LDK-Y--------------
---P--------E-L---------T-TEG--------------------S-P-TIKQRLE
I-ANE--------AVVEM-A--LEA-----------SL--GCIKEWG-R-----------
----------------------P-VED-IT--------HI-----------------VYV
-S-S-S-EI-RLPGGD--------LYLSAKLG----------------------------
------------------------------------------------------------
------------------------------------------------------------
------------------------------------------------------------
------------------------------------------------------------
-----------LKNDV--NRVMLYF-LGCYGGVT----------GLRVAKDIAE-NN---
--PG-S---RVLLTTSE-T-TI--------LG-FRP-----P-NKARPYD----------
------LVGAALFGD----GAA---AVII---G---A-----------D---P---K---
-----E--------C-----------E-A-PFMELHY-----------------------
-----------AVQQFL---PGTQNV-I----D-GR-LTEE-------------------
G-----------I--NFK-LG--R------------DLPQKIEE-----NIEEFCK----
---------K-----LM--G---------------KA-----G----D------E-S-ME
--------------------------------------------FNDMF---W----AVH
-PG-G--------------PAILN--------------RL-ET-------------KLKL
E---------REKLES-----SRRALV---------------------------------
------------------------------------------------------------
------------------------------------------------------------
------------------------------------------------------------
------------------------------------------------------------
--------------------------DYGNVSSNTILYV---------------------
------------------------------------------------------------
------------------------------------------------------------
------------------------------------------------------------
------------------------------------------------------------
-----------------------------------------------------------M
EYM----RDEL----KK-----K-------------------GEA-A-----------Q-
------------------------------------------------------------
------------E-W---G-----------------------------------------
-----------------------------------------------------LGL----
---AFG---------P------------------------------------------GI
-------T----------------------------------------------------
------------------------------------------------------------
------------------------------------------------------------
------------------------------------------------------------
------------------------------------------------------------
------------------------------------------------------------
------------------------------------------------------------
------------------------------------------------------------
------------------------------------------------------------
------------------------------------------------------------
------------------------------------------------------------
------------------------------------------------------------
------------------------------------------------------------
------------------------------------------------------------
------------------------------------------------------------
---------F---E----------------G-----------------------------
------------------------------------------------------------
----------------------------------------------L-------------
------L-----------------------------------------------------
------------------------------------------------------------
------------------------------------------------------------
------------------------------------------------------------
------------------------------------------------------------
------------------------------------------------------------
------------------------------------------------------------
------------------------------------------------------------
------------------------------------------------------------
--------IRS-----------------------------L-------------------
------------------------------------------------------------
-----TSP----------------------------------------------------
------------------------------------------------------------
------------------------------------------------------------
------------------------------------------------------------
------------------------------------------------------------
------------------------------------------------------------
------------------------------------------------------------
------------------------------------------------------------
------------------------------------------------------------
------------------------------------------------------------
------------------------------------------------------------
------------------------------------------------------------
------------------------------------------------------------
------------------------------------------------------------
------------------------------------------------------------
------------------------------------------------------------
------------------------------------------------------------
------------------------------------------------------------
------------------------------------------------------------
--------------------------------
>DN_XP_010474834.1
------------------------------------------------------------
------------------------------------------------------------
------------------------------------------------------------
------------------------------------------------------------
------------------------------------------------------------
------------------------------------------------------------
------------------------------------------------------------
------------------------------------------------------------
------------------------------------------------------------
------------------------------------------------------------
------------------------------------------------------------
------------------------------------------------------------
------------------------------------------------------------
------------------------------------------------------------
------------------------------------------------------------
------------------------------------------------------------
------------------------------------------------------------
------------------------------------------------------------
------------------------------------------------------------
------------------------------------------------------------
------------------------------------------------------------
------------------------------------------------MSNS--------
------------------------------------------------------------
------------------------------------------------------------
------------------------------------------------------------
------------------------------------------------------------
------------------------------------------------------------
------------------------------------------------------------
------------------------------------------------------------
----------------------R-------------------------------------
------MN------------------------------------G---------------
--------VEKL------------------------------------S-----------
---------------------------------TR-R-------------V---------
----ANP------G----------------------------------------------
---------------------------------KAT-------------VL-AL------
------------------------------------------------------------
--------------------GK----------------AF-------------PS-Q---
-------------------------------------------------------V-V--
--------------PQ----------ENL----------------V---E----GFL---
------------------------------------------------------------
------------------------RDT-------------------------KC------
---------D-D------------------------------------------------
----------------------AY-IKEK-LEH-----------L---------------
-------------C----------------------------------------------
------------------------------------------------------------
------------------------------------------------------------
------------------------------------------------------------
------------------------------------------------------------
------------------------------------------------------------
-----------------------------------------K------------------
-TTTVK-----TR---------YTVL--SREI---------LDK-Y--------------
---P--------E-L---------T-TEG--------------------S-P-TIKQRLE
I-ANE--------AVVEM-A--LEA-----------SL--GCIKEWG-R-----------
----------------------P-VED-IT--------HI-----------------VYV
-S-S-S-EI-RLPGGD--------LYLSAKLG----------------------------
------------------------------------------------------------
------------------------------------------------------------
------------------------------------------------------------
------------------------------------------------------------
-----------LRNDV--NRVMLYF-LGCYGGVT----------GLRVAKDIAE-NN---
--PG-S---RVLLTTSE-T-TI--------LG-FRP-----P-NKARPYD----------
------LVGAALFGD----GAA---AVII---G---A-----------N---P---K---
-----E--------C-----------E-A-PFMELHY-----------------------
-----------AVQQFL---PGTQNV-I----D-GR-LSEE-------------------
G-----------I--NFK-LG--R------------DLPQKIEE-----NIEEFCK----
---------K-----LM--G---------------KA-----G----D------E-S-ME
--------------------------------------------FNDMF---W----AVH
-PG-G--------------PAILN--------------RL-ET-------------KLKL
E---------REKLES-----SRRALV---------------------------------
------------------------------------------------------------
------------------------------------------------------------
------------------------------------------------------------
------------------------------------------------------------
--------------------------NYGNVSSNTILYV---------------------
------------------------------------------------------------
------------------------------------------------------------
------------------------------------------------------------
------------------------------------------------------------
-----------------------------------------------------------M
EYM----RDEL----KK-----K-------------------GEA-A-----------Q-
------------------------------------------------------------
------------E-W---G-----------------------------------------
-----------------------------------------------------LGL----
---AFG---------P------------------------------------------GI
-------T----------------------------------------------------
------------------------------------------------------------
------------------------------------------------------------
------------------------------------------------------------
------------------------------------------------------------
------------------------------------------------------------
------------------------------------------------------------
------------------------------------------------------------
------------------------------------------------------------
------------------------------------------------------------
------------------------------------------------------------
------------------------------------------------------------
------------------------------------------------------------
------------------------------------------------------------
------------------------------------------------------------
---------F---E----------------G-----------------------------
------------------------------------------------------------
----------------------------------------------L-------------
------L-----------------------------------------------------
------------------------------------------------------------
------------------------------------------------------------
------------------------------------------------------------
------------------------------------------------------------
------------------------------------------------------------
------------------------------------------------------------
------------------------------------------------------------
------------------------------------------------------------
--------IRS-----------------------------L-------------------
------------------------------------------------------------
-----TSP----------------------------------------------------
------------------------------------------------------------
------------------------------------------------------------
------------------------------------------------------------
------------------------------------------------------------
------------------------------------------------------------
------------------------------------------------------------
------------------------------------------------------------
------------------------------------------------------------
------------------------------------------------------------
------------------------------------------------------------
------------------------------------------------------------
------------------------------------------------------------
------------------------------------------------------------
------------------------------------------------------------
------------------------------------------------------------
------------------------------------------------------------
------------------------------------------------------------
------------------------------------------------------------
--------------------------------
>DN_XP_010501268.1
--------------------MVSSVPK-------------------------KLHALFV-
SNSQP-------------------AKSTN----------------------AGSIKSKLA
RSLARAVNSSNAWSDELESWLSSLHPSEPLSRTTVLQTLRL----IKIPSHGLRFFD---
--WVSSKGFSHKDQSFFLMLEFLGRARNLNIARN-----FLFSIEKRS----NGCVKLQD
RYFNSLIRSYGNAGLFQESVK--LFETMKKMGISPSVVTFNSLLSILLKRG----RTAMA
HDMFD---EMRRTYGVTPDSFTFNILINGF--------------CKNSMVDEAFRVFKEM
EPYHCDPDVVTYNTIIDGLCRAGKVKIAHNVLNGMMKKATD-----VHPNIVTYTTLLRG
YCMKQDIDEALLVFHQMLCRGLKPNAVTF-------NTLIKGLSEAQRYDEIKDILNGRD
AFTTFTPDACTFNILIKVHCDAGHLDAAMKVFHEMVDIKLHP------------------
--------DSASYSVL------IRTLC---------LRNEFDRAERL---------FTEL
FEKEVLLGKDGCLPLAAAY---------------NPMFEYLCANGKTKQ---AEKVFRQL
MKRGAQDPPSYRT-----LIMGYCRESKFKAAYELL----VLMLRREFVPDLETYELLID
GLLKIGE-----------ALLAHDTLQRMLRSSYLPVATTFHSVLAELV-----KRKFAN
ESFGLVTLML-------------EKQIRQKIDLSTEAVRLLF-----SSAQKEKAFLIVR
LLYD-----NGY-----LVKLD-------------------------ELLDFLCENRKLL
DAHT-----LVLFC------LEKSHMVDIDTCNTVIEGLCKHKRHS--EAFSLYNELVEL
GNH-QQ-------------------------------LSCHVILR------NSLEAAGKW
EELQFVSKR---------------------------------------------------
------------------------------------------------------------
--------------------------MVTMRISDDCPGLEQS------------MSTSLR
----------TLQLSVPN------------------------------------------
-------------------------------------------FHLHEMSNS--------
------------------------------------------------------------
------------------------------------------------------------
------------------------------------------------------------
------------------------------------------------------------
------------------------------------------------------------
------------------------------------------------------------
------------------------------------------------------------
----------------------R-------------------------------------
------MN------------------------------------G---------------
--------VEKL------------------------------------S-----------
---------------------------------TR-R-------------V---------
----ANP------G----------------------------------------------
---------------------------------KAT-------------VL-AL------
------------------------------------------------------------
--------------------GK----------------AF-------------PS-Q---
-------------------------------------------------------V-V--
--------------PQ----------ENL----------------V---E----GFL---
------------------------------------------------------------
------------------------RDT-------------------------KC------
---------D-D------------------------------------------------
----------------------AF-IKEK-LEH-----------L---------------
-------------C----------------------------------------------
------------------------------------------------------------
------------------------------------------------------------
------------------------------------------------------------
------------------------------------------------------------
------------------------------------------------------------
-----------------------------------------K------------------
-TTTVK-----TR---------YTVL--SREI---------LDK-Y--------------
---P--------E-L---------T-TEG--------------------S-P-TIKQRLE
I-ANE--------AVVEM-A--LEA-----------SL--GCIKEWG-R-----------
----------------------P-VED-IT--------HI-----------------VYV
-S-S-S-EI-RLPGGD--------LYLSAKLG----------------------------
------------------------------------------------------------
------------------------------------------------------------
------------------------------------------------------------
------------------------------------------------------------
-----------LRNDV--NRVMLYF-LGCYGGVT----------GLRVAKDIAE-NN---
--PG-S---RVLLTTSE-T-TI--------LG-FRP-----P-NKARPYD----------
------LVGAALFGD----GAA---AVII---G---A-----------N---P---K---
-----E--------C-----------E-A-PFMELHY-----------------------
-----------AVQQFL---PGTQNV-I----D-GR-LSEE-------------------
G-----------I--NFK-LG--R------------DLPQKIEE-----NIEEFCK----
---------K-----LM--G---------------KA-----G----D------E-S-ME
--------------------------------------------FNDMF---W----AVH
-PG-G--------------PAILN--------------RL-ET-------------KLKL
E---------REKLES-----SRRALV---------------------------------
------------------------------------------------------------
------------------------------------------------------------
------------------------------------------------------------
------------------------------------------------------------
--------------------------NYGNVSSNTILYV---------------------
------------------------------------------------------------
------------------------------------------------------------
------------------------------------------------------------
------------------------------------------------------------
-----------------------------------------------------------M
EYM----RDEL----KK-----K-------------------GEA-A-----------Q-
------------------------------------------------------------
------------E-W---G-----------------------------------------
-----------------------------------------------------LGL----
---AFG---------P------------------------------------------GI
-------T----------------------------------------------------
------------------------------------------------------------
------------------------------------------------------------
------------------------------------------------------------
------------------------------------------------------------
------------------------------------------------------------
------------------------------------------------------------
------------------------------------------------------------
------------------------------------------------------------
------------------------------------------------------------
------------------------------------------------------------
------------------------------------------------------------
------------------------------------------------------------
------------------------------------------------------------
------------------------------------------------------------
---------F---E----------------G-----------------------------
------------------------------------------------------------
----------------------------------------------L-------------
------L-----------------------------------------------------
------------------------------------------------------------
------------------------------------------------------------
------------------------------------------------------------
------------------------------------------------------------
------------------------------------------------------------
------------------------------------------------------------
------------------------------------------------------------
------------------------------------------------------------
--------IRS-----------------------------L-------------------
------------------------------------------------------------
-----TSP----------------------------------------------------
------------------------------------------------------------
------------------------------------------------------------
------------------------------------------------------------
------------------------------------------------------------
------------------------------------------------------------
------------------------------------------------------------
------------------------------------------------------------
------------------------------------------------------------
------------------------------------------------------------
------------------------------------------------------------
------------------------------------------------------------
------------------------------------------------------------
------------------------------------------------------------
------------------------------------------------------------
------------------------------------------------------------
------------------------------------------------------------
------------------------------------------------------------
------------------------------------------------------------
--------------------------------
>LM_scaffold2851_19sir
------------------------------------------------------------
------------------------------------------------------------
------------------------------------------------------------
------------------------------------------------------------
------------------------------------------------------------
------------------------------------------------------------
------------------------------------------------------------
------------------------------------------------------------
------------------------------------------------------------
------------------------------------------------------------
------------------------------------------------------------
------------------------------------------------------------
------------------------------------------------------------
------------------------------------------------------------
------------------------------------------------------------
------------------------------------------------------------
------------------------------------------------------------
------------------------------------------------------------
------------------------------------------------------------
------------------------------------------------------------
------------------------------------------------------------
------------------------------------------------MSNS--------
------------------------------------------------------------
------------------------------------------------------------
------------------------------------------------------------
------------------------------------------------------------
------------------------------------------------------------
------------------------------------------------------------
------------------------------------------------------------
----------------------G-------------------------------------
------MN------------------------------------G---------------
--------VEKQSS--------------------------------SIV-----------
---------------------------------TR-R-------------V---------
----ANP------G----------------------------------------------
---------------------------------KAT-------------VL-AL------
------------------------------------------------------------
--------------------GK----------------AF-------------PS-Q---
-------------------------------------------------------V-V--
--------------PQ----------ENL----------------V---E----GFL---
------------------------------------------------------------
------------------------RDT-------------------------KC------
---------D-D------------------------------------------------
----------------------AY-IKEK-LEH-----------L---------------
-------------C----------------------------------------------
------------------------------------------------------------
------------------------------------------------------------
------------------------------------------------------------
------------------------------------------------------------
------------------------------------------------------------
-----------------------------------------K------------------
-TTTVK-----TR---------YTVL--SREI---------LDK-Y--------------
---P--------E-L---------T-TEG--------------------S-P-TIRQRLE
I-ANE--------AVVEM-A--LEA-----------SL--GCIKEWG-R-----------
----------------------P-VED-IT--------HI-----------------VYV
-S-S-S-EI-RLPGGD--------LYLSAKLG----------------------------
------------------------------------------------------------
------------------------------------------------------------
------------------------------------------------------------
------------------------------------------------------------
-----------LRNDV--NRVMLYF-LGCYGGVT----------GLRVAKDIAE-NN---
--PG-S---RVLLTTSE-T-TI--------LG-FRP-----P-NKARPYD----------
------LVGAALFGD----GAA---AVIV---G---A-----------D---P---R---
-----A--------C-----------E-A-PFMELHY-----------------------
-----------AVQQFL---PGTQNV-I----D-GR-LSEE-------------------
G-----------I--NFK-LG--R------------DLPQKIEE-----NIEEFCK----
---------K-----LM--G---------------KA-----G----D------D-S-ME
--------------------------------------------FNDMF---W----AVH
-PG-G--------------PAILN--------------RL-ET-------------RLKL
E---------REKLES-----SRRALV---------------------------------
------------------------------------------------------------
------------------------------------------------------------
------------------------------------------------------------
------------------------------------------------------------
--------------------------DYGNVSSNTILYV---------------------
------------------------------------------------------------
------------------------------------------------------------
------------------------------------------------------------
------------------------------------------------------------
-----------------------------------------------------------M
EYV----RDEL----KK-----K-------------------GDA-A-----------Q-
------------------------------------------------------------
------------E-W---G-----------------------------------------
-----------------------------------------------------LGL----
---AFG---------P------------------------------------------GI
-------T----------------------------------------------------
------------------------------------------------------------
------------------------------------------------------------
------------------------------------------------------------
------------------------------------------------------------
------------------------------------------------------------
------------------------------------------------------------
------------------------------------------------------------
------------------------------------------------------------
------------------------------------------------------------
------------------------------------------------------------
------------------------------------------------------------
------------------------------------------------------------
------------------------------------------------------------
------------------------------------------------------------
---------F---E----------------G-----------------------------
------------------------------------------------------------
----------------------------------------------L-------------
------L-----------------------------------------------------
------------------------------------------------------------
------------------------------------------------------------
------------------------------------------------------------
------------------------------------------------------------
------------------------------------------------------------
------------------------------------------------------------
------------------------------------------------------------
------------------------------------------------------------
--------IRS-----------------------------L-------------------
------------------------------------------------------------
-----TSP----------------------------------------------------
------------------------------------------------------------
------------------------------------------------------------
------------------------------------------------------------
------------------------------------------------------------
------------------------------------------------------------
------------------------------------------------------------
------------------------------------------------------------
------------------------------------------------------------
------------------------------------------------------------
------------------------------------------------------------
------------------------------------------------------------
------------------------------------------------------------
------------------------------------------------------------
------------------------------------------------------------
------------------------------------------------------------
------------------------------------------------------------
------------------------------------------------------------
------------------------------------------------------------
--------------------------------
>EG_XP_006418482.1
------------------------------------------------------------
------------------------------------------------------------
------------------------------------------------------------
------------------------------------------------------------
------------------------------------------------------------
------------------------------------------------------------
------------------------------------------------------------
------------------------------------------------------------
------------------------------------------------------------
------------------------------------------------------------
------------------------------------------------------------
------------------------------------------------------------
------------------------------------------------------------
------------------------------------------------------------
------------------------------------------------------------
------------------------------------------------------------
------------------------------------------------------------
------------------------------------------------------------
------------------------------------------------------------
------------------------------------------------------------
------------------------------------------------------------
------------------------------------------------MSNP--------
------------------------------------------------------------
------------------------------------------------------------
------------------------------------------------------------
------------------------------------------------------------
------------------------------------------------------------
------------------------------------------------------------
------------------------------------------------------------
----------------------G-------------------------------------
------MK------------------------------------G---------------
--------VEKQS---------------------------------SIF-----------
---------------------------------TR-R-------------V---------
----ANP------G----------------------------------------------
---------------------------------KAT-------------VL-AL------
------------------------------------------------------------
--------------------GK----------------AF-------------PS-Q---
-------------------------------------------------------V-V--
--------------PQ----------ENL----------------V---E----GFL---
------------------------------------------------------------
------------------------RDT-------------------------KC------
---------D-D------------------------------------------------
----------------------AF-IKEK-LEH-----------L---------------
-------------C----------------------------------------------
------------------------------------------------------------
------------------------------------------------------------
------------------------------------------------------------
------------------------------------------------------------
------------------------------------------------------------
-----------------------------------------K------------------
-TTTVK-----TR---------YTVL--SREI---------LDK-Y--------------
---P--------E-L---------T-TEG--------------------S-P-TIKQRLE
I-ANE--------AVVEM-A--LEA-----------SL--GCIKEWG-R-----------
----------------------P-AGD-IT--------HI-----------------VYV
-S-S-S-EI-RLPGGD--------LYLSAKLG----------------------------
------------------------------------------------------------
------------------------------------------------------------
------------------------------------------------------------
------------------------------------------------------------
-----------LRNDV--NRVMLYF-LGCYGGVT----------GLRVAKDIAE-NN---
--PG-S---RVLLTTSE-T-TI--------LG-FRP-----P-NKARPYD----------
------LVGAALFGD----GAA---AVII---G---A-----------D---P---R---
-----E--------S-----------E-A-PFMELHY-----------------------
-----------AVQQFL---PGTQNV-I----D-GR-LSEE-------------------
G-----------I--NFK-LG--R------------DLPQKIEE-----NIEEFCK----
---------K-----LM--G---------------KA-----G----D------E-S-ME
--------------------------------------------FNDMF---W----AVH
-PG-G--------------PAILN--------------RL-ET-------------KLKL
E---------GEKLES-----SRRALR---------------------------------
------------------------------------------------------------
------------------------------------------------------------
------------------------------------------------------------
------------------------------------------------------------
--------------------------DYGNVSSNTILYV---------------------
------------------------------------------------------------
------------------------------------------------------------
------------------------------------------------------------
------------------------------------------------------------
-----------------------------------------------------------M
EYV----RDEL----KK-----K-------------------GES-A-----------Q-
------------------------------------------------------------
------------E-W---G-----------------------------------------
-----------------------------------------------------LGL----
---AFG---------P------------------------------------------GI
-------T----------------------------------------------------
------------------------------------------------------------
------------------------------------------------------------
------------------------------------------------------------
------------------------------------------------------------
------------------------------------------------------------
------------------------------------------------------------
------------------------------------------------------------
------------------------------------------------------------
------------------------------------------------------------
------------------------------------------------------------
------------------------------------------------------------
------------------------------------------------------------
------------------------------------------------------------
------------------------------------------------------------
---------F---E----------------G-----------------------------
------------------------------------------------------------
----------------------------------------------L-------------
------L-----------------------------------------------------
------------------------------------------------------------
------------------------------------------------------------
------------------------------------------------------------
------------------------------------------------------------
------------------------------------------------------------
------------------------------------------------------------
------------------------------------------------------------
------------------------------------------------------------
--------IRS-----------------------------L-------------------
------------------------------------------------------------
-----TSL----------------------------------------------------
------------------------------------------------------------
------------------------------------------------------------
------------------------------------------------------------
------------------------------------------------------------
------------------------------------------------------------
------------------------------------------------------------
------------------------------------------------------------
------------------------------------------------------------
------------------------------------------------------------
------------------------------------------------------------
------------------------------------------------------------
------------------------------------------------------------
------------------------------------------------------------
------------------------------------------------------------
------------------------------------------------------------
------------------------------------------------------------
------------------------------------------------------------
------------------------------------------------------------
--------------------------------
>MF_10007831m
------------------------------------------------------------
------------------------------------------------------------
------------------------------------------------------------
------------------------------------------------------------
------------------------------------------------------------
------------------------------------------------------------
------------------------------------------------------------
------------------------------------------------------------
------------------------------------------------------------
------------------------------------------------------------
------------------------------------------------------------
------------------------------------------------------------
------------------------------------------------------------
------------------------------------------------------------
------------------------------------------------------------
------------------------------------------------------------
------------------------------------------------------------
------------------------------------------------------------
------------------------------------------------------------
------------------------------------------------------------
------------------------------------------------------------
------------------------------------------------MSNP--------
------------------------------------------------------------
------------------------------------------------------------
------------------------------------------------------------
------------------------------------------------------------
------------------------------------------------------------
------------------------------------------------------------
------------------------------------------------------------
----------------------G-------------------------------------
------MK------------------------------------G---------------
--------VEKQS---------------------------------SIF-----------
---------------------------------TR-R-------------V---------
----ANP------G----------------------------------------------
---------------------------------KAT-------------VL-AL------
------------------------------------------------------------
--------------------GK----------------AF-------------PS-Q---
-------------------------------------------------------V-V--
--------------PQ----------ENL----------------V---E----GFL---
------------------------------------------------------------
------------------------RDT-------------------------KC------
---------D-D------------------------------------------------
----------------------AF-IKEK-LEH-----------L---------------
-------------C----------------------------------------------
------------------------------------------------------------
------------------------------------------------------------
------------------------------------------------------------
------------------------------------------------------------
------------------------------------------------------------
-----------------------------------------K------------------
-TTTVK-----TR---------YTVL--SREI---------LDK-Y--------------
---P--------E-L---------T-TEG--------------------S-P-TIKQRLE
I-ANE--------AVVEM-A--LEA-----------SL--GCIKEWG-R-----------
----------------------P-AGD-IT--------HI-----------------VYV
-S-S-S-EI-RLPGGD--------LYLSAKLG----------------------------
------------------------------------------------------------
------------------------------------------------------------
------------------------------------------------------------
------------------------------------------------------------
-----------LRNDV--NRVMLYF-LGCYGGVT----------GLRVAKDIAE-NN---
--PG-S---RVLLTTSE-T-TI--------LG-FRP-----P-NKARPYD----------
------LVGAALFGD----GAA---AVII---G---A-----------D---P---R---
-----E--------S-----------E-A-PFMELHY-----------------------
-----------AVQQFL---PGTQNV-I----D-GR-LSEE-------------------
G-----------I--NFK-LG--R------------DLPQKIEE-----NIEEFCK----
---------K-----LM--G---------------KA-----G----D------E-S-ME
--------------------------------------------FNDMF---W----AVH
-PG-G--------------PAILN--------------RL-ET-------------KLKL
E---------GEKLES-----SRRALR---------------------------------
------------------------------------------------------------
------------------------------------------------------------
------------------------------------------------------------
------------------------------------------------------------
--------------------------DYGNVSSNTILYV---------------------
------------------------------------------------------------
------------------------------------------------------------
------------------------------------------------------------
------------------------------------------------------------
-----------------------------------------------------------M
EYV----RDEL----KK-----K-------------------GES-A-----------Q-
------------------------------------------------------------
------------E-W---G-----------------------------------------
-----------------------------------------------------LGL----
---AFG---------P------------------------------------------GI
-------T----------------------------------------------------
------------------------------------------------------------
------------------------------------------------------------
------------------------------------------------------------
------------------------------------------------------------
------------------------------------------------------------
------------------------------------------------------------
------------------------------------------------------------
------------------------------------------------------------
------------------------------------------------------------
------------------------------------------------------------
------------------------------------------------------------
------------------------------------------------------------
------------------------------------------------------------
------------------------------------------------------------
---------F---E----------------G-----------------------------
------------------------------------------------------------
----------------------------------------------L-------------
------L-----------------------------------------------------
------------------------------------------------------------
------------------------------------------------------------
------------------------------------------------------------
------------------------------------------------------------
------------------------------------------------------------
------------------------------------------------------------
------------------------------------------------------------
------------------------------------------------------------
--------IRS-----------------------------L-------------------
------------------------------------------------------------
-----TSL----------------------------------------------------
------------------------------------------------------------
------------------------------------------------------------
------------------------------------------------------------
------------------------------------------------------------
------------------------------------------------------------
------------------------------------------------------------
------------------------------------------------------------
------------------------------------------------------------
------------------------------------------------------------
------------------------------------------------------------
------------------------------------------------------------
------------------------------------------------------------
------------------------------------------------------------
------------------------------------------------------------
------------------------------------------------------------
------------------------------------------------------------
------------------------------------------------------------
------------------------------------------------------------
--------------------------------
>LT_c0001_00020
------------------------------------------------------------
------------------------------------------------------------
------------------------------------------------------------
------------------------------------------------------------
------------------------------------------------------------
------------------------------------------------------------
------------------------------------------------------------
------------------------------------------------------------
------------------------------------------------------------
------------------------------------------------------------
------------------------------------------------------------
------------------------------------------------------------
------------------------------------------------------------
------------------------------------------------------------
------------------------------------------------------------
------------------------------------------------------------
------------------------------------------------------------
------------------------------------------------------------
------------------------------------------------------------
------------------------------------------------------------
------------------------------------------------------------
------------------------------------------------MSNT--------
------------------------------------------------------------
------------------------------------------------------------
------------------------------------------------------------
------------------------------------------------------------
------------------------------------------------------------
------------------------------------------------------------
------------------------------------------------------------
----------------------G-------------------------------------
------MN------------------------------------G---------------
--------VEKQR-----------------------------------G-----------
---------------------------------TR-R-------------V---------
----ASP------G----------------------------------------------
---------------------------------KAT-------------VL-AL------
------------------------------------------------------------
--------------------GK----------------AF-------------PG-Q---
-------------------------------------------------------V-V--
--------------PQ----------ENV----------------V---E----GFL---
------------------------------------------------------------
------------------------RDT-------------------------KC------
---------D-D------------------------------------------------
----------------------AF-IKEK-LEH-----------L---------------
-------------C----------------------------------------------
------------------------------------------------------------
------------------------------------------------------------
------------------------------------------------------------
------------------------------------------------------------
------------------------------------------------------------
-----------------------------------------K------------------
-TTTVK-----TR---------YTVL--SREI---------LDK-Y--------------
---P--------E-L---------T-TEG--------------------S-P-TIKQRLE
I-ANE--------AVVEM-A--LEA-----------SL--GCIKEWG-R-----------
----------------------P-VED-IT--------HV-----------------VYV
-S-S-G-EI-RLPGGD--------LYLSAKLG----------------------------
------------------------------------------------------------
------------------------------------------------------------
------------------------------------------------------------
------------------------------------------------------------
-----------LRNDV--NRVMLYF-LGCYGGVT----------GLRVAKDIAE-NN---
--PG-S---RVLLTTSE-T-TI--------LG-FRP-----P-NKARPYD----------
------LVGAALFGD----GAA---AVIV---G---A-----------D---P---R---
-----E--------C-----------E-A-PFMELQY-----------------------
-----------AVQQFL---PGTQNV-I----D-GR-LSEE-------------------
G-----------I--NFK-LG--R------------DLPQKIEE-----NIEEFCK----
---------K-----LM--G---------------KA-----G----D------D-S-ME
--------------------------------------------FNDMF---W----AVH
-PG-G--------------PAILN--------------RL-ET-------------KLKL
E---------REKLEG-----GRRALM---------------------------------
------------------------------------------------------------
------------------------------------------------------------
------------------------------------------------------------
------------------------------------------------------------
--------------------------DYGNVGGNTILYV---------------------
------------------------------------------------------------
------------------------------------------------------------
------------------------------------------------------------
------------------------------------------------------------
-----------------------------------------------------------M
EYV----RDEL----KK-----K-------------------GDA-A-----------P-
------------------------------------------------------------
------------E-W---G-----------------------------------------
-----------------------------------------------------LGL----
---AFG---------P------------------------------------------GI
-------T----------------------------------------------------
------------------------------------------------------------
------------------------------------------------------------
------------------------------------------------------------
------------------------------------------------------------
------------------------------------------------------------
------------------------------------------------------------
------------------------------------------------------------
------------------------------------------------------------
------------------------------------------------------------
------------------------------------------------------------
------------------------------------------------------------
------------------------------------------------------------
------------------------------------------------------------
------------------------------------------------------------
---------F---E----------------G-----------------------------
------------------------------------------------------------
----------------------------------------------L-------------
------L-----------------------------------------------------
------------------------------------------------------------
------------------------------------------------------------
------------------------------------------------------------
------------------------------------------------------------
------------------------------------------------------------
------------------------------------------------------------
------------------------------------------------------------
------------------------------------------------------------
--------IRG-----------------------------L-------------------
------------------------------------------------------------
-----TSP----------------------------------------------------
------------------------------------------------------------
------------------------------------------------------------
------------------------------------------------------------
------------------------------------------------------------
------------------------------------------------------------
------------------------------------------------------------
------------------------------------------------------------
------------------------------------------------------------
------------------------------------------------------------
------------------------------------------------------------
------------------------------------------------------------
------------------------------------------------------------
------------------------------------------------------------
------------------------------------------------------------
------------------------------------------------------------
------------------------------------------------------------
------------------------------------------------------------
------------------------------------------------------------
--------------------------------
>BL_XP_013701181.1
------------------------------------------------------------
------------------------------------------------------------
------------------------------------------------------------
------------------------------------------------------------
------------------------------------------------------------
------------------------------------------------------------
------------------------------------------------------------
------------------------------------------------------------
------------------------------------------------------------
------------------------------------------------------------
------------------------------------------------------------
------------------------------------------------------------
------------------------------------------------------------
------------------------------------------------------------
------------------------------------------------------------
------------------------------------------------------------
------------------------------------------------------------
------------------------------------------------------------
------------------------------------------------------------
------------------------------------------------------------
------------------------------------------------------------
------------------------------------------------MSSS--------
------------------------------------------------------------
------------------------------------------------------------
------------------------------------------------------------
------------------------------------------------------------
------------------------------------------------------------
------------------------------------------------------------
------------------------------------------------------------
----------------------G-------------------------------------
------MN------------------------------------G---------------
--------VKKQI-----------------------------------T-----------
---------------------------------TR-R-------------V---------
----ANP------G----------------------------------------------
---------------------------------KAT-------------VL-AL------
------------------------------------------------------------
--------------------GK----------------AF-------------PS-Q---
-------------------------------------------------------V-V--
--------------PQ----------EHL----------------V---E----GFL---
------------------------------------------------------------
------------------------RDT-------------------------KC------
---------D-D------------------------------------------------
----------------------PF-IKEK-LEH-----------L---------------
-------------C----------------------------------------------
------------------------------------------------------------
------------------------------------------------------------
------------------------------------------------------------
------------------------------------------------------------
------------------------------------------------------------
-----------------------------------------K------------------
-TTTVK-----TR---------YTVL--SREI---------LDK-Y--------------
---P--------E-L---------T-TEG--------------------S-P-TIKQRLE
I-ANE--------AVVEM-A--LEA-----------SL--GCIKEWG-R-----------
----------------------P-VED-IT--------HI-----------------VYV
-S-S-S-EI-RLPGGD--------LYLSAKLG----------------------------
------------------------------------------------------------
------------------------------------------------------------
------------------------------------------------------------
------------------------------------------------------------
-----------LKNDV--NRVMLYF-LGCYGGVT----------GLRVAKDIAE-NN---
--PG-S---RVLLTTSE-T-TI--------LG-FRP-----P-NKARPYD----------
------LVGAALFGD----GAA---AVII---G---A-----------D---P---L---
-----P--------S-----------E-S-PFMELHY-----------------------
-----------AVQQFV---PGTQTV-I----D-GR-LTEE-------------------
G-----------I--NFK-LG--R------------DLPQKIEE-----NIEEFCK----
---------K-----LM--G---------------KA-----G----D------D-S-ME
--------------------------------------------FNDMF---W----TVH
-PG-G--------------PAILN--------------RL-ET-------------KLKL
G---------REKLEC-----SRRALV---------------------------------
------------------------------------------------------------
------------------------------------------------------------
------------------------------------------------------------
------------------------------------------------------------
--------------------------DYGNVSSNTILYV---------------------
------------------------------------------------------------
------------------------------------------------------------
------------------------------------------------------------
------------------------------------------------------------
-----------------------------------------------------------M
EYM----RDEL----KK-----K-------------------GDG-A-----------Q-
------------------------------------------------------------
------------E-W---G-----------------------------------------
-----------------------------------------------------LGL----
---AFG---------P------------------------------------------GI
-------T----------------------------------------------------
------------------------------------------------------------
------------------------------------------------------------
------------------------------------------------------------
------------------------------------------------------------
------------------------------------------------------------
------------------------------------------------------------
------------------------------------------------------------
------------------------------------------------------------
------------------------------------------------------------
------------------------------------------------------------
------------------------------------------------------------
------------------------------------------------------------
------------------------------------------------------------
------------------------------------------------------------
---------F---E----------------G-----------------------------
------------------------------------------------------------
----------------------------------------------L-------------
------L-----------------------------------------------------
------------------------------------------------------------
------------------------------------------------------------
------------------------------------------------------------
------------------------------------------------------------
------------------------------------------------------------
------------------------------------------------------------
------------------------------------------------------------
------------------------------------------------------------
--------LRS-----------------------------L-------------------
------------------------------------------------------------
-----ASP----------------------------------------------------
------------------------------------------------------------
------------------------------------------------------------
------------------------------------------------------------
------------------------------------------------------------
------------------------------------------------------------
------------------------------------------------------------
------------------------------------------------------------
------------------------------------------------------------
------------------------------------------------------------
------------------------------------------------------------
------------------------------------------------------------
------------------------------------------------------------
------------------------------------------------------------
------------------------------------------------------------
------------------------------------------------------------
------------------------------------------------------------
------------------------------------------------------------
------------------------------------------------------------
--------------------------------
>BL_XP_013744791.1
------------------------------------------------------------
------------------------------------------------------------
------------------------------------------------------------
------------------------------------------------------------
------------------------------------------------------------
------------------------------------------------------------
------------------------------------------------------------
------------------------------------------------------------
------------------------------------------------------------
------------------------------------------------------------
------------------------------------------------------------
------------------------------------------------------------
------------------------------------------------------------
------------------------------------------------------------
------------------------------------------------------------
------------------------------------------------------------
------------------------------------------------------------
------------------------------------------------------------
------------------------------------------------------------
------------------------------------------------------------
------------------------------------------------------------
------------------------------------------------MSSS--------
------------------------------------------------------------
------------------------------------------------------------
------------------------------------------------------------
------------------------------------------------------------
------------------------------------------------------------
------------------------------------------------------------
------------------------------------------------------------
----------------------G-------------------------------------
------MN------------------------------------G---------------
--------VKKQI-----------------------------------S-----------
---------------------------------TR-R-------------V---------
----ANP------G----------------------------------------------
---------------------------------KAT-------------VL-AL------
------------------------------------------------------------
--------------------GK----------------AF-------------PS-Q---
-------------------------------------------------------V-V--
--------------PQ----------EHL----------------V---E----GFL---
------------------------------------------------------------
------------------------RDT-------------------------KC------
---------D-D------------------------------------------------
----------------------PF-IKEK-LEH-----------L---------------
-------------C----------------------------------------------
------------------------------------------------------------
------------------------------------------------------------
------------------------------------------------------------
------------------------------------------------------------
------------------------------------------------------------
-----------------------------------------K------------------
-TTTVK-----TR---------YTVL--SREI---------LDK-Y--------------
---P--------E-L---------T-TEG--------------------S-P-TIKQRLE
I-ANE--------AVVEM-A--LEA-----------SL--GCIKEWG-R-----------
----------------------T-VED-IT--------HI-----------------VYV
-S-S-S-EI-RLPGGD--------LYLSAKLG----------------------------
------------------------------------------------------------
------------------------------------------------------------
------------------------------------------------------------
------------------------------------------------------------
-----------LKSDV--NRVMLYF-LGCYGGVT----------GLRVAKDIAE-NN---
--PG-S---RVLLTTSE-T-TI--------LG-FRP-----P-NKARPYD----------
------LVGAALFGD----GAA---AVII---G---A-----------D---P---L---
-----P--------S-----------E-A-PFMELHY-----------------------
-----------AVQQFV---PGTQTV-I----D-GR-LTEE-------------------
G-----------I--NFK-LG--R------------DLPQKIEE-----NIEEFCK----
---------K-----LM--G---------------KA-----G----D------D-S-ME
--------------------------------------------FNDMF---W----TVH
-PG-G--------------PAILN--------------RL-ET-------------KLKL
G---------REKLEC-----SRRALV---------------------------------
------------------------------------------------------------
------------------------------------------------------------
------------------------------------------------------------
------------------------------------------------------------
--------------------------DYGNVSSNTILYV---------------------
------------------------------------------------------------
------------------------------------------------------------
------------------------------------------------------------
------------------------------------------------------------
-----------------------------------------------------------M
EYM----RDEL----KK-----K-------------------GDG-A-----------Q-
------------------------------------------------------------
------------E-W---G-----------------------------------------
-----------------------------------------------------LGL----
---AFG---------P------------------------------------------GI
-------T----------------------------------------------------
------------------------------------------------------------
------------------------------------------------------------
------------------------------------------------------------
------------------------------------------------------------
------------------------------------------------------------
------------------------------------------------------------
------------------------------------------------------------
------------------------------------------------------------
------------------------------------------------------------
------------------------------------------------------------
------------------------------------------------------------
------------------------------------------------------------
------------------------------------------------------------
------------------------------------------------------------
---------F---E----------------G-----------------------------
------------------------------------------------------------
----------------------------------------------L-------------
------L-----------------------------------------------------
------------------------------------------------------------
------------------------------------------------------------
------------------------------------------------------------
------------------------------------------------------------
------------------------------------------------------------
------------------------------------------------------------
------------------------------------------------------------
------------------------------------------------------------
--------LRS-----------------------------L-------------------
------------------------------------------------------------
-----ASP----------------------------------------------------
------------------------------------------------------------
------------------------------------------------------------
------------------------------------------------------------
------------------------------------------------------------
------------------------------------------------------------
------------------------------------------------------------
------------------------------------------------------------
------------------------------------------------------------
------------------------------------------------------------
------------------------------------------------------------
------------------------------------------------------------
------------------------------------------------------------
------------------------------------------------------------
------------------------------------------------------------
------------------------------------------------------------
------------------------------------------------------------
------------------------------------------------------------
------------------------------------------------------------
--------------------------------
>BQ_XP_009141701.1
------------------------------------------------------------
------------------------------------------------------------
------------------------------------------------------------
------------------------------------------------------------
------------------------------------------------------------
------------------------------------------------------------
------------------------------------------------------------
------------------------------------------------------------
------------------------------------------------------------
------------------------------------------------------------
------------------------------------------------------------
------------------------------------------------------------
------------------------------------------------------------
------------------------------------------------------------
------------------------------------------------------------
------------------------------------------------------------
------------------------------------------------------------
------------------------------------------------------------
------------------------------------------------------------
------------------------------------------------------------
------------------------------------------------------------
------------------------------------------------MSSS--------
------------------------------------------------------------
------------------------------------------------------------
------------------------------------------------------------
------------------------------------------------------------
------------------------------------------------------------
------------------------------------------------------------
------------------------------------------------------------
----------------------G-------------------------------------
------MN------------------------------------G---------------
--------VKKQI-----------------------------------S-----------
---------------------------------TR-R-------------V---------
----ANP------G----------------------------------------------
---------------------------------KAT-------------VL-AL------
------------------------------------------------------------
--------------------GK----------------AF-------------PS-Q---
-------------------------------------------------------V-V--
--------------PQ----------EHL----------------V---E----GFL---
------------------------------------------------------------
------------------------RDT-------------------------KC------
---------D-D------------------------------------------------
----------------------PF-IKEK-LEH-----------L---------------
-------------C----------------------------------------------
------------------------------------------------------------
------------------------------------------------------------
------------------------------------------------------------
------------------------------------------------------------
------------------------------------------------------------
-----------------------------------------K------------------
-TTTVK-----TR---------YTVL--SREI---------LDK-Y--------------
---P--------E-L---------T-TEG--------------------S-P-TIKQRLE
I-ANE--------AVVEM-A--LEA-----------SL--GCIKEWG-R-----------
----------------------T-VED-IT--------HI-----------------VYV
-S-S-S-EI-RLPGGD--------LYLSAKLG----------------------------
------------------------------------------------------------
------------------------------------------------------------
------------------------------------------------------------
------------------------------------------------------------
-----------LKSDV--NRVMLYF-LGCYGGVT----------GLRVAKDIAE-NN---
--PG-S---RVLLTTSE-T-TI--------LG-FRP-----P-NKARPYD----------
------LVGAALFGD----GAA---AVII---G---A-----------D---P---L---
-----P--------S-----------E-A-PFMELHY-----------------------
-----------AVQQFV---PGTQTV-I----D-GR-LTEE-------------------
G-----------I--NFK-LG--R------------DLPQKIEE-----NIEEFCK----
---------K-----LM--G---------------KA-----G----D------D-S-ME
--------------------------------------------FNDMF---W----TVH
-PG-G--------------PAILN--------------RL-ET-------------KLKL
G---------REKLEC-----SRRALV---------------------------------
------------------------------------------------------------
------------------------------------------------------------
------------------------------------------------------------
------------------------------------------------------------
--------------------------DYGNVSSNTILYV---------------------
------------------------------------------------------------
------------------------------------------------------------
------------------------------------------------------------
------------------------------------------------------------
-----------------------------------------------------------M
EYM----RDEL----KK-----K-------------------GDG-A-----------Q-
------------------------------------------------------------
------------E-W---G-----------------------------------------
-----------------------------------------------------LGL----
---AFG---------P------------------------------------------GI
-------T----------------------------------------------------
------------------------------------------------------------
------------------------------------------------------------
------------------------------------------------------------
------------------------------------------------------------
------------------------------------------------------------
------------------------------------------------------------
------------------------------------------------------------
------------------------------------------------------------
------------------------------------------------------------
------------------------------------------------------------
------------------------------------------------------------
------------------------------------------------------------
------------------------------------------------------------
------------------------------------------------------------
---------F---E----------------G-----------------------------
------------------------------------------------------------
----------------------------------------------L-------------
------L-----------------------------------------------------
------------------------------------------------------------
------------------------------------------------------------
------------------------------------------------------------
------------------------------------------------------------
------------------------------------------------------------
------------------------------------------------------------
------------------------------------------------------------
------------------------------------------------------------
--------LRS-----------------------------L-------------------
------------------------------------------------------------
-----AST----------------------------------------------------
------------------------------------------------------------
------------------------------------------------------------
------------------------------------------------------------
------------------------------------------------------------
------------------------------------------------------------
------------------------------------------------------------
------------------------------------------------------------
------------------------------------------------------------
------------------------------------------------------------
------------------------------------------------------------
------------------------------------------------------------
------------------------------------------------------------
------------------------------------------------------------
------------------------------------------------------------
------------------------------------------------------------
------------------------------------------------------------
------------------------------------------------------------
------------------------------------------------------------
--------------------------------
>BM_XP_013634932.1
------------------------------------------------------------
------------------------------------------------------------
------------------------------------------------------------
------------------------------------------------------------
------------------------------------------------------------
------------------------------------------------------------
------------------------------------------------------------
------------------------------------------------------------
------------------------------------------------------------
------------------------------------------------------------
------------------------------------------------------------
------------------------------------------------------------
------------------------------------------------------------
------------------------------------------------------------
------------------------------------------------------------
------------------------------------------------------------
------------------------------------------------------------
------------------------------------------------------------
------------------------------------------------------------
------------------------------------------------------------
------------------------------------------------------------
------------------------------------------------MSSS--------
------------------------------------------------------------
------------------------------------------------------------
------------------------------------------------------------
------------------------------------------------------------
------------------------------------------------------------
------------------------------------------------------------
------------------------------------------------------------
----------------------G-------------------------------------
------MN------------------------------------C---------------
--------VEKQI-----------------------------------T-----------
---------------------------------TR-R-------------V---------
----ANP------G----------------------------------------------
---------------------------------KAT-------------VL-AL------
------------------------------------------------------------
--------------------GK----------------AF-------------PS-Q---
-------------------------------------------------------V-V--
--------------PQ----------EHL----------------V---E----GFL---
------------------------------------------------------------
------------------------RDT-------------------------KC------
---------D-D------------------------------------------------
----------------------PF-IKEK-LEH-----------L---------------
-------------C----------------------------------------------
------------------------------------------------------------
------------------------------------------------------------
------------------------------------------------------------
------------------------------------------------------------
------------------------------------------------------------
-----------------------------------------K------------------
-TTTVK-----TR---------YTVL--SREI---------LDK-Y--------------
---P--------E-L---------T-TEG--------------------S-P-TIKQRLE
I-ANE--------AVVEM-A--LEA-----------SL--GCIKEWG-R-----------
----------------------Q-VED-IT--------HI-----------------VYV
-S-S-S-EI-RLPGGD--------LYLSAKLG----------------------------
------------------------------------------------------------
------------------------------------------------------------
------------------------------------------------------------
------------------------------------------------------------
-----------LKSDV--NRVMLYF-LGCYGGVT----------GLRVAKDIAE-NN---
--PG-S---RVLLTTSE-T-TI--------LG-FRP-----P-NKARSYD----------
------LVGAALFGD----GAA---AVII---G---A-----------D---P---L---
-----P--------S-----------E-A-PFMELHY-----------------------
-----------AVQQFV---PGTQNV-I----D-GR-LTEE-------------------
G-----------I--NFK-LG--R------------DLPQKIEE-----NIEEFCK----
---------K-----LM--G---------------KA-----G----D------D-S-ME
--------------------------------------------FNDMF---W----TVH
-PG-G--------------PAILN--------------RL-ET-------------KLKL
G---------REKLEC-----SRRALV---------------------------------
------------------------------------------------------------
------------------------------------------------------------
------------------------------------------------------------
------------------------------------------------------------
--------------------------DYGNVSSNTILYV---------------------
------------------------------------------------------------
------------------------------------------------------------
------------------------------------------------------------
------------------------------------------------------------
-----------------------------------------------------------M
EYM----RDEL----KK-----K-------------------GDG-A-----------L-
------------------------------------------------------------
------------E-W---G-----------------------------------------
-----------------------------------------------------LGL----
---AFG---------P------------------------------------------GI
-------T----------------------------------------------------
------------------------------------------------------------
------------------------------------------------------------
------------------------------------------------------------
------------------------------------------------------------
------------------------------------------------------------
------------------------------------------------------------
------------------------------------------------------------
------------------------------------------------------------
------------------------------------------------------------
------------------------------------------------------------
------------------------------------------------------------
------------------------------------------------------------
------------------------------------------------------------
------------------------------------------------------------
---------F---E----------------G-----------------------------
------------------------------------------------------------
----------------------------------------------L-------------
------L-----------------------------------------------------
------------------------------------------------------------
------------------------------------------------------------
------------------------------------------------------------
------------------------------------------------------------
------------------------------------------------------------
------------------------------------------------------------
------------------------------------------------------------
------------------------------------------------------------
--------LRS-----------------------------L-------------------
------------------------------------------------------------
-----ASP----------------------------------------------------
------------------------------------------------------------
------------------------------------------------------------
------------------------------------------------------------
------------------------------------------------------------
------------------------------------------------------------
------------------------------------------------------------
------------------------------------------------------------
------------------------------------------------------------
------------------------------------------------------------
------------------------------------------------------------
------------------------------------------------------------
------------------------------------------------------------
------------------------------------------------------------
------------------------------------------------------------
------------------------------------------------------------
------------------------------------------------------------
------------------------------------------------------------
------------------------------------------------------------
--------------------------------
>LF_XP_018482261.1
------------------------------------------------------------
------------------------------------------------------------
------------------------------------------------------------
------------------------------------------------------------
------------------------------------------------------------
------------------------------------------------------------
------------------------------------------------------------
------------------------------------------------------------
------------------------------------------------------------
------------------------------------------------------------
------------------------------------------------------------
------------------------------------------------------------
------------------------------------------------------------
------------------------------------------------------------
------------------------------------------------------------
------------------------------------------------------------
------------------------------------------------------------
------------------------------------------------------------
------------------------------------------------------------
------------------------------------------------------------
------------------------------------------------------------
------------------------------------------------MSNS--------
------------------------------------------------------------
------------------------------------------------------------
------------------------------------------------------------
------------------------------------------------------------
------------------------------------------------------------
------------------------------------------------------------
------------------------------------------------------------
----------------------G-------------------------------------
------MN------------------------------------G---------------
--------VKNQI-----------------------------------N-----------
---------------------------------TR-R-------------V---------
----ANP------G----------------------------------------------
---------------------------------KAT-------------VL-AL------
------------------------------------------------------------
--------------------GK----------------AF-------------PS-Q---
-------------------------------------------------------V-V--
--------------PQ----------EHL----------------V---E----GFL---
------------------------------------------------------------
------------------------RDT-------------------------KC------
---------D-D------------------------------------------------
----------------------AF-IKEK-LEH-----------L---------------
-------------C----------------------------------------------
------------------------------------------------------------
------------------------------------------------------------
------------------------------------------------------------
------------------------------------------------------------
------------------------------------------------------------
-----------------------------------------K------------------
-TTTVK-----TR---------YTVL--SREI---------LDK-Y--------------
---P--------E-L---------T-TEG--------------------S-P-TIKQRLE
I-ANE--------AVVEM-A--LEA-----------SL--CCIKEWG-R-----------
----------------------Q-VED-IT--------HI-----------------VYV
-S-S-S-EI-RLPGGD--------LYLSAKLG----------------------------
------------------------------------------------------------
------------------------------------------------------------
------------------------------------------------------------
------------------------------------------------------------
-----------LKSDV--NRVMLYF-LGCYGGVT----------GLRVAKDIAE-NN---
--PG-S---RVLLTTSE-T-TI--------LG-FRP-----P-NKARPYD----------
------LVGAALFGD----GAA---AVIV---G---A-----------D---P---L---
-----P--------S-----------E-A-PFMELHY-----------------------
-----------AVQQFL---PGTQSV-I----D-GR-LTEE-------------------
G-----------I--NFK-LG--R------------DLPQKIEE-----NIEEFCK----
---------K-----LM--G---------------KA-----G----D------D-S-ME
--------------------------------------------FNDMF---W----TVH
-PG-G--------------PAILN--------------RL-ET-------------KLKL
G---------REKLEC-----SRRALV---------------------------------
------------------------------------------------------------
------------------------------------------------------------
------------------------------------------------------------
------------------------------------------------------------
--------------------------DYGNVSSNTILYV---------------------
------------------------------------------------------------
------------------------------------------------------------
------------------------------------------------------------
------------------------------------------------------------
-----------------------------------------------------------M
EYM----RDEL----KK-----K-------------------GGD-A-----------Q-
------------------------------------------------------------
------------E-W---G-----------------------------------------
-----------------------------------------------------LGL----
---AFG---------P------------------------------------------GI
-------T----------------------------------------------------
------------------------------------------------------------
------------------------------------------------------------
------------------------------------------------------------
------------------------------------------------------------
------------------------------------------------------------
------------------------------------------------------------
------------------------------------------------------------
------------------------------------------------------------
------------------------------------------------------------
------------------------------------------------------------
------------------------------------------------------------
------------------------------------------------------------
------------------------------------------------------------
------------------------------------------------------------
---------F---E----------------G-----------------------------
------------------------------------------------------------
----------------------------------------------L-------------
------L-----------------------------------------------------
------------------------------------------------------------
------------------------------------------------------------
------------------------------------------------------------
------------------------------------------------------------
------------------------------------------------------------
------------------------------------------------------------
------------------------------------------------------------
------------------------------------------------------------
--------IRS-----------------------------L-------------------
------------------------------------------------------------
-----TST----------------------------------------------------
------------------------------------------------------------
------------------------------------------------------------
------------------------------------------------------------
------------------------------------------------------------
------------------------------------------------------------
------------------------------------------------------------
------------------------------------------------------------
------------------------------------------------------------
------------------------------------------------------------
------------------------------------------------------------
------------------------------------------------------------
------------------------------------------------------------
------------------------------------------------------------
------------------------------------------------------------
------------------------------------------------------------
------------------------------------------------------------
------------------------------------------------------------
------------------------------------------------------------
--------------------------------
>FP_scaffold600_16lal
--------------------MVS-VP--------------------------KACALVVS
AKSI-------------------GAKVSNER----------------------SSKSKLA
RSMARIVN-SKPWSDEVESSLSSLYPSESISRTAVLQILRL----IKNPGDGLRFFD---
--WVSNKGFSHKEQSFFLMIEFLGRARNLNIARN-----FLFSIEKRS----NGCVKLED
RYFNSLIRSYGNAGLFQESVK--LFETMKKMGISPSVVTFNSLLSILLNRG----RTGMA
HELFD---EMRRTYGVTPDSYTFNILIRGF--------------CKNSMVDEAFRVFKEM
KLYPCDPDVITYNTIMDGLCRAGKVRIAHNVLNGMMQKATH-----VHPNIVSYTTLVRG
YCMKQQVDEALLVFHELLSRGLKPNAVTY-------NTLIKGLSEAHKYDEIKEILSGKD
MFTTFAPDACTFNILINAHCVAGHLDAAMMVFQEMVNMKLHP------------------
--------DSASFSVL------IRTLC---------IRKEFDRAETL---------FNEL
FEKEVLLGKDGCKPLAAAY---------------NPMFEYLCANGKTKQ---ADKSFRQL
MKRGVQDPTSYRT-----LIMGHCREGKFKAAYDLL----VLMLRREYVPDLETYEILID
GLLKIGE-----------AVLAHDTLQRMLRSSYLPVATTFHSVLAELV-----KRKCAN
EAFSLVRLMV-------------ETKIRQNIDFSTHAVRLLF-----SSGQKEKAFLVVR
LLYD-----NGY-----LVKME-------------------------ELLDFLCENRKLL
DAHR-----LVLFC------LEKSQTVDIGTCKTVIEGLCKHMRHS--EAFSLYKELAEL
GKHQQQ-------------------------------LSSHVVLR------NVLE-----
------------------------------------------------------------
------------------------------------------------------------
--------------------------RTSLKSS--CA------------GGLSM------
------------------------------------------------------------
-------------------------------------DSLFLTFTFK-MSNS--------
------------------------------------------------------------
------------------------------------------------------------
------------------------------------------------------------
------------------------------------------------------------
------------------------------------------------------------
------------------------------------------------------------
------------------------------------------------------------
----------------------G-------------------------------------
------FN------------------------------------G---------------
--------VEKKLG--------------------------------SIP-----------
---------------------------------TK-R-------------F---------
----ANP------G----------------------------------------------
---------------------------------KAT-------------VL-AL------
------------------------------------------------------------
--------------------GK----------------AF-------------PS-Q---
-------------------------------------------------------V-V--
--------------PQ----------DKL----------------V---E----GFL---
------------------------------------------------------------
------------------------RDT-------------------------K-------
------------------------------------------------------------
------------------------------------------------------------
-------------C----------------------------------------------
------------------------------------------------------------
------------------------------------------------------------
------------------------------------------------------------
------------------------------------------------------------
------------------------------------------------------------
-----------------------------------------K------------------
-TTTVK-----TR---------YTVL--SREI---------LDK-Y--------------
---P--------E-L---------T-TEG--------------------S-T-TIKQRLE
I-ANE--------AVVEM-A--FEA-----------SL--VCIKEWG-R-----------
----------------------P-VED-IT--------HI-----------------VYV
-S-S-S-EI-RLPGGD--------LYLSAKLG----------------------------
------------------------------------------------------------
------------------------------------------------------------
------------------------------------------------------------
------------------------------------------------------------
-----------LRNDV--NRVMLYF-LGCYGGVT----------GLRVAKDIAE-NN---
--PG-S---RVLLTTSE-T-TI--------LG-FRP-----P-NKARPYD----------
------LVGAALFGD----GAA---AVII---G---A-----------D---P---R---
-----E--------C-----------E-A-PFMELHY-----------------------
-----------AVQQFL---PGTQNV-I----D-GR-LSEE-------------------
G-----------I--NFK-LG--R------------DLPQKIEE-----NIEEFCK----
---------K-----LM--G---------------KA-----G----D------E-S-ME
--------------------------------------------FNDMF---W----AVH
-PG-G--------------PAILN--------------RL-ET-------------KLKL
G---------REKLES-----SRRALV---------------------------------
------------------------------------------------------------
------------------------------------------------------------
------------------------------------------------------------
------------------------------------------------------------
--------------------------NYGNVSSNTILYV---------------------
------------------------------------------------------------
------------------------------------------------------------
------------------------------------------------------------
------------------------------------------------------------
-----------------------------------------------------------M
EYM----RDEL----KK-----K-------------------GDN-A-----------Q-
------------------------------------------------------------
------------E-W---G-----------------------------------------
-----------------------------------------------------LGL----
---AFG---------P------------------------------------------GI
-------T----------------------------------------------------
------------------------------------------------------------
------------------------------------------------------------
------------------------------------------------------------
------------------------------------------------------------
------------------------------------------------------------
------------------------------------------------------------
------------------------------------------------------------
------------------------------------------------------------
------------------------------------------------------------
------------------------------------------------------------
------------------------------------------------------------
------------------------------------------------------------
------------------------------------------------------------
------------------------------------------------------------
---------F---E----------------G-----------------------------
------------------------------------------------------------
----------------------------------------------L-------------
------L-----------------------------------------------------
------------------------------------------------------------
------------------------------------------------------------
------------------------------------------------------------
------------------------------------------------------------
------------------------------------------------------------
------------------------------------------------------------
------------------------------------------------------------
------------------------------------------------------------
--------IRS-----------------------------I-------------------
------------------------------------------------------------
-----IT-----------------------------------------------------
------------------------------------------------------------
------------------------------------------------------------
------------------------------------------------------------
------------------------------------------------------------
------------------------------------------------------------
------------------------------------------------------------
------------------------------------------------------------
------------------------------------------------------------
------------------------------------------------------------
------------------------------------------------------------
------------------------------------------------------------
------------------------------------------------------------
------------------------------------------------------------
------------------------------------------------------------
------------------------------------------------------------
------------------------------------------------------------
------------------------------------------------------------
------------------------------------------------------------
--------------------------------
>MG_XP_019058127.1
------------------------------------------------------------
------------------------------------------------------------
------------------------------------------------------------
------------------------------------------------------------
------------------------------------------------------------
------------------------------------------------------------
------------------------------------------------------------
------------------------------------------------------------
------------------------------------------------------------
------------------------------------------------------------
------------------------------------------------------------
------------------------------------------------------------
------------------------------------------------------------
------------------------------------------------------------
------------------------------------------------------------
------------------------------------------------------------
------------------------------------------------------------
------------------------------------------------------------
------------------------------------------------------------
------------------------------------------------------------
------------------------------------------------------------
------------------------------------------------MSKS--------
------------------------------------------------------------
------------------------------------------------------------
------------------------------------------------------------
------------------------------------------------------------
------------------------------------------------------------
------------------------------------------------------------
------------------------------------------------------------
----------------------G-------------------------------------
------MV------------------------------------G---------------
--------VERQS-----------------------------------------------
---------------------------------GR-R-------------V---------
----ANP------G----------------------------------------------
---------------------------------KAT-------------VM-AL------
------------------------------------------------------------
--------------------GK----------------AF-------------PS-Q---
-------------------------------------------------------V-V--
--------------PQ----------ENL----------------V---E----GYL---
------------------------------------------------------------
------------------------RDT-------------------------KC------
---------D-D------------------------------------------------
----------------------SF-IKEK-LQH-----------L---------------
-------------C----------------------------------------------
------------------------------------------------------------
------------------------------------------------------------
------------------------------------------------------------
------------------------------------------------------------
------------------------------------------------------------
-----------------------------------------K------------------
-TTTVK-----TR---------YTVM--SREV---------LDK-Y--------------
---P--------E-L---------T-TEG--------------------S-P-TIRQRLD
I-ANE--------AVVKM-A--FEA-----------SL--ACINEWG-R-----------
----------------------P-VED-IT--------HV-----------------VYV
-S-S-S-EI-CLPGGD--------LHLSAQLG----------------------------
------------------------------------------------------------
------------------------------------------------------------
------------------------------------------------------------
------------------------------------------------------------
-----------LRNDV--NRVMLYF-LGCYGGVT----------GLRVAKDIAE-NN---
--PG-S---RVLLTTSE-T-TI--------LG-FRP-----P-NKARPYD----------
------LVGAALFGD----GAA---AVII---G---A-----------D---P---T---
-----E--------S-----------E-T-PFMELHY-----------------------
-----------AVQQFL---PGTQNV-I----D-GR-LTEE-------------------
G-----------I--NFK-LG--R------------DLPQKIED-----NIEEFCR----
---------K-----LK--G---------------KA-----G----G------E-A-LE
--------------------------------------------LNDMF---W----AVH
-PG-G--------------PAILN--------------RL-ET-------------KMKL
K---------PGKLEC-----SRRALM---------------------------------
------------------------------------------------------------
------------------------------------------------------------
------------------------------------------------------------
------------------------------------------------------------
--------------------------DYGNVSSNTIFYV---------------------
------------------------------------------------------------
------------------------------------------------------------
------------------------------------------------------------
------------------------------------------------------------
-----------------------------------------------------------M
EYV----RDDL----RK-----K-A-I--------------QGEA-ED----------E-
------------------------------------------------------------
------------E-W---G-----------------------------------------
-----------------------------------------------------LAL----
---AFG---------P------------------------------------------GI
-------T----------------------------------------------------
------------------------------------------------------------
------------------------------------------------------------
------------------------------------------------------------
------------------------------------------------------------
------------------------------------------------------------
------------------------------------------------------------
------------------------------------------------------------
------------------------------------------------------------
------------------------------------------------------------
------------------------------------------------------------
------------------------------------------------------------
------------------------------------------------------------
------------------------------------------------------------
------------------------------------------------------------
---------F---E----------------G-----------------------------
------------------------------------------------------------
----------------------------------------------V-------------
------L-----------------------------------------------------
------------------------------------------------------------
------------------------------------------------------------
------------------------------------------------------------
------------------------------------------------------------
------------------------------------------------------------
------------------------------------------------------------
------------------------------------------------------------
------------------------------------------------------------
--------MRS-----------------------------L-------------------
------------------------------------------------------------
------------------------------------------------------------
------------------------------------------------------------
------------------------------------------------------------
------------------------------------------------------------
------------------------------------------------------------
------------------------------------------------------------
------------------------------------------------------------
------------------------------------------------------------
------------------------------------------------------------
------------------------------------------------------------
------------------------------------------------------------
------------------------------------------------------------
------------------------------------------------------------
------------------------------------------------------------
------------------------------------------------------------
------------------------------------------------------------
------------------------------------------------------------
------------------------------------------------------------
------------------------------------------------------------
--------------------------------
>CT_05449
------------------------------------------------------------
------------------------------------------------------------
------------------------------------------------------------
------------------------------------------------------------
------------------------------------------------------------
------------------------------------------------------------
------------------------------------------------------------
------------------------------------------------------------
------------------------------------------------------------
------------------------------------------------------------
------------------------------------------------------------
------------------------------------------------------------
------------------------------------------------------------
------------------------------------------------------------
------------------------------------------------------------
------------------------------------------------------------
------------------------------------------------------------
------------------------------------------------------------
------------------------------------------------------------
------------------------------------------------------------
------------------------------------------------------------
------------------------------------------------------------
------------------------------------------------------------
------------------------------------------------------------
------------------------------------------------------------
------------------------------------------------------------
------------------------------------------------------------
------------------------------------------------------------
------------------------------------------------------------
------------------------------------------------------------
------------------------------------------------------------
------------------------------------------------------------
---------------------------------MR-R-------------V---------
----ANP------R----------------------------------------------
---------------------------------KAT-------------VL-AL------
------------------------------------------------------------
--------------------GK----------------AF-------------PS-Q---
-------------------------------------------------------V-V--
--------------PQ----------ENL----------------V---E----GYL---
------------------------------------------------------------
------------------------RDT-------------------------RC------
---------H-D------------------------------------------------
----------------------SF-IKEK-LQH-----------L---------------
-------------C----------------------------------------------
------------------------------------------------------------
------------------------------------------------------------
------------------------------------------------------------
------------------------------------------------------------
------------------------------------------------------------
-----------------------------------------K------------------
-TTTVK-----TR---------YTVM--SPEI---------LDQ-Y--------------
---P--------E-L---------T-TEG--------------------S-C-TIKQRLD
I-ANE--------AVVKM-A--FEA-----------SS--ACIKEWG-R-----------
----------------------P-VED-IT--------HL-----------------VYV
-S-S-S-EI-RLPGGD--------LHLAAQLG----------------------------
------------------------------------------------------------
------------------------------------------------------------
------------------------------------------------------------
------------------------------------------------------------
-----------LRNDV--NRVMLYF-LGCYGGVT----------GLRVAKDIAE-NN---
--PG-S---RVLLTTSE-T-TI--------LG-FRP-----P-NKARPYD----------
------LVGAALFGD----GAA---AVII---G---A-----------E---A---R---
-----E--------G-----------E-R-PFMELHY-----------------------
-----------AVQQFL---PGTEKV-I----D-GR-LSEE-------------------
G-----------I--NFK-LG--R------------DLPEKIEE-----NIEEFCR----
---------K-----VM--G---------------KA---E-G----C------K-G-LE
--------------------------------------------LNEMF---W----AVH
-PG-G--------------PAILN--------------RL-EK-------------RMKL
G---------GGKLES-----SRRALK---------------------------------
------------------------------------------------------------
------------------------------------------------------------
------------------------------------------------------------
------------------------------------------------------------
--------------------------DYGNVSSNTIFYV---------------------
------------------------------------------------------------
------------------------------------------------------------
------------------------------------------------------------
------------------------------------------------------------
-----------------------------------------------------------M
ENV----REEM----RQ-----K-A-A--------------AGEE-G-----------E-
------------------------------------------------------------
------------E-W---G-----------------------------------------
-----------------------------------------------------LGL----
---AFG---------P------------------------------------------GI
-------T----------------------------------------------------
------------------------------------------------------------
------------------------------------------------------------
------------------------------------------------------------
------------------------------------------------------------
------------------------------------------------------------
------------------------------------------------------------
------------------------------------------------------------
------------------------------------------------------------
------------------------------------------------------------
------------------------------------------------------------
------------------------------------------------------------
------------------------------------------------------------
------------------------------------------------------------
------------------------------------------------------------
---------F---E----------------G-----------------------------
------------------------------------------------------------
----------------------------------------------I-------------
------L-----------------------------------------------------
------------------------------------------------------------
------------------------------------------------------------
------------------------------------------------------------
------------------------------------------------------------
------------------------------------------------------------
------------------------------------------------------------
------------------------------------------------------------
------------------------------------------------------------
--------LRT-----------------------------L-------------------
------------------------------------------------------------
-----L------------------------------------------------------
------------------------------------------------------------
------------------------------------------------------------
------------------------------------------------------------
------------------------------------------------------------
------------------------------------------------------------
------------------------------------------------------------
------------------------------------------------------------
------------------------------------------------------------
------------------------------------------------------------
------------------------------------------------------------
------------------------------------------------------------
------------------------------------------------------------
------------------------------------------------------------
------------------------------------------------------------
------------------------------------------------------------
------------------------------------------------------------
------------------------------------------------------------
------------------------------------------------------------
--------------------------------
>AB_Alp136110
------------------------------------------------------------
------------------------------------------------------------
------------------------------------------------------------
------------------------------------------------------------
------------------------------------------------------------
------------------------------------------------------------
------------------------------------------------------------
------------------------------------------------------------
------------------------------------------------------------
------------------------------------------------------------
------------------------------------------------------------
------------------------------------------------------------
------------------------------------------------------------
------------------------------------------------------------
------------------------------------------------------------
------------------------------------------------------------
------------------------------------------------------------
------------------------------------------------------------
------------------------------------------------------------
------------------------------------------------------------
------------------------------------------------------------
------------------------------------------------MLAS--------
------------------------------------------------------------
------------------------------------------------------------
------------------------------------------------------------
------------------------------------------------------------
------------------------------------------------------------
------------------------------------------------------------
------------------------------------------------------------
----------------------A-------------------------------------
--------------------------------------------R---------------
--------VEELKE----------------------------------------------
---------------------------------TR-R-------------V---------
----ANP------G----------------------------------------------
---------------------------------KAT-------------VL-AL------
------------------------------------------------------------
--------------------GK----------------AF-------------PA-N---
-------------------------------------------------------V-V--
--------------SQ----------DNL----------------V---E----EYL---
------------------------------------------------------------
------------------------REI-------------------------KC------
---------D-D------------------------------------------------
----------------------PS-IKDK-LQH-----------L---------------
-------------C----------------------------------------------
------------------------------------------------------------
------------------------------------------------------------
------------------------------------------------------------
------------------------------------------------------------
------------------------------------------------------------
-----------------------------------------K------------------
-TTTVQ-----TR---------YTVM--TRET---------LHK-Y--------------
---P--------E-L---------A-VEG--------------------S-P-TIKQRLE
I-ANE--------AVVQM-A--YEA-----------SL--ACIKEWG-R-----------
----------------------A-VED-IT--------HI-----------------VYV
-S-S-S-EF-RLPGGD--------LYLSAQLG----------------------------
------------------------------------------------------------
------------------------------------------------------------
------------------------------------------------------------
------------------------------------------------------------
-----------LSNEV--QRVMLYF-LGCYGGVT----------GLRIAKDIAE-NN---
--RG-S---RVLLTTSE-T-MV--------LG-FRP-----P-NKARPYD----------
------LVGAALFGD----GAA---ALII---G---A-----------D---P---T---
-----E--------S-----------E-S-PFMELHC-----------------------
-----------AMQQFL---PGTQGV-I----D-GR-LSEE-------------------
G-----------I--SFK-LG--R------------DLPQKIED-----NAEDFCK----
---------K-----LM--A---------------KA--GS-G----S----------LE
--------------------------------------------LNDLF---W----AVH
-PG-G--------------PAILD--------------RL-ET-------------RLKL
E---------PGKLEC-----SRRALV---------------------------------
------------------------------------------------------------
------------------------------------------------------------
------------------------------------------------------------
------------------------------------------------------------
--------------------------DYGNVSSNTIFYI---------------------
------------------------------------------------------------
------------------------------------------------------------
------------------------------------------------------------
------------------------------------------------------------
-----------------------------------------------------------M
DKV----RDDL----EK-----K-------------------KGR-G-----------E-
------------------------------------------------------------
------------E-W---G-----------------------------------------
-----------------------------------------------------LGL----
---AFG---------P------------------------------------------GI
-------T----------------------------------------------------
------------------------------------------------------------
------------------------------------------------------------
------------------------------------------------------------
------------------------------------------------------------
------------------------------------------------------------
------------------------------------------------------------
------------------------------------------------------------
------------------------------------------------------------
------------------------------------------------------------
------------------------------------------------------------
------------------------------------------------------------
------------------------------------------------------------
------------------------------------------------------------
------------------------------------------------------------
---------F---E----------------G-----------------------------
------------------------------------------------------------
----------------------------------------------F-------------
------L-----------------------------------------------------
------------------------------------------------------------
------------------------------------------------------------
------------------------------------------------------------
------------------------------------------------------------
------------------------------------------------------------
------------------------------------------------------------
------------------------------------------------------------
------------------------------------------------------------
--------MRS-----------------------------L-------------------
------------------------------------------------------------
------------------------------------------------------------
------------------------------------------------------------
------------------------------------------------------------
------------------------------------------------------------
------------------------------------------------------------
------------------------------------------------------------
------------------------------------------------------------
------------------------------------------------------------
------------------------------------------------------------
------------------------------------------------------------
------------------------------------------------------------
------------------------------------------------------------
------------------------------------------------------------
------------------------------------------------------------
------------------------------------------------------------
------------------------------------------------------------
------------------------------------------------------------
------------------------------------------------------------
------------------------------------------------------------
--------------------------------
>AO_XP_020878530.1
------------------------------------------------------------
------------------------------------------------------------
------------------------------------------------------------
------------------------------------------------------------
------------------------------------------------------------
------------------------------------------------------------
------------------------------------------------------------
------------------------------------------------------------
------------------------------------------------------------
------------------------------------------------------------
------------------------------------------------------------
------------------------------------------------------------
------------------------------------------------------------
------------------------------------------------------------
------------------------------------------------------------
------------------------------------------------------------
------------------------------------------------------------
------------------------------------------------------------
------------------------------------------------------------
------------------------------------------------------------
------------------------------------------------------------
------------------------------------------------MLAS--------
------------------------------------------------------------
------------------------------------------------------------
------------------------------------------------------------
------------------------------------------------------------
------------------------------------------------------------
------------------------------------------------------------
------------------------------------------------------------
----------------------A-------------------------------------
--------------------------------------------R---------------
--------VEKQKE-------------------------------FGKS-----------
---------------------------------TK-R-------------V---------
----AYQ------G----------------------------------------------
---------------------------------KAT-------------LL-AL------
------------------------------------------------------------
--------------------GK----------------AF-------------PS-N---
-------------------------------------------------------V-V--
--------------SQ----------ENL----------------V---E----DYL---
------------------------------------------------------------
------------------------REI-------------------------KC------
---------D-D------------------------------------------------
----------------------LS-IKDK-LQH-----------L---------------
-------------C----------------------------------------------
------------------------------------------------------------
------------------------------------------------------------
------------------------------------------------------------
------------------------------------------------------------
------------------------------------------------------------
-----------------------------------------K------------------
-STTVK-----TR---------YTVM--SRET---------LQK-Y--------------
---P--------E-L---------A-TEG--------------------S-P-TIKQRLE
I-ANE--------AVVQM-A--YEA-----------SL--VCIKEWG-R-----------
----------------------T-VED-IT--------HL-----------------VYV
-S-S-S-EF-RLPGGD--------LYLSTQLG----------------------------
------------------------------------------------------------
------------------------------------------------------------
------------------------------------------------------------
------------------------------------------------------------
-----------LRNEV--QRVMLYF-LGCYGGLS----------GLRVAKDIAE-NN---
--PG-S---RVLLTTSE-T-TV--------LG-FRP-----P-NKARPYD----------
------LVGAALFGD----GAA---ALII---G---A-----------D---P---R---
-----E--------S-----------E-S-PFMELHC-----------------------
-----------ALQQFL---PQTQGV-I----D-GR-LSEE-------------------
G-----------I--SFK-LG--R------------DLPQKIED-----NVEEFCK----
---------K-----LV--A---------------KA--GS-G----S----------LE
--------------------------------------------LNDLF---W----AVH
-PG-G--------------PAILS--------------GL-ET-------------KLKL
K---------PEKLEC-----SRRALM---------------------------------
------------------------------------------------------------
------------------------------------------------------------
------------------------------------------------------------
------------------------------------------------------------
--------------------------DYGNVSSNTIFYI---------------------
------------------------------------------------------------
------------------------------------------------------------
------------------------------------------------------------
------------------------------------------------------------
-----------------------------------------------------------M
DKV----RDEL----EK-----K-------------------GTE-G-----------E-
------------------------------------------------------------
------------E-W---G-----------------------------------------
-----------------------------------------------------LGL----
---AFG---------P------------------------------------------GI
-------T----------------------------------------------------
------------------------------------------------------------
------------------------------------------------------------
------------------------------------------------------------
------------------------------------------------------------
------------------------------------------------------------
------------------------------------------------------------
------------------------------------------------------------
------------------------------------------------------------
------------------------------------------------------------
------------------------------------------------------------
------------------------------------------------------------
------------------------------------------------------------
------------------------------------------------------------
------------------------------------------------------------
---------F---E----------------G-----------------------------
------------------------------------------------------------
----------------------------------------------F-------------
------L-----------------------------------------------------
------------------------------------------------------------
------------------------------------------------------------
------------------------------------------------------------
------------------------------------------------------------
------------------------------------------------------------
------------------------------------------------------------
------------------------------------------------------------
------------------------------------------------------------
--------MRS-----------------------------L-------------------
------------------------------------------------------------
------------------------------------------------------------
------------------------------------------------------------
------------------------------------------------------------
------------------------------------------------------------
------------------------------------------------------------
------------------------------------------------------------
------------------------------------------------------------
------------------------------------------------------------
------------------------------------------------------------
------------------------------------------------------------
------------------------------------------------------------
------------------------------------------------------------
------------------------------------------------------------
------------------------------------------------------------
------------------------------------------------------------
------------------------------------------------------------
------------------------------------------------------------
------------------------------------------------------------
------------------------------------------------------------
--------------------------------
>BC_NP_191915.1
------------------------------------------------------------
------------------------------------------------------------
------------------------------------------------------------
------------------------------------------------------------
------------------------------------------------------------
------------------------------------------------------------
------------------------------------------------------------
------------------------------------------------------------
------------------------------------------------------------
------------------------------------------------------------
------------------------------------------------------------
------------------------------------------------------------
------------------------------------------------------------
------------------------------------------------------------
------------------------------------------------------------
------------------------------------------------------------
------------------------------------------------------------
------------------------------------------------------------
------------------------------------------------------------
------------------------------------------------------------
------------------------------------------------------------
------------------------------------------------MLVS--------
------------------------------------------------------------
------------------------------------------------------------
------------------------------------------------------------
------------------------------------------------------------
------------------------------------------------------------
------------------------------------------------------------
------------------------------------------------------------
----------------------A-------------------------------------
--------------------------------------------R---------------
--------VEKQ------------------------------------------------
----------------------------------K-R-------------V---------
----AYQ------G----------------------------------------------
---------------------------------KAT-------------VL-AL------
------------------------------------------------------------
--------------------GK----------------AL-------------PS-N---
-------------------------------------------------------V-V--
--------------SQ----------ENL----------------V---E----EYL---
------------------------------------------------------------
------------------------REI-------------------------KC------
---------D-N------------------------------------------------
----------------------LS-IKDK-LQH-----------L---------------
-------------C----------------------------------------------
------------------------------------------------------------
------------------------------------------------------------
------------------------------------------------------------
------------------------------------------------------------
------------------------------------------------------------
-----------------------------------------K------------------
-STTVK-----TR---------YTVM--SRET---------LHK-Y--------------
---P--------E-L---------A-TEG--------------------S-P-TIKQRLE
I-AND--------AVVQM-A--YEA-----------SL--VCIKEWG-R-----------
----------------------A-VED-IT--------HL-----------------VYV
-S-S-S-EF-RLPGGD--------LYLSAQLG----------------------------
------------------------------------------------------------
------------------------------------------------------------
------------------------------------------------------------
------------------------------------------------------------
-----------LSNEV--QRVMLYF-LGCYGGLS----------GLRVAKDIAE-NN---
--PG-S---RVLLTTSE-T-TV--------LG-FRP-----P-NKARPYN----------
------LVGAALFGD----GAA---ALII---G---A-----------D---P---T---
-----E--------S-----------E-S-PFMELHC-----------------------
-----------AMQQFL---PQTQGV-I----D-GR-LSEE-------------------
G-----------I--TFK-LG--R------------DLPQKIED-----NVEEFCK----
---------K-----LV--A---------------KA--GS-G----A----------LE
--------------------------------------------LNDLF---W----AVH
-PG-G--------------PAILS--------------GL-ET-------------KLKL
K---------PEKLEC-----SRRALM---------------------------------
------------------------------------------------------------
------------------------------------------------------------
------------------------------------------------------------
------------------------------------------------------------
--------------------------DYGNVSSNTIFYI---------------------
------------------------------------------------------------
------------------------------------------------------------
------------------------------------------------------------
------------------------------------------------------------
-----------------------------------------------------------M
DKV----RDEL----EK-----K-------------------GTE-G-----------E-
------------------------------------------------------------
------------E-W---G-----------------------------------------
-----------------------------------------------------LGL----
---AFG---------P------------------------------------------GI
-------T----------------------------------------------------
------------------------------------------------------------
------------------------------------------------------------
------------------------------------------------------------
------------------------------------------------------------
------------------------------------------------------------
------------------------------------------------------------
------------------------------------------------------------
------------------------------------------------------------
------------------------------------------------------------
------------------------------------------------------------
------------------------------------------------------------
------------------------------------------------------------
------------------------------------------------------------
------------------------------------------------------------
---------F---E----------------G-----------------------------
------------------------------------------------------------
----------------------------------------------F-------------
------L-----------------------------------------------------
------------------------------------------------------------
------------------------------------------------------------
------------------------------------------------------------
------------------------------------------------------------
------------------------------------------------------------
------------------------------------------------------------
------------------------------------------------------------
------------------------------------------------------------
--------MRN-----------------------------L-------------------
------------------------------------------------------------
------------------------------------------------------------
------------------------------------------------------------
------------------------------------------------------------
------------------------------------------------------------
------------------------------------------------------------
------------------------------------------------------------
------------------------------------------------------------
------------------------------------------------------------
------------------------------------------------------------
------------------------------------------------------------
------------------------------------------------------------
------------------------------------------------------------
------------------------------------------------------------
------------------------------------------------------------
------------------------------------------------------------
------------------------------------------------------------
------------------------------------------------------------
------------------------------------------------------------
------------------------------------------------------------
--------------------------------
>BS_14547s0012
------------------------------------------------------------
------------------------------------------------------------
------------------------------------------------------------
------------------------------------------------------------
------------------------------------------------------------
------------------------------------------------------------
------------------------------------------------------------
------------------------------------------------------------
------------------------------------------------------------
------------------------------------------------------------
------------------------------------------------------------
------------------------------------------------------------
------------------------------------------------------------
------------------------------------------------------------
------------------------------------------------------------
------------------------------------------------------------
------------------------------------------------------------
------------------------------------------------------------
------------------------------------------------------------
------------------------------------------------------------
------------------------------------------------------------
------------------------------------------------MLAS--------
------------------------------------------------------------
------------------------------------------------------------
------------------------------------------------------------
------------------------------------------------------------
------------------------------------------------------------
------------------------------------------------------------
------------------------------------------------------------
----------------------A-------------------------------------
--------------------------------------------M---------------
--------LEKRKE-------------------------------ISKS-----------
---------------------------------TR-R-------------V---------
----ANQ------G----------------------------------------------
---------------------------------KAT-------------VL-AL------
------------------------------------------------------------
--------------------GK----------------AF-------------PS-N---
-------------------------------------------------------V-V--
--------------SQ----------ENL----------------V---E----EYL---
------------------------------------------------------------
------------------------REI-------------------------KC------
---------D-D------------------------------------------------
----------------------LT-IKDK-LQH-----------L---------------
-------------C----------------------------------------------
------------------------------------------------------------
------------------------------------------------------------
------------------------------------------------------------
------------------------------------------------------------
------------------------------------------------------------
-----------------------------------------K------------------
-TTTVK-----TR---------YTVM--SRET---------LHK-Y--------------
---P--------E-L---------A-TEG--------------------S-P-TIKQRLE
I-ANQ--------AVVQM-A--YEA-----------TL--VCIKEWG-R-----------
----------------------A-VED-IT--------HL-----------------VYV
-S-S-S-EF-RLPGGD--------LYLSAQLG----------------------------
------------------------------------------------------------
------------------------------------------------------------
------------------------------------------------------------
------------------------------------------------------------
-----------LSNEV--QRVMLYF-LGCYGGVS----------GLRVAKDIAE-NN---
--PG-S---RVLLTTSE-T-TV--------LG-FRP-----P-NKARPYD----------
------LVGAALFGD----GAA---ALII---G---A-----------D---P---T---
-----E--------S-----------E-S-PFMELHC-----------------------
-----------ALQQFL---PGTQGV-I----D-GR-LSEE-------------------
G-----------I--SFK-LG--R------------DLPQKIED-----NVEEFCK----
---------K-----LV--A---------------KA--GS-G----S------G-S-LE
--------------------------------------------LNDLF---W----AVH
-PG-G--------------PAILS--------------GL-ET-------------KLKL
K---------PEKLEC-----SRRALM---------------------------------
------------------------------------------------------------
------------------------------------------------------------
------------------------------------------------------------
------------------------------------------------------------
--------------------------DYGNVSSNTIFYI---------------------
------------------------------------------------------------
------------------------------------------------------------
------------------------------------------------------------
------------------------------------------------------------
-----------------------------------------------------------M
DKV----KDEL----EK-----E-------------------GTG-G-----------E-
------------------------------------------------------------
------------E-W---G-----------------------------------------
-----------------------------------------------------LGL----
---AFG---------P------------------------------------------GI
-------T----------------------------------------------------
------------------------------------------------------------
------------------------------------------------------------
------------------------------------------------------------
------------------------------------------------------------
------------------------------------------------------------
------------------------------------------------------------
------------------------------------------------------------
------------------------------------------------------------
------------------------------------------------------------
------------------------------------------------------------
------------------------------------------------------------
------------------------------------------------------------
------------------------------------------------------------
------------------------------------------------------------
---------F---E----------------G-----------------------------
------------------------------------------------------------
----------------------------------------------F-------------
------L-----------------------------------------------------
------------------------------------------------------------
------------------------------------------------------------
------------------------------------------------------------
------------------------------------------------------------
------------------------------------------------------------
------------------------------------------------------------
------------------------------------------------------------
------------------------------------------------------------
--------MRS-----------------------------L-------------------
------------------------------------------------------------
------------------------------------------------------------
------------------------------------------------------------
------------------------------------------------------------
------------------------------------------------------------
------------------------------------------------------------
------------------------------------------------------------
------------------------------------------------------------
------------------------------------------------------------
------------------------------------------------------------
------------------------------------------------------------
------------------------------------------------------------
------------------------------------------------------------
------------------------------------------------------------
------------------------------------------------------------
------------------------------------------------------------
------------------------------------------------------------
------------------------------------------------------------
------------------------------------------------------------
------------------------------------------------------------
--------------------------------
>CS_20893s0009
------------------------------------------------------------
------------------------------------------------------------
------------------------------------------------------------
------------------------------------------------------------
------------------------------------------------------------
------------------------------------------------------------
------------------------------------------------------------
------------------------------------------------------------
------------------------------------------------------------
------------------------------------------------------------
------------------------------------------------------------
------------------------------------------------------------
------------------------------------------------------------
------------------------------------------------------------
------------------------------------------------------------
------------------------------------------------------------
------------------------------------------------------------
------------------------------------------------------------
------------------------------------------------------------
------------------------------------------------------------
------------------------------------------------------------
------------------------------------------------MLAS--------
------------------------------------------------------------
------------------------------------------------------------
------------------------------------------------------------
------------------------------------------------------------
------------------------------------------------------------
------------------------------------------------------------
------------------------------------------------------------
----------------------A-------------------------------------
--------------------------------------------R---------------
--------LEKRKE-------------------------------IGKS-----------
---------------------------------SR-R-------------T---------
----ANQ------G----------------------------------------------
---------------------------------KAT-------------VL-AL------
------------------------------------------------------------
--------------------GK----------------AF-------------PS-N---
-------------------------------------------------------V-V--
--------------SQ----------ENL----------------V---E----EYL---
------------------------------------------------------------
------------------------REI-------------------------NC------
---------D-D------------------------------------------------
----------------------LS-IRDK-LQH-----------L---------------
-------------C----------------------------------------------
------------------------------------------------------------
------------------------------------------------------------
------------------------------------------------------------
------------------------------------------------------------
------------------------------------------------------------
-----------------------------------------K------------------
-TTTVK-----TR---------YTVM--SRET---------LHK-Y--------------
---P--------E-L---------A-TEG--------------------S-P-TIKQRLE
I-ANE--------AVVQM-A--YEA-----------SL--VCIKEWG-R-----------
----------------------A-VQD-IT--------HL-----------------VYV
-S-S-S-EF-RLPGGD--------LYLSAQLG----------------------------
------------------------------------------------------------
------------------------------------------------------------
------------------------------------------------------------
------------------------------------------------------------
-----------LSNEV--QRVMLYF-LGCYGGVS----------GLRVAKDIAE-NN---
--PG-S---RVLLTTSE-T-MV--------LG-FRP-----P-NKARPYD----------
------LVGAALFGD----GAA---ALII---G---A-----------D---P---T---
-----E--------S-----------E-S-PFVELHC-----------------------
-----------AMQQFL---PGTHGV-I----D-GR-LSEE-------------------
G-----------I--SFK-LG--R------------DLPQKIED-----NVEEFCK----
---------K-----LV--A---------------EA--GS-G----S------G-S-LE
--------------------------------------------LNDLF---W----AVH
-PG-G--------------PAILS--------------GL-ET-------------KLKL
K---------PEKLEC-----SRRALM---------------------------------
------------------------------------------------------------
------------------------------------------------------------
------------------------------------------------------------
------------------------------------------------------------
--------------------------DYGNVSSNTIFYI---------------------
------------------------------------------------------------
------------------------------------------------------------
------------------------------------------------------------
------------------------------------------------------------
-----------------------------------------------------------M
EKV----RDEL----EK-----K-------------------GTG-G-----------E-
------------------------------------------------------------
------------E-W---G-----------------------------------------
-----------------------------------------------------LGL----
---AFG---------P------------------------------------------GI
-------T----------------------------------------------------
------------------------------------------------------------
------------------------------------------------------------
------------------------------------------------------------
------------------------------------------------------------
------------------------------------------------------------
------------------------------------------------------------
------------------------------------------------------------
------------------------------------------------------------
------------------------------------------------------------
------------------------------------------------------------
------------------------------------------------------------
------------------------------------------------------------
------------------------------------------------------------
------------------------------------------------------------
---------F---E----------------G-----------------------------
------------------------------------------------------------
----------------------------------------------F-------------
------L-----------------------------------------------------
------------------------------------------------------------
------------------------------------------------------------
------------------------------------------------------------
------------------------------------------------------------
------------------------------------------------------------
------------------------------------------------------------
------------------------------------------------------------
------------------------------------------------------------
--------MRS-----------------------------L-------------------
------------------------------------------------------------
------------------------------------------------------------
------------------------------------------------------------
------------------------------------------------------------
------------------------------------------------------------
------------------------------------------------------------
------------------------------------------------------------
------------------------------------------------------------
------------------------------------------------------------
------------------------------------------------------------
------------------------------------------------------------
------------------------------------------------------------
------------------------------------------------------------
------------------------------------------------------------
------------------------------------------------------------
------------------------------------------------------------
------------------------------------------------------------
------------------------------------------------------------
------------------------------------------------------------
------------------------------------------------------------
--------------------------------
>DM_XP_006290098.1
------------------------------------------------------------
------------------------------------------------------------
------------------------------------------------------------
------------------------------------------------------------
------------------------------------------------------------
------------------------------------------------------------
------------------------------------------------------------
------------------------------------------------------------
------------------------------------------------------------
------------------------------------------------------------
------------------------------------------------------------
------------------------------------------------------------
------------------------------------------------------------
------------------------------------------------------------
------------------------------------------------------------
------------------------------------------------------------
------------------------------------------------------------
------------------------------------------------------------
------------------------------------------------------------
------------------------------------------------------------
------------------------------------------------------------
------------------------------------------------MLAS--------
------------------------------------------------------------
------------------------------------------------------------
------------------------------------------------------------
------------------------------------------------------------
------------------------------------------------------------
------------------------------------------------------------
------------------------------------------------------------
----------------------A-------------------------------------
--------------------------------------------R---------------
--------LEKRKE-------------------------------IGKS-----------
---------------------------------SR-R-------------T---------
----ANQ------G----------------------------------------------
---------------------------------KAT-------------VL-AL------
------------------------------------------------------------
--------------------GK----------------AF-------------PS-N---
-------------------------------------------------------V-V--
--------------SQ----------ENL----------------V---E----EYL---
------------------------------------------------------------
------------------------REI-------------------------NC------
---------D-D------------------------------------------------
----------------------LS-IRDK-LQH-----------L---------------
-------------C----------------------------------------------
------------------------------------------------------------
------------------------------------------------------------
------------------------------------------------------------
------------------------------------------------------------
------------------------------------------------------------
-----------------------------------------K------------------
-TTTVK-----TR---------YTVM--SRET---------LHK-Y--------------
---P--------E-L---------A-TEG--------------------S-P-TIKQRLE
I-ANE--------AVVQM-A--YEA-----------SL--VCIKEWG-R-----------
----------------------A-VQD-IT--------HL-----------------VYV
-S-S-S-EF-RLPGGD--------LYLSAQLG----------------------------
------------------------------------------------------------
------------------------------------------------------------
------------------------------------------------------------
------------------------------------------------------------
-----------LSNEV--QRVMLYF-LGCYGGVS----------GLRVAKDIAE-NN---
--PG-S---RVLLTTSE-T-TV--------LG-FRP-----P-NKARPYD----------
------LVGAALFGD----GAA---ALII---G---A-----------D---P---T---
-----E--------S-----------E-S-PFVELHC-----------------------
-----------AMQQFL---PGTHGV-I----D-GR-LSEE-------------------
G-----------I--SFK-LG--R------------DLPQKIED-----NVEEFCK----
---------K-----LV--A---------------EA--GS-G----S------G-S-LE
--------------------------------------------LNDLF---W----AVH
-PG-G--------------PAILS--------------GL-ET-------------KLKL
K---------PEKLEC-----SRRALM---------------------------------
------------------------------------------------------------
------------------------------------------------------------
------------------------------------------------------------
------------------------------------------------------------
--------------------------DYGNVSSNTIFYI---------------------
------------------------------------------------------------
------------------------------------------------------------
------------------------------------------------------------
------------------------------------------------------------
-----------------------------------------------------------M
EKV----RDEL----EK-----K-------------------GTG-G-----------E-
------------------------------------------------------------
------------E-W---G-----------------------------------------
-----------------------------------------------------LGL----
---AFG---------P------------------------------------------GI
-------T----------------------------------------------------
------------------------------------------------------------
------------------------------------------------------------
------------------------------------------------------------
------------------------------------------------------------
------------------------------------------------------------
------------------------------------------------------------
------------------------------------------------------------
------------------------------------------------------------
------------------------------------------------------------
------------------------------------------------------------
------------------------------------------------------------
------------------------------------------------------------
------------------------------------------------------------
------------------------------------------------------------
---------F---E----------------G-----------------------------
------------------------------------------------------------
----------------------------------------------F-------------
------L-----------------------------------------------------
------------------------------------------------------------
------------------------------------------------------------
------------------------------------------------------------
------------------------------------------------------------
------------------------------------------------------------
------------------------------------------------------------
------------------------------------------------------------
------------------------------------------------------------
--------MRS-----------------------------L-------------------
------------------------------------------------------------
------------------------------------------------------------
------------------------------------------------------------
------------------------------------------------------------
------------------------------------------------------------
------------------------------------------------------------
------------------------------------------------------------
------------------------------------------------------------
------------------------------------------------------------
------------------------------------------------------------
------------------------------------------------------------
------------------------------------------------------------
------------------------------------------------------------
------------------------------------------------------------
------------------------------------------------------------
------------------------------------------------------------
------------------------------------------------------------
------------------------------------------------------------
------------------------------------------------------------
------------------------------------------------------------
--------------------------------
>DN_XP_010456329.1
------------------------------------------------------------
------------------------------------------------------------
------------------------------------------------------------
------------------------------------------------------------
------------------------------------------------------------
------------------------------------------------------------
------------------------------------------------------------
------------------------------------------------------------
------------------------------------------------------------
------------------------------------------------------------
------------------------------------------------------------
------------------------------------------------------------
------------------------------------------------------------
------------------------------------------------------------
------------------------------------------------------------
------------------------------------------------------------
------------------------------------------------------------
------------------------------------------------------------
------------------------------------------------------------
------------------------------------------------------------
------------------------------------------------------------
------------------------------------------------MLAS--------
------------------------------------------------------------
------------------------------------------------------------
------------------------------------------------------------
------------------------------------------------------------
------------------------------------------------------------
------------------------------------------------------------
------------------------------------------------------------
----------------------A-------------------------------------
--------------------------------------------R---------------
--------LEKRME-------------------------------IGKS-----------
---------------------------------TR-R-------------A---------
----ATQ------G----------------------------------------------
---------------------------------KAT-------------VL-AL------
------------------------------------------------------------
--------------------GK----------------AF-------------PS-N---
-------------------------------------------------------V-V--
--------------SQ----------ENL----------------V---E----EYL---
------------------------------------------------------------
------------------------REI-------------------------KC------
---------D-D------------------------------------------------
----------------------LS-IKDK-LQH-----------L---------------
-------------C----------------------------------------------
------------------------------------------------------------
------------------------------------------------------------
------------------------------------------------------------
------------------------------------------------------------
------------------------------------------------------------
-----------------------------------------K------------------
-TTTVK-----TR---------YTVM--SRET---------LHK-Y--------------
---P--------E-L---------A-TEG--------------------S-P-TINQRLE
I-ANE--------AVVQM-A--YEA-----------SL--VCIKDWG-R-----------
----------------------A-VED-IT--------HL-----------------LYV
-S-S-S-EF-RLPGGD--------LYLSAQLG----------------------------
------------------------------------------------------------
------------------------------------------------------------
------------------------------------------------------------
------------------------------------------------------------
-----------LSNEV--QRVMLYF-LGCYGGLS----------GLRVAKDIAE-NN---
--PG-S---RVLLTTSE-T-TV--------LG-FRP-----P-NKARPYD----------
------LVGAALFGD----GAA---ALII---G---A-----------D---P---T---
-----E--------S-----------E-S-PFMELHY-----------------------
-----------ALQQFL---PGTQGV-I----D-GR-LSEE-------------------
G-----------I--SFK-LG--R------------DLPQKIEE-----NVEEFCK----
---------K-----LV--A---------------KA--GS-G----S------G-L-LD
--------------------------------------------LNDLF---W----AVH
-PG-G--------------PAILS--------------GL-ET-------------KLKL
K---------PEKLEC-----SRRALM---------------------------------
------------------------------------------------------------
------------------------------------------------------------
------------------------------------------------------------
------------------------------------------------------------
--------------------------DYGNVSSNTIFYI---------------------
------------------------------------------------------------
------------------------------------------------------------
------------------------------------------------------------
------------------------------------------------------------
-----------------------------------------------------------M
EKV----RDEL----EK-----K-------------------GTE-G-----------E-
------------------------------------------------------------
------------E-W---G-----------------------------------------
-----------------------------------------------------LGL----
---AFG---------P------------------------------------------GI
-------T----------------------------------------------------
------------------------------------------------------------
------------------------------------------------------------
------------------------------------------------------------
------------------------------------------------------------
------------------------------------------------------------
------------------------------------------------------------
------------------------------------------------------------
------------------------------------------------------------
------------------------------------------------------------
------------------------------------------------------------
------------------------------------------------------------
------------------------------------------------------------
------------------------------------------------------------
------------------------------------------------------------
---------F---E----------------G-----------------------------
------------------------------------------------------------
----------------------------------------------F-------------
------L-----------------------------------------------------
------------------------------------------------------------
------------------------------------------------------------
------------------------------------------------------------
------------------------------------------------------------
------------------------------------------------------------
------------------------------------------------------------
------------------------------------------------------------
------------------------------------------------------------
--------MRS-----------------------------L-------------------
------------------------------------------------------------
------------------------------------------------------------
------------------------------------------------------------
------------------------------------------------------------
------------------------------------------------------------
------------------------------------------------------------
------------------------------------------------------------
------------------------------------------------------------
------------------------------------------------------------
------------------------------------------------------------
------------------------------------------------------------
------------------------------------------------------------
------------------------------------------------------------
------------------------------------------------------------
------------------------------------------------------------
------------------------------------------------------------
------------------------------------------------------------
------------------------------------------------------------
------------------------------------------------------------
------------------------------------------------------------
--------------------------------
>DN_XP_019088494.1
------------------------------------------------------------
------------------------------------------------------------
------------------------------------------------------------
------------------------------------------------------------
------------------------------------------------------------
------------------------------------------------------------
------------------------------------------------------------
------------------------------------------------------------
------------------------------------------------------------
------------------------------------------------------------
------------------------------------------------------------
------------------------------------------------------------
------------------------------------------------------------
------------------------------------------------------------
------------------------------------------------------------
------------------------------------------------------------
------------------------------------------------------------
------------------------------------------------------------
------------------------------------------------------------
------------------------------------------------------------
------------------------------------------------------------
------------------------------------------------MLAS--------
------------------------------------------------------------
------------------------------------------------------------
------------------------------------------------------------
------------------------------------------------------------
------------------------------------------------------------
------------------------------------------------------------
------------------------------------------------------------
----------------------V-------------------------------------
--------------------------------------------R---------------
--------LEKRME-------------------------------IGKS-----------
---------------------------------TR-R-------------A---------
----ATQ------G----------------------------------------------
---------------------------------KAT-------------VL-AL------
------------------------------------------------------------
--------------------GK----------------AF-------------PS-N---
-------------------------------------------------------V-V--
--------------SQ----------ENL----------------V---E----EYL---
------------------------------------------------------------
------------------------REI-------------------------KC------
---------D-D------------------------------------------------
----------------------LS-IKDK-LQH-----------L---------------
-------------C----------------------------------------------
------------------------------------------------------------
------------------------------------------------------------
------------------------------------------------------------
------------------------------------------------------------
------------------------------------------------------------
-----------------------------------------K------------------
-TTTVK-----TR---------YTVM--SRET---------LHK-Y--------------
---P--------E-L---------A-TEG--------------------S-P-TINQRLE
I-ANE--------AVVQM-A--YEA-----------SL--VCIKDWG-R-----------
----------------------A-VED-IT--------HL-----------------LYV
-S-S-S-EF-RLPGGD--------LYLSAQLG----------------------------
------------------------------------------------------------
------------------------------------------------------------
------------------------------------------------------------
------------------------------------------------------------
-----------LSNEV--QRVMLYF-LGCYGGLS----------GLRVAKDIAE-NN---
--PG-S---RVLLTTSE-T-TV--------LG-FRP-----P-NKARPYD----------
------LVGAALFGD----GAA---ALII---G---A-----------D---P---T---
-----E--------S-----------E-S-PFMELHC-----------------------
-----------ALQQFL---PGTQGV-I----D-GR-LSEE-------------------
G-----------I--SFK-LG--R------------DLPQKIED-----NVEEFCK----
---------K-----LV--A---------------KA--GS-G----S------G-L-LD
--------------------------------------------FNDLF---W----AVH
-PG-G--------------PAILS--------------GI-ET-------------KLKL
K---------PEKLEC-----SRRALM---------------------------------
------------------------------------------------------------
------------------------------------------------------------
------------------------------------------------------------
------------------------------------------------------------
--------------------------DYGNVSSNTIFYI---------------------
------------------------------------------------------------
------------------------------------------------------------
------------------------------------------------------------
------------------------------------------------------------
-----------------------------------------------------------M
EKV----KEEL----EK-----K-------------------GTE-G-----------E-
------------------------------------------------------------
------------E-W---G-----------------------------------------
-----------------------------------------------------LGL----
---AFG---------P------------------------------------------GI
-------T----------------------------------------------------
------------------------------------------------------------
------------------------------------------------------------
------------------------------------------------------------
------------------------------------------------------------
------------------------------------------------------------
------------------------------------------------------------
------------------------------------------------------------
------------------------------------------------------------
------------------------------------------------------------
------------------------------------------------------------
------------------------------------------------------------
------------------------------------------------------------
------------------------------------------------------------
------------------------------------------------------------
---------F---E----------------G-----------------------------
------------------------------------------------------------
----------------------------------------------F-------------
------L-----------------------------------------------------
------------------------------------------------------------
------------------------------------------------------------
------------------------------------------------------------
------------------------------------------------------------
------------------------------------------------------------
------------------------------------------------------------
------------------------------------------------------------
------------------------------------------------------------
--------MRS-----------------------------L-------------------
------------------------------------------------------------
------------------------------------------------------------
------------------------------------------------------------
------------------------------------------------------------
------------------------------------------------------------
------------------------------------------------------------
------------------------------------------------------------
------------------------------------------------------------
------------------------------------------------------------
------------------------------------------------------------
------------------------------------------------------------
------------------------------------------------------------
------------------------------------------------------------
------------------------------------------------------------
------------------------------------------------------------
------------------------------------------------------------
------------------------------------------------------------
------------------------------------------------------------
------------------------------------------------------------
------------------------------------------------------------
--------------------------------
>LM_scaffold634_3sir
------------------------------------------------------------
------------------------------------------------------------
------------------------------------------------------------
------------------------------------------------------------
------------------------------------------------------------
------------------------------------------------------------
------------------------------------------------------------
------------------------------------------------------------
------------------------------------------------------------
------------------------------------------------------------
------------------------------------------------------------
------------------------------------------------------------
------------------------------------------------------------
------------------------------------------------------------
------------------------------------------------------------
------------------------------------------------------------
------------------------------------------------------------
------------------------------------------------------------
------------------------------------------------------------
------------------------------------------------------------
------------------------------------------------------------
------------------------------------------------MLAS--------
------------------------------------------------------------
------------------------------------------------------------
------------------------------------------------------------
------------------------------------------------------------
------------------------------------------------------------
------------------------------------------------------------
------------------------------------------------------------
----------------------G-------------------------------------
--------------------------------------------K---------------
--------VDKQKE---------------------------------ST-----------
---------------------------------RR-R-------------V---------
----VNQ------G----------------------------------------------
---------------------------------KAT-------------VL-AL------
------------------------------------------------------------
--------------------GK----------------AF-------------PS-N---
-------------------------------------------------------V-V--
--------------SQ----------ENL----------------V---E----EYL---
------------------------------------------------------------
------------------------REI-------------------------KC------
---------D-D------------------------------------------------
----------------------IS-IKDK-LQH-----------L---------------
-------------C----------------------------------------------
------------------------------------------------------------
------------------------------------------------------------
------------------------------------------------------------
------------------------------------------------------------
------------------------------------------------------------
-----------------------------------------E------------------
-TTTVK-----TR---------YTVM--SRET---------LHK-Y--------------
---P--------E-L---------A-TEG--------------------S-P-TIKQRLE
I-ANE--------AVVQM-A--YEA-----------SL--ACIKEWG-R-----------
----------------------A-VED-IT--------HL-----------------VYV
-S-S-S-EF-RLPGGD--------LYLSAQLG----------------------------
------------------------------------------------------------
------------------------------------------------------------
------------------------------------------------------------
------------------------------------------------------------
-----------LSNEV--QRVMLYF-LGCYGGVT----------GLRVAKDIAE-NN---
--PG-S---RVLLTTSE-T-MV--------LG-FSP-----P-NKARPYD----------
------LVGAALFGD----GAA---ALII---G---A-----------D---P---T---
-----E--------S-----------E-A-PFMELHS-----------------------
-----------ALQQFL---PGTQGV-I----D-GR-LSEE-------------------
G-----------I--SFK-LG--R------------ELPQKIED-----NVEEFCK----
---------K-----LA--A---------------KA--GS-A----S------G-S-LD
--------------------------------------------LNDLF---W----AVH
-PG-G--------------PAILN--------------GL-ET-------------KLKL
K---------PEKLEC-----SRRALI---------------------------------
------------------------------------------------------------
------------------------------------------------------------
------------------------------------------------------------
------------------------------------------------------------
--------------------------DYGNASSNTIFYI---------------------
------------------------------------------------------------
------------------------------------------------------------
------------------------------------------------------------
------------------------------------------------------------
-----------------------------------------------------------M
DKV----RDEL----EK-----K-------------------GRS-G-----------E-
------------------------------------------------------------
------------E-W---G-----------------------------------------
-----------------------------------------------------LGL----
---AFG---------P------------------------------------------GI
-------T----------------------------------------------------
------------------------------------------------------------
------------------------------------------------------------
------------------------------------------------------------
------------------------------------------------------------
------------------------------------------------------------
------------------------------------------------------------
------------------------------------------------------------
------------------------------------------------------------
------------------------------------------------------------
------------------------------------------------------------
------------------------------------------------------------
------------------------------------------------------------
------------------------------------------------------------
------------------------------------------------------------
---------F---E----------------G-----------------------------
------------------------------------------------------------
----------------------------------------------F-------------
------L-----------------------------------------------------
------------------------------------------------------------
------------------------------------------------------------
------------------------------------------------------------
------------------------------------------------------------
------------------------------------------------------------
------------------------------------------------------------
------------------------------------------------------------
------------------------------------------------------------
--------MRS-----------------------------L-------------------
------------------------------------------------------------
------------------------------------------------------------
------------------------------------------------------------
------------------------------------------------------------
------------------------------------------------------------
------------------------------------------------------------
------------------------------------------------------------
------------------------------------------------------------
------------------------------------------------------------
------------------------------------------------------------
------------------------------------------------------------
------------------------------------------------------------
------------------------------------------------------------
------------------------------------------------------------
------------------------------------------------------------
------------------------------------------------------------
------------------------------------------------------------
------------------------------------------------------------
------------------------------------------------------------
------------------------------------------------------------
--------------------------------
>BL_XP_013697889.1
------------------------------------------------------------
------------------------------------------------------------
------------------------------------------------------------
------------------------------------------------------------
------------------------------------------------------------
------------------------------------------------------------
------------------------------------------------------------
------------------------------------------------------------
------------------------------------------------------------
------------------------------------------------------------
------------------------------------------------------------
------------------------------------------------------------
------------------------------------------------------------
------------------------------------------------------------
------------------------------------------------------------
------------------------------------------------------------
------------------------------------------------------------
------------------------------------------------------------
------------------------------------------------------------
------------------------------------------------------------
------------------------------------------------------------
------------------------------------------------MLAT--------
------------------------------------------------------------
------------------------------------------------------------
------------------------------------------------------------
------------------------------------------------------------
------------------------------------------------------------
------------------------------------------------------------
------------------------------------------------------------
----------------------G-------------------------------------
--------------------------------------------R---------------
--------VAKQKE-------------------------------IAQS-----------
---------------------------------TR-R-------------V---------
----ANQ------G----------------------------------------------
---------------------------------KAT-------------VL-AL------
------------------------------------------------------------
--------------------GK----------------AF-------------PS-N---
-------------------------------------------------------V-V--
--------------SQ----------ENL----------------V---E----EYL---
------------------------------------------------------------
------------------------REI-------------------------KC------
---------D-D------------------------------------------------
----------------------PS-IKEK-LQH-----------L---------------
-------------C----------------------------------------------
------------------------------------------------------------
------------------------------------------------------------
------------------------------------------------------------
------------------------------------------------------------
------------------------------------------------------------
-----------------------------------------K------------------
-TTTVK-----TR---------YTVM--SSET---------MQK-Y--------------
---P--------E-L---------A-TEG--------------------S-P-TIKQRLE
I-ANE--------AVVQM-A--YEA-----------SL--ACIKEWG-R-----------
----------------------G-VED-IT--------HL-----------------VYV
-S-S-S-EF-RLPGGD--------LYLSAQLG----------------------------
------------------------------------------------------------
------------------------------------------------------------
------------------------------------------------------------
------------------------------------------------------------
-----------LSNEV--QRVMFYF-LGCYGGVS----------GMRVAKDIAE-NN---
--PG-S---RVLLTTSE-T-MV--------LG-FRP-----P-NKARPYD----------
------LVGAALFGD----GAA---ALII---G---A-----------D---P---T---
-----E--------S-----------E-N-PFMELHY-----------------------
-----------ALQQFL---PGTQGV-I----D-GR-LSEE-------------------
G-----------I--SFK-LG--R------------ELPQKIED-----NIEEFCK----
---------K-----LV--A---------------KA--GS-G----S----------LE
--------------------------------------------LNDLF---W----AVH
-PG-G--------------PAILN--------------GL-ET-------------KLKL
K---------PEKLEC-----SRQALV---------------------------------
------------------------------------------------------------
------------------------------------------------------------
------------------------------------------------------------
------------------------------------------------------------
--------------------------DYGNASSNTIFYI---------------------
------------------------------------------------------------
------------------------------------------------------------
------------------------------------------------------------
------------------------------------------------------------
-----------------------------------------------------------M
DKV----RGEL----EK-----K-------------------GRG-G-----------E-
------------------------------------------------------------
------------E-W---G-----------------------------------------
-----------------------------------------------------LGL----
---AFG---------P------------------------------------------GI
-------T----------------------------------------------------
------------------------------------------------------------
------------------------------------------------------------
------------------------------------------------------------
------------------------------------------------------------
------------------------------------------------------------
------------------------------------------------------------
------------------------------------------------------------
------------------------------------------------------------
------------------------------------------------------------
------------------------------------------------------------
------------------------------------------------------------
------------------------------------------------------------
------------------------------------------------------------
------------------------------------------------------------
---------F---E----------------G-----------------------------
------------------------------------------------------------
----------------------------------------------F-------------
------L-----------------------------------------------------
------------------------------------------------------------
------------------------------------------------------------
------------------------------------------------------------
------------------------------------------------------------
------------------------------------------------------------
------------------------------------------------------------
------------------------------------------------------------
------------------------------------------------------------
--------MRS-----------------------------L-------------------
------------------------------------------------------------
------------------------------------------------------------
------------------------------------------------------------
------------------------------------------------------------
------------------------------------------------------------
------------------------------------------------------------
------------------------------------------------------------
------------------------------------------------------------
------------------------------------------------------------
------------------------------------------------------------
------------------------------------------------------------
------------------------------------------------------------
------------------------------------------------------------
------------------------------------------------------------
------------------------------------------------------------
------------------------------------------------------------
------------------------------------------------------------
------------------------------------------------------------
------------------------------------------------------------
------------------------------------------------------------
--------------------------------
>BM_XP_013626817.1
------------------------------------------------------------
------------------------------------------------------------
------------------------------------------------------------
------------------------------------------------------------
------------------------------------------------------------
------------------------------------------------------------
------------------------------------------------------------
------------------------------------------------------------
------------------------------------------------------------
------------------------------------------------------------
------------------------------------------------------------
------------------------------------------------------------
------------------------------------------------------------
------------------------------------------------------------
------------------------------------------------------------
------------------------------------------------------------
------------------------------------------------------------
------------------------------------------------------------
------------------------------------------------------------
------------------------------------------------------------
------------------------------------------------------------
------------------------------------------------MLAT--------
------------------------------------------------------------
------------------------------------------------------------
------------------------------------------------------------
------------------------------------------------------------
------------------------------------------------------------
------------------------------------------------------------
------------------------------------------------------------
----------------------G-------------------------------------
--------------------------------------------R---------------
--------VAKQKE-------------------------------IAQS-----------
---------------------------------TR-R-------------V---------
----ANQ------G----------------------------------------------
---------------------------------KAT-------------VL-AL------
------------------------------------------------------------
--------------------GK----------------AF-------------PS-N---
-------------------------------------------------------V-V--
--------------SQ----------ENL----------------V---E----EYL---
------------------------------------------------------------
------------------------REI-------------------------KC------
---------D-D------------------------------------------------
----------------------PS-IKEK-LQH-----------L---------------
-------------C----------------------------------------------
------------------------------------------------------------
------------------------------------------------------------
------------------------------------------------------------
------------------------------------------------------------
------------------------------------------------------------
-----------------------------------------K------------------
-TTTVK-----TR---------YTVM--SSET---------MQK-Y--------------
---P--------E-L---------A-TEG--------------------S-P-TIKQRLE
I-ANE--------AVVQM-A--YEA-----------SL--ACIKEWG-R-----------
----------------------G-VED-IT--------HL-----------------VYV
-S-S-S-EF-RLPGGD--------LYLSAQLG----------------------------
------------------------------------------------------------
------------------------------------------------------------
------------------------------------------------------------
------------------------------------------------------------
-----------LSNEV--QRVMFYF-LGCYGGVS----------GMRVAKDIAE-NN---
--PG-S---RVLLTTSE-T-MV--------LG-FRP-----P-NKARPYD----------
------LVGAALFGD----GAA---ALII---G---A-----------D---P---T---
-----E--------S-----------E-N-PFMELHY-----------------------
-----------ALQQFL---PGTQGV-I----D-GR-LSEE-------------------
G-----------I--SFK-LG--R------------ELPQKIED-----NIEEFCK----
---------K-----LV--A---------------KA--GS-G----S----------LE
--------------------------------------------LNDLF---W----AVH
-PG-G--------------PAILN--------------GL-ET-------------KLKL
K---------PEKLEC-----SRQALV---------------------------------
------------------------------------------------------------
------------------------------------------------------------
------------------------------------------------------------
------------------------------------------------------------
--------------------------DYGNASSNTIFYI---------------------
------------------------------------------------------------
------------------------------------------------------------
------------------------------------------------------------
------------------------------------------------------------
-----------------------------------------------------------M
DKV----RGEL----EK-----K-------------------GRG-G-----------E-
------------------------------------------------------------
------------E-W---G-----------------------------------------
-----------------------------------------------------LGL----
---AFG---------P------------------------------------------GI
-------T----------------------------------------------------
------------------------------------------------------------
------------------------------------------------------------
------------------------------------------------------------
------------------------------------------------------------
------------------------------------------------------------
------------------------------------------------------------
------------------------------------------------------------
------------------------------------------------------------
------------------------------------------------------------
------------------------------------------------------------
------------------------------------------------------------
------------------------------------------------------------
------------------------------------------------------------
------------------------------------------------------------
---------F---E----------------G-----------------------------
------------------------------------------------------------
----------------------------------------------F-------------
------L-----------------------------------------------------
------------------------------------------------------------
------------------------------------------------------------
------------------------------------------------------------
------------------------------------------------------------
------------------------------------------------------------
------------------------------------------------------------
------------------------------------------------------------
------------------------------------------------------------
--------MRS-----------------------------L-------------------
------------------------------------------------------------
------------------------------------------------------------
------------------------------------------------------------
------------------------------------------------------------
------------------------------------------------------------
------------------------------------------------------------
------------------------------------------------------------
------------------------------------------------------------
------------------------------------------------------------
------------------------------------------------------------
------------------------------------------------------------
------------------------------------------------------------
------------------------------------------------------------
------------------------------------------------------------
------------------------------------------------------------
------------------------------------------------------------
------------------------------------------------------------
------------------------------------------------------------
------------------------------------------------------------
------------------------------------------------------------
--------------------------------
>BQ_XP_009133969.1
------------------------------------------------------------
------------------------------------------------------------
------------------------------------------------------------
------------------------------------------------------------
------------------------------------------------------------
------------------------------------------------------------
------------------------------------------------------------
------------------------------------------------------------
------------------------------------------------------------
------------------------------------------------------------
------------------------------------------------------------
------------------------------------------------------------
------------------------------------------------------------
------------------------------------------------------------
------------------------------------------------------------
------------------------------------------------------------
------------------------------------------------------------
------------------------------------------------------------
------------------------------------------------------------
------------------------------------------------------------
------------------------------------------------------------
------------------------------------------------MLAT--------
------------------------------------------------------------
------------------------------------------------------------
------------------------------------------------------------
------------------------------------------------------------
------------------------------------------------------------
------------------------------------------------------------
------------------------------------------------------------
----------------------G-------------------------------------
--------------------------------------------R---------------
--------VAKQKE-------------------------------IAQS-----------
---------------------------------TR-R-------------V---------
----ANQ------G----------------------------------------------
---------------------------------KAT-------------VL-AL------
------------------------------------------------------------
--------------------GK----------------AF-------------PS-N---
-------------------------------------------------------V-V--
--------------SQ----------ENL----------------V---E----EYL---
------------------------------------------------------------
------------------------REI-------------------------KC------
---------D-D------------------------------------------------
----------------------PS-IKEK-LQH-----------L---------------
-------------C----------------------------------------------
------------------------------------------------------------
------------------------------------------------------------
------------------------------------------------------------
------------------------------------------------------------
------------------------------------------------------------
-----------------------------------------K------------------
-TTTVK-----TR---------YTVM--SSET---------MQK-Y--------------
---P--------E-L---------A-TEG--------------------S-P-TIKQRLE
I-ANE--------AVVQM-A--YEA-----------SL--ACIKEWG-R-----------
----------------------G-VED-IT--------HL-----------------VYV
-S-S-S-EF-RLPGGD--------LYLSAQLG----------------------------
------------------------------------------------------------
------------------------------------------------------------
------------------------------------------------------------
------------------------------------------------------------
-----------LSNEV--QRVMFYF-LGCYGGVS----------GMRVAKDIAE-NN---
--PG-S---RVLLTTSE-T-MV--------LG-FRP-----P-NKARPYD----------
------LVGAALFGD----GAA---ALII---G---A-----------D---P---T---
-----E--------S-----------E-S-PFMELHY-----------------------
-----------ALQQFL---PGTQGV-I----D-GR-LSEE-------------------
G-----------I--SFK-LG--R------------ELPQKIED-----NIEEFCK----
---------K-----LV--A---------------KA--GS-G----S----------LE
--------------------------------------------LNDLF---W----AVH
-PG-G--------------PAILN--------------GL-ET-------------KLKL
K---------PEKLEC-----SRQALV---------------------------------
------------------------------------------------------------
------------------------------------------------------------
------------------------------------------------------------
------------------------------------------------------------
--------------------------DYGNASSNTIFYI---------------------
------------------------------------------------------------
------------------------------------------------------------
------------------------------------------------------------
------------------------------------------------------------
-----------------------------------------------------------M
DKV----RGEL----EK-----K-------------------GRG-G-----------E-
------------------------------------------------------------
------------E-W---G-----------------------------------------
-----------------------------------------------------LGL----
---AFG---------P------------------------------------------GI
-------T----------------------------------------------------
------------------------------------------------------------
------------------------------------------------------------
------------------------------------------------------------
------------------------------------------------------------
------------------------------------------------------------
------------------------------------------------------------
------------------------------------------------------------
------------------------------------------------------------
------------------------------------------------------------
------------------------------------------------------------
------------------------------------------------------------
------------------------------------------------------------
------------------------------------------------------------
------------------------------------------------------------
---------F---E----------------G-----------------------------
------------------------------------------------------------
----------------------------------------------F-------------
------L-----------------------------------------------------
------------------------------------------------------------
------------------------------------------------------------
------------------------------------------------------------
------------------------------------------------------------
------------------------------------------------------------
------------------------------------------------------------
------------------------------------------------------------
------------------------------------------------------------
--------MRS-----------------------------L-------------------
------------------------------------------------------------
------------------------------------------------------------
------------------------------------------------------------
------------------------------------------------------------
------------------------------------------------------------
------------------------------------------------------------
------------------------------------------------------------
------------------------------------------------------------
------------------------------------------------------------
------------------------------------------------------------
------------------------------------------------------------
------------------------------------------------------------
------------------------------------------------------------
------------------------------------------------------------
------------------------------------------------------------
------------------------------------------------------------
------------------------------------------------------------
------------------------------------------------------------
------------------------------------------------------------
------------------------------------------------------------
--------------------------------
>BL_XP_022571810.1
------------------------------------------------------------
------------------------------------------------------------
------------------------------------------------------------
------------------------------------------------------------
------------------------------------------------------------
------------------------------------------------------------
------------------------------------------------------------
------------------------------------------------------------
------------------------------------------------------------
------------------------------------------------------------
------------------------------------------------------------
------------------------------------------------------------
------------------------------------------------------------
------------------------------------------------------------
------------------------------------------------------------
------------------------------------------------------------
------------------------------------------------------------
------------------------------------------------------------
------------------------------------------------------------
------------------------------------------------------------
------------------------------------------------------------
------------------------------------------------MLAT--------
------------------------------------------------------------
------------------------------------------------------------
------------------------------------------------------------
------------------------------------------------------------
------------------------------------------------------------
------------------------------------------------------------
------------------------------------------------------------
----------------------G-------------------------------------
--------------------------------------------R---------------
--------VAKQKE-------------------------------IAQS-----------
---------------------------------TR-R-------------V---------
----ANQ------G----------------------------------------------
---------------------------------KAT-------------VL-AL------
------------------------------------------------------------
--------------------GK----------------AF-------------PS-N---
-------------------------------------------------------V-V--
--------------SQ----------KNL----------------V---E----EYL---
------------------------------------------------------------
------------------------REI-------------------------KC------
---------D-D------------------------------------------------
----------------------PS-IKEK-LQH-----------L---------------
-------------C----------------------------------------------
------------------------------------------------------------
------------------------------------------------------------
------------------------------------------------------------
------------------------------------------------------------
------------------------------------------------------------
-----------------------------------------K------------------
-TTTVK-----TR---------YTVM--SSET---------MQK-Y--------------
---P--------E-L---------A-TEG--------------------T-P-TIKQRLE
I-AND--------AVVQM-A--YEA-----------SL--ACIKEWG-R-----------
----------------------G-VED-IT--------HL-----------------VYV
-S-S-S-EF-RLPGGD--------LYLSAQLG----------------------------
------------------------------------------------------------
------------------------------------------------------------
------------------------------------------------------------
------------------------------------------------------------
-----------LSNEV--QRVMFYF-LGCYGGVS----------GMRVAKDIAE-NN---
--PG-S---RVLLTTSE-T-MV--------LG-FRP-----P-NKARPYD----------
------LVGAALFGD----GAA---ALII---G---A-----------D---P---T---
-----E--------S-----------E-S-PFMELHY-----------------------
-----------ALQQFL---PGTQAV-I----D-GR-LSEE-------------------
G-----------I--SFK-LG--R------------ELPQKIED-----NIEEFCK----
---------K-----LV--A---------------KA--GS-G----S----------LE
--------------------------------------------LNDLF---W----AVH
-PG-G--------------PAILN--------------GL-ET-------------KLKL
K---------PEKLEC-----SRQALV---------------------------------
------------------------------------------------------------
------------------------------------------------------------
------------------------------------------------------------
------------------------------------------------------------
--------------------------DYGNASSNTIFYI---------------------
------------------------------------------------------------
------------------------------------------------------------
------------------------------------------------------------
------------------------------------------------------------
-----------------------------------------------------------M
DKV----RDEL----EK-----K-------------------GRS-G-----------E-
------------------------------------------------------------
------------E-W---G-----------------------------------------
-----------------------------------------------------LGL----
---AFG---------P------------------------------------------GI
-------T----------------------------------------------------
------------------------------------------------------------
------------------------------------------------------------
------------------------------------------------------------
------------------------------------------------------------
------------------------------------------------------------
------------------------------------------------------------
------------------------------------------------------------
------------------------------------------------------------
------------------------------------------------------------
------------------------------------------------------------
------------------------------------------------------------
------------------------------------------------------------
------------------------------------------------------------
------------------------------------------------------------
---------F---E----------------G-----------------------------
------------------------------------------------------------
----------------------------------------------F-------------
------L-----------------------------------------------------
------------------------------------------------------------
------------------------------------------------------------
------------------------------------------------------------
------------------------------------------------------------
------------------------------------------------------------
------------------------------------------------------------
------------------------------------------------------------
------------------------------------------------------------
--------MRS-----------------------------L-------------------
------------------------------------------------------------
------------------------------------------------------------
------------------------------------------------------------
------------------------------------------------------------
------------------------------------------------------------
------------------------------------------------------------
------------------------------------------------------------
------------------------------------------------------------
------------------------------------------------------------
------------------------------------------------------------
------------------------------------------------------------
------------------------------------------------------------
------------------------------------------------------------
------------------------------------------------------------
------------------------------------------------------------
------------------------------------------------------------
------------------------------------------------------------
------------------------------------------------------------
------------------------------------------------------------
------------------------------------------------------------
--------------------------------
>LF_XP_018458933.1
------------------------------------------------------------
------------------------------------------------------------
------------------------------------------------------------
------------------------------------------------------------
------------------------------------------------------------
------------------------------------------------------------
------------------------------------------------------------
------------------------------------------------------------
------------------------------------------------------------
------------------------------------------------------------
------------------------------------------------------------
------------------------------------------------------------
------------------------------------------------------------
------------------------------------------------------------
------------------------------------------------------------
------------------------------------------------------------
------------------------------------------------------------
------------------------------------------------------------
------------------------------------------------------------
------------------------------------------------------------
------------------------------------------------------------
------------------------------------------------MLAT--------
------------------------------------------------------------
------------------------------------------------------------
------------------------------------------------------------
------------------------------------------------------------
------------------------------------------------------------
------------------------------------------------------------
------------------------------------------------------------
----------------------G-------------------------------------
--------------------------------------------R---------------
--------VAKQKE-------------------------------ISQS-----------
---------------------------------TR-R-------------V---------
----ANK------G----------------------------------------------
---------------------------------KAT-------------VL-AL------
------------------------------------------------------------
--------------------GK----------------AF-------------PS-N---
-------------------------------------------------------V-V--
--------------SQ----------ENL----------------V---E----EYL---
------------------------------------------------------------
------------------------REI-------------------------KC------
---------D-D------------------------------------------------
----------------------PS-IKEK-LQH-----------L---------------
-------------C----------------------------------------------
------------------------------------------------------------
------------------------------------------------------------
------------------------------------------------------------
------------------------------------------------------------
------------------------------------------------------------
-----------------------------------------K------------------
-TTTVK-----TR---------YTVM--SSET---------MQK-Y--------------
---P--------E-L---------A-TEG--------------------S-P-TIKQRLE
I-ANE--------AVVQM-A--YEA-----------SL--ACIKEWG-R-----------
----------------------T-VED-IT--------HL-----------------VYV
-S-S-S-EF-RLPGGD--------LYLSAQLG----------------------------
------------------------------------------------------------
------------------------------------------------------------
------------------------------------------------------------
------------------------------------------------------------
-----------LSNEV--QRVLFYF-LGCYGGVS----------GMRVAKDIAE-NN---
--PG-S---RVLLTTSE-T-MV--------LG-FRP-----P-NKARPYD----------
------LVGAALFGD----GAA---ALII---G---A-----------D---P---T---
-----E--------S-----------E-S-PFMELHY-----------------------
-----------ALQQFL---PGTHGV-I----D-GR-LSEE-------------------
G-----------I--SFK-LG--R------------ELPQKIED-----NIEEFCK----
---------K-----LV--A---------------KA--GS-G----S----------LE
--------------------------------------------LNDLF---W----AVH
-PG-G--------------PAILN--------------GL-ET-------------KLEL
K---------PEKLEC-----SRQALM---------------------------------
------------------------------------------------------------
------------------------------------------------------------
------------------------------------------------------------
------------------------------------------------------------
--------------------------DYGNASSNTIFYI---------------------
------------------------------------------------------------
------------------------------------------------------------
------------------------------------------------------------
------------------------------------------------------------
-----------------------------------------------------------M
DKV----RGEL----EK-----K-------------------GRG-G-----------E-
------------------------------------------------------------
------------E-W---G-----------------------------------------
-----------------------------------------------------LGL----
---AFG---------P------------------------------------------GI
-------T----------------------------------------------------
------------------------------------------------------------
------------------------------------------------------------
------------------------------------------------------------
------------------------------------------------------------
------------------------------------------------------------
------------------------------------------------------------
------------------------------------------------------------
------------------------------------------------------------
------------------------------------------------------------
------------------------------------------------------------
------------------------------------------------------------
------------------------------------------------------------
------------------------------------------------------------
------------------------------------------------------------
---------F---E----------------G-----------------------------
------------------------------------------------------------
----------------------------------------------F-------------
------L-----------------------------------------------------
------------------------------------------------------------
------------------------------------------------------------
------------------------------------------------------------
------------------------------------------------------------
------------------------------------------------------------
------------------------------------------------------------
------------------------------------------------------------
------------------------------------------------------------
--------MRS-----------------------------L-------------------
------------------------------------------------------------
------------------------------------------------------------
------------------------------------------------------------
------------------------------------------------------------
------------------------------------------------------------
------------------------------------------------------------
------------------------------------------------------------
------------------------------------------------------------
------------------------------------------------------------
------------------------------------------------------------
------------------------------------------------------------
------------------------------------------------------------
------------------------------------------------------------
------------------------------------------------------------
------------------------------------------------------------
------------------------------------------------------------
------------------------------------------------------------
------------------------------------------------------------
------------------------------------------------------------
------------------------------------------------------------
--------------------------------
>EG_XP_006396202.2
------------------------------------------------------------
---------------------------------------------------------MIK
RPLI------------NRSFVCS-------------------------------------
------------------------------------------------------------
------------------------------------------------------------
------------------------------------------------------------
------------------------------------------------------------
------------------------------------------------------------
------------------------------------------------------------
------------------------------------------------------------
------------------------------------------------------------
------------------------------------------------------------
------------------------------------------------------------
------------------------------------------------------------
------------------------------------------------------------
------------------------------------------------------------
------------------------------------------------------ET----
------------------------------------------------------------
------------------------------------------------------------
--------------------------VTKLTNM---------------------------
------------------------------------------------------------
------------------------------------------------SLAT--------
------------------------------------------------------------
------------------------------------------------------------
------------------------------------------------------------
------------------------------------------------------------
------------------------------------------------------------
------------------------------------------------------------
------------------------------------------------------------
----------------------G-------------------------------------
--------------------------------------------R---------------
--------AEKQKE-------------------------------IAPS-----------
---------------------------------TR-R-------------V---------
----ANQ------G----------------------------------------------
---------------------------------KAT-------------VL-AL------
------------------------------------------------------------
--------------------GK----------------AF-------------PS-N---
-------------------------------------------------------V-V--
--------------SQ----------ENL----------------V---E----EYL---
------------------------------------------------------------
------------------------REI-------------------------KC------
---------D-D------------------------------------------------
----------------------LS-IKHK-LQH-----------L---------------
-------------C----------------------------------------------
------------------------------------------------------------
------------------------------------------------------------
------------------------------------------------------------
------------------------------------------------------------
------------------------------------------------------------
-----------------------------------------K------------------
-TTTVK-----TR---------YTVM--SRET---------LHK-Y--------------
---P--------E-L---------A-TEG--------------------S-P-TIKQRLE
I-ANE--------AVVQM-A--YEA-----------SL--ACIKEWG-R-----------
----------------------P-VED-IT--------HL-----------------IYV
-S-S-S-EF-RLPGGD--------LYLSAQLG----------------------------
------------------------------------------------------------
------------------------------------------------------------
------------------------------------------------------------
------------------------------------------------------------
-----------LRHEV--QRVMLYF-LGCYGGVT----------GLRLAKDIAE-NN---
--RG-S---RVLLTTSE-T-MV--------LG-FRP-----P-NKARPYD----------
------LVGAALFGD----GAA---ALII---G---A-----------D---P---T---
-----E--------S-----------E-S-PFIELHC-----------------------
-----------AMQKFL---PGTQGV-I----D-GR-LSEE-------------------
G-----------I--SFK-LA--R------------DLPQRIED-----NVEDFCK----
---------K-----LV--A---------------EA--GS-G----S------G-S-LE
--------------------------------------------LNDLF---W----AVH
-PG-G--------------PAILN--------------GL-ET-------------KLKL
K---------PGKLEC-----SRQALM---------------------------------
------------------------------------------------------------
------------------------------------------------------------
------------------------------------------------------------
------------------------------------------------------------
--------------------------DYGNASSNTIFYI---------------------
------------------------------------------------------------
------------------------------------------------------------
------------------------------------------------------------
------------------------------------------------------------
-----------------------------------------------------------M
DKV----RDEL----GK-----K-------------------GRG-G-----------E-
------------------------------------------------------------
------------E-W---G-----------------------------------------
-----------------------------------------------------LGL----
---AFG---------P------------------------------------------GI
-------T----------------------------------------------------
------------------------------------------------------------
------------------------------------------------------------
------------------------------------------------------------
------------------------------------------------------------
------------------------------------------------------------
------------------------------------------------------------
------------------------------------------------------------
------------------------------------------------------------
------------------------------------------------------------
------------------------------------------------------------
------------------------------------------------------------
------------------------------------------------------------
------------------------------------------------------------
------------------------------------------------------------
---------F---E----------------G-----------------------------
------------------------------------------------------------
----------------------------------------------F-------------
------L-----------------------------------------------------
------------------------------------------------------------
------------------------------------------------------------
------------------------------------------------------------
------------------------------------------------------------
------------------------------------------------------------
------------------------------------------------------------
------------------------------------------------------------
------------------------------------------------------------
--------MRS-----------------------------L-------------------
------------------------------------------------------------
------------------------------------------------------------
------------------------------------------------------------
------------------------------------------------------------
------------------------------------------------------------
------------------------------------------------------------
------------------------------------------------------------
------------------------------------------------------------
------------------------------------------------------------
------------------------------------------------------------
------------------------------------------------------------
------------------------------------------------------------
------------------------------------------------------------
------------------------------------------------------------
------------------------------------------------------------
------------------------------------------------------------
------------------------------------------------------------
------------------------------------------------------------
------------------------------------------------------------
------------------------------------------------------------
--------------------------------
>MF_10028708m
------------------------------------------------------------
------------------------------------------------------------
------------------------------------------------------------
------------------------------------------------------------
------------------------------------------------------------
------------------------------------------------------------
------------------------------------------------------------
------------------------------------------------------------
------------------------------------------------------------
------------------------------------------------------------
------------------------------------------------------------
------------------------------------------------------------
------------------------------------------------------------
------------------------------------------------------------
------------------------------------------------------------
------------------------------------------------------------
------------------------------------------------------------
------------------------------------------------------------
------------------------------------------------------------
--------------------------------M---------------------------
------------------------------------------------------------
------------------------------------------------SLAT--------
------------------------------------------------------------
------------------------------------------------------------
------------------------------------------------------------
------------------------------------------------------------
------------------------------------------------------------
------------------------------------------------------------
------------------------------------------------------------
----------------------G-------------------------------------
--------------------------------------------R---------------
--------AEKQKE-------------------------------IAPS-----------
---------------------------------TR-R-------------V---------
----ANQ------G----------------------------------------------
---------------------------------KAT-------------VL-AL------
------------------------------------------------------------
--------------------GK----------------AF-------------PS-N---
-------------------------------------------------------V-V--
--------------SQ----------ENL----------------V---E----EYL---
------------------------------------------------------------
------------------------REI-------------------------KC------
---------D-D------------------------------------------------
----------------------LS-IKHK-LQH-----------L---------------
-------------C----------------------------------------------
------------------------------------------------------------
------------------------------------------------------------
------------------------------------------------------------
------------------------------------------------------------
------------------------------------------------------------
-----------------------------------------K------------------
-TTTVK-----TR---------YTVM--SRET---------LHK-Y--------------
---P--------E-L---------A-TEG--------------------S-P-TIKQRLE
I-ANE--------AVVQM-A--YEA-----------SL--ACIKEWG-R-----------
----------------------P-VED-IT--------HL-----------------IYV
-S-S-S-EF-RLPGGD--------LYLSAQLG----------------------------
------------------------------------------------------------
------------------------------------------------------------
------------------------------------------------------------
------------------------------------------------------------
-----------LRHEV--QRVMLYF-LGCYGGVT----------GLRLAKDIAE-NN---
--RG-S---RVLLTTSE-T-MV--------LG-FRP-----P-NKARPYD----------
------LVGAALFGD----GAA---ALII---G---A-----------D---P---T---
-----E--------S-----------E-S-PFIELHC-----------------------
-----------AMQKFL---PGTQGV-I----D-GR-LSEE-------------------
G-----------I--SFK-LA--R------------DLPQRIED-----NVEDFCK----
---------K-----LV--A---------------EA--GS-G----S------G-S-LE
--------------------------------------------LNDLF---W----AVH
-PG-G--------------PAILN--------------GL-ET-------------KLKL
K---------PGKLEC-----SRQALM---------------------------------
------------------------------------------------------------
------------------------------------------------------------
------------------------------------------------------------
------------------------------------------------------------
--------------------------DYGNASSNTIFYI---------------------
------------------------------------------------------------
------------------------------------------------------------
------------------------------------------------------------
------------------------------------------------------------
-----------------------------------------------------------M
DKV----RDEL----GK-----K-------------------GRG-G-----------E-
------------------------------------------------------------
------------E-W---G-----------------------------------------
-----------------------------------------------------LGL----
---AFG---------P------------------------------------------GI
-------T----------------------------------------------------
------------------------------------------------------------
------------------------------------------------------------
------------------------------------------------------------
------------------------------------------------------------
------------------------------------------------------------
------------------------------------------------------------
------------------------------------------------------------
------------------------------------------------------------
------------------------------------------------------------
------------------------------------------------------------
------------------------------------------------------------
------------------------------------------------------------
------------------------------------------------------------
------------------------------------------------------------
---------F---E----------------G-----------------------------
------------------------------------------------------------
----------------------------------------------F-------------
------L-----------------------------------------------------
------------------------------------------------------------
------------------------------------------------------------
------------------------------------------------------------
------------------------------------------------------------
------------------------------------------------------------
------------------------------------------------------------
------------------------------------------------------------
------------------------------------------------------------
--------MRS-----------------------------L-------------------
------------------------------------------------------------
------------------------------------------------------------
------------------------------------------------------------
------------------------------------------------------------
------------------------------------------------------------
------------------------------------------------------------
------------------------------------------------------------
------------------------------------------------------------
------------------------------------------------------------
------------------------------------------------------------
------------------------------------------------------------
------------------------------------------------------------
------------------------------------------------------------
------------------------------------------------------------
------------------------------------------------------------
------------------------------------------------------------
------------------------------------------------------------
------------------------------------------------------------
------------------------------------------------------------
------------------------------------------------------------
--------------------------------
>MF_10028763m
------------------------------------------------------------
------------------------------------------------------------
------------------------------------------------------------
------------------------------------------------------------
------------------------------------------------------------
------------------------------------------------------------
------------------------------------------------------------
------------------------------------------------------------
------------------------------------------------------------
------------------------------------------------------------
------------------------------------------------------------
------------------------------------------------------------
------------------------------------------------------------
------------------------------------------------------------
------------------------------------------------------------
------------------------------------------------------------
------------------------------------------------------------
------------------------------------------------------------
------------------------------------------------------------
--------------------------------M---------------------------
------------------------------------------------------------
------------------------------------------------SLAT--------
------------------------------------------------------------
------------------------------------------------------------
------------------------------------------------------------
------------------------------------------------------------
------------------------------------------------------------
------------------------------------------------------------
------------------------------------------------------------
----------------------G-------------------------------------
--------------------------------------------R---------------
--------AEKQKE-------------------------------IAPS-----------
---------------------------------TR-R-------------V---------
----ANQ------G----------------------------------------------
---------------------------------KAT-------------VL-AL------
------------------------------------------------------------
--------------------G---------------------------------------
------------------------------------------------------------
------------------------------------------------------------
------------------------------------------------------------
------------------------------------------------------------
------------------------------------------------------------
------------------------------------------------------------
------------------------------------------------------------
------------------------------------------------------------
------------------------------------------------------------
------------------------------------------------------------
------------------------------------------------------------
------------------------------------------------------------
-----------------------------------------K------------------
-TTTVK-----TR---------YTVM--SRET---------LHK-Y--------------
---P--------E-L---------A-TEG--------------------S-P-TIKQRLE
I-ANE--------AVVQM-A--YEA-----------SL--ACIKEWG-R-----------
----------------------P-VED-IT--------HL-----------------IYV
-S-S-S-EF-RLPGGD--------LYLSAQLG----------------------------
------------------------------------------------------------
------------------------------------------------------------
------------------------------------------------------------
------------------------------------------------------------
-----------LRHEV--QRVMLYF-LGCYGGVT----------GLRLAKDIAE-NN---
--RG-S---RVLLTTSE-T-MV--------LG-FRP-----P-NKARPYD----------
------LVGAALFGD----GAA---ALII---G---A-----------D---P---T---
-----E--------S-----------E-S-PFIELHC-----------------------
-----------AMQKFL---PGTQGV-I----D-GR-LSEE-------------------
G-----------I--SFK-LA--R------------DLPQRIED-----NVEDFCK----
---------K-----LV--A---------------EA--GS-G----S------G-S-LE
--------------------------------------------LNDLF---W----AVH
-PG-G--------------PAILN--------------GL-ET-------------KLKL
K---------PGKLEC-----SRQALM---------------------------------
------------------------------------------------------------
------------------------------------------------------------
------------------------------------------------------------
------------------------------------------------------------
--------------------------DYGNASSNTIFYI---------------------
------------------------------------------------------------
------------------------------------------------------------
------------------------------------------------------------
------------------------------------------------------------
-----------------------------------------------------------M
DKV----RDEL----GK-----K-------------------GRG-G-----------E-
------------------------------------------------------------
------------E-W---G-----------------------------------------
-----------------------------------------------------LGL----
---AFG---------P------------------------------------------GI
-------T----------------------------------------------------
------------------------------------------------------------
------------------------------------------------------------
------------------------------------------------------------
------------------------------------------------------------
------------------------------------------------------------
------------------------------------------------------------
------------------------------------------------------------
------------------------------------------------------------
------------------------------------------------------------
------------------------------------------------------------
------------------------------------------------------------
------------------------------------------------------------
------------------------------------------------------------
------------------------------------------------------------
---------F---E----------------G-----------------------------
------------------------------------------------------------
----------------------------------------------F-------------
------L-----------------------------------------------------
------------------------------------------------------------
------------------------------------------------------------
------------------------------------------------------------
------------------------------------------------------------
------------------------------------------------------------
------------------------------------------------------------
------------------------------------------------------------
------------------------------------------------------------
--------MRS-----------------------------L-------------------
------------------------------------------------------------
------------------------------------------------------------
------------------------------------------------------------
------------------------------------------------------------
------------------------------------------------------------
------------------------------------------------------------
------------------------------------------------------------
------------------------------------------------------------
------------------------------------------------------------
------------------------------------------------------------
------------------------------------------------------------
------------------------------------------------------------
------------------------------------------------------------
------------------------------------------------------------
------------------------------------------------------------
------------------------------------------------------------
------------------------------------------------------------
------------------------------------------------------------
------------------------------------------------------------
------------------------------------------------------------
--------------------------------
>MF_10028565m
-----------------------------------------------------------M
ALSLL----------------------------------------------SASPPLRLR
RSI--------------RRTSCSLFAAQRAKR----NLLEL----ISDQDRGLR------
------------------------------------------------------------
--------------------------TQK-------------------------------
------------------------------------------------------------
------------------------------------------------------------
------------------------------------------------------------
-------------------------DAA--------------------------------
------------------------------------------------------------
------------------------------------------------------------
--------------------------------------------RRD-------------
------------------------------------------------------------
------------------------------------------------------------
------------------------------------------------------------
------------------------------------------------------------
------------------------------------------AIV------NAIES----
------------------------------------------------------------
------------------------------------------------------------
--------------------------MAVIGRS---------------------------
------------------------------------------------------------
------------------------------------------------SVTT--------
------------------------------------------------------------
------------------------------------------------------------
------------------------------------------------------------
------------------------------------------------------------
------------------------------------------------------------
------------------------------------------------------------
------------------------------------------------------------
----------------------GDSLSATWRLLWTTEKEQLFIIEKAGLFGTRAGDVLQV
IDVKRRMLSNVITFPPDGVFFVRSDIDIASPQRVN--------FR---------------
--------AEKQKE-------------------------------IAPS-----------
---------------------------------TR-R-------------V---------
----ANQ------G----------------------------------------------
---------------------------------KAT-------------VL-AL------
------------------------------------------------------------
--------------------GK----------------AF-------------PS-N---
-------------------------------------------------------V-V--
--------------SQ----------ENL----------------V---E----EYL---
------------------------------------------------------------
------------------------REI-------------------------KC------
---------D-D------------------------------------------------
----------------------LS-IKHK-LQH-----------L---------------
-------------C----------------------------------------------
------------------------------------------------------------
------------------------------------------------------------
------------------------------------------------------------
------------------------------------------------------------
------------------------------------------------------------
-----------------------------------------K------------------
-TTTVK-----TR---------YTVM--SRET---------LHK-Y--------------
---P--------E-L---------A-TEG--------------------S-P-TIKQRLE
I-ANE--------AVVQM-A--YEA-----------SL--ACIKEWG-R-----------
----------------------P-VED-IT--------HL-----------------IYV
-S-S-S-EF-RLPGGD--------LYLSAQLG----------------------------
------------------------------------------------------------
------------------------------------------------------------
------------------------------------------------------------
------------------------------------------------------------
-----------LRHEV--QRVMLYF-LGCYGGVT----------GLRLAKDIAE-NN---
--RG-S---RVLLTTSE-T-MV--------LG-FRP-----P-NKARPYD----------
------LVGAALFGD----GAA---ALII---G---A-----------D---P---T---
-----E--------S-----------E-S-PFIELHC-----------------------
-----------AMQKFL---PGTQGV-I----D-GR-LSEE-------------------
G-----------I--SFK-LA--R------------DLPQRIED-----NVEDFCK----
---------K-----LV--A---------------EA--GS-G----S------G-S-LE
--------------------------------------------LNDLF---W----AVH
-PG-G--------------PAILN--------------GL-ET-------------KLKL
K---------PGKLEC-----SRQALM---------------------------------
------------------------------------------------------------
------------------------------------------------------------
------------------------------------------------------------
------------------------------------------------------------
--------------------------DYGNASSNTIFYI---------------------
------------------------------------------------------------
------------------------------------------------------------
------------------------------------------------------------
------------------------------------------------------------
-----------------------------------------------------------M
DKV----RDEL----GK-----K-------------------GRG-G-----------E-
------------------------------------------------------------
------------E-W---G-----------------------------------------
-----------------------------------------------------LGL----
---AFG---------P------------------------------------------GI
-------T----------------------------------------------------
------------------------------------------------------------
------------------------------------------------------------
------------------------------------------------------------
------------------------------------------------------------
------------------------------------------------------------
------------------------------------------------------------
------------------------------------------------------------
------------------------------------------------------------
------------------------------------------------------------
------------------------------------------------------------
------------------------------------------------------------
------------------------------------------------------------
------------------------------------------------------------
------------------------------------------------------------
---------F---E----------------G-----------------------------
------------------------------------------------------------
----------------------------------------------F-------------
------L-----------------------------------------------------
------------------------------------------------------------
------------------------------------------------------------
------------------------------------------------------------
------------------------------------------------------------
------------------------------------------------------------
------------------------------------------------------------
------------------------------------------------------------
------------------------------------------------------------
--------MRS-----------------------------L-------------------
------------------------------------------------------------
------------------------------------------------------------
------------------------------------------------------------
------------------------------------------------------------
------------------------------------------------------------
------------------------------------------------------------
------------------------------------------------------------
------------------------------------------------------------
------------------------------------------------------------
------------------------------------------------------------
------------------------------------------------------------
------------------------------------------------------------
------------------------------------------------------------
------------------------------------------------------------
------------------------------------------------------------
------------------------------------------------------------
------------------------------------------------------------
------------------------------------------------------------
------------------------------------------------------------
------------------------------------------------------------
--------------------------------
>FP_scaffold3385_1lal
------------------------------------------------------------
------------------------------------------------------------
------------------------------------------------------------
------------------------------------------------------------
------------------------------------------------------------
------------------------------------------------------------
------------------------------------------------------------
------------------------------------------------------------
------------------------------------------------------------
------------------------------------------------------------
------------------------------------------------------------
------------------------------------------------------------
------------------------------------------------------------
------------------------------------------------------------
------------------------------------------------------------
------------------------------------------------------------
------------------------------------------------------------
------------------------------------------------------------
------------------------------------------------------------
------------------------------------------------------------
------------------------------------------------------------
------------------------------------------------MLAS--------
------------------------------------------------------------
------------------------------------------------------------
------------------------------------------------------------
------------------------------------------------------------
------------------------------------------------------------
------------------------------------------------------------
------------------------------------------------------------
----------------------T-------------------------------------
--------------------------------------------R---------------
--------VEKQKD-------------------------------ISTS-----------
---------------------------------PR-R-------------V---------
----ANK------G----------------------------------------------
---------------------------------KAT-------------LL-AL------
------------------------------------------------------------
--------------------GK----------------AF-------------PS-N---
-------------------------------------------------------V-V--
--------------SQ----------ENL----------------V---E----EYL---
------------------------------------------------------------
------------------------REI-------------------------KC------
---------D-D------------------------------------------------
----------------------LS-IKDK-LQH-----------L---------------
-------------C----------------------------------------------
------------------------------------------------------------
------------------------------------------------------------
------------------------------------------------------------
------------------------------------------------------------
------------------------------------------------------------
-----------------------------------------K------------------
-TTTVK-----TR---------YTVM--SRET---------MQK-Y--------------
---P--------E-L---------A-SEG--------------------S-P-TIRQKLE
I-AND--------AVVKM-A--YEA-----------SL--VCIKEWG-R-----------
----------------------T-VED-IT--------HL-----------------VYV
-S-S-S-EF-RLPGGD--------LYLSAQLG----------------------------
------------------------------------------------------------
------------------------------------------------------------
------------------------------------------------------------
------------------------------------------------------------
-----------LSNEV--QRVMLYF-LGCYGGLT----------GLRVAKDIAE-NN---
--LG-S---RVLLITSE-T-TV--------LG-FRP-----P-NKARPYD----------
------LVGAALFGD----GAA---ALII---G---A-----------N---P---T---
-----E--------L-----------E-S-PFMELHY-----------------------
-----------ALQQFL---PGTQGV-I----D-GR-LSEE-------------------
G-----------I--SFK-LG--R------------DLPQKIED-----NVEEFCK----
---------K-----LM--A---------------KA--TS-G----S------D-S-LK
--------------------------------------------LNDIF---W----AVH
-PG-G--------------PAILN--------------GL-ES-------------KLKL
K---------PEKLEC-----SRQALV---------------------------------
------------------------------------------------------------
------------------------------------------------------------
------------------------------------------------------------
------------------------------------------------------------
--------------------------DYGNVSSNTIFYI---------------------
------------------------------------------------------------
------------------------------------------------------------
------------------------------------------------------------
------------------------------------------------------------
-----------------------------------------------------------M
DKV----RDEL----EK-----K-------------------GSE-G-----------E-
------------------------------------------------------------
------------E-W---G-----------------------------------------
-----------------------------------------------------LGL----
---AFG---------P------------------------------------------GI
-------T----------------------------------------------------
------------------------------------------------------------
------------------------------------------------------------
------------------------------------------------------------
------------------------------------------------------------
------------------------------------------------------------
------------------------------------------------------------
------------------------------------------------------------
------------------------------------------------------------
------------------------------------------------------------
------------------------------------------------------------
------------------------------------------------------------
------------------------------------------------------------
------------------------------------------------------------
------------------------------------------------------------
---------F---E----------------G-----------------------------
------------------------------------------------------------
----------------------------------------------F-------------
------L-----------------------------------------------------
------------------------------------------------------------
------------------------------------------------------------
------------------------------------------------------------
------------------------------------------------------------
------------------------------------------------------------
------------------------------------------------------------
------------------------------------------------------------
------------------------------------------------------------
--------IRS-----------------------------L-------------------
------------------------------------------------------------
------------------------------------------------------------
------------------------------------------------------------
------------------------------------------------------------
------------------------------------------------------------
------------------------------------------------------------
------------------------------------------------------------
------------------------------------------------------------
------------------------------------------------------------
------------------------------------------------------------
------------------------------------------------------------
------------------------------------------------------------
------------------------------------------------------------
------------------------------------------------------------
------------------------------------------------------------
------------------------------------------------------------
------------------------------------------------------------
------------------------------------------------------------
------------------------------------------------------------
------------------------------------------------------------
--------------------------------
>LT_c0011_00010
------------------------------------------------------------
------------------------------------------------------------
------------------------------------------------------------
------------------------------------------------------------
------------------------------------------------------------
------------------------------------------------------------
------------------------------------------------------------
------------------------------------------------------------
------------------------------------------------------------
------------------------------------------------------------
------------------------------------------------------------
------------------------------------------------------------
------------------------------------------------------------
------------------------------------------------------------
------------------------------------------------------------
------------------------------------------------------------
------------------------------------------------------------
------------------------------------------------------------
------------------------------------------------------------
------------------------------------------------------------
------------------------------------------------------------
------------------------------------------------MLAS--------
------------------------------------------------------------
------------------------------------------------------------
------------------------------------------------------------
------------------------------------------------------------
------------------------------------------------------------
------------------------------------------------------------
------------------------------------------------------------
----------------------G-------------------------------------
--------------------------------------------R---------------
--------VEKRKE-------------------------------TAES-----------
---------------------------------TR-R-------------V---------
----ANQ------G----------------------------------------------
---------------------------------KAT-------------VL-AL------
------------------------------------------------------------
--------------------GK----------------AF-------------PG-N---
-------------------------------------------------------V-V--
--------------SQ----------ENL----------------V---E----EYL---
------------------------------------------------------------
------------------------REI-------------------------KC------
---------D-D------------------------------------------------
----------------------LS-IKDK-LQH-----------L---------------
-------------C----------------------------------------------
------------------------------------------------------------
------------------------------------------------------------
------------------------------------------------------------
------------------------------------------------------------
------------------------------------------------------------
-----------------------------------------E------------------
-TTTVK-----TR---------YTVM--SRET---------LQK-Y--------------
---P--------E-L---------A-TEG--------------------S-P-TIKQRLE
I-ANE--------AVVQM-A--CEA-----------GL--ACIKEWG-G-----------
----------------------P-VED-IT--------HL-----------------VYV
-S-S-S-EF-RLPGGD--------LYLSSQLG----------------------------
------------------------------------------------------------
------------------------------------------------------------
------------------------------------------------------------
------------------------------------------------------------
-----------LGNEV--QRVMLYF-LGCYGGLS----------GLRVAKDIAE-NN---
--RG-G---RVLLTTSE-T-MV--------LG-FRP-----P-NKARPYD----------
------LVGAALFGD----GAA---ALII---G---A-----------D---P---R---
-----E--------S-----------E-N-PFMELHC-----------------------
-----------ALQQFL---PGTHGV-I----D-GR-LSEE-------------------
G-----------I--GFK-LG--R------------DLPQKIED-----NVEEFCK----
---------K-----LA--A---------------KAVSGS-A----S------G-S-LE
--------------------------------------------LNDLF---W----AVH
-PG-G--------------PAILN--------------GL-ES-------------KLKL
K---------PEKLEC-----GRRALM---------------------------------
------------------------------------------------------------
------------------------------------------------------------
------------------------------------------------------------
------------------------------------------------------------
--------------------------DYGNVGGNTIFYI---------------------
------------------------------------------------------------
------------------------------------------------------------
------------------------------------------------------------
------------------------------------------------------------
-----------------------------------------------------------I
EKV----RDEL----EK-----K-------------------GRA-G-----------E-
------------------------------------------------------------
------------E-W---G-----------------------------------------
-----------------------------------------------------LAL----
---AFG---------P------------------------------------------GI
-------T----------------------------------------------------
------------------------------------------------------------
------------------------------------------------------------
------------------------------------------------------------
------------------------------------------------------------
------------------------------------------------------------
------------------------------------------------------------
------------------------------------------------------------
------------------------------------------------------------
------------------------------------------------------------
------------------------------------------------------------
------------------------------------------------------------
------------------------------------------------------------
------------------------------------------------------------
------------------------------------------------------------
---------F---E----------------G-----------------------------
------------------------------------------------------------
----------------------------------------------I-------------
------L-----------------------------------------------------
------------------------------------------------------------
------------------------------------------------------------
------------------------------------------------------------
------------------------------------------------------------
------------------------------------------------------------
------------------------------------------------------------
------------------------------------------------------------
------------------------------------------------------------
--------MRG-----------------------------L-------------------
------------------------------------------------------------
------------------------------------------------------------
------------------------------------------------------------
------------------------------------------------------------
------------------------------------------------------------
------------------------------------------------------------
------------------------------------------------------------
------------------------------------------------------------
------------------------------------------------------------
------------------------------------------------------------
------------------------------------------------------------
------------------------------------------------------------
------------------------------------------------------------
------------------------------------------------------------
------------------------------------------------------------
------------------------------------------------------------
------------------------------------------------------------
------------------------------------------------------------
------------------------------------------------------------
------------------------------------------------------------
--------------------------------
>AD_AA32G00010
------------------------------------------------------------
------------------------------------------------------------
------------------------------------------------------------
------------------------------------------------------------
------------------------------------------------------------
------------------------------------------------------------
------------------------------------------------------------
------------------------------------------------------------
------------------------------------------------------------
------------------------------------------------------------
------------------------------------------------------------
------------------------------------------------------------
------------------------------------------------------------
------------------------------------------------------------
------------------------------------------------------------
------------------------------------------------------------
------------------------------------------------------------
------------------------------------------------------------
------------------------------------------------------------
------------------------------------------------------------
------------------------------------------------------------
------------------------------------------------MLAS--------
------------------------------------------------------------
------------------------------------------------------------
------------------------------------------------------------
------------------------------------------------------------
------------------------------------------------------------
------------------------------------------------------------
------------------------------------------------------------
----------------------G-------------------------------------
--------------------------------RV----------G---------------
--------VEKQKH-------------------------------I--P-----------
---------------------------------AR-R-------------V---------
----ANQ------G----------------------------------------------
---------------------------------KAT-------------VL-AL------
------------------------------------------------------------
--------------------GK----------------AF-------------PS-Q---
-------------------------------------------------------V-V--
--------------SQ----------ETL----------------V---E----DYL---
------------------------------------------------------------
------------------------RDI-------------------------KC------
---------H-D------------------------------------------------
----------------------PS-IRDK-LQH-----------L---------------
-------------C----------------------------------------------
------------------------------------------------------------
------------------------------------------------------------
------------------------------------------------------------
------------------------------------------------------------
------------------------------------------------------------
-----------------------------------------Q------------------
-TTTVK-----TR---------YTVM--SREI---------LQK-Y--------------
---P--------E-L---------S-TEG--------------------S-P-TIKQRLE
I-AND--------AVVQM-A--FEA-----------CV--CCIKDWG-R-----------
----------------------P-VED-IT--------HL-----------------VYV
-S-S-S-EF-RLPGGD--------LYLSAQLR----------------------------
------------------------------------------------------------
------------------------------------------------------------
------------------------------------------------------------
------------------------------------------------------------
-----------LRNDV--NRVMLYF-LGCYGGVT----------GLRIAKDLAE-NN---
--PG-S---RVLLTTSE-T-MV--------LG-FRP-----P-SKDRPYD----------
------LVGAALFGD----GAA---AVII---G---A-----------D---P---T---
-----E--------S-----------E-S-PFMELHY-----------------------
-----------AVQQFL---PGTQGV-I----D-GR-MSEE-------------------
G-----------I--SFK-LG--R------------DLPQKIEE-----NVEELCR----
---------K-----LM--A---------------KV--DS-S----C------D-E-LE
--------------------------------------------LNDLF---W----AVH
-PG-G--------------PAILN--------------GL-EK-------------KLKL
K---------PGKLEC-----SRRALR---------------------------------
------------------------------------------------------------
------------------------------------------------------------
------------------------------------------------------------
------------------------------------------------------------
--------------------------DYGNVSSNTIFYV---------------------
------------------------------------------------------------
------------------------------------------------------------
------------------------------------------------------------
------------------------------------------------------------
-----------------------------------------------------------M
ENV----RDEL----EK-----K-------------------GRG-G-----------E-
------------------------------------------------------------
------------E-W---G-----------------------------------------
-----------------------------------------------------LGL----
---AFG---------P------------------------------------------GI
-------T----------------------------------------------------
------------------------------------------------------------
------------------------------------------------------------
------------------------------------------------------------
------------------------------------------------------------
------------------------------------------------------------
------------------------------------------------------------
------------------------------------------------------------
------------------------------------------------------------
------------------------------------------------------------
------------------------------------------------------------
------------------------------------------------------------
------------------------------------------------------------
------------------------------------------------------------
------------------------------------------------------------
---------F---E----------------G-----------------------------
------------------------------------------------------------
----------------------------------------------F-------------
------L-----------------------------------------------------
------------------------------------------------------------
------------------------------------------------------------
------------------------------------------------------------
------------------------------------------------------------
------------------------------------------------------------
------------------------------------------------------------
------------------------------------------------------------
------------------------------------------------------------
--------IRS-----------------------------L-------------------
------------------------------------------------------------
------------------------------------------------------------
------------------------------------------------------------
------------------------------------------------------------
------------------------------------------------------------
------------------------------------------------------------
------------------------------------------------------------
------------------------------------------------------------
------------------------------------------------------------
------------------------------------------------------------
------------------------------------------------------------
------------------------------------------------------------
------------------------------------------------------------
------------------------------------------------------------
------------------------------------------------------------
------------------------------------------------------------
------------------------------------------------------------
------------------------------------------------------------
------------------------------------------------------------
------------------------------------------------------------
--------------------------------
>AC_PWA73968
------------------------------------------------------------
------------------------------------------------------------
------------------------------------------------------------
------------------------------------------------------------
------------------------------------------------------------
------------------------------------------------------------
------------------------------------------------------------
------------------------------------------------------------
------------------------------------------------------------
------------------------------------------------------------
------------------------------------------------------------
------------------------------------------------------------
------------------------------------------------------------
------------------------------------------------------------
------------------------------------------------------------
------------------------------------------------------------
------------------------------------------------------------
------------------------------------------------------------
------------------------------------------------------------
------------------------------------------------------------
------------------------------------------------------------
------------------------------------------------------------
------------------------------------------------------------
------------------------------------------------------------
------------------------------------------------------------
------------------------------------------------------------
------------------------------------------------------------
------------------------------------------------------------
------------------------------------------------------------
------------------------------------------------------------
------------------------------------------------------------
----------------------------------------------MST-----------
---------------------------------TR-R-------------L---------
----PTP------G----------------------------------------------
---------------------------------KAT-------------VL-AL------
------------------------------------------------------------
--------------------GK----------------AF-------------PS-Q---
-------------------------------------------------------L-I--
--------------PQ----------DCL----------------V---E----GFF---
------------------------------------------------------------
------------------------RDT-------------------------NC------
---------A-D------------------------------------------------
----------------------SA-MKEK-LAR-----------L---------------
-------------C----------------------------------------------
------------------------------------------------------------
------------------------------------------------------------
------------------------------------------------------------
------------------------------------------------------------
------------------------------------------------------------
-----------------------------------------K------------------
-TTTVK-----TR---------YTVM--SKEI---------LDK-Y--------------
---P--------E-L---------A-REG--------------------S-A-TISQRLT
I-ANE--------AVTEM-A--KEA-----------SL--ACFKQWG-R-----------
----------------------P-AED-IT--------HV-----------------VYV
-S-S-S-EI-RLPGGD--------LFLASELG----------------------------
------------------------------------------------------------
------------------------------------------------------------
------------------------------------------------------------
------------------------------------------------------------
-----------LRNDV--NRVMLYF-LGCYGGVT----------GLRIAKDIAE-NN---
--PG-S---RVLLTTSE-T-TI--------LG-FRP-----P-NKSRPYD----------
------LVGAALFGD----GAA---AAII---G---A-----------D---P---I---
-----S-------G------------E-S-PFMELSY-----------------------
-----------AVQQFL---PGTQNV-I----D-GR-LTEE-------------------
G-----------I--NFK-LG--R------------DLPQKIDD-----NIEAFCK----
---------K-----LM--E---------------KA--G--K----L------E----D
--------------------------------------------FNDLF---W----AVH
-PG-G--------------PAILN--------------RL-EA-------------TLKL
K---------GEKLDC-----SRRALM---------------------------------
------------------------------------------------------------
------------------------------------------------------------
------------------------------------------------------------
------------------------------------------------------------
--------------------------DFGNVSSNTIIYV---------------------
------------------------------------------------------------
------------------------------------------------------------
------------------------------------------------------------
------------------------------------------------------------
-----------------------------------------------------------M
EYM----RDEL----MN-----K-E-------------------K-S-----------E-
------------------------------------------------------------
------------E-W---G-----------------------------------------
-----------------------------------------------------LAL----
---AFG---------P------------------------------------------GI
-------T----------------------------------------------------
------------------------------------------------------------
------------------------------------------------------------
------------------------------------------------------------
------------------------------------------------------------
------------------------------------------------------------
------------------------------------------------------------
------------------------------------------------------------
------------------------------------------------------------
------------------------------------------------------------
------------------------------------------------------------
------------------------------------------------------------
------------------------------------------------------------
------------------------------------------------------------
------------------------------------------------------------
---------F---E----------------G-----------------------------
------------------------------------------------------------
----------------------------------------------I-------------
------L-----------------------------------------------------
------------------------------------------------------------
------------------------------------------------------------
------------------------------------------------------------
------------------------------------------------------------
------------------------------------------------------------
------------------------------------------------------------
------------------------------------------------------------
------------------------------------------------------------
--------LRS-----------------------------L-------------------
------------------------------------------------------------
-----N------------------------------------------------------
------------------------------------------------------------
------------------------------------------------------------
------------------------------------------------------------
------------------------------------------------------------
------------------------------------------------------------
------------------------------------------------------------
------------------------------------------------------------
------------------------------------------------------------
------------------------------------------------------------
------------------------------------------------------------
------------------------------------------------------------
------------------------------------------------------------
------------------------------------------------------------
------------------------------------------------------------
------------------------------------------------------------
------------------------------------------------------------
------------------------------------------------------------
------------------------------------------------------------
--------------------------------
>FB_XP_022030116.1
------------------------------------------------------------
------------------------------------------------------------
------------------------------------------------------------
------------------------------------------------------------
------------------------------------------------------------
------------------------------------------------------------
------------------------------------------------------------
------------------------------------------------------------
------------------------------------------------------------
------------------------------------------------------------
------------------------------------------------------------
------------------------------------------------------------
------------------------------------------------------------
------------------------------------------------------------
------------------------------------------------------------
------------------------------------------------------------
------------------------------------------------------------
------------------------------------------------------------
------------------------------------------------------------
------------------------------------------------------------
------------------------------------------------------------
------------------------------------------------MSKI--------
------------------------------------------------------------
----------------------N-------------------------------------
------------------------------------------------------------
------------------------------------------------------------
------------------------------------------------------------
------------------------------------------------------------
------------------------------------------------------------
----------------------DN------------------------------------
--------------------------------------------G---------------
--------AS---D--------------------------------SSA-----------
---------------------------------TR-R-------------L---------
----PTP------G----------------------------------------------
---------------------------------KAT-------------VL-AI------
------------------------------------------------------------
--------------------GK----------------AF-------------PS-Q---
-------------------------------------------------------L-V--
--------------PQ----------DCL----------------V---E----GYF---
------------------------------------------------------------
------------------------RDT-------------------------NC------
---------A-D------------------------------------------------
----------------------FA-MKEK-LAR-----------L---------------
-------------C----------------------------------------------
------------------------------------------------------------
------------------------------------------------------------
------------------------------------------------------------
------------------------------------------------------------
------------------------------------------------------------
-----------------------------------------K------------------
-TTTVK-----TR---------YTVM--SKEI---------LDK-Y--------------
---P--------E-L---------A-TEG--------------------S-A-TISQRLT
I-ANQ--------AVTEM-A--KDA-----------SL--ACFKQWG-R-----------
----------------------P-AED-IT--------HI-----------------VYV
-S-S-S-EI-RLPGGD--------LYLASELG----------------------------
------------------------------------------------------------
------------------------------------------------------------
------------------------------------------------------------
------------------------------------------------------------
-----------LRNDV--NRVMLYF-LGCYGGVT----------GLRIAKDIAE-NN---
--PG-S---RVLLTTTE-T-TI--------LG-FRP-----P-NKSRPYD----------
------LVGAALFGD----GAA---AAII---G---A-----------D---P---I---
-----S-------HV-----------E-S-PFLELSY-----------------------
-----------AVQQFL---PGTHNV-I----D-GR-LTEE-------------------
G-----------I--NFK-LG--R------------DLPQKIDD-----NIEGFCK----
---------K-----LM--E---------------KC--G--KN---L------E----D
--------------------------------------------FNDLF---W----AVH
-PG-G--------------PAILN--------------RL-ES-------------TLKL
R---------GEKLDC-----SRRALM---------------------------------
------------------------------------------------------------
------------------------------------------------------------
------------------------------------------------------------
------------------------------------------------------------
--------------------------DFGNVSSNTIFYV---------------------
------------------------------------------------------------
------------------------------------------------------------
------------------------------------------------------------
------------------------------------------------------------
-----------------------------------------------------------M
EYM----RDEL----MN-----K-E-------------------N-A-----------E-
------------------------------------------------------------
------------E-W---G-----------------------------------------
-----------------------------------------------------LAL----
---AFG---------P------------------------------------------GI
-------T----------------------------------------------------
------------------------------------------------------------
------------------------------------------------------------
------------------------------------------------------------
------------------------------------------------------------
------------------------------------------------------------
------------------------------------------------------------
------------------------------------------------------------
------------------------------------------------------------
------------------------------------------------------------
------------------------------------------------------------
------------------------------------------------------------
------------------------------------------------------------
------------------------------------------------------------
------------------------------------------------------------
---------F---E----------------G-----------------------------
------------------------------------------------------------
----------------------------------------------I-------------
------L-----------------------------------------------------
------------------------------------------------------------
------------------------------------------------------------
------------------------------------------------------------
------------------------------------------------------------
------------------------------------------------------------
------------------------------------------------------------
------------------------------------------------------------
------------------------------------------------------------
--------LRS-----------------------------L-------------------
------------------------------------------------------------
-----N------------------------------------------------------
------------------------------------------------------------
------------------------------------------------------------
------------------------------------------------------------
------------------------------------------------------------
------------------------------------------------------------
------------------------------------------------------------
------------------------------------------------------------
------------------------------------------------------------
------------------------------------------------------------
------------------------------------------------------------
------------------------------------------------------------
------------------------------------------------------------
------------------------------------------------------------
------------------------------------------------------------
------------------------------------------------------------
------------------------------------------------------------
------------------------------------------------------------
------------------------------------------------------------
--------------------------------
>FB_XP_022005088.1
------------------------------------------------------------
------------------------------------------------------------
------------------------------------------------------------
------------------------------------------------------------
------------------------------------------------------------
------------------------------------------------------------
------------------------------------------------------------
------------------------------------------------------------
------------------------------------------------------------
------------------------------------------------------------
------------------------------------------------------------
------------------------------------------------------------
------------------------------------------------------------
------------------------------------------------------------
------------------------------------------------------------
------------------------------------------------------------
------------------------------------------------------------
------------------------------------------------------------
------------------------------------------------------------
------------------------------------------------------------
------------------------------------------------------------
------------------------------------------------MSKM--------
------------------------------------------------------------
----------------------N-------------------------------------
------------------------------------------------------------
------------------------------------------------------------
------------------------------------------------------------
------------------------------------------------------------
------------------------------------------------------------
----------------------GK------------------------------------
--------------------------------------------N---------------
--------VSENPD--------------------------------SST-----------
---------------------------------TN-R-------------L---------
----PTP------G----------------------------------------------
---------------------------------KAT-------------VL-AI------
------------------------------------------------------------
--------------------GK----------------AF-------------PS-Q---
-------------------------------------------------------L-V--
--------------PQ----------DCL----------------V---E----GFF---
------------------------------------------------------------
------------------------RDT-------------------------NC------
---------M-D------------------------------------------------
----------------------SA-MKAK-LER-----------L---------------
-------------C----------------------------------------------
------------------------------------------------------------
------------------------------------------------------------
------------------------------------------------------------
------------------------------------------------------------
------------------------------------------------------------
-----------------------------------------K------------------
-TTTVK-----TR---------YTVM--SKEI---------LDK-Y--------------
---P--------E-L---------A-TEG--------------------S-A-TISQRLS
I-ANQ--------AVTEM-A--KEA-----------SL--ACFKQWG-R-----------
----------------------P-AED-IT--------HV-----------------VYV
-S-S-S-EI-RLPGGD--------LYLASELG----------------------------
------------------------------------------------------------
------------------------------------------------------------
------------------------------------------------------------
------------------------------------------------------------
-----------LRNDV--NRVMLYF-LGCYGGVT----------GLRIAKDIAE-NN---
--PG-S---RVLLTTSE-T-TI--------LG-FRP-----P-NKSRPYD----------
------LVGAALFGD----GAA---AAII---G---A-----------D---P---I---
-----S-------KV-----------E-S-PFMELSY-----------------------
-----------ATQQFL---PGTHNV-I----D-GR-LTEE-------------------
G-----------I--NFK-LG--R------------DLPQKIDD-----NIEGFCK----
---------K-----LM--E---------------KA--G--GN---L------E----D
--------------------------------------------FNDLF---W----AVH
-PG-G--------------PAILN--------------RL-ET-------------TLKL
R---------GEKLDC-----SRKALM---------------------------------
------------------------------------------------------------
------------------------------------------------------------
------------------------------------------------------------
------------------------------------------------------------
--------------------------DFGNVSSNTIFYV---------------------
------------------------------------------------------------
------------------------------------------------------------
------------------------------------------------------------
------------------------------------------------------------
-----------------------------------------------------------M
EYM----RDEL----RN-----K-E-------------------N-R-----------E-
------------------------------------------------------------
------------E-W---G-----------------------------------------
-----------------------------------------------------LAL----
---AFG---------P------------------------------------------GI
-------T----------------------------------------------------
------------------------------------------------------------
------------------------------------------------------------
------------------------------------------------------------
------------------------------------------------------------
------------------------------------------------------------
------------------------------------------------------------
------------------------------------------------------------
------------------------------------------------------------
------------------------------------------------------------
------------------------------------------------------------
------------------------------------------------------------
------------------------------------------------------------
------------------------------------------------------------
------------------------------------------------------------
---------F---E----------------G-----------------------------
------------------------------------------------------------
----------------------------------------------I-------------
------L-----------------------------------------------------
------------------------------------------------------------
------------------------------------------------------------
------------------------------------------------------------
------------------------------------------------------------
------------------------------------------------------------
------------------------------------------------------------
------------------------------------------------------------
------------------------------------------------------------
--------LRS-----------------------------L-------------------
------------------------------------------------------------
-----G------------------------------------------------------
------------------------------------------------------------
------------------------------------------------------------
------------------------------------------------------------
------------------------------------------------------------
------------------------------------------------------------
------------------------------------------------------------
------------------------------------------------------------
------------------------------------------------------------
------------------------------------------------------------
------------------------------------------------------------
------------------------------------------------------------
------------------------------------------------------------
------------------------------------------------------------
------------------------------------------------------------
------------------------------------------------------------
------------------------------------------------------------
------------------------------------------------------------
------------------------------------------------------------
--------------------------------
>CM_XP_024958746.1
------------------------------------------------------------
------------------------------------------------------------
------------------------------------------------------------
------------------------------------------------------------
------------------------------------------------------------
------------------------------------------------------------
------------------------------------------------------------
------------------------------------------------------------
------------------------------------------------------------
------------------------------------------------------------
------------------------------------------------------------
------------------------------------------------------------
------------------------------------------------------------
------------------------------------------------------------
------------------------------------------------------------
------------------------------------------------------------
------------------------------------------------------------
------------------------------------------------------------
------------------------------------------------------------
------------------------------------------------------------
------------------------------------------------------------
------------------------------------------------MSNT--------
------------------------------------------------------------
----------------------N-------------------------------------
------------------------------------------------------------
------------------------------------------------------------
------------------------------------------------------------
------------------------------------------------------------
------------------------------------------------------------
----------------------GN------------------------------------
--------------------------------------------G---------------
--------VAERRD--------------------------------SSA-----------
---------------------------------TR-R-------------A---------
----PTP------G----------------------------------------------
---------------------------------KAT-------------VL-AI------
------------------------------------------------------------
--------------------GK----------------AF-------------PS-Q---
-------------------------------------------------------L-I--
--------------PQ----------DCL----------------V---E----GYF---
------------------------------------------------------------
------------------------RDT-------------------------NC------
---------A-D------------------------------------------------
----------------------FA-MKEK-LAR-----------L---------------
-------------C----------------------------------------------
------------------------------------------------------------
------------------------------------------------------------
------------------------------------------------------------
------------------------------------------------------------
------------------------------------------------------------
-----------------------------------------K------------------
-TTTVK-----TR---------YTVM--SKEI---------LDK-Y--------------
---P--------E-L---------A-TEG--------------------S-P-TITQRLD
I-ANQ--------AVTEM-A--KEA-----------SL--ACIKQWG-R-----------
----------------------P-AGD-IT--------HV-----------------IYV
-S-S-S-EI-RLPGGD--------LYLASELG----------------------------
------------------------------------------------------------
------------------------------------------------------------
------------------------------------------------------------
------------------------------------------------------------
-----------LRSDV--NRVMLYF-LGCYGGVT----------GLRIAKDIAE-NN---
--PG-S---RVLLTTSE-T-TI--------LG-FRP-----P-NKSRPYD----------
------LVGAALFGD----GAA---AAII---G---A-----------D---P---M---
-----T-------KV-----------E-S-PFMELSF-----------------------
-----------AVQQFL---PGTHSV-I----D-GR-LSEE-------------------
G-----------I--NFK-LG--R------------DLPQKIDD-----NIEGFCQ----
---------K-----LM--E---------------KA--G--G----L------E----D
--------------------------------------------FNDLF---W----AVH
-PG-G--------------PAILN--------------RL-ET-------------TLKL
R---------GEKLDC-----SRRALM---------------------------------
------------------------------------------------------------
------------------------------------------------------------
------------------------------------------------------------
------------------------------------------------------------
--------------------------DFGNVSSNTIIYV---------------------
------------------------------------------------------------
------------------------------------------------------------
------------------------------------------------------------
------------------------------------------------------------
-----------------------------------------------------------M
EYM----KEEL----MN-----R-E-------------------N-G-----------E-
------------------------------------------------------------
------------E-W---G-----------------------------------------
-----------------------------------------------------LAL----
---AFG---------P------------------------------------------GI
-------T----------------------------------------------------
------------------------------------------------------------
------------------------------------------------------------
------------------------------------------------------------
------------------------------------------------------------
------------------------------------------------------------
------------------------------------------------------------
------------------------------------------------------------
------------------------------------------------------------
------------------------------------------------------------
------------------------------------------------------------
------------------------------------------------------------
------------------------------------------------------------
------------------------------------------------------------
------------------------------------------------------------
---------F---E----------------G-----------------------------
------------------------------------------------------------
----------------------------------------------I-------------
------L-----------------------------------------------------
------------------------------------------------------------
------------------------------------------------------------
------------------------------------------------------------
------------------------------------------------------------
------------------------------------------------------------
------------------------------------------------------------
------------------------------------------------------------
------------------------------------------------------------
--------LRN-----------------------------L-------------------
------------------------------------------------------------
-----N------------------------------------------------------
------------------------------------------------------------
------------------------------------------------------------
------------------------------------------------------------
------------------------------------------------------------
------------------------------------------------------------
------------------------------------------------------------
------------------------------------------------------------
------------------------------------------------------------
------------------------------------------------------------
------------------------------------------------------------
------------------------------------------------------------
------------------------------------------------------------
------------------------------------------------------------
------------------------------------------------------------
------------------------------------------------------------
------------------------------------------------------------
------------------------------------------------------------
------------------------------------------------------------
--------------------------------
>FU_XP_023759395.1
------------------------------------------------------------
------------------------------------------------------------
------------------------------------------------------------
------------------------------------------------------------
------------------------------------------------------------
------------------------------------------------------------
------------------------------------------------------------
------------------------------------------------------------
------------------------------------------------------------
------------------------------------------------------------
------------------------------------------------------------
------------------------------------------------------------
------------------------------------------------------------
------------------------------------------------------------
------------------------------------------------------------
------------------------------------------------------------
------------------------------------------------------------
------------------------------------------------------------
------------------------------------------------------------
------------------------------------------------------------
------------------------------------------------------------
------------------------------------------------MSKI--------
------------------------------------------------------------
----------------------N-------------------------------------
------------------------------------------------------------
------------------------------------------------------------
------------------------------------------------------------
------------------------------------------------------------
------------------------------------------------------------
----------------------GN------------------------------------
--------------------------------------------G---------------
--------ASGHRY--------------------------------SSA-----------
---------------------------------TR-R-------------L---------
----PTP------G----------------------------------------------
---------------------------------KAT-------------VL-AI------
------------------------------------------------------------
--------------------GK----------------AF-------------PS-Q---
-------------------------------------------------------L-I--
--------------PQ----------DCL----------------V---E----GYF---
------------------------------------------------------------
------------------------RDT-------------------------NC------
---------I-D------------------------------------------------
----------------------HA-MKEK-LER-----------L---------------
-------------C----------------------------------------------
------------------------------------------------------------
------------------------------------------------------------
------------------------------------------------------------
------------------------------------------------------------
------------------------------------------------------------
-----------------------------------------K------------------
-TTTVR-----TR---------YTVM--SKEI---------LDE-Y--------------
---P--------E-L---------A-TEG--------------------T-A-TISQRLS
I-ANK--------AVTEM-A--KDA-----------SL--ACIKQWG-R-----------
----------------------P-AED-IT--------HV-----------------VYV
-S-S-S-EI-RLPGGD--------LYLANELG----------------------------
------------------------------------------------------------
------------------------------------------------------------
------------------------------------------------------------
------------------------------------------------------------
-----------LRNDV--NRVMLYF-LGCYGGVT----------GLRVAKDIAE-NN---
--PG-S---RVLLTTSE-T-TI--------LG-FRP-----P-SKSRPYD----------
------LVGAALFGD----GAA---AAII---G---A-----------D---P---I---
-----A-------KT-----------E-S-PFLELSY-----------------------
-----------AVQQFL---PGTHSV-I----D-GR-LSEE-------------------
G-----------I--NFK-LG--R------------DLPQKIDD-----NIEGFCN----
---------K-----LM--E---------------KA--N--N----V------K----D
--------------------------------------------FNDMF---W----AVH
-PG-G--------------PAILN--------------RL-ET-------------TLKL
R---------GEKLDC-----SRRALM---------------------------------
------------------------------------------------------------
------------------------------------------------------------
------------------------------------------------------------
------------------------------------------------------------
--------------------------DFGNVSSNTIIYV---------------------
------------------------------------------------------------
------------------------------------------------------------
------------------------------------------------------------
------------------------------------------------------------
-----------------------------------------------------------L
EYM----REEL----MN-----K-E-------------------I-G-----------E-
------------------------------------------------------------
------------E-W---G-----------------------------------------
-----------------------------------------------------LAL----
---AFG---------P------------------------------------------GI
-------T----------------------------------------------------
------------------------------------------------------------
------------------------------------------------------------
------------------------------------------------------------
------------------------------------------------------------
------------------------------------------------------------
------------------------------------------------------------
------------------------------------------------------------
------------------------------------------------------------
------------------------------------------------------------
------------------------------------------------------------
------------------------------------------------------------
------------------------------------------------------------
------------------------------------------------------------
------------------------------------------------------------
---------F---E----------------G-----------------------------
------------------------------------------------------------
----------------------------------------------I-------------
------L-----------------------------------------------------
------------------------------------------------------------
------------------------------------------------------------
------------------------------------------------------------
------------------------------------------------------------
------------------------------------------------------------
------------------------------------------------------------
------------------------------------------------------------
------------------------------------------------------------
--------LRS-----------------------------L-------------------
------------------------------------------------------------
-----N------------------------------------------------------
------------------------------------------------------------
------------------------------------------------------------
------------------------------------------------------------
------------------------------------------------------------
------------------------------------------------------------
------------------------------------------------------------
------------------------------------------------------------
------------------------------------------------------------
------------------------------------------------------------
------------------------------------------------------------
------------------------------------------------------------
------------------------------------------------------------
------------------------------------------------------------
------------------------------------------------------------
------------------------------------------------------------
------------------------------------------------------------
------------------------------------------------------------
------------------------------------------------------------
--------------------------------
>AE_PSS24118.1
------------------------------------------------------------
------------------------------------------------------------
------------------------------------------------------------
------------------------------------------------------------
------------------------------------------------------------
------------------------------------------------------------
------------------------------------------------------------
------------------------------------------------------------
------------------------------------------------------------
------------------------------------------------------------
------------------------------------------------------------
------------------------------------------------------------
------------------------------------------------------------
------------------------------------------------------------
------------------------------------------------------------
------------------------------------------------------------
------------------------------------------------------------
------------------------------------------------------------
------------------------------------------------------------
------------------------------------------------------------
------------------------------------------------------------
------------------------------------------------MSKI--------
------------------------------------------------------------
----------------------N-------------------------------------
------------------------------------------------------------
------------------------------------------------------------
------------------------------------------------------------
------------------------------------------------------------
------------------------------------------------------------
----------------------SN------------------------------------
--------------------------------------------G---------------
--------APKQNL--------------------------------SP------------
---------------------------------SK-R-------------V---------
----PTP------G----------------------------------------------
---------------------------------KAT-------------IL-AT------
------------------------------------------------------------
--------------------GK----------------AF-------------PR-Q---
-------------------------------------------------------L-L--
--------------HQ----------NCL----------------V---E----GYI---
------------------------------------------------------------
------------------------RDT-------------------------KC------
---------E-D------------------------------------------------
-----LV------------------IKEK-LER-----------L---------------
-------------C----------------------------------------------
------------------------------------------------------------
------------------------------------------------------------
------------------------------------------------------------
------------------------------------------------------------
------------------------------------------------------------
-----------------------------------------K------------------
-TTTVK-----TR---------YTVM--SKEI---------LDK-Y--------------
---P--------E-L---------A-TEG--------------------S-P-TIKQRLE
I-ANP--------AVLEM-A--MEA-----------SL--ACIKEWG-G-----------
----------------------S-AQD-IT--------HI-----------------VYV
-S-S-S-EI-RLPGGD--------LYLASELG----------------------------
------------------------------------------------------------
------------------------------------------------------------
------------------------------------------------------------
------------------------------------------------------------
-----------LRNDV--GRVMLYF-LGCYGGVT----------GLRVAKDIAE-NN---
--PG-C---RVLLTTSE-T-TI--------LG-FRP-----P-NKARPYD----------
------LVGAALFGD----GAA---AAII---G---T-----------D---P---L---
-----V-------GK-----------E-S-PFMELNY-----------------------
-----------AVQQFL---PGTQSM-I----N-GE-LSEE-------------------
G-----------I--HFK-LG--R------------DLPQKIEE-----NIEEFCK----
---------K-----LM--A---------------KT-----G----I------H----D
--------------------------------------------FNDLF---W----AVH
-PG-G--------------PAILN--------------RL-ES-------------TLKL
G---------SDKLEC-----SRRALM---------------------------------
------------------------------------------------------------
------------------------------------------------------------
------------------------------------------------------------
------------------------------------------------------------
--------------------------DFGNVSSNTIFYV---------------------
------------------------------------------------------------
------------------------------------------------------------
------------------------------------------------------------
------------------------------------------------------------
-----------------------------------------------------------M
EYM----REEL----KK-----E---------------------E-G-----------E-
------------------------------------------------------------
------------E-W---G-----------------------------------------
-----------------------------------------------------LAL----
---AFG---------P------------------------------------------GI
-------T----------------------------------------------------
------------------------------------------------------------
------------------------------------------------------------
------------------------------------------------------------
------------------------------------------------------------
------------------------------------------------------------
------------------------------------------------------------
------------------------------------------------------------
------------------------------------------------------------
------------------------------------------------------------
------------------------------------------------------------
------------------------------------------------------------
------------------------------------------------------------
------------------------------------------------------------
------------------------------------------------------------
---------F---E----------------G-----------------------------
------------------------------------------------------------
----------------------------------------------I-------------
------L-----------------------------------------------------
------------------------------------------------------------
------------------------------------------------------------
------------------------------------------------------------
------------------------------------------------------------
------------------------------------------------------------
------------------------------------------------------------
------------------------------------------------------------
------------------------------------------------------------
--------VRS-----------------------------L-------------------
------------------------------------------------------------
------------------------------------------------------------
------------------------------------------------------------
------------------------------------------------------------
------------------------------------------------------------
------------------------------------------------------------
------------------------------------------------------------
------------------------------------------------------------
------------------------------------------------------------
------------------------------------------------------------
------------------------------------------------------------
------------------------------------------------------------
------------------------------------------------------------
------------------------------------------------------------
------------------------------------------------------------
------------------------------------------------------------
------------------------------------------------------------
------------------------------------------------------------
------------------------------------------------------------
------------------------------------------------------------
--------------------------------
>AE_PSS35940.1
------------------------------------------------------------
------------------------------------------------------------
------------------------------------------------------------
------------------------------------------------------------
------------------------------------------------------------
------------------------------------------------------------
------------------------------------------------------------
------------------------------------------------------------
------------------------------------------------------------
------------------------------------------------------------
------------------------------------------------------------
------------------------------------------------------------
------------------------------------------------------------
------------------------------------------------------------
------------------------------------------------------------
------------------------------------------------------------
------------------------------------------------------------
------------------------------------------------------------
------------------------------------------------------------
------------------------------------------------------------
------------------------------------------------------------
------------------------------------------------MSKT--------
------------------------------------------------------------
----------------------N-------------------------------------
------------------------------------------------------------
------------------------------------------------------------
------------------------------------------------------------
------------------------------------------------------------
------------------------------------------------------------
----------------------SN------------------------------------
--------------------------------------------G---------------
--------VSK------------------------------------P------------
---------------------------------SK-R-------------V---------
----PTP------G----------------------------------------------
---------------------------------KAT-------------IL-AL------
------------------------------------------------------------
--------------------GK----------------AF-------------PS-Q---
-------------------------------------------------------L-L--
--------------HQ----------DCL----------------V---E----GYI---
------------------------------------------------------------
------------------------RDT-------------------------KC------
---------E-DSSIKEKLERLSKTMSKTNSNGVSKPSKRVPTPGKATILALGKAFPSQL
LHQDCLVEGYIRDTKC----EDSS-IKEK-LER-----------L---------------
-------------C----------------------------------------------
------------------------------------------------------------
------------------------------------------------------------
------------------------------------------------------------
------------------------------------------------------------
------------------------------------------------------------
-----------------------------------------K------------------
-TTTVK-----TR---------YTVM--SKEI---------LDK-Y--------------
---P--------E-L---------A-TEG--------------------S-P-TIKQRLE
I-ANP--------AVLEM-A--MEA-----------SL--ACIKEWG-R-----------
----------------------S-SLY-IT--------HI-----------------VYV
-S-S-S-EM-RLPGGD--------LYLASELG----------------------------
------------------------------------------------------------
------------------------------------------------------------
------------------------------------------------------------
------------------------------------------------------------
-----------LRNDV--GRVMLYF-LGCYGGVT----------GLRVAKDIAE-NN---
--PG-S---RILLTTSE-T-TI--------LG-FRP-----P-NRARPYD----------
------LVGAALFGD----GAA---ATII---G---T-----------D---P---L---
-----V-------GK-----------E-Y-PFMELNH-----------------------
-----------AVQQFL---PGTQSV-I----N-GG-LSEE-------------------
G-----------I--NFK-LG--R------------DLPQKIEE-----NIEEFCK----
---------K-----LM--T---------------KT-----G----I------N----D
--------------------------------------------FNELF---W----AVH
-PG-G--------------PAILN--------------RL-ES-------------TLKL
G---------SDKLNC-----SRKALM---------------------------------
------------------------------------------------------------
------------------------------------------------------------
------------------------------------------------------------
------------------------------------------------------------
--------------------------AFGNVSSNTIFYV---------------------
------------------------------------------------------------
------------------------------------------------------------
------------------------------------------------------------
------------------------------------------------------------
-----------------------------------------------------------M
EHM----REEL----KR-----E---------------------E-G-----------K-
------------------------------------------------------------
------------E-W---G-----------------------------------------
-----------------------------------------------------LAL----
---AFG---------P------------------------------------------GI
-------T----------------------------------------------------
------------------------------------------------------------
------------------------------------------------------------
------------------------------------------------------------
------------------------------------------------------------
------------------------------------------------------------
------------------------------------------------------------
------------------------------------------------------------
------------------------------------------------------------
------------------------------------------------------------
------------------------------------------------------------
------------------------------------------------------------
------------------------------------------------------------
------------------------------------------------------------
------------------------------------------------------------
---------F---E----------------G-----------------------------
------------------------------------------------------------
----------------------------------------------I-------------
------L-----------------------------------------------------
------------------------------------------------------------
------------------------------------------------------------
------------------------------------------------------------
------------------------------------------------------------
------------------------------------------------------------
------------------------------------------------------------
------------------------------------------------------------
------------------------------------------------------------
--------VRS-----------------------------L-------------------
------------------------------------------------------------
------------------------------------------------------------
------------------------------------------------------------
------------------------------------------------------------
------------------------------------------------------------
------------------------------------------------------------
------------------------------------------------------------
------------------------------------------------------------
------------------------------------------------------------
------------------------------------------------------------
------------------------------------------------------------
------------------------------------------------------------
------------------------------------------------------------
------------------------------------------------------------
------------------------------------------------------------
------------------------------------------------------------
------------------------------------------------------------
------------------------------------------------------------
------------------------------------------------------------
------------------------------------------------------------
--------------------------------
>AI_FT8DK
------------------------------------------------------------
------------------------------------------------------------
------------------------------------------------------------
------------------------------------------------------------
------------------------------------------------------------
------------------------------------------------------------
------------------------------------------------------------
------------------------------------------------------------
------------------------------------------------------------
------------------------------------------------------------
------------------------------------------------------------
------------------------------------------------------------
------------------------------------------------------------
------------------------------------------------------------
------------------------------------------------------------
------------------------------------------------------------
------------------------------------------------------------
------------------------------------------------------------
------------------------------------------------------------
------------------------------------------------------------
------------------------------------------------------------
------------------------------------------------MTQG--------
------------------------------------------------------------
----------------------K-------------------------------------
------------------------------------------------------------
------------------------------------------------------------
------------------------------------------------------------
------------------------------------------------------------
------------------------------------------------------------
----------------------LN------------------------------------
--------------------------------------------G---------------
--------SSKEHA--------------------------------AC------------
---------------------------------TR-R-------------V---------
----PTP------G----------------------------------------------
---------------------------------VAT-------------IL-AI------
------------------------------------------------------------
--------------------GK----------------AF-------------PS-Q---
-------------------------------------------------------I-I--
--------------PQ----------ECL----------------V---E----GYI---
------------------------------------------------------------
------------------------RDT-------------------------KC------
---------E-D------------------------------------------------
----------------------SY-IKEK-LER-----------L---------------
-------------C----------------------------------------------
------------------------------------------------------------
------------------------------------------------------------
------------------------------------------------------------
------------------------------------------------------------
------------------------------------------------------------
-----------------------------------------K------------------
-NTTVK-----TR---------YTVM--SKEI---------LDK-Y--------------
---P--------E-L---------A-TEG--------------------S-A-TIKQKLE
I-ANP--------AVVEM-A--TNA-----------SL--ACIKEWG-R-----------
----------------------P-AQD-IT--------HI-----------------VYV
-S-S-S-EI-RLPGGD--------LYLANELG----------------------------
------------------------------------------------------------
------------------------------------------------------------
------------------------------------------------------------
------------------------------------------------------------
-----------LRSDV--SRVMLYF-LGCYGGVT----------GLRVAKDIAE-NN---
--LG-S---RVLLTTSE-T-TI--------LG-FRP-----P-NKSRPYD----------
------LVGAALFGD----GAA---AVII---G---A-----------N---P---V---
-----L-------GQ-----------E-S-PFMELNY-----------------------
-----------AVQKFV---PETHTV-I----D-GR-LSEE-------------------
G-----------I--NFK-LG--R------------DLPQKIED-----NIEEFCK----
---------K-----LM--A---------------KS-----N----I------K----D
--------------------------------------------FNELF---W----AVH
-PG-G--------------PAILN--------------KL-ES-------------TLKL
S---------SEKLDC-----SRKALM---------------------------------
------------------------------------------------------------
------------------------------------------------------------
------------------------------------------------------------
------------------------------------------------------------
--------------------------DYGNVSSNTIFYV---------------------
------------------------------------------------------------
------------------------------------------------------------
------------------------------------------------------------
------------------------------------------------------------
-----------------------------------------------------------M
EYM----REYL----KE---------------------------G-R-----------E-
------------------------------------------------------------
------------E-W---G-----------------------------------------
-----------------------------------------------------LGL----
---AFG---------P------------------------------------------GI
-------T----------------------------------------------------
------------------------------------------------------------
------------------------------------------------------------
------------------------------------------------------------
------------------------------------------------------------
------------------------------------------------------------
------------------------------------------------------------
------------------------------------------------------------
------------------------------------------------------------
------------------------------------------------------------
------------------------------------------------------------
------------------------------------------------------------
------------------------------------------------------------
------------------------------------------------------------
------------------------------------------------------------
---------F---E----------------G-----------------------------
------------------------------------------------------------
----------------------------------------------I-------------
------L-----------------------------------------------------
------------------------------------------------------------
------------------------------------------------------------
------------------------------------------------------------
------------------------------------------------------------
------------------------------------------------------------
------------------------------------------------------------
------------------------------------------------------------
------------------------------------------------------------
--------LRS-----------------------------L-------------------
------------------------------------------------------------
------------------------------------------------------------
------------------------------------------------------------
------------------------------------------------------------
------------------------------------------------------------
------------------------------------------------------------
------------------------------------------------------------
------------------------------------------------------------
------------------------------------------------------------
------------------------------------------------------------
------------------------------------------------------------
------------------------------------------------------------
------------------------------------------------------------
------------------------------------------------------------
------------------------------------------------------------
------------------------------------------------------------
------------------------------------------------------------
------------------------------------------------------------
------------------------------------------------------------
------------------------------------------------------------
--------------------------------
>AN_XP_016207754.1
------------------------------------------------------------
------------------------------------------------------------
------------------------------------------------------------
------------------------------------------------------------
------------------------------------------------------------
------------------------------------------------------------
------------------------------------------------------------
------------------------------------------------------------
------------------------------------------------------------
------------------------------------------------------------
------------------------------------------------------------
------------------------------------------------------------
------------------------------------------------------------
------------------------------------------------------------
------------------------------------------------------------
------------------------------------------------------------
------------------------------------------------------------
------------------------------------------------------------
------------------------------------------------------------
------------------------------------------------------------
------------------------------------------------------------
------------------------------------------------MTQG--------
------------------------------------------------------------
----------------------K-------------------------------------
------------------------------------------------------------
------------------------------------------------------------
------------------------------------------------------------
------------------------------------------------------------
------------------------------------------------------------
----------------------LN------------------------------------
--------------------------------------------G---------------
--------SSKEHA--------------------------------AC------------
---------------------------------TR-R-------------V---------
----PTP------G----------------------------------------------
---------------------------------VAT-------------IL-AI------
------------------------------------------------------------
--------------------GK----------------AF-------------PS-Q---
-------------------------------------------------------I-I--
--------------PQ----------ECL----------------V---E----GYI---
------------------------------------------------------------
------------------------RDT-------------------------KC------
---------E-D------------------------------------------------
----------------------SY-IKEK-LER-----------L---------------
-------------C----------------------------------------------
------------------------------------------------------------
------------------------------------------------------------
------------------------------------------------------------
------------------------------------------------------------
[truncated: 15,894,776 more chars]
