# Supplementary material for: Exploring the evolution of CHS gene family in plants
Source: Front Genet. 2024 Apr 30;15:1368358. doi: 10.3389/fgene.2024.1368358 (PMC11091334; doi:10.3389/fgene.2024.1368358)
Supplement: Supplementary file 1 [file DataSheet1.ZIP › Supplementray File 2.fasta]

>AC_PWA42992
------------------------------------------------------------
------------------------------------------------------------
------------------------------------------------------------
------------------------------------------------------------
------------------------------------------------------------
------------------------------------------------------------
------------------------------------------------------------
------------------------------------------------------------
------------------------------------------------------------
------------------------------------------------------------
------------------------------------------------------------
------------------------------------------------------------
------------------------------------------------------------
------------------------------------------------------------
------------------------------------------------------------
------------------------------------------------------------
-----MS---RPAV--------------------------------------H-----PV
E-----------------------------------------------------------
---VPPLIDG-RNEV--------------------------------------APPRRAR
-----MKDVQCMTA-------------------SFGVPK----------------D----
-----------------------------------------AGKTLEVGGK---------
------------------------------------------------------------
--------NIQ-------------------------------------------------
VY----------------------------------------GPSDRETTLPSI-VERYP
NLIL-----------------------------------VD--------------FTVPN
AVN------------------------GCG-------VL---GSHGYYFQA-----ISW-
--------------------------S------------------------ILRIYSKDS
N---HGTKLWE------------FSTVI-----A--------LDIPVA----VGTAAM--
--------------TSR-------------------VADMDHG---------------RP
RR-E-----GRGNMG----------ATAVTTTSCRLM------------LSMKVV-----
-----------------------------------------------------------A
TYC---------VVKFGV-LLLLER--GGQSTADVLCQIRK-------------------
-------------------------------------------------------A----
-------------------------------QRAQG--PATIF-----------------
------------------------------------------------------------
------------AVGTAT------------------------------------------
------------------------------------------------------------
-----------------QSNIVF-------------------------------------
------------------------------------------------------------
-----------------------------------IKQSTL-------------------
-----------------------------------IT--------------FEFRVTKSE
HMV---------------------------------------------------------
------------------------------------------------------------
-------------------------------------------------EVK--------
-------EKFKR------------------------------------------------
------------------------------------------------------------
--------------ICRHS-----------------------------------------
------------------------------------------------------------
-------------------------------------
>FP_scaffold968_8lal
------------------------------------------------------------
------------------------------------------------------------
------------------------------------------------------------
------------------------------------------------------------
------------------------------------------------------------
------------------------------------------------------------
------------------------------------------------------------
------------------------------------------------------------
------------------------------------------------------------
------------------------------------------------------------
------------------------------------------------------------
------------------------------------------------------------
------------------------------------------------------------
------------------------------------------------------------
------------------------------------------------------------
------------------------------------------------------------
-----MS---LCVVTA-----------------------------------DH-----KM
L-----------------------------------------------------------
---STKKTEY-RGQ-------------------------------------------RIM
-----AVDVSKLNR-------------------EW-------------------------
-----------------------------------------EAKAMEVWGQ---P-----
------------------------------------------------------------
---KSKVTHLV-------------------------------------------------
FY----------------------------------------TTSYRDMPGP----EYYL
TKLLGGT--HSIHHYQY--HGGFQEATVLIH-------FRD--------------FANKS
HIN------------------------GPA-------LV---VCSAFMAQD-----LQR-
--------------------------SS-EKL------------------EVTRHLSSTT
NTTFH-SKMVE-R-------RRSLGTII-----G--------SSHRPV----EGS-----
--------------SSR-------------------AITGSSH---------------RP
IV-E-----GTSSRAIV---EG-SSSRAITESSHRAI--VEG------SLSRAITRSSHR
PIV--------------------------------------------------E---GSS
SRA---------IVE-------------GSSSRAITANHAQ-------------------
-------------------------------------------------------S----
-------------------------------QRTSR--LQQSI-----------------
------------------------------------------------------------
------------ADAMGV------------------------------------------
------------------------------------------------------------
-----------------NASDVK-------------------------------------
------------------------------------------------------------
-----------------------------------IKVNVN-------------------
-----------------------------------IN--------------VQADITGAQ
IRR---------------------------------------------------------
------------------------------------------------------------
-------------------------------------------------E-R--------
-------IRFG-------------------------------------------------
------------------------------------------------------------
------------------------------------------------------------
------------------------------------------------------------
-------------------------------------
>AQ_XP_020266908.1
------------------------------------------------------------
------------------------------------------------------------
------------------------------------------------------------
------------------------------------------------------------
------------------------------------------------------------
------------------------------------------------------------
------------------------------------------------------------
------------------------------------------------------------
------------------------------------------------------------
------------------------------------------------------------
------------------------------------------------------------
------------------------------------------------------------
------------------------------------------------------------
------------------------------------------------------------
------------------------------------------------------------
------------------------------------------------------------
------------------------------------------------------------
------------------------------------------------------------
------------------------------------------------------------
-----MVGVN----LQ-----------LDIEHLLFEIIW---------------------
------------------------------------------------------------
------ALQNIIE-----------------------------------------------
--G---SGGTV-------------------------------------------------
-----------------------------------------G------------------
-------------------------------------RLRE-------------------
-VG--------------------------------------------LREGDTRKNREW-
------------------------------------------------------------
------------------------------------------IVHPGR------------
----------------------------------------------------------RA
----------------------ILFAVQITVTVQEKL------------LATTERRQGRM
G-----------------------------------------------------I--CSN
TTV---------LFAMGM-MRSAE--------KEMT------------------------
------------------------------------------------------------
-------------------------------AVGEG--PKWGF-----------------
------------------------------------------------------------
------------FVNSSS------------------------------------------
------------------------------------------------------------
-----------------LSAPLF-------------------------------------
------------------------------------------------------------
-----------------------------------WLLATN-------------------
------------------------------------------------------------
------------------------------------------------------------
------------------------------------------------------------
------------------------------------------------------------
------------------------------------------------------------
------------------------------------------------------------
--------------VCTPG-----------------------------------------
------------------------------------------------------------
-------------------------------------
>AI_59KVZ
------------------------------------------------------------
------------------------------------------------------------
------------------------------------------------------------
------------------------------------------------------------
------------------------------------------------------------
------------------------------------------------------------
------------------------------------------------------------
---MVSVSEIRNV-Q-----RAEG------------------------------------
------------------------------------------------------------
------------------------------------------------------------
------------------------------------------------------------
---------------------------------------------------------P--
------------------------------------------------------------
------------------------------------------------------------
------------------------------------------------------------
------------------------------------------------------------
-----AT---VLAIG-------------------------------------------TA
------------------------------------------------------------
---NPSNC-----------------------------------------------VDQST
-----YADY------------------------YFRVTN-S-------------------
-EHMTD---------------------------------L-KKK----------------
-------FQRI-------------------------------------------------
------------------------------------------------------------
------------------------------------------------------------
-----YQE----------------------------------------------------
------------------------------------------------------------
------------------------------------------------------------
------------------------------------------------------------
------------------------------------------------------------
------------------------------------------------------------
------------------------------------------------------------
------------------------------------------------------------
------------------------------------------------------------
------------------------------------------------------------
------------------------------------------------------------
------------------------------------------------------------
------------------------------------------------------------
------------------------------------------------------------
------------------------------------------------------------
------------------------------------------------------------
------------------------------------------------------------
------------------------------------------------------------
------------------------------------------------------------
------------------------------------------------------------
------------------------------------------------------------
------------------------------------------------------------
------------------------------------------------------------
------------------------------------------------------------
-------------------------------------
>AN_XP_016195100.1
------------------------------------------------------------
------------------------------------------------------------
------------------------------------------------------------
------------------------------------------------------------
------------------------------------------------------------
------------------------------------------------------------
------------------------------------------------------------
---MVAVSEIRKV-Q-----RAEG------------------------------------
------------------------------------------------------------
------------------------------------------------------------
------------------------------------------------------------
---------------------------------------------------------P--
------------------------------------------------------------
------------------------------------------------------------
------------------------------------------------------------
------------------------------------------------------------
-----AT---VLAIG-------------------------------------------TA
------------------------------------------------------------
---NPSNC-----------------------------------------------VDQST
-----YADY------------------------YFRVTN-S-------------------
-EHMTD---------------------------------L-KKK----------------
-------FQRI-----------SK------------------------------------
------NDNLKIVIFL---------------LLFFVSNKSEQLSSAD-------------
-Y-------------ICEII-------------------------RNHLA----------
-NLNKYRD-Q-----------------------------RD----------------RPD
-L----------S-----------------------------APES-LQL--------Y-
--------------------------------------------LD--T-KFEQLK----
-----------------------IAT----------------------------------
--------------ELE-------------------LWK--------------LLNL---
-----LKKYMD-------------------------------------------------
------------------------------------------------------------
------------------------------------------------------------
------------------------------------------------------------
------------------------------------------------------------
------------------------------------------------------------
------------------------------------------------------------
------------------------------------------------------------
------------------------------------------------------------
------------------------------------------------------------
------------------------------------------------------------
------------------------------------------------------------
------------------------------------------------------------
------------------------------------------------------------
------------------------------------------------------------
------------------------------------------------------------
------------------------------------------------------------
------------------------------------------------------------
------------------------------------------------------------
-------------------------------------
>AV_XP_025646359.1
------------------------------------------------------------
------------------------------------------------------------
------------------------------------------------------------
------------------------------------------------------------
------------------------------------------------------------
------------------------------------------------------------
------------------------------------------------------------
---MVAVNDIHKVQQ-----RAEG------------------------------------
------------------------------------------------------------
------------------------------------------------------------
------------------------------------------------------------
---------------------------------------------------------P--
------------------------------------------------------------
------------------------------------------------------------
------------------------------------------------------------
------------------------------------------------------------
-----AT---VLAIG-------------------------------------------TA
------------------------------------------------------------
---NPPNC-----------------------------------------------VDQST
-----YADY------------------------YFRVTN-S-------------------
-EHMTD---------------------------------L-KKK----------------
-------FQHI-----------CE------------------------------------
------RTMIK--------------------------------TRHM-------------
-Y-------------LTEEI-------------------------LRENP----------
-NMCAYKA-LSLD--------AREDMM-----------IRE----------------VPR
-VG-------KEA-----------------------------ATKA-IKE--------W-
--------------------------------------------GQPMS-KITHLI----
-----------------------FCTTS-----G--------VALPGV------------
--------------DYE-------------------LIV--------------LLGL-DP
----CVKRYMMYHQG--------CFAGGTVLRLAKDL------------A-----ENNKD
------------------------------------------------------------
ARV---------LIVCSE-N-T--------------------AVTFR-------------
------------------------------------------------------------
-------------------------GP------SE-------------------------
--------------------------------------------------------TDM-
DS----------LVGQA-------------------------------------------
------------------------------------------------------------
---------------------LF-----A-------------------------------
----------------------------------------DGVA----------------
---A--------------------------------IIIGSD------------------
---------PVPE------------------------------------------V----
------------------------------------------------------------
------------------------------------------------------------
------------------------------------------------------------
------------------------------------------------------------
------------------------------------------------------------
------------------------------------------------------------
------------------------------------------------------------
-------------------------------------
>AP_0643s0012
------------------------------------------------------------
------------------------------------------------------------
------------------------------------------------------------
------------------------------------------------------------
------------------------------------------------------------
--------------------------------------------------------M---
------------------------------------------------------------
--ATVSVEEIRNA-Q-----RAKG------------------------------------
------------------------------------------------------------
------------------------------------------------------------
------------------------------------------------------------
---------------------------------------------------------P--
------------------------------------------------------------
------------------------------------------------------------
------------------------------------------------------------
------------------------------------------------------------
-----AT---ILAIG-------------------------------------------TA
------------------------------------------------------------
---TPANC-----------------------------------------------VNQAD
-----YPDY------------------------YFRITN-S-------------------
-EHMTE---------------------------------L-KEK----------------
-------FQRM-----------CD------------------------------------
------KSMIK--------------------------------KRYM-------------
-H-------------LNEEI-------------------------LKENP----------
-NMCAYMA-PSLD--------ARQDIV-----------VVE----------------VPK
-LG-------KEA-----------------------------AAKA-IKE--------W-
--------------------------------------------GQPKS-KITHLI----
-----------------------FCTTS-----G--------VDMPGA------------
--------------DYQ-------------------LTK--------------LLGL-RP
----SVKRFMMYQQG--------CFAGGTVLRLAKDL------------A-----ENNKG
------------------------------------------------------------
ARV---------LVVCSE-I-T--------------------AVTFR-------------
------------------------------------------------------------
-------------------------GP------TD-------------------------
--------------------------------------------------------THL-
DS----------LVGQA-------------------------------------------
------------------------------------------------------------
---------------------LF-----G-------------------------------
----------------------------------------DGAG----------------
---A--------------------------------LIVGSD------------------
---------PDT------------------------------------------------
------------------------------------------------------------
------SSSV-L---------------------------------------------IP-
-------------------------------------------------DHL--------
-------GCAD-------------------------------------------------
-----NITRF--------------------------------------------------
------------------------------------------------------------
------------------------------------------------------------
-------------------------------------
>IZ_XP_007157045.1
------------------------------------------------------------
------------------------------------------------------------
------------------------------------------------------------
------------------------------------------------------------
------------------------------------------------------------
------------------------------------------------------------
------------------------------------------------------------
---MVSVSEIRQA-Q-----RAEG------------------------------------
------------------------------------------------------------
------------------------------------------------------------
------------------------------------------------------------
---------------------------------------------------------P--
------------------------------------------------------------
------------------------------------------------------------
------------------------------------------------------------
------------------------------------------------------------
-----AN---ILAIG-------------------------------------------TA
------------------------------------------------------------
---TPSNC-----------------------------------------------VDQST
-----YPDY------------------------YFRITN-S-------------------
-EHMTD---------------------------------L-KEK----------------
-------FQRM-----------CD------------------------------------
------KSMIK--------------------------------KRYM-------------
-H-------------LNEEI-------------------------LKENP----------
-NMCAYMA-PSLD--------ARQDIV-----------V---------------------
------------------------------------------------------------
------------------------------------------------------------
------------------------------------------------------------
------------------------------------------------------------
------------------------------------------------------------
------------------------------------------------------------
------------------------------------------------------------
------------------------------------------------------------
------------------------------------------------------------
------------------------------------------------------------
------------------------------------------------------------
------------------------------------------------------------
------------------------------------------------------------
------------------------------------------------------------
------------------------------------------------------------
------------------------------------------------------------
------------------------------------------------------------
------------------------------------------------------------
------------------------------------------------------------
------------------------------------------------------------
------------------------------------------------------------
------------------------------------------------------------
------------------------------------------------------------
-------------------------------------
>IZ_XP_007157047.1
------------------------------------------------------------
------------------------------------------------------------
------------------------------------------------------------
------------------------------------------------------------
------------------------------------------------------------
------------------------------------------------------------
------------------------------------------------------------
---MVSVSEIRQA-Q-----RAEG------------------------------------
------------------------------------------------------------
------------------------------------------------------------
------------------------------------------------------------
---------------------------------------------------------P--
------------------------------------------------------------
------------------------------------------------------------
------------------------------------------------------------
------------------------------------------------------------
-----AT---ILAIG-------------------------------------------TA
------------------------------------------------------------
---TPSNC-----------------------------------------------VDQST
-----YPDY------------------------YFRITN-S-------------------
-EHMTD---------------------------------L-KEK----------------
-------FQRM-----------CD------------------------------------
------KSMIK--------------------------------KRYM-------------
-H-------------LNEEI-------------------------LKENP----------
-NMCAYMA-PSLD--------ARQDIV-----------VVE----------------VPK
-LG-------KEA-----------------------------AVKA-IKE--------W-
--------------------------------------------GQPKS-KITHLI----
-----------------------FCTTS-----G--------VDMP--------------
------------------------------------------------------------
------------------------------------------------------------
------------------------------------------------------------
------------------------------------------------------------
------------------------------------------------------------
------------------------------------------------------------
------------------------------------------------------------
------------------------------------------------------------
------------------------------------------------------------
------------------------------------------------------------
------------------------------------------------------------
------------------------------------------------------------
------------------------------------------------------------
------------------------------------------------------------
------------------------------------------------------------
------------------------------------------------------------
------------------------------------------------------------
------------------------------------------------------------
------------------------------------------------------------
------------------------------------------------------------
-------------------------------------
>IZ_XP_007157049.1
------------------------------------------------------------
------------------------------------------------------------
------------------------------------------------------------
------------------------------------------------------------
------------------------------------------------------------
------------------------------------------------------------
------------------------------------------------------------
---MVSVSEIRQA-Q-----RAEG------------------------------------
------------------------------------------------------------
------------------------------------------------------------
------------------------------------------------------------
---------------------------------------------------------P--
------------------------------------------------------------
------------------------------------------------------------
------------------------------------------------------------
------------------------------------------------------------
-----AT---ILAIG-------------------------------------------TA
------------------------------------------------------------
---TPSNC-----------------------------------------------VDQST
-----YPDY------------------------YFRITN-S-------------------
-EHMTD---------------------------------L-KEK----------------
-------FQRM-----------CD------------------------------------
------KSMIK--------------------------------KRYM-------------
-H-------------LNEEI-------------------------LKENP----------
-NMCAYMA-PSLD--------ARQDIV-----------VVE----------------VPK
-LG-------KEA-----------------------------AVKA-IKE--------W-
--------------------------------------------GQPKS-KITHLI----
-----------------------FCTTS-----G--------VDMPGA------------
--------------DYQ-------------------LTK--------------LLGL-RP
----YVKRYMMYQQG--------CFAGGTVLRMAKDL------------A-----ENNKG
------------------------------------------------------------
ARV---------LVVCSE-I-T--------------------AVTFR-------------
------------------------------------------------------------
-------------------------GP------SD-------------------------
--------------------------------------------------------THL-
D-----------------------------------------------------------
------------------------------------------------------------
------------------------------------------------------------
------------------------------------------------------------
------------------------------------------------------------
------------------------------------------------------------
------------------------------------------------------------
------------------------------------------------------------
------------------------------------------------------------
------------------------------------------------------------
------------------------------------------------------------
------------------------------------------------------------
------------------------------------------------------------
-------------------------------------
>IZ_XP_007157051.1
------------------------------------------------------------
------------------------------------------------------------
------------------------------------------------------------
------------------------------------------------------------
------------------------------------------------------------
------------------------------------------------------------
------------------------------------------------------------
---MVSVSEIRQA-Q-----RAEG------------------------------------
------------------------------------------------------------
------------------------------------------------------------
------------------------------------------------------------
---------------------------------------------------------P--
------------------------------------------------------------
------------------------------------------------------------
------------------------------------------------------------
------------------------------------------------------------
-----AN---ILAIG-------------------------------------------TA
------------------------------------------------------------
---TPSN-----------------------------------------------------
------------------------------------------------------------
------------------------------------------------------------
----------------------CD------------------------------------
------KSMIK--------------------------------KRYM-------------
-H-------------LNEEI-------------------------LKENP----------
-NMCAYMA-PSLD--------ARQDIV-----------VVE----------------VPK
-LG-------KEA-----------------------------AVKA-IKE--------W-
--------------------------------------------GQPKS-KITHLI----
-----------------------FCTTS-----G--------VDMPGA------------
--------------DYQ-------------------LTK--------------LLGL-RP
----YVKRYMMYQQG--------CFAGGT-------------------------------
------------------------------------------------------------
------------------------------------------------------------
------------------------------------------------------------
------------------------------------------------------------
------------------------------------------------------------
------------------------------------------------------------
------------------------------------------------------------
------------------------------------------------------------
------------------------------------------------------------
------------------------------------------------------------
------------------------------------------------------------
------------------------------------------------------------
------------------------------------------------------------
------------------------------------------------------------
------------------------------------------------------------
------------------------------------------------------------
------------------------------------------------------------
------------------------------------------------------------
-------------------------------------
>IA_01G055800
------------------------------------------------------------
------------------------------------------------------------
------------------------------------------------------------
------------------------------------------------------------
------------------------------------------------------------
------------------------------------------------------------
------------------------------------------------------------
------------------------------------------------------------
------------------------------------------------------------
------------------------------------------------------------
------------------------------------------------------------
------------------------------------------------------------
------------------------------------------------------------
------------------------------------------------------------
------------------------------------------------------------
------------------------------------------------------------
------------------------------------------------------------
------------------------------------------------------------
------------------------------------------------------------
------------------------------------------------------------
------------------------------------------------------------
----------M-----------CE------------------------------------
------KSMIK--------------------------------KRYM-------------
-H-------------LTEEI-------------------------LKENP----------
-SVCEYMA-PLLD--------ARQDMV-----------VVE----------------VPK
-LG-------KEA-----------------------------AAKA-IKE--------W-
--------------------------------------------GQPKS-KITHLV----
-----------------------FCTTS-----G--------VDMPGA------------
--------------DYQ-------------------LTK--------------LLGL-RS
----SVKRFMMYQQG--------CFAGGTVLRLAKDL------------A-----ENNKG
------------------------------------------------------------
ARV---------LVVCSE-I-T--------------------A-----------------
------------------------------------------------------------
------------------------------------------------------------
------------------------------------------------------------
------------------------------------------------------------
------------------------------------------------------------
------------------------------------------------------------
------------------------------------------------------------
------------------------------------------------------------
------------------------------------------------------------
------------------------------------------------------------
------------------------------------------------------------
------------------------------------------------------------
------------------------------------------------------------
------------------------------------------------------------
------------------------------------------------------------
------------------------------------------------------------
-------------------------------------
>ML_gene8180
------------------------------------------------------------
------------------------------------------------------------
------------------------------------------------------------
------------------------------------------------------------
------------------EL----------------------------------------
----------------------------------------------------TTKSI---
------------------------------------------------------------
--NMVSVSEIRKA-Q-----RAEG------------------------------------
------------------------------------------------------------
------------------------------------------------------------
------------------------------------------------------------
---------------------------------------------------------P--
------------------------------------------------------------
------------------------------------------------------------
------------------------------------------------------------
------------------------------------------------------------
-----AT---ILAIG-------------------------------------------TA
------------------------------------------------------------
---NPPNK-----------------------------------------------VDQST
-----YPDF------------------------YFKITN-S-------------------
-EHKAE---------------------------------L-KEK----------------
-------FQRM-----------CD------------------------------------
------KSMIK--------------------------------SRYM-------------
-Y-------------LTEEI-------------------------LKENP----------
-SLCEYMA-PSLD--------ARQDMV-----------VVE----------------VPR
-LG-------KEA-----------------------------AVKA-IKE--------W-
--------------------------------------------GQPKS-KITHLI----
-----------------------FCTTS-----G--------VDMPGA------------
--------------DYQ-------------------LTK--------------LLGL-RP
----YVKRYMMYQQG--------CFAGGTVLRLAKDL------------A-----ENNKG
------------------------------------------------------------
ARV---------LVVCSE-V-T--------------------AVTFR-------------
------------------------------------------------------------
-------------------------GP------SD-------------------------
--------------------------------------------------------THL-
DS----------LVGQA-------------------------------------------
------------------------------------------------------------
---------------------LF-----G-------------------------------
----------------------------------------DGAA----------------
---A--------------------------------LIVGSD------------------
---------PVPE------------------------------------------IEKP-
------------------------------------------------------------
IFEMVWTAQT-I---------------------------------------------AP-
-------------------------------------------------DSE--------
-------GAID-------------------------------------------------
-----GHLRE--------------------------------------------------
----------------AGLTFHLLKDVPGIVSK---------------------------
------------------------------------------------------------
-------------------------------------
>II_PME00044049
------------------------------------------------------------
------------------------------------------------------------
------------------------------------------------------------
------------------------------------------------------------
------------------------------------------------------------
----------------------------------------------------MAAGL---
------------------------------------------------------------
---MKDLEAFRKA-Q-----RADG------------------------------------
------------------------------------------------------------
------------------------------------------------------------
------------------------------------------------------------
---------------------------------------------------------P--
------------------------------------------------------------
------------------------------------------------------------
------------------------------------------------------------
------------------------------------------------------------
-----AT---ILAIG-------------------------------------------TA
------------------------------------------------------------
---TPPNA-----------------------------------------------VDQSS
-----YPDY------------------------YFKITN-S-------------------
-EHMTE---------------------------------L-KEK----------------
-------FRRM-----------CD------------------------------------
------KSAIK--------------------------------KRYM-------------
-Y-------------LTDEI-------------------------LKENP----------
-NVCEYMA-PSLD--------ARQDMV-----------VVE----------------VPR
-LG-------KEA-----------------------------SAKA-IKE--------W-
--------------------------------------------GQPKS-KITHVI----
-----------------------FCTTS-----G--------VDMPGA------------
--------------DYQ-------------------LTK--------------LLGL-RP
----SVKRVMMYQQG--------CFAGGTVLRVAKDL------------A-----ENNRG
------------------------------------------------------------
ARV---------LVVCSE-I-T--------------------AVTFR-------------
------------------------------------------------------------
-------------------------GP------SD-------------------------
------------------------------------------------------------
------------------------------------------------------------
------------------------------------------------------------
------------------------------------------------------------
------------------------------------------------------------
------------------------------------------------------------
------------------------------------------------------------
------------------------------------------------------------
------------------------------------------------------------
------------------------------------------------------------
------------------------------------------------------------
------------------------------------------------------------
------------------------------------------------------------
------------------------------------------------------------
-------------------------------------
>II_PME00044052
------------------------------------------------------------
------------------------------------------------------------
------------------------------------------------------------
------------------------------------------------------------
------------------------------------------------------------
----------------------------------------------------MAAGM---
------------------------------------------------------------
---MKDLEAFRKA-Q-----RADG------------------------------------
------------------------------------------------------------
------------------------------------------------------------
------------------------------------------------------------
---------------------------------------------------------P--
------------------------------------------------------------
------------------------------------------------------------
------------------------------------------------------------
------------------------------------------------------------
-----AT---ILAIG-------------------------------------------TA
------------------------------------------------------------
---TPPNA-----------------------------------------------VDQSS
-----YPDY------------------------YFKITN-S-------------------
-EHMTE---------------------------------L-KEK----------------
-------FRRM-----------CD------------------------------------
------KSAIK--------------------------------KRYM-------------
-Y-------------LTDEI-------------------------LKENP----------
-NVCEYMA-PSLD--------ARQDMV-----------VVE----------------VPR
-LG-------KEA-----------------------------SAKA-IKE--------W-
--------------------------------------------GQPKS-KITHVI----
-----------------------FCTTS-----G--------VDMPGA------------
--------------DYQ-------------------LTK--------------LLGL-RP
----SVKRVMMYQQG--------CFAGGTVLRVAKDL------------A-----ENNRG
------------------------------------------------------------
ARV---------LVVCSE-I-T--------------------AVTFR-------------
------------------------------------------------------------
-------------------------GP------SD-------------------------
------------------------------------------------------------
------------------------------------------------------------
------------------------------------------------------------
------------------------------------------------------------
------------------------------------------------------------
------------------------------------------------------------
------------------------------------------------------------
------------------------------------------------------------
------------------------------------------------------------
------------------------------------------------------------
------------------------------------------------------------
------------------------------------------------------------
------------------------------------------------------------
------------------------------------------------------------
-------------------------------------
>II_PME00044053
------------------------------------------------------------
------------------------------------------------------------
------------------------------------------------------------
----------MG-----------Y--------PCHG--TAERSLREST------------
----A-----------SIEVSFCAALC------------------------GRRGVNSAK
S-----------------------------------------------HNNIMAAGL---
------------------------------------------------------------
---MKDLEAFRKA-Q-----RADG------------------------------------
------------------------------------------------------------
------------------------------------------------------------
------------------------------------------------------------
---------------------------------------------------------P--
------------------------------------------------------------
------------------------------------------------------------
------------------------------------------------------------
------------------------------------------------------------
-----AT---ILAIG-------------------------------------------TA
------------------------------------------------------------
---TPPNA-----------------------------------------------VDQSS
-----YPDY------------------------YFKITN-S-------------------
-EHMTE---------------------------------L-KEK----------------
-------FRRM-----------CD------------------------------------
------KSAIK--------------------------------KRYM-------------
-Y-------------LTDEI-------------------------LKENP----------
-NVCEYMA-PSLD--------ARQDMV-----------VVE----------------VPR
-LG-------KEA-----------------------------AAKA-IKE--------W-
--------------------------------------------GQPKS-KITHVI----
-----------------------FCTTS-----G--------VDMPGA------------
--------------DYQ-------------------LTK--------------LLGL-RP
----SVKRVMMYQQG--------CFAGGTVLRVAKDL------------A-----ENNRG
------------------------------------------------------------
ARV---------LVVCSE-I-T--------------------AVTFR-------------
------------------------------------------------------------
-------------------------GP------SD-------------------------
------------------------------------------------------------
------------------------------------------------------------
------------------------------------------------------------
------------------------------------------------------------
------------------------------------------------------------
------------------------------------------------------------
------------------------------------------------------------
------------------------------------------------------------
------------------------------------------------------------
------------------------------------------------------------
------------------------------------------------------------
------------------------------------------------------------
------------------------------------------------------------
------------------------------------------------------------
-------------------------------------
>II_PME00044051
M-----------------------------------------------------------
------------------------------------------------------------
------------------------------------------------------------
---------QQGQRRFL----NLH--------PIL---SSERSFSTSTLQS--PLQFR--
---NS-----------SIE--FSAALC------------------------GQRVVNSQS
Q-----------------------------------------------KYNNMAEGL---
------------------------------------------------------------
---MKDLEAFRKA-Q-----RADG------------------------------------
------------------------------------------------------------
------------------------------------------------------------
------------------------------------------------------------
---------------------------------------------------------P--
------------------------------------------------------------
------------------------------------------------------------
------------------------------------------------------------
------------------------------------------------------------
-----AT---ILAIG-------------------------------------------TA
------------------------------------------------------------
---TPPNA-----------------------------------------------VDQSS
-----YPDY------------------------YFKITN-S-------------------
-EHMTE---------------------------------L-KEK----------------
-------FRRM-----------CD------------------------------------
------KSAIK--------------------------------KRYM-------------
-Y-------------LTDEI-------------------------LKENP----------
-NVCEYMA-PSLD--------ARQDMV-----------VVE----------------VPR
-LG-------KEA-----------------------------AAKA-IKE--------W-
--------------------------------------------GQPKS-KITHVI----
-----------------------FCTTS-----G--------VDMPGA------------
--------------DYQ-------------------LTK--------------LLGL-RP
----SVKRVMMYQQG--------CFAGGTVLRVAKDL------------A-----ENNRG
------------------------------------------------------------
ARV---------LVVCSE-I-T--------------------AVTFR-------------
------------------------------------------------------------
-------------------------GP------SD-------------------------
------------------------------------------------------------
------------------------------------------------------------
------------------------------------------------------------
------------------------------------------------------------
------------------------------------------------------------
------------------------------------------------------------
------------------------------------------------------------
------------------------------------------------------------
------------------------------------------------------------
------------------------------------------------------------
------------------------------------------------------------
------------------------------------------------------------
------------------------------------------------------------
------------------------------------------------------------
-------------------------------------
>II_PME00044050
------------------------------------------------------------
------------------------------------------------------------
------------------------------------------------------------
------------------------------------------------------------
------------------------------------------------------------
----------------------------------------------------MTQNL---
------------------------------------------------------------
---GLDLEAFRKA-Q-----RAEG------------------------------------
------------------------------------------------------------
------------------------------------------------------------
------------------------------------------------------------
---------------------------------------------------------P--
------------------------------------------------------------
------------------------------------------------------------
------------------------------------------------------------
------------------------------------------------------------
-----AT---ILAIG-------------------------------------------TA
------------------------------------------------------------
---TPPNA-----------------------------------------------VDQSS
-----YPDY------------------------YFKITN-S-------------------
-EHMTE---------------------------------L-KEK----------------
-------FKRM-----------CD------------------------------------
------KSAIK--------------------------------KRYM-------------
-Y-------------LTDEI-------------------------LKENP----------
-NVCEYMA-PSLD--------ARQDMV-----------VVE----------------VPR
-LG-------KEA-----------------------------SAKA-IKE--------W-
--------------------------------------------GQPKS-KITHVI----
-----------------------FCTTS-----G--------VDMPGA------------
--------------DYQ-------------------LTK--------------LLGL-RP
----SVKRVMMYQQG--------CFAGGTVLRVAKDL------------A-----ENNRG
------------------------------------------------------------
ARV---------LVVCSE-I-T--------------------AVTFR-------------
------------------------------------------------------------
-------------------------GP------SD-------------------------
------------------------------------------------------------
------------------------------------------------------------
------------------------------------------------------------
------------------------------------------------------------
------------------------------------------------------------
------------------------------------------------------------
------------------------------------------------------------
------------------------------------------------------------
------------------------------------------------------------
------------------------------------------------------------
------------------------------------------------------------
------------------------------------------------------------
------------------------------------------------------------
------------------------------------------------------------
-------------------------------------
>IS_PSY00004604
------------------------------------------------------------
------------------------------------------------------------
------------------------------------------------------------
------------------------------------------------------------
------------------------------------------------------------
----------------------------------------------------MSQNL---
------------------------------------------------------------
--GNLDLEAFRKA-Q-----RADG------------------------------------
------------------------------------------------------------
------------------------------------------------------------
------------------------------------------------------------
---------------------------------------------------------P--
------------------------------------------------------------
------------------------------------------------------------
------------------------------------------------------------
------------------------------------------------------------
-----AT---ILAIG-------------------------------------------TA
------------------------------------------------------------
---TPPNA-----------------------------------------------VDQSS
-----YPDY------------------------YFKITN-S-------------------
-EHMTE---------------------------------L-KEK----------------
-------FRRM-----------CD------------------------------------
------KSAIN--------------------------------KRYM-------------
-Y-------------LTEEI-------------------------LKENP----------
-NVCEYMA-PSLD--------ARQDMV-----------VVE----------------VPR
-LG-------KEA-----------------------------AAKA-IKE--------W-
--------------------------------------------GQPKS-KITHVV----
-----------------------FCTTS-----G--------VDMPGA------------
--------------DYQ-------------------LTK--------------LLGL-RP
----SVKRVMMYQQG--------CFAGGTVLRVAKDL------------A-----ENNRG
------------------------------------------------------------
ARV---------LVVCSE-I-T--------------------AVTFR-------------
------------------------------------------------------------
-------------------------GP------SD-------------------------
--------------------------------------------------------THL-
DS----------MVGQA-------------------------------------------
------------------------------------------------------------
---------------------LF-----G-------------------------------
----------------------------------------DGAA----------------
---A--------------------------------LIVGAD------------------
---------PVPL------------------------------------------VEKP-
------------------------------------------------------------
CFELMWTAQT-I---------------------------------------------LP-
-------------------------------------------------DSD--------
-------GAID-------------------------------------------------
-----GHLRE--------------------------------------------------
----------------VGLTFHLLKDVPGAYLQE--------------------------
---------HRKESG---------------------------------------------
-------------------------------------
>FZ_10011745
------------------------------------------------------------
------------------------------------------------------------
------------------------------------------------------------
------------------------------------------------------------
------------------------------------------------------------
--------------------------------------------------------M---
------------------------------------------------------------
--STITVDEVRKA-Q-----RAQG------------------------------------
------------------------------------------------------------
------------------------------------------------------------
------------------------------------------------------------
---------------------------------------------------------P--
------------------------------------------------------------
------------------------------------------------------------
------------------------------------------------------------
------------------------------------------------------------
-----AT---VLAIG-------------------------------------------TA
------------------------------------------------------------
---TPANC-----------------------------------------------FDQST
-----YPDY------------------------YFRITN-S-------------------
-EHKTE---------------------------------L-KEK----------------
-------FKRM-----------CE------------------------------------
------KSMIK--------------------------------KRYM-------------
-H-------------LTEEF-------------------------LKDNP----------
-TMCAYMA-NSLD--------ARQDVV-----------VPE----------------VPK
-LG-------KEA-----------------------------ATKA-IKE--------W-
--------------------------------------------GQPKS-KITHLI----
-----------------------FCTTS-----G--------VDMPGA------------
--------------DYQ-------------------LTK--------------LLAL-RP
----SVKRFMMYQQG--------CFAGGTVLRLAKDL------------A-----ENNKG
------------------------------------------------------------
ARV---------LVVCSE-I-T--------------------AVTFR-------------
------------------------------------------------------------
-------------------------GP------SD-------------------------
--------------------------------------------------------AHL-
DS----------LVGQA-------------------------------------------
------------------------------------------------------------
---------------------LF-----G-------------------------------
----------------------------------------D-------------------
------------------------------------------------------------
------------------------------------------------------------
------------------------------------------------------------
------------------------------------------------------------
------------------------------------------------------------
------------------------------------------------------------
------------------------------------------------------------
------------------------------------------------------------
------------------------------------------------------------
-------------------------------------
>CM_XP_024980559.1
------------------------------------------------------------
------------------------------------------------------------
------------------------------------------------------------
------------------------------------------------------------
------------------------------------------------------------
-------------------------------------------------------MA---
------------------------------------------------------------
--SSIDIAEIRKA-Q-----RAQG------------------------------------
------------------------------------------------------------
------------------------------------------------------------
------------------------------------------------------------
---------------------------------------------------------P--
------------------------------------------------------------
------------------------------------------------------------
------------------------------------------------------------
------------------------------------------------------------
-----AT---ILAIG-------------------------------------------TA
------------------------------------------------------------
---TPSNC-----------------------------------------------IYQAD
-----YPDY------------------------YFRITN-S-------------------
-EHMVD---------------------------------L-KEK----------------
-------FKRM-----------CD------------------------------------
------KSMIR--------------------------------KRYM-------------
-H-------------ITEEF-------------------------LKENP----------
-NMCEYMA-PSLD--------ARQDVV-----------VVE----------------VPK
-LG-------KEA-----------------------------ATKA-IKE--------W-
--------------------------------------------GNAKS-KITHLI----
-----------------------VCTTS-----G--------VDMPGA------------
--------------DYQ-------------------ITK--------------LLGL-RP
----SVKRFMMYQQG--------CFAGGTVLRLAKDI------------A-----ENNKG
------------------------------------------------------------
SRV---------LVVCSE-I-T--------------------AVTFR-------------
------------------------------------------------------------
-------------------------GP------ND-------------------------
--------------------------------------------------------THL-
DS----------LVCIN-------------------------------------------
------------------------------------------------------------
---------------------KF-------------------------------------
------------------------------------------------------------
------------------------------------------------------------
----------------------------------------------------------D-
------------------------------------------------------------
VYEINYRSKG-F---------------------------------------------AK-
-------------------------------------------------DDD--------
--------LVDQ------------------------------------------------
----LQTCRE--------------------------------------------------
----------------T-------------------------------------------
------------------------------------------------------------
-------------------------------------
>MC_Traes_2AS_0E49D178C
------------------------------------------------------------
------------------------------------------------------------
------------------------------------------------------------
------------------------------------------------------------
------------------------------------------------------------
-------------------------------------------------------MA---
------------------------------------------------------------
--ATMTVEEVRKA-Q-----RAEG------------------------------------
------------------------------------------------------------
------------------------------------------------------------
------------------------------------------------------------
---------------------------------------------------------P--
------------------------------------------------------------
------------------------------------------------------------
------------------------------------------------------------
------------------------------------------------------------
-----AT---VLAIG-------------------------------------------TA
------------------------------------------------------------
---TPANC-----------------------------------------------VYQAD
-----YPDY------------------------YFKITK-S-------------------
-DHMTD---------------------------------L-KEK----------------
-------FKRM-----------CD------------------------------------
------KSQIR--------------------------------KRYM-------------
-H-------------LTEEI-------------------------LQDNP----------
-NMCAYMA-PSLD--------ARQDIV-----------VVE----------------VPK
-LG-------KAA-----------------------------AQKA-IKE--------W-
--------------------------------------------GQPRS-KITHLV----
-----------------------FCT----------------------------------
------------------------------------------------------------
------------------------------------------------------------
------------------------------------------------------------
------------------------------------------------------------
------------------------------------------------------------
------------------------------------------------------------
------------------------------------------------------------
------------------------------------------------------------
------------------------------------------------------------
------------------------------------------------------------
------------------------------------------------------------
------------------------------------------------------------
------------------------------------------------------------
------------------------------------------------------------
------------------------------------------------------------
------------------------------------------------------------
------------------------------------------------------------
------------------------------------------------------------
------------------------------------------------------------
------------------------------------------------------------
-------------------------------------
>MC_Traes_2DS_1BA7B8A2C
------------------------------------------------------------
------------------------------------------------------------
------------------------------------------------------------
------------------------------------------------------------
------------------------------------------------------------
-------------------------------------------------------MA---
------------------------------------------------------------
--ATMTVEEVRKA-Q-----RAEG------------------------------------
------------------------------------------------------------
------------------------------------------------------------
------------------------------------------------------------
---------------------------------------------------------P--
------------------------------------------------------------
------------------------------------------------------------
------------------------------------------------------------
------------------------------------------------------------
-----AT---VLAIG-------------------------------------------TA
------------------------------------------------------------
---TPANC-----------------------------------------------VYQAD
-----YPDY------------------------YFKITK-S-------------------
-DHMAD---------------------------------L-KEK----------------
-------FKRM-----------CD------------------------------------
------KSQIR--------------------------------KRYM-------------
-H-------------LTEEI-------------------------LQDNP----------
-NMCAYMA-PSLD--------ARQDIV-----------VVE----------------VPK
-LG-------KAA-----------------------------AQKA-IKE--------W-
--------------------------------------------GQPRS-KITHLV----
-----------------------FCTTS-----G--------VDMPGA------------
--------------DYQ-------------------LTK--------------MLGL-RP
----SVKRLMMYQQG--------CFAGGTVLRLAKDL------------A-----ENNRG
------------------------------------------------------------
ARV---------LVVCSE-I-T--------------------AVTFR-------------
------------------------------------------------------------
-------------------------GP------HE-------------------------
--------------------------------------------------------SHL-
DS----------LVGQA-------------------------------------------
------------------------------------------------------------
---------------------LF-----G-------------------------------
----------------------------------------DGAA----------------
---A--------------------------------VIVGAD------------------
---------PDMS------------------------------------------V----
------------------------------------------------------------
------------------------------------------------------------
------------------------------------------------------------
------------------------------------------------------------
------------------------------------------------------------
------------------------------------------------------------
------------------------------------------------------------
-------------------------------------
>MC_Traes_2DS_B9D014DE1
------------------------------------------------------------
------------------------------------------------------------
------------------------------------------------------------
------------------------------------------------------------
------------------------------------------------------------
-------------------------------------------------------MA---
------------------------------------------------------------
--ATMTVEEVRKA-Q-----RAEG------------------------------------
------------------------------------------------------------
------------------------------------------------------------
------------------------------------------------------------
---------------------------------------------------------P--
------------------------------------------------------------
------------------------------------------------------------
------------------------------------------------------------
------------------------------------------------------------
-----AT---VLAIG-------------------------------------------TA
------------------------------------------------------------
---TPANC-----------------------------------------------VYQAD
-----YPDY------------------------YFKITK-S-------------------
-DHMAD---------------------------------L-KEK----------------
-------FKRM-----------CD------------------------------------
------KSQIR--------------------------------KRYM-------------
-H-------------LTEEI-------------------------LQDNP----------
-NMCAYMA-PSLD--------ARHDIV-----------VVE----------------VPK
-LG-------KAA-----------------------------AQKA-IKE--------W-
--------------------------------------------GQPRS-KITHLV----
-----------------------FCTTS-----G--------VDMPGA------------
--------------DYQ-------------------LTK--------------MLGL-RP
----SVKRLMMYQQG--------CFAGGTVLRLAKDL------------A-----ENNRG
------------------------------------------------------------
ARV---------LVVCSE-I-T--------------------AVTFR-------------
------------------------------------------------------------
-------------------------GP------HE-------------------------
--------------------------------------------------------SHL-
DS----------LVGQ--------------------------------------------
------------------------------------------------------------
------------------------------------------------------------
------------------------------------------------------------
------------------------------------------------------------
------------------------------------------------------------
------------------------------------------------------------
------------------------------------------------------------
------------------------------------------------------------
------------------------------------------------------------
------------------------------------------------------------
------------------------------------------------------------
------------------------------------------------------------
-------------------------------------
>FM_1036s0004
------------------------------------------------------------
------------------------------------------------------------
------------------------------------------------------------
------------------------------------------------------------
------------------------------------------------------------
------------------------------------------------------------
------------------------------------------------------------
---MVTVEEVRKA-Q-----RAEG------------------------------------
------------------------------------------------------------
------------------------------------------------------------
------------------------------------------------------------
---------------------------------------------------------P--
------------------------------------------------------------
------------------------------------------------------------
------------------------------------------------------------
------------------------------------------------------------
-----AT---VLAIG-------------------------------------------TA
------------------------------------------------------------
---TPANC-----------------------------------------------VLQSE
-----YPDY------------------------YFRITN-S-------------------
-EHKVE---------------------------------L-KEK----------------
-------FKRM-----------CE------------------------------------
------KSMIN--------------------------------KRYM-------------
-H-------------LTEEI-------------------------LKENP----------
-KICEYM-----------------------------------------------------
-VG-------NH------------------------------------------------
------------------------------------------------------------
------------------------------------------------------------
------------------------------------------------------------
------------------------------------------------------------
------------------------------------------------------------
------------------------------------------------------------
------------------------------------------------------------
------------------------------------------------------------
------------------------------------------------------------
------------------------------------------------------------
------------------------------------------------------------
------------------------------------------------------------
------------------------------------------------------------
------------------------------------------------------------
------------------------------------------------------------
------------------------------------------------------------
------------------------------------------------------------
------------------------------------------------------------
------------------------------------------------------------
------------------------------------------------------------
------------------------------------------------------------
------------------------------------------------------------
-------------------------------------
>FN_0693s0023
------------------------------------------------------------
------------------------------------------------------------
------------------------------------------------------------
------------------------------------------------------------
------------------------------------------------------------
------------------------------------------------------------
------------------------------------------------------------
---MVTVEEVRKA-Q-----RAEG------------------------------------
------------------------------------------------------------
------------------------------------------------------------
------------------------------------------------------------
---------------------------------------------------------P--
------------------------------------------------------------
------------------------------------------------------------
------------------------------------------------------------
------------------------------------------------------------
-----AT---VLAIG-------------------------------------------TA
------------------------------------------------------------
---TPANC-----------------------------------------------VLQSE
-----YPDY------------------------YFRITN-S-------------------
-EHKVE---------------------------------L-KEK----------------
-------FKRM-----------CE------------------------------------
------KSMIN--------------------------------KRYM-------------
-H-------------LTEEI-------------------------LKENP----------
-KICEYMA-PSLD--------ARQDMV-----------VVE----------------VPK
-LG-------KEA-----------------------------AAKA-IKE--------W-
--------------------------------------------GQPKS-KITHLV----
-----------------------FCTTS-----G--------VDMPGA------------
--------------DYQ-------------------LTK--------------LL-----
------------------------------------------------------------
------------------------------------------------------------
------------------------------------------------------------
------------------------------------------------------------
------------------------------------------------------------
------------------------------------------------------------
------------------------------------------------------------
------------------------------------------------------------
------------------------------------------------------------
------------------------------------------------------------
------------------------------------------------------------
------------------------------------------------------------
------------------------------------------------------------
------------------------------------------------------------
------------------------------------------------------------
------------------------------------------------------------
------------------------------------------------------------
------------------------------------------------------------
------------------------------------------------------------
-------------------------------------
>IA_01G055500
------------------------------------------------------------
------------------------------------------------------------
------------------------------------------------------------
------------------------------------------------------------
------------------------------------------------------------
------------------------------------------------------------
------------------------------------------------------------
---MVTVEEVRKA-Q-----RAEG------------------------------------
------------------------------------------------------------
------------------------------------------------------------
------------------------------------------------------------
---------------------------------------------------------P--
------------------------------------------------------------
------------------------------------------------------------
------------------------------------------------------------
------------------------------------------------------------
-----AV---IMAIG-------------------------------------------TS
------------------------------------------------------------
---TPPNC-----------------------------------------------VDQST
-----YPDY------------------------YFRITN-S-------------------
-EHKVE---------------------------------L-KEK----------------
-------FKRM-----------CE------------------------------------
------KSMIK--------------------------------KRYM-------------
-Y-------------LTEEI-------------------------LKENP----------
-SVCEYMA-PSLD--------ARQDMV-----------VVE----------------VPK
-LG-------KEA-----------------------------AAKA-IKE--------W-
--------------------------------------------GQPKS-KITHLV----
-----------------------FCTTS-----G--------VDMPGA------------
--------------DIN------------------SLSS--------------WVSA-HR
------------------------------------------------------------
------------------------------------------------------------
------------------------------------------------------------
------------------------------------------------------------
------------------------------------------------------------
------------------------------------------------------------
------------------------------------------------------------
------------------------------------------------------------
------------------------------------------------------------
------------------------------------------------------------
------------------------------------------------------------
------------------------------------------------------------
------------------------------------------------------------
------------------------------------------------------------
------------------------------------------------------------
------------------------------------------------------------
------------------------------------------------------------
------------------------------------------------------------
------------------------------------------------------------
-------------------------------------
>IA_03G190300
------------------------------------------------------------
------------------------------------------------------------
------------------------------------------------------------
------------------------------------------------------------
------------------------------------------------------------
------------------------------------------------------------
------------------------------------------------------------
---MVTVDEIRKS-Q-----RAEG------------------------------------
------------------------------------------------------------
------------------------------------------------------------
------------------------------------------------------------
---------------------------------------------------------P--
------------------------------------------------------------
------------------------------------------------------------
------------------------------------------------------------
------------------------------------------------------------
-----AT---IMAIG-------------------------------------------TS
------------------------------------------------------------
---TPPNC-----------------------------------------------VDQST
-----YPDY------------------------YFRITN-S-------------------
-E----------------------------------------------------------
------------------------------------------------------------
------KSMIK--------------------------------KRYM-------------
-Y-------------LTEEI-------------------------LKENP----------
-SVCEYMA-PSLD--------ARQDMV-----------VVE----------------VPS
------------------------------------------------------------
------------------------------------------------------------
------------------------------------------------------------
------------------------------------------------------------
------------------------------------------------------------
------------------------------------------------------------
------------------------------------------------------------
------------------------------------------------------------
------------------------------------------------------------
------------------------------------------------------------
------------------------------------------------------------
------------------------------------------------------------
------------------------------------------------------------
------------------------------------------------------------
------------------------------------------------------------
------------------------------------------------------------
------------------------------------------------------------
------------------------------------------------------------
------------------------------------------------------------
------------------------------------------------------------
------------------------------------------------------------
------------------------------------------------------------
------------------------------------------------------------
-------------------------------------
>PG_Cs01g02279
------------------------------------------------------------
------------------------------------------------------------
------------------------------------------------------------
------------------------------------------------------------
------------------------------------------------------------
------------------------------------------------------------
------------------------------------------------------------
---MVTVDAIRKA-Q-----RAEG------------------------------------
------------------------------------------------------------
------------------------------------------------------------
------------------------------------------------------------
---------------------------------------------------------P--
------------------------------------------------------------
------------------------------------------------------------
------------------------------------------------------------
------------------------------------------------------------
-----AT---IMAIG-------------------------------------------TA
------------------------------------------------------------
---TPPNA-----------------------------------------------VDQSA
-----YPDY------------------------YFRITN-S-------------------
-EHKTE---------------------------------L-KEK----------------
-------FKRM-----------CE------------------------------------
------KSMIK--------------------------------KRYM-------------
-H-------------LTEEI-------------------------LKENP----------
-NVCAYMA-PSLD--------ARQDMV-----------VVE----------------VPK
-LG-------KEA-----------------------------AAKA-IKE--------W-
--------------------------------------------GQPKS-KITHLV----
-----------------------FCTTS-----G--------VDMPGA------------
------------------------------------------------------------
------------------------------------------------------------
------------------------------------------------------------
------------------------------------------------------------
------------------------------------------------------------
------------------------------------------------------------
------------------------------------------------------------
------------------------------------------------------------
------------------------------------------------------------
------------------------------------------------------------
------------------------------------------------------------
------------------------------------------------------------
------------------------------------------------------------
------------------------------------------------------------
------------------------------------------------------------
------------------------------------------------------------
------------------------------------------------------------
------------------------------------------------------------
------------------------------------------------------------
------------------------------------------------------------
-------------------------------------
>IS_PSY00000340
------------------------------------------------------------
------------------------------------------------------------
------------------------------------------------------------
-------------------------------------------HGDSTLQS--PLQFR--
---NS-----------LVE--FRAEFC------------------------GRRVVSSES
-------------------------------------------------PKIIMAGG---
------------------------------------------------------------
--MMADLEAFRKA-Q-----RADG------------------------------------
------------------------------------------------------------
------------------------------------------------------------
------------------------------------------------------------
---------------------------------------------------------P--
------------------------------------------------------------
------------------------------------------------------------
------------------------------------------------------------
------------------------------------------------------------
-----AT---ILAIG-------------------------------------------TA
------------------------------------------------------------
---TPPNA-----------------------------------------------VDQST
-----YPDY------------------------YFKITN-S-------------------
-EHMTE---------------------------------L-KEK----------------
-------FRRM-----------CD------------------------------------
------KSAIK--------------------------------KRYM-------------
-Y-------------LTEEI-------------------------LQENP----------
-SVCAYMA-PSLD--------ARQDMV-----------VVE----------------VPR
-LG-------KEA-----------------------------AAKA-IKE--------W-
--------------------------------------------GQPKS-KITHVI----
-----------------------FCTTS-----G--------VDMPGA------------
--------------DYQ-------------------LTK--------------LLG----
------------------------------------------------------------
------------------------------------------------------------
------------------------------------------------------------
------------------------------------------------------------
------------------------------------------------------------
------------------------------------------------------------
------------------------------------------------------------
------------------------------------------------------------
------------------------------------------------------------
------------------------------------------------------------
------------------------------------------------------------
------------------------------------------------------------
------------------------------------------------------------
------------------------------------------------------------
------------------------------------------------------------
------------------------------------------------------------
------------------------------------------------------------
------------------------------------------------------------
------------------------------------------------------------
-------------------------------------
>IP_PPI00036844
------------------------------------------------------------
------------------------------------------------------------
------------------------------------------------------------
----------------------------------------MGKLGSAPLRLTHPLR----
---------------------FCAALR------------------------SCRAVSSKS
-------------------------------------------------HKNIMAAG---
------------------------------------------------------------
--MMKDLEAFRKA-Q-----RADG------------------------------------
------------------------------------------------------------
------------------------------------------------------------
------------------------------------------------------------
---------------------------------------------------------P--
------------------------------------------------------------
------------------------------------------------------------
------------------------------------------------------------
------------------------------------------------------------
-----AT---ILAIG-------------------------------------------TA
------------------------------------------------------------
---TPPNA-----------------------------------------------VDQSS
-----YPDY------------------------YFKITN-S-------------------
-EHMTE---------------------------------L-KEK----------------
-------FRRM-----------CD------------------------------------
------KSAIK--------------------------------KRYM-------------
-Y-------------LTEEI-------------------------LQENP----------
-NVCEYMA-PSLD--------ARQDMV-----------VVE----------------VPR
-LG-------KEA-----------------------------AAKA-IKE--------W-
--------------------------------------------GQPKS-KITHVI----
-----------------------FCTTS-----G--------VDMPGA------------
--------------DYQ-------------------LTK--------------LLGL-RP
----SVKRVMMYQQR--------CTA-QTILP-DSDG------------A-----NTNRA
L---------------------------------------------------------ER
GRT---------YLPPSQ------------------------------------------
------------------------------------------------------------
-------------------------GR------SR-------------------------
--------------------------------------------------------SYL-
Q-----------------------------------------------------------
------------------------------------------------------------
------------------------------------------------------------
------------------------------------------------------------
------------------------------------------------------------
------------------------------------------------------------
------------------------------------------------------------
------------------------------------------------------------
------------------------------------------------------------
------------------------------------------------------------
-----EHRKE--------------------------------------------------
----------------SG------------------------------------------
------------------------------------------------------------
-------------------------------------
>ML_gene27865
------------------------------------------------------------
------------------------------------------------------------
------------------------------------------------------------
-----------SLSTLL----PLF--------PSYKTISTHTSFHHNTLQ----------
------------------HLFF--------------------------------------
-------------------------------------------------YIETTKSI---
------------------------------------------------------------
--KMVSVSEIRKA-Q-----RAEG------------------------------------
------------------------------------------------------------
------------------------------------------------------------
------------------------------------------------------------
---------------------------------------------------------P--
------------------------------------------------------------
------------------------------------------------------------
------------------------------------------------------------
------------------------------------------------------------
-----AT---ILAIG-------------------------------------------TA
------------------------------------------------------------
---NPPNK-----------------------------------------------VDQST
-----YPDF------------------------YFKITN-S-------------------
-EHKVE---------------------------------L-KEK----------------
-------FQRM-----------CD------------------------------------
------KSMIK--------------------------------SRYM-------------
-Y-------------LTEEI-------------------------LKENP----------
-SLCEYMA-PSLD--------ARQDMV-----------VVE----------------VPR
-LG-------KEA-----------------------------AVKA-IKE--------W-
--------------------------------------------GQPKS-KITHLI----
-----------------------FCTTS-----G--------VDMPGA------------
--------------DYQ-------------------LTK--------------LLGL-RP
----YVKRYMMYQQG--------CFAGGTVLRLAKDL------------A-----ENNKG
------------------------------------------------------------
ARV---------LV----------------------------------------------
------------------------------------------------------------
------------------------------------------------------------
------------------------------------------------------------
------------------------------------------------------------
------------------------------------------------------------
------------------------------------------------------------
------------------------------------------------------------
------------------------------------------------------------
------------------------------------------------------------
------------------------------------------------------------
------------------------------------------------------------
------------------------------------------------------------
------------------------------------------------------------
------------------------------------------------------------
------------------------------------------------------------
------------------------------------------------------------
-------------------------------------
>ML_gene22523
------------------------------------------------------------
------------------------------------------------------------
------------------------------------------------------------
------------------------------------------------------------
------------------------------------------------------------
------------------------------------------------------------
------------------------------------------------------------
---MVSVSEIRKA-Q-----RAEG------------------------------------
------------------------------------------------------------
------------------------------------------------------------
------------------------------------------------------------
---------------------------------------------------------P--
------------------------------------------------------------
------------------------------------------------------------
------------------------------------------------------------
------------------------------------------------------------
-----AT---ILAIG-------------------------------------------TA
------------------------------------------------------------
---NPPNK-----------------------------------------------VDQST
-----YPDF------------------------YFKITN-S-------------------
-EHKAE---------------------------------L-KQK----------------
-------FQR--------------------------------------------------
------------------------------------------------------------
------------------------------------------------NP----------
-FIPIYQ-----------------------------------------------------
------------------------------------------------------------
------------------------------------------------------------
------------------------------------------------------------
------------------------------------------------------------
------------------------------------------------------------
------------------------------------------------------------
------------------------------------------------------------
------------------------------------------------------------
------------------------------------------------------------
------------------------------------------------------------
------------------------------------------------------------
------------------------------------------------------------
------------------------------------------------------------
------------------------------------------------------------
------------------------------------------------------------
------------------------------------------------------------
------------------------------------------------------------
------------------------------------------------------------
------------------------------------------------------------
------------------------------------------------------------
------------------------------------------------------------
------------------------------------------------------------
------------------------------------------------------------
-------------------------------------
>BZ_XP_016582449.1
------------------------------------------------------------
------------------------------------------------------------
------------------------------------------------------------
------------------------------------------------------------
------------------------------------------------------------
------------------------------------------------------------
------------------------------------------------------------
---MVTVEEVRRA-E-----RAMG------------------------------------
------------------------------------------------------------
------------------------------------------------------------
------------------------------------------------------------
---------------------------------------------------------P--
------------------------------------------------------------
------------------------------------------------------------
------------------------------------------------------------
------------------------------------------------------------
-----AT---ILAIG-------------------------------------------TA
------------------------------------------------------------
---TPLNC-----------------------------------------------VNQST
-----YPDY------------------------FFRVTK-S-------------------
-EHKTE---------------------------------L-KEK----------------
-------FKRM-----------CD------------------------------------
------ASMIK--------------------------------KRYL-------------
-H-------------LTEEI-------------------------LKENP----------
-SICEHME-PSFD--------TRQNIV-----------IVE----------------IPK
-LG-------QEA-----------------------------SQKA-INE--------W-
--------------------------------------------GQSKF-KITHLI----
-----------------------FCTTS-----G--------VDMPGA------------
--------------DYQ-------------------LTK--------------LLEL-SP
----SIKRFMLYQQG--------CYGGGAALRLAKDL------------A-----ENNKD
------------------------------------------------------------
ARV---------LVVCAE-I-A--------------------VQTFH-------------
------------------------------------------------------------
-------------------------GP------SD-------------------------
--------------------------------------------------------TEL-
EG----------LVGQV-------------------------------------------
------------------------------------------------------------
---------------------LF-----A-------------------------------
----------------------------------------DGAA----------------
---A--------------------------------VIIGSD------------------
---------PILE------------------------------------------VERS-
------------------------------------------------------------
LFELVYATQT-L---------------------------------------------LP-
-------------------------------------------------NTG--------
-------YAVY-------------------------------------------------
------------------------------------------------------------
-----------------GTT--LLLEKLG-------------------------------
------------------------------------------------------------
-------------------------------------
>CH_KYP77364.1
------------------------------------------------------------
------------------------------------------------------------
------------------------------------------------------------
------------------------------------------------------------
------------------------------------------------------------
------------------------------------------------------------
------------------------------------------------------------
---MVSVEDIRKA-Q-----RAEG------------------------------------
------------------------------------------------------------
------------------------------------------------------------
------------------------------------------------------------
---------------------------------------------------------P--
------------------------------------------------------------
------------------------------------------------------------
------------------------------------------------------------
------------------------------------------------------------
-----AT---VMAIG-------------------------------------------TA
------------------------------------------------------------
---TPPNC-----------------------------------------------VDQST
-----YPDY------------------------YFRITN-S-------------------
-EHKTE---------------------------------L-KEK----------------
-------FKRM-----------C-------------------------------------
------------------------------------------------------------
------------------------------------------------------------
-----------------------KIII-----------YLI----------------VP-
------------------------------------------------------------
-----------------------------------------------------HII----
------------------------------------------------------------
------------------------------------------------------------
------------------------------------------------------------
------------------------------------------------------------
------------------------------------------------------------
------------------------------------------------------------
------------------------------------------------------------
------------------------------------------------------------
------------------------------------------------------------
------------------------------------------------------------
------------------------------------------------------------
------------------------------------------------------------
------------------------------------------------------------
----------------------------------------------------------S-
------------------------------------------------------------
LYLYLYFRLH-L---------------------------------------------K--
------------------------------------------------------------
------------------------------------------------------------
------------------------------------------------------------
------------------------------------------------------------
------------------------------------------------------------
-------------------------------------
>CI_CDO99413.1
------------------------------------------------------------
------------------------------------------------------------
------------------------------------------------------------
------------------------------------------------------------
------------------------------------------------------------
------------------------------------------------------------
------------------------------------------------------------
---MVTVEEVRRA-Q-----RAEG------------------------------------
------------------------------------------------------------
------------------------------------------------------------
------------------------------------------------------------
---------------------------------------------------------P--
------------------------------------------------------------
------------------------------------------------------------
------------------------------------------------------------
------------------------------------------------------------
-----AT---IMAIG-------------------------------------------TA
------------------------------------------------------------
---TPPNC-----------------------------------------------VEQST
-----YPDY------------------------YFRITD-S-------------------
-EHKTE---------------------------------L-KEK----------------
-------FKRM-----------C-------------------------------------
------------------------------------------------------------
------------------------------------------------------------
-----------------------KYI----------------------------------
------------------------------------------------------------
------------------------------------------------------------
------------------------------------------------------------
------------------------------------------------------------
------------------------------------------------------------
------------------------------------------------------------
------------------------------------------------------------
------------------------------------------------------------
------------------------------------------------------------
------------------------------------------------------------
------------------------------------------------------------
------------------------------------------------------------
------------------------------------------------------------
------------------------------------------------------------
------------------------------------------------------------
------------------------------------------------------------
------------------------------------------------------------
------------------------------------------------------------
------------------------------------------------------------
------------------------------------------------------------
------------------------------------------------------------
------------------------------------------------------------
------------------------------------------------------------
-------------------------------------
>ML_gene14708
------------------------------------------------------------
------------------------------------------------------------
------------------------------------------------------------
------------------------------------------------------------
------------------------------------------------------------
------------------------------------------------------------
------------------------------------------------------------
---MVTVNEIRQA-Q-----RAEG------------------------------------
------------------------------------------------------------
------------------------------------------------------------
------------------------------------------------------------
---------------------------------------------------------P--
------------------------------------------------------------
------------------------------------------------------------
------------------------------------------------------------
------------------------------------------------------------
-----AT---VFAIG-------------------------------------------TA
------------------------------------------------------------
---TPKNC-----------------------------------------------VDQST
-----YPDY------------------------YFRITN-S-------------------
-EHKTE---------------------------------L-KEK----------------
-------FQRM-----------C-------------------------------------
------------------------------------------------------------
------------------------------------------------------------
----------------------KISIC-----------IIR----------------V--
------------------------------------------------------------
------------------------------------------------------------
------------------------------------------------------------
------------------------------------------------------------
------------------------------------------------------------
------------------------------------------------------------
------------------------------------------------------------
------------------------------------------------------------
------------------------------------------------------------
------------------------------------------------------------
------------------------------------------------------------
------------------------------------------------------------
------------------------------------------------------------
------------------------------------------------------------
------------------------------------------------------------
------------------------------------------------------------
------------------------------------------------------------
------------------------------------------------------------
------------------------------------------------------------
------------------------------------------------------------
------------------------------------------------------------
------------------------------------------------------------
------------------------------------------------------------
-------------------------------------
>HU_00830g00067
------------------------------------------------------------
------------------------------------------------------------
------------------------------------------------------------
------------------------------------------------------------
------------------------------------------------------------
------------------------------------------------------------
------------------------------------------------------------
---MATVEEIRKA-Q-----RAEG------------------------------------
------------------------------------------------------------
------------------------------------------------------------
------------------------------------------------------------
---------------------------------------------------------P--
------------------------------------------------------------
------------------------------------------------------------
------------------------------------------------------------
------------------------------------------------------------
-----AT---VLAIG-------------------------------------------TA
------------------------------------------------------------
---NPSNC-----------------------------------------------VDQSA
-----YPDF------------------------LFRITN-S-------------------
-DHKTE---------------------------------L-KEK----------------
-------FKRM-----------CE------------------------------------
------GSMIK--------------------------------KRYL-------------
-H-------------LTEEI-------------------------LKNNP----------
-NICEHKA-PSLN--------ARQEIA-----------VAE----------------APK
-LG-------KRA-----------------------------AQKA-IEE--------W-
--------------------------------------------SQSKS-NITHLV----
-----------------------FCTTT-----S--------VELPGA------------
--------------DYQ-------------------LTK--------------LLGL-SP
----SVKRSMMYQQG--------CYGGGTALRLAKDL------------A-----ENNKG
------------------------------------------------------------
ARV---------LVVCVE-I-T--------------------VMSXW-------------
------------------------------------------------------------
------------------------------------------------------------
--------------------------------------------------------KHV-
------------------------------------------------------------
------------------------------------------------------------
------------------------------------------------------------
------------------------------------------------------------
------------------------------------------------------------
------------------------------------------------------------
------------------------------------------------------------
------------------------------------------------------------
------------------------------------------------------------
------------------------------------------------------------
------------------------------------------------------------
------------------------------------------------------------
------------------------------------------------------------
-------------------------------------
>GM_XP_024030364.1
------------------------------------------------------------
------------------------------------------------------------
------------------------------------------------------------
------------------------------------------------------------
------------------------------------------------------------
------------------------------------------------------------
------------------------------------------------------------
--MATSVQEIRKA-Q-----RAEG------------------------------------
------------------------------------------------------------
------------------------------------------------------------
------------------------------------------------------------
---------------------------------------------------------P--
------------------------------------------------------------
------------------------------------------------------------
------------------------------------------------------------
------------------------------------------------------------
-----AA---VLAIG-------------------------------------------TA
------------------------------------------------------------
---NPPNF-----------------------------------------------FMQAD
-----YPDF------------------------YFRITN-S-------------------
-EHKTE---------------------------------L-KHK----------------
-------FRRM-----------CE------------------------------------
------KAMIR--------------------------------KRHM-------------
-Y-------------LTEEI-------------------------LNENP----------
-KMCEYMA-PSLD--------ARQDIV-----------VVE----------------IPK
-LG-------KEA-----------------------------AVKA-L------------
------------------------------------------------------------
------------------------------------------------------------
------------------------------------------------------------
------------------------------------------------------------
------------------------------------------------------------
------------------------------------------------------------
------------------------------------------------------------
------------------------------------------------------------
------------------------------------------------------------
------------------------------------------------------------
------------------------------------------------------------
------------------------------------------------------------
------------------------------------------------------------
------------------------------------------------------------
------------------------------------------------------------
------------------------------------------------------------
------------------------------------------------------------
------------------------------------------------------------
------------------------------------------------------------
------------------------------------------------------------
------------------------------------------------------------
------------------------------------------------------------
-------------------------------------
>DU_XP_017228049.1
------------------------------------------------------------
------------------------------------------------------------
------------------------------------------------------------
------------------------------------------------------------
------------------------------------------------------------
------------------------------------------------------------
------------------------------------------------------------
------------------------------------------------------------
------------------------------------------------------------
------------------------------------------------------------
------------------------------------------------------------
------------------------------------------------------------
------------------------------------------------------------
------------------------------------------------------------
------------------------------------------------------------
------------------------------------------------------------
------------------------------------------------------------
------------------------------------------------------------
------------------------------------------------------------
------------------------------------------------------------
------------------------------------------------------------
------------------------------------------------------------
--------MIN--------------------------------TRYM-------------
-H-------------LTEEF-------------------------LKENP----------
-NICEHMA-PSLD--------ARQHVM-----------VEE----------------VPK
-LG-------KEA-----------------------------ATLA-IKE--------W-
--------------------------------------------GQPQS-KITHLI----
-----------------------FCTTG-----G--------VDLPGA------------
--------------DYR-------------------LSK--------------LMGF-SP
----SVKRFMMYQQG--------CFAGGMVLRLAKDL------------A-----ENNKN
------------------------------------------------------------
ARV---------LIVCSE-L-T--------------------VHTFR-------------
------------------------------------------------------------
-------------------------GP------SH-------------------------
--------------------------------------------------------TYL-
DN----------LVGQA-------------------------------------------
------------------------------------------------------------
------------------------------------------------------------
------------------------------------------------------------
------------------------------------------------------------
------------------------------------------------------------
------------------------------------------------------------
------------------------------------------------------------
------------------------------------------------------------
------------------------------------------------------------
------------------------------------------------------------
------------------------------------------------------------
------------------------------------------------------------
-------------------------------------
>HZ_XP_008780813.1
------------------------------------------------------------
------------------------------------------------------------
------------------------------------------------------------
------------------------------------------------------------
------------------------------------------------------------
------------------------------------------------------------
------------------------------------------------------------
------------------------------------------------------------
------------------------------------------------------------
------------------------------------------------------------
------------------------------------------------------------
------------------------------------------------------------
------------------------------------------------------------
------------------------------------------------------------
------------------------------------------------------------
------------------------------------------------------------
------------------------------------------------------------
------------------------------------------------------------
------------------------------------------------------------
------------------------------------------------------------
------------------------------------------------------------
------------------------------------------------------------
--------MIK--------------------------------KRYM-------------
-Y-------------LTEDV-------------------------LKQNP----------
-NMCAYMA-PSLD--------ARQDIL-----------VEE----------------VPK
-LG-------KEA-----------------------------AVKA-IKE--------W-
--------------------------------------------GRPKS-NITHLV----
-----------------------VCSTS-----G--------VDMPGA------------
--------------DYQ-------------------LIR--------------LLGL-NP
----SVKRVMLYHQG--------CFAGGTVLRIAKDL------------A-----ENNKG
------------------------------------------------------------
ARV---------LVVCSE-I-T--------------------VVTFR-------------
------------------------------------------------------------
-------------------------GT------DD-------------------------
--------------------------------------------------------IHF-
DN----------LVGQA-------------------------------------------
------------------------------------------------------------
---------------------LF-----A-------------------------------
----------------------------------------DGAA----------------
---A--------------------------------LIVGAD------------------
---------PIQG------------------------------------------VERP-
------------------------------------------------------------
LFRMASAA----------------------------------------------------
------------------------------------------------------------
------------------------------------------------------------
------------------------------------------------------------
------------------------------------------------------------
------------------------------------------------------------
-------------------------------------
>PG_Cs06g02011
------------------------------------------------------------
------------------------------------------------------------
------------------------------------------------------------
------------------------------------------------------------
------------------------------------------------------------
------------------------------------------------------------
------------------------------------------------------------
---MA-----IEM-V-----TTVG------------------------------------
------------------------------------------------------------
------------------------------------------------------------
------------------------------------------------------------
---------------------------------------------------------E--
------------------------------------------------------------
------------------------------------------------------------
------------------------------------------------------------
------------------------------------------------------------
-----TH---SVSLA-------------------------------------------TG
SAGKQQPVGSCCRRWRADR-----------------------------------------
--VSPRNSY----------------------------------------LF--LGLLSSL
-----FSQR------------------------FFQFPT-SLALGRRRITMRPAGDKVLI
LDHATNQS------------------------------PM-RVKSPIFISLLGISEDEYG
VPCSG-PITLP-----------CQ------------------------------------
------KSMIK--------------------------------KRYM-------------
-H-------------LTEEI-------------------------LKENP----------
-NVCAYMA-PSLD--------ARQDMV-----------VVE----------------VPK
-LG-------KEA-----------------------------AAKA-IKE--------W-
--------------------------------------------GQPKS-KITHVI----
-----------------------FCTTG-----G--------IDMLSA------------
--------------DYQ-------------------LIK--------------LLGL-RP
----SAKDLMMYQQG--------GFAGGTVIRLAKDL------------A-----ENNKG
------------------------------------------------------------
ARV---------LVVCSE-I-T--------------------VVTFR-------------
------------------------------------------------------------
-------------------------GP------SD-------------------------
--------------------------------------------------------THL-
DN----------LVGQT-------------------------------------------
------------------------------------------------------------
---------------------LF-----G-------------------------------
----------------------------------------DGAA----------------
---A--------------------------------LIVGAD------------------
---------PVPG------------------------------------------IEKP-
------------------------------------------------------------
LFEVVSTAQT-F---------------------------------------------LPV
MTLVSLPL-P--------------------------------------IDIF--------
-------FALS-------------------------------------------------
-----QSRRR--------------------------------------------------
----------------SHLQ----------------------------------------
------------------------------------------------------------
-------------------------------------
>ML_gene39599
------------------------------------------------------------
------------------------------------------------------------
------------------------------------------------------------
------------------------------------------------------------
------------------------------------------------------------
------------------------------------------------------------
------------------------------------------------------------
------------------------------------------------------------
------------------------------------------------------------
------------------------------------------------------------
------------------------------------------------------------
------------------------------------------------------------
------------------------------------------------------------
------------------------------------------------------------
------------------------------------------------------------
------------------------------------------------------------
------------------------------------------------------------
------------------------------------------------------------
------------------------------------------------------------
------------------------------------------------------------
------------------------------------------------------------
------------------------------------------------------------
--------MIK--------------------------------KRYI-------------
-H-------------LTEEI-------------------------LKENP----------
-NISAYEE-PSLN--------ARQDML-----------VKE----------------VPK
-LG-------EQA-----------------------------ASKA-IAE--------W-
--------------------------------------------GRPKS-EITHLI----
-----------------------FCSTS-----G--------VDM---------------
------------------------------------------------------------
------------------------------------------------------------
------------------------------------------------------------
------------------------------------------------------------
------------------------------------------------------------
------------------------------------------------------------
------------------------------------------------------------
------------------------------------------------------------
------------------------------------------------------------
------------------------------------------------------------
------------------------------------------------------------
------------------------------------------------------------
------------------------------------------------------------
------------------------------------------------------------
------------------------------------------------------------
------------------------------------------------------------
------------------------------------------------------------
------------------------------------------------------------
------------------------------------------------------------
------------------------------------------------------------
-------------------------------------
>MT_XP_022632050.1
------------------------------------------------------------
------------------------------------------------------------
------------------------------------------------------------
------------------------------------------------------------
------------------------------------------------------------
------------------------------------------------------------
------------------------------------------------------------
---MAHLYEIREK-Q-----RAHG------------------------------------
------------------------------------------------------------
------------------------------------------------------------
------------------------------------------------------------
---------------------------------------------------------P--
------------------------------------------------------------
------------------------------------------------------------
------------------------------------------------------------
------------------------------------------------------------
-----AT---ILAIA-------------------------------------------TA
------------------------------------------------------------
---NPSNC-----------------------------------------------IYQSD
-----FTDY------------------------YFRVTK-S-------------------
-DHMTD---------------------------------L-KAK----------------
-------LKRI-----------CE------------------------------------
------KSMIE--------------------------------KRYI-------------
-H-------------LTEKM-------------------------LKENP----------
-NISTYEE-PSLN--------ARQDIL-----------VEE----------------VPK
-LG-------EKA-----------------------------ASKA-LKE--------W-
--------------------------------------------GRARS-DITHLI----
-----------------------FCSTS-----G--------VDMPGA------------
--------------DYQ-------------------LVR--------------LLGL-KP
----STKRFMLYHQG--------CFAGGTVLRLAKDL------------A-----ENNVG
------------------------------------------------------------
ARV---------LVVCSE-I-T--------------------VVTFR-------------
------------------------------------------------------------
-------------------------GP------RE-------------------------
--------------------------------------------------------THL-
DS----------LVGQA-------------------------------------------
------------------------------------------------------------
---------------------LF-----G-------------------------------
----------------------------------------DGAS----------------
---S--------------------------------VIVG--------------------
------------------------------------------------------------
------------------------------------------------------------
------------------------------------------------------------
------------------------------------------------------------
------------------------------------------------------------
------------------------------------------------------------
------------------------------------------------------------
------------------------------------------------------------
-------------------------------------
>II_PME00098460
------------------------------------------------------------
------------------------------------------------------------
------------------------------------------------------------
------------------------------------------------------------
------------------------------------------------------------
-----------------------------------------------------MPMSENG
GD----------------------------------------------------------
-VKGHELAGFRKA-Q-----RAEG------------------------------------
------------------------------------------------------------
------------------------------------------------------------
------------------------------------------------------------
---------------------------------------------------------P--
------------------------------------------------------------
------------------------------------------------------------
------------------------------------------------------------
------------------------------------------------------------
-----AS---VLAIG-------------------------------------------TA
------------------------------------------------------------
---NPPGI-----------------------------------------------FLQSS
-----YPEF------------------------YFDITN-S-------------------
-SHKTE---------------------------------L-KEK----------------
-------FKRM-----------CD------------------------------------
------KSGIK--------------------------------KRHM-------------
-Y-------------LTEEI-------------------------LKANP----------
-NITAHSA-PSLD--------ARQDMV-----------VVE----------------VPK
-LG-------KEA-----------------------------ASKA-IKE--------W-
--------------------------------------------GQPKS-KITHLL----
-----------------------FCTTS-----G--------VDMPGA------------
--------------DYA-------------------LTK--------------LLGL-RQ
----TVKRVMLYQQG--------CFAGGTVLRVAKDL------------A-----E----
------------------------------------------------------------
------------------------------------------------------------
------------------------------------------------------------
------------------------------------------------------------
------------------------------------------------------------
------------------------------------------------------------
------------------------------------------------------------
------------------------------------------------------------
------------------------------------------------------------
------------------------------------------------------------
------------------------------------------------------------
------------------------------------------------------------
------------------------------------------------------------
------------------------------------------------------------
------------------------------------------------------------
------------------------------------------------------------
------------------------------------------------------------
------------------------------------------------------------
-------------------------------------
>IP_PPI00036856
------------------------------------------------------------
------------------------------------------------------------
------------------------------------------------------------
------------------------------------------------------------
------------------------------------------------------------
-----------------------------------------------------MPGT---
------------------------------------------------------------
--LGLDLEAFRKA-Q-----RADG------------------------------------
------------------------------------------------------------
------------------------------------------------------------
------------------------------------------------------------
---------------------------------------------------------P--
------------------------------------------------------------
------------------------------------------------------------
------------------------------------------------------------
------------------------------------------------------------
-----AT---ILAIG-------------------------------------------TA
------------------------------------------------------------
---TPPNA-----------------------------------------------VDQSS
-----YPDY------------------------YFKITN-S-------------------
-EHMTE---------------------------------L-KEK----------------
-------FRRM-----------CD------------------------------------
------KSAIN--------------------------------KRYM-------------
-Y-------------LTEEI-------------------------LKENP----------
-NVCEYMA-PSLD--------ARQDMV-----------VVE----------------VPR
-LG-------KEA-----------------------------AAKA-IKD--------G-
--------------------------------------------GSPSP-RLLMSF----
------------------------------------------------------------
------------------------------------------------------------
------------------------------------------------------------
----------------------------------------------------------SA
LPV---------ESTCPE-L-T--------------------IS----------------
------------------------------------------------------------
------------------------------------------------------------
------------------------------------------------------------
------------------------------------------------------------
------------------------------------------------------------
------------------------------------------------------------
------------------------------------------------------------
------------------------------------------------------------
------------------------------------------------------------
------------------------------------------------------------
------------------------------------------------------------
------------------------------------------------------------
------------------------------------------------------------
------------------------------------------------------------
------------------------------------------------------------
------------------------------------------------------------
-------------------------------------
>IP_PPI00036880
------------------------------------------------------------
------------------------------------------------------------
------------------------------------------------------------
------------------------------------------------------------
------------------------------------------------------------
-----------------------------------------------------MPGTG--
------------------------------------------------------------
-SLDLDLEAFRKA-Q-----RADG------------------------------------
------------------------------------------------------------
------------------------------------------------------------
------------------------------------------------------------
---------------------------------------------------------P--
------------------------------------------------------------
------------------------------------------------------------
------------------------------------------------------------
------------------------------------------------------------
-----AT---ILAIG-------------------------------------------TA
------------------------------------------------------------
---NPPNA-----------------------------------------------VAQSS
-----YPDY------------------------YFRITN-S-------------------
-EHMTE---------------------------------L-KHK----------------
-------FQRM-----------CD------------------------------------
------KSGIK--------------------------------KRYM-------------
-Y-------------LTEEI-------------------------LKANP----------
-NLCDYMA-PTLD--------ARQDMV-----------VVE----------------VPK
-LG-------KEA-----------------------------AAKA-IKE--------W-
--------------------------------------------GQPKS-KITHVI----
------------------------------------------------------------
------------------------------------------------------------
------------------------------------------------------------
----------------------------------------------------------SA
LPV---------ESICPE-P-T--------------------IS----------------
------------------------------------------------------------
------------------------------------------------------------
------------------------------------------------------------
------------------------------------------------------------
------------------------------------------------------------
------------------------------------------------------------
------------------------------------------------------------
------------------------------------------------------------
------------------------------------------------------------
------------------------------------------------------------
------------------------------------------------------------
------------------------------------------------------------
------------------------------------------------------------
------------------------------------------------------------
------------------------------------------------------------
------------------------------------------------------------
-------------------------------------
>IZ_XP_007161430.1
------------------------------------------------------------
------------------------------------------------------------
------------------------------------------------------------
------------------------------------------------------------
------------------------------------------------------------
------------------------------------------------------------
------------------------------------------------------------
---MASVDEIHKA-Q-----RAER------------------------------------
------------------------------------------------------------
------------------------------------------------------------
------------------------------------------------------------
---------------------------------------------------------P--
------------------------------------------------------------
------------------------------------------------------------
------------------------------------------------------------
------------------------------------------------------------
-----AT---ILAIA-------------------------------------------TA
------------------------------------------------------------
---TPLNC-----------------------------------------------VEQST
-----YSDY------------------------YFRVTK-S-------------------
-EHKTE---------------------------------L-KKK----------------
-------FDRL-----------CK------------------------------------
------KSMIK--------------------------------KRYM-------------
-Q-------------LTEEM-------------------------LKEHP----------
-NIGEHNA-PSLN--------ARQDLV-----------VME----------------VAR
-LG-------KEA-----------------------------ATKA-IEE--------W-
------------------------------------------------------------
------------------------------------------------------------
------------------------------------------------------------
------------------------------------------------------------
------------------------------------------------------------
------------------------------------------------------------
------------------------------------------------------------
------------------------------------------------------------
------------------------------------------------------------
------------------------------------------------------------
------------------------------------------------------------
------------------------------------------------------------
------------------------------------------------------------
------------------------------------------------------------
------------------------------------------------------------
------------------------------------------------------------
------------------------------------------------------------
------------------------------------------------------------
------------------------------------------------------------
------------------------------------------------------------
------------------------------------------------------------
------------------------------------------------------------
-------------------------------------
>MV_XP_019081433.1
------------------------------------------------------------
------------------------------------------------------------
------------------------------------------------------------
------------------------------------------------------------
------------------------------------------------------------
------------------------------------------------------------
------------------------------------------------------------
---MASVEEIRNA-Q-----RAKG------------------------------------
------------------------------------------------------------
------------------------------------------------------------
------------------------------------------------------------
---------------------------------------------------------P--
------------------------------------------------------------
------------------------------------------------------------
------------------------------------------------------------
------------------------------------------------------------
-----AT---ILAIG-------------------------------------------TA
------------------------------------------------------------
---TPDHC-----------------------------------------------VHQSD
-----YADY------------------------YFRVTK-S-------------------
-EHMTE---------------------------------L-KKK----------------
-------FNRI-----------CD------------------------------------
------KSMIK--------------------------------KRYI-------------
-H-------------LTEEM-------------------------LEDHP----------
-NIGAYMA-PSLN--------IR-------------------------------------
------------------------------------------------------------
------------------------------------------------------------
------------------------------------------------------------
------------------------------------------------------------
------------------------------------------------------------
------------------------------------------------------------
------------------------------------------------------------
------------------------------------------------------------
------------------------------------------------------------
------------------------------------------------------------
------------------------------------------------------------
------------------------------------------------------------
------------------------------------------------------------
------------------------------------------------------------
------------------------------------------------------------
------------------------------------------------------------
------------------------------------------------------------
------------------------------------------------------------
------------------------------------------------------------
------------------------------------------------------------
------------------------------------------------------------
------------------------------------------------------------
------------------------------------------------------------
-------------------------------------
>NA_KMZ59579.1
------------------------------------------------------------
------------------------------------------------------------
------------------------------------------------------------
------------------------------------------------------------
------------------------------------------------------------
------------------------------------------------------------
------------------------------------------------------------
-MSVAMIEDFRQA-Q-----RARG------------------------------------
------------------------------------------------------------
------------------------------------------------------------
------------------------------------------------------------
---------------------------------------------------------P--
------------------------------------------------------------
------------------------------------------------------------
------------------------------------------------------------
------------------------------------------------------------
-----AN---VLAIG-------------------------------------------TA
------------------------------------------------------------
---TPKHA-----------------------------------------------ILQAD
-----YPDY------------------------YFRVTK-S-------------------
-EHLTD---------------------------------L-KKK----------------
-------FQRM-----------CE------------------------------------
------KSMIR--------------------------------KRHM-------------
-Y-------------LTEDI-------------------------LKENP----------
-NVCAYMA-PSLN--------VRQDMV-----------V---------------------
------------------------------------------------------------
------------------------------------------------------------
------------------------------------------------------------
------------------------------------------------------------
------------------------------------------------------------
------------------------------------------------------------
------------------------------------------------------------
------------------------------------------------------------
------------------------------------------------------------
------------------------------------------------------------
------------------------------------------------------------
------------------------------------------------------------
------------------------------------------------------------
------------------------------------------------------------
------------------------------------------------------------
------------------------------------------------------------
------------------------------------------------------------
------------------------------------------------------------
------------------------------------------------------------
------------------------------------------------------------
------------------------------------------------------------
------------------------------------------------------------
------------------------------------------------------------
-------------------------------------
>HD_XP_015693462.1
------------------------------------------------------------
------------------------------------------------------------
------------------------------------------------------------
------------------------------------------------------------
------------------------------------------------------------
------------------------------------------------------------
------------------------------------------------------------
------------------------------------------------------------
------------------------------------------------------------
------------------------------------------------------------
------------------------------------------------------------
------------------------------------------------------------
------------------------------------------------------------
------------------------------------------------------------
------------------------------------------------------------
------------------------------------------------------------
------------------------------------------------------------
------------------------------------------------------------
------------------------------------------------------------
------------------------------------------------------------
------------------------------------------------------------
------------------------------------------------------------
----------------------------------------------M-------------
-H-------------LTEEI-------------------------LQENP----------
-NMCAYMA-PPLD--------ARHDIV-----------VVE----------------VPK
-LG-------KAA-----------------------------AQIG------------W-
--------------------------------------------GQPRS-RITHLV----
-----------------------FCTTS-----G--------VDMPGA------------
--------------DYQ-------------------LAK--------------MLGL-RP
----SVNRLMMYQQG--------CFAGGTVLRVAKDL------------A-----RTTAG
PG----------------------------------------------------------
------------------------------------------------------------
------------------------------------------------------------
------------------------------------------------------------
------------------------------------------------------------
------------------------------------------------------------
------------------------------------------------------------
------------------------------------------------------------
------------------------------------------------------------
------------------------------------------------------------
------------------------------------------------------------
------------------------------------------------------------
------------------------------------------------------------
------------------------------------------------------------
------------------------------------------------------------
------------------------------------------------------------
------------------------------------------------------------
------------------------------------------------------------
-------------------------------------
>IP_PPI00035898
------------------------------------------------------------
------------------------------------------------------------
------------------------------------------------------------
------------------------------------------------------------
------------------------------------------------------------
------------------------------------------------------------
------------------------------------------------------------
----------RHQ-E-----GAEGR-----------------------------------
------------------------------------------------------------
------------------------------------------------------------
------------------------------------------------------------
--------------------------------------------------------WP--
------------------------------------------------------------
------------------------------------------------------------
------------------------------------------------------------
------------------------------------------------------------
-----S------------------------------------------------------
----HHP-----RYWHC-------------------------------------------
---HPPNA-----------------------------------------------VDQSS
-----YPDY------------------------YFKITN-S-------------------
-EHMTE---------------------------------L-KEK----------------
-------FRRM-----------CD------------------------------------
------KSAIK--------------------------------KRYM-------------
-Y-------------LTEEI-------------------------LQENP----------
-NVCEYMA-PSLD--------ARQDMV-----------VVE----------------VPR
-LG-------KEA-----------------------------AAKA-IKE--------W-
--------------------------------------------GQPKS-KITHVI----
-----------------------FCTVS-----G--------VDMPGA------------
--------------DYQ-------------------LTK--------------LLGL-RP
----SVKRVMMYQQG--------CFAGGTVLRVAKDL------------A-----ENNRG
AAVDCTDNSSRQ------RRSNRRA--------------------------------LER
GRT---------YLPPSQ------------------------------------------
------------------------------------------------------------
-------------------------GR------SR-------------------------
--------------------------------------------------------AYL-
Q-----------------------------------------------------------
------------------------------------------------------------
------------------------------------------------------------
------------------------------------------------------------
------------------------------------------------------------
------------------------------------------------------------
------------------------------------------------------------
------------------------------------------------------------
------------------------------------------------------------
------------------------------------------------------------
-----EHRKE--------------------------------------------------
----------------SG------------------------------------------
------------------------------------------------------------
-------------------------------------
>FB_XP_021992622.1
------------------------------------------------------------
------------------------------------------------------------
------------------------------------------------------------
------------------------------------------------------------
-------------------------------------------------------MNSKS
-----------------------------------------------------MTLF---
------------------------------------------------------------
-QKLVDVETIRET-Q-----RAKG------------------------------------
------------------------------------------------------------
------------------------------------------------------------
------------------------------------------------------------
---------------------------------------------------------L--
------------------------------------------------------------
------------------------------------------------------------
------------------------------------------------------------
------------------------------------------------------------
-----AT---ILAIG-------------------------------------------TA
------------------------------------------------------------
---TPFSC-----------------------------------------------VNQAD
-----YADY------------------------YFRVTN-S-------------------
-EHMID---------------------------------L-KEK----------------
-------FKRI-----------CD------------------------------------
------KTMIK--------------------------------KRFM-------------
-I-------------LSEEF-------------------------LKENP----------
-NMCEYMS-PSLN--------TRQDLL-----------ITA----------------VPK
-LG-------GEA-----------------------------AIKA-IKE--------W-
--------------------------------------------GVSKS-KITHLI----
-----------------------FCTTS-----G--------LDMPGA------------
--------------DLQ-------------------LTK--------------LLGL-SP
----LVKRLMIYQQ----------------------------------------------
---------------------VVVC--------------------------------MEL
VSC---------LNVCYW-L-S--------------------I-----------------
------------------------------------------------------------
------------------------------------------------------------
------------------------------------------------------------
------------------------------------------------------------
------------------------------------------------------------
------------------------------------------------------------
------------------------------------------------------------
------------------------------------------------------------
------------------------------------------------------------
------------------------------------------------------------
------------------------------------------------------------
------------------------------------------------------------
------------------------------------------------------------
------------------------------------------------------------
------------------------------------------------------------
------------------------------------------------------------
-------------------------------------
>CL_OMP11715.1
------------------------------------------------------------
------------------------------------------------------------
------------------------------------------------------------
------------------------------------------------------------
------------------------------------------------------------
------------------------------------------------------------
------------------------------------------------------------
---MVSVEEIRRA-Q-----RADG------------------------------------
------------------------------------------------------------
------------------------------------------------------------
------------------------------------------------------------
---------------------------------------------------------P--
------------------------------------------------------------
------------------------------------------------------------
------------------------------------------------------------
------------------------------------------------------------
-----AT---ILAIG-------------------------------------------TS
------------------------------------------------------------
---TPPYC-----------------------------------------------VEQST
-----YPDY------------------------YFRITK-S-------------------
-EHKTE---------------------------------L-KDK----------------
-------FKRI-----------WK------------------------------------
------RSKATYV----------------------------KVKRR--------------
------------------------------------------------------------
------------------------------------------------------------
------------------------------------------------------------
------------------------------------------------------------
------------------------------------------------------------
------------------------------------------------------------
------------------------------------------------------------
------------------------------------------------------------
------------------------------------------------------------
------------------------------------------------------------
------------------------------------------------------------
------------------------------------------------------------
------------------------------------------------------------
------------------------------------------------------------
------------------------------------------------------------
------------------------------------------------------------
------------------------------------------------------------
------------------------------------------------------------
------------------------------------------------------------
------------------------------------------------------------
------------------------------------------------------------
------------------------------------------------------------
------------------------------------------------------------
------------------------------------------------------------
------------------------------------------------------------
-------------------------------------
>IP_PPI00063940
------------------------------------------------------------
------------------------------------------------------------
------------------------------------------------------------
---------------------------------------WGLKLGSAPLRLTHPLR----
---------------------FCAALR------------------------GCRAVSSKS
-------------------------------------------------HKNIMAAG---
------------------------------------------------------------
--MMKDLEAFRKA-Q-----RADG------------------------------------
------------------------------------------------------------
------------------------------------------------------------
------------------------------------------------------------
---------------------------------------------------------P--
------------------------------------------------------------
------------------------------------------------------------
------------------------------------------------------------
------------------------------------------------------------
-----AT---ILAIG-------------------------------------------TA
------------------------------------------------------------
---TPPNA-----------------------------------------------VDQSS
-----YPDY------------------------YFKITN-S-------------------
-EHMTE---------------------------------L-KEK----------------
-------FRRM-----------CD------------------------------------
------KSAIK--------------------------------KRYM-------------
-Y-------------LTEEI-------------------------LQENP----------
-NVCEYMA-PSLD--------ARQ------------------------------------
------------------------------------------------------------
------------------------------------------------------------
-------------------------SKN-----G--------VS----------------
-----------------------------------------------------------P
----SRKSLMSFSA----------------------------------------------
------------------------------------------------------------
LPV---------ESTCPE-P-T--------------------IS----------------
------------------------------------------------------------
------------------------------------------------------------
------------------------------------------------------------
------------------------------------------------------------
------------------------------------------------------------
------------------------------------------------------------
------------------------------------------------------------
------------------------------------------------------------
------------------------------------------------------------
------------------------------------------------------------
------------------------------------------------------------
------------------------------------------------------------
------------------------------------------------------------
------------------------------------------------------------
------------------------------------------------------------
------------------------------------------------------------
-------------------------------------
>FZ_10041507
------------------------------------------------------------
------------------------------------------------------------
------------------------------------------------------------
------------------------------------------------------------
------------------------------------------------------------
-----------------------------------------------------MAGA---
------------------------------------------------------------
--GGAKVVEIRAA-Q-----RASG------------------------------------
------------------------------------------------------------
------------------------------------------------------------
------------------------------------------------------------
---------------------------------------------------------P--
------------------------------------------------------------
------------------------------------------------------------
------------------------------------------------------------
------------------------------------------------------------
-----AT---VLAIG-------------------------------------------TA
------------------------------------------------------------
---TPQNC-----------------------------------------------VIQAD
-----YPDY------------------------YFRITN-S-------------------
-EHMSD---------------------------------L-KLK----------------
-------FKRM-------------------------------------------------
---------------------------------------------YF-------------
------------------------------------------------------------
------------------------------------------------------------
------------------------------------------------------------
------------------------------------------------------------
------------------------------------------------------------
------------------------------------------------------------
------------------------------------------------------------
------------------------------------------------------------
------------------------------------------------------------
------------------------------------------------------------
------------------------------------------------------------
------------------------------------------------------------
------------------------------------------------------------
------------------------------------------------------------
------------------------------------------------------------
------------------------------------------------------------
------------------------------------------------------------
------------------------------------------------------------
------------------------------------------------------------
------------------------------------------------------------
------------------------------------------------------------
------------------------------------------------------------
------------------------------------------------------------
------------------------------------------------------------
------------------------------------------------------------
-------------------------------------
>IL_RLM57792.1
------------------------------------------------------------
------------------------------------------------------------
------------------------------------------------------------
------------------------------------------------------------
------------------------------------------------------------
-----------------------------------------------------MAGA---
------------------------------------------------------------
---TVTVEEVRKA-Q-----RASG------------------------------------
------------------------------------------------------------
------------------------------------------------------------
------------------------------------------------------------
---------------------------------------------------------P--
------------------------------------------------------------
------------------------------------------------------------
------------------------------------------------------------
------------------------------------------------------------
-----AT---VLAIG-------------------------------------------TA
------------------------------------------------------------
---TPANC-----------------------------------------------VYQAD
-----YPDY------------------------YFRVTK-S-------------------
-DHLTD---------------------------------L-KEK----------------
-------FKRM-----------C-------------------------------------
--------------------------------------------EYHR------------
HH-------------HLSWI-------------------------ASIHP----------
-H---RIT-PALA--------AT--IL-----------AAT----------------TP-
------------------------------------------------------------
---------------------------------------------------MQH------
------------------------------------------------------------
------------------------------------AGD--------------LWGV---
-----------------------CVRAS--------------------------------
------------------------------------------------------------
------------------------------------------------------------
------------------------------------------------------------
------------------------------------------------------------
------------------------------------------------------------
------------------------------------------------------------
------------------------------------------------------------
------------------------------------------------------------
------------------------------------------------------------
------------------------------------------------------------
------------------------------------------------------------
------------------------------------------------------------
------------------------------------------------------------
------------------------------------------------------------
------------------------------------------------------------
------------------------------------------------------------
------------------------------------------------------------
------------------------------------------------------------
-------------------------------------
>MC_Traes_2BL_A3CF87FBF
------------------------------------------------------------
------------------------------------------------------------
------------------------------------------------------------
------------------------------------------------------------
------------------------------------------------------------
-----------------------------------------------------MVAA---
------------------------------------------------------------
---TMTVEEVRKA-Q-----RAEG------------------------------------
------------------------------------------------------------
------------------------------------------------------------
------------------------------------------------------------
---------------------------------------------------------P--
------------------------------------------------------------
------------------------------------------------------------
------------------------------------------------------------
------------------------------------------------------------
-----AT---VLAIG-------------------------------------------TA
------------------------------------------------------------
---TPANC-----------------------------------------------VYQAD
-----YPDY------------------------YFRITK-S-------------------
-EHLAN---------------------------------L-KEK----------------
-------FKRM-----------C-------------------------------------
--------------------------------------------KYM-------------
------------------------------------------------------------
------------------------------------------------------------
------------------------------------------------------------
------------------------------------------------------------
------------------------------------------------------------
-----------------------------------------------------LLLL---
-----------------------CY-----------------------------------
------------------------------------------------------------
------------------------------------------------------------
------------------------------------------------------------
------------------------------------------------------------
------------------------------------------------------------
------------------------------------------------------------
------------------------------------------------------------
------------------------------------------------------------
------------------------------------------------------------
------------------------------------------------------------
------------------------------------------------------------
------------------------------------------------------------
------------------------------------------------------------
------------------------------------------------------------
------------------------------------------------------------
------------------------------------------------------------
------------------------------------------------------------
------------------------------------------------------------
-------------------------------------
>HU_01698g00005
------------------------------------------------------------
------------------------------------------------------------
------------------------------------------------------------
------------------------------------------------------------
------------------------------------------------------------
------------------------------------------------------------
------------------------------------------------------------
---MATVEEIRKA-Q-----RAEG------------------------------------
------------------------------------------------------------
------------------------------------------------------------
------------------------------------------------------------
---------------------------------------------------------P--
------------------------------------------------------------
------------------------------------------------------------
------------------------------------------------------------
------------------------------------------------------------
-----AT---VLAIG-------------------------------------------TA
------------------------------------------------------------
---NPSNC-----------------------------------------------VDQSA
-----YPDF------------------------LFRITN-S-------------------
-DHKTE---------------------------------L-KEK----------------
-------FKRI-----------NS------------------------------------
------TNLSAF-------------------------------LAYLT------------
-I-------------LSGKV-------------------------ILENS----------
-SVF--------------------------------------------------------
------------------------------------------------------------
------------------------------------------------------------
------------------------------------------------------------
------------------------------------------------------------
------------------------------------------------------------
------------------------------------------------------------
------------------------------------------------------------
------------------------------------------------------------
------------------------------------------------------------
------------------------------------------------------------
------------------------------------------------------------
------------------------------------------------------------
------------------------------------------------------------
------------------------------------------------------------
------------------------------------------------------------
------------------------------------------------------------
------------------------------------------------------------
------------------------------------------------------------
------------------------------------------------------------
------------------------------------------------------------
------------------------------------------------------------
------------------------------------------------------------
------------------------------------------------------------
-------------------------------------
>IA_05G186300
------------------------------------------------------------
------------------------------------------------------------
------------------------------------------------------------
------------------------------------------------------------
------------------------------------------------------------
------------------------------------------------------------
------------------------------------------------------------
---MASDQTSQGA-Q-----AAQS------------------------------------
------------------------------------------------------------
------------------------------------------------------------
------------------------------------------------------------
---------------------------------------------------------P--
------------------------------------------------------------
------------------------------------------------------------
------------------------------------------------------------
------------------------------------------------------------
-----AT---TLAIG-------------------------------------------TA
------------------------------------------------------------
---NPANF-----------------------------------------------IYQAD
-----YPDY------------------------YFRVTR-S-------------------
-EHMTD---------------------------------L-KGK----------------
-------FKRL-----------CK------------------------------------
------------------------------------------------------------
------------------------------------------------------------
------------------------------------------------------------
------------------------------------------------------------
------------------------------------------------------------
------------------------------------------------------------
------------------------------------------------------------
------------------------------------------------------------
------------------------------------------------------------
------------------------------------------------------------
------------------------------------------------------------
------------------------------------------------------------
------------------------------------------------------------
------------------------------------------------------------
------------------------------------------------------------
------------------------------------------------------------
------------------------------------------------------------
------------------------------------------------------------
------------------------------------------------------------
------------------------------------------------------------
------------------------------------------------------------
------------------------------------------------------------
------------------------------------------------------------
------------------------------------------------------------
------------------------------------------------------------
------------------------------------------------------------
-------------------------------------
>AI_G8B40
------------------------------------------------------------
------------------------------------------------------------
------------------------------------------------------------
------------------------------------------------------------
------------------------------------------------------------
------------------------------------------------------------
------------------------------------------------------------
---MGSLGATQEG-N-----GAKG------------------------------------
------------------------------------------------------------
------------------------------------------------------------
------------------------------------------------------------
---------------------------------------------------------V--
------------------------------------------------------------
------------------------------------------------------------
------------------------------------------------------------
------------------------------------------------------------
-----AT---ILAIG-------------------------------------------TA
------------------------------------------------------------
---NPPNI-----------------------------------------------IRQDD
-----YPDF------------------------YFRATK-S-------------------
-NHMLH---------------------------------L-KEK----------------
-------FQRL-----------CK------------------------------------
------NSMIE--------------------------------KRHF-------------
-L-------------YNEDL-------------------------LMENP----------
-NIVTYGA-SSLN--------TRQNIL-----------IKE----------------VPK
-LG-------KEA-----------------------------ALKA-INE----------
------------------------------------------------------------
------------------------------------------------------------
------------------------------------------------------------
------------------------------------------------------------
------------------------------------------------------------
------------------------------------------------------------
------------------------------------------------------------
------------------------------------------------------------
------------------------------------------------------------
------------------------------------------------------------
------------------------------------------------------------
------------------------------------------------------------
------------------------------------------------------------
------------------------------------------------------------
------------------------------------------------------------
------------------------------------------------------------
------------------------------------------------------------
------------------------------------------------------------
------------------------------------------------------------
------------------------------------------------------------
------------------------------------------------------------
------------------------------------------------------------
-------------------------------------
>PM_evm.model.original_scaffold_931.657
------------------------------------------------------------
------------------------------------------------------------
------------------------------------------------------------
------------------------------------------------------------
------------------------------------------------------------
------------------------------------------------------------
------------------------------------------------------------
---MEQIEIAQQR-H-----SDSH------------------------------------
------------------------------------------------------------
------------------------------------------------------------
------------------------------------------------------------
---------------------------------------------------------R--
------------------------------------------------------------
------------------------------------------------------------
------------------------------------------------------------
------------------------------------------------------------
-----AM---ILGIG-------------------------------------------TA
------------------------------------------------------------
---NPPNY-----------------------------------------------VYQAD
-----YPDF------------------------YFRVTK-N-------------------
-EHLPD---------------------------------L-KEK----------------
-------MKRI-----------CE------------------------------------
------KTCIK--------------------------------KRHM-------------
-Y-------------LTEEM-------------------------LEGMP----------
-NLCACLA-PSMD--------TRQEIL-----------VEE----------------IPK
-LA-------KEA-----------------------------ALEA-IND--------W-
--------------------------------------------GQPLS-KITHVV----
-----------------------FGTTS--GL-G--------------------------
------------------------------------YA----------------------
-----------------------------RCRFASCG------------A-----P----
------------------------------------------------------------
------------------------------------------------------------
------------------------------------------------------------
------------------------------------------------------------
------------------------------------------------------------
------------------------------------------------------------
------------------------------------------------------------
------------------------------------------------------------
------------------------------------------------------------
------------------------------------------------------------
------------------------------------------------------------
------------------------------------------------------------
------------------------------------------------------------
------------------------------------------------------------
------------------------------------------------------------
------------------------------------------------------------
------------------------------------------------------------
------------------------------------------------------------
-------------------------------------
>BA_XP_020185302.1
------------------------------------------------------------
------------------------------------------------------------
------------------------------------------------------------
----------------------------------------------MPLKL-HSIT----
---------------------KLATSD------------------------PCPANKSSA
PA----------------------------------------------SERSAMGSIGTP
NGN---------------------------------------------------GN----
GIGHGSAAVARR--Q-----HAEG------------------------------------
------------------------------------------------------------
------------------------------------------------------------
------------------------------------------------------------
---------------------------------------------------------P--
------------------------------------------------------------
------------------------------------------------------------
------------------------------------------------------------
------------------------------------------------------------
-----AA---MLGIG-------------------------------------------TA
------------------------------------------------------------
---NPTGVE----------------------------------------------VPQNI
-----FAEN------------------------LFRVTK-S-------------------
-DHLTE---------------------------------L-QQK----------------
-------LTRI-----------CE------------------------------------
------KTGID--------------------------------KRHF-------------
-H-------------LTEET-------------------------LAAHP----------
-ELYDHDA-PSLD--------NRLAIT-----------VDA----------------VPK
-LA-------QCA-----------------------------AAKA-IAE--------W-
--------------------------------------------GRPAS-EITHLI----
-----------------------FSTYS-----A--------WGAPSA------------
--------------DLR-------------------LAT--------------LLGL-RP
----TVNRTILSLHG--------CYGGGRALGLAREL------------A-----ENNRG
------------------------------------------------------------
ARV---------LVACAE-I-T--------------------LVCIGRS-----------
----------------------------------------LPPPLPTNTTH--------T
PGDA-RADASPGLSCLQLLARTC-RPP------LA-------------------------
--------------------------------------------------------GEA-
-------------ASPAQ----------------------KRKR----------------
------------------------------------------------------------
---------------AEQEEHVA-----T-------------------------------
----------------------------------------DGLG----------------
---ALDLRRAKGPLVGFERRLWDILSWMFL-----FVCVHQD------------------
---------EFMC-----------------------------------------GQKKPR
---------------------------------------------------------WDR
IFGMFNKQKL-Q---------------------------------------------YDL
------------------------------------------------------------
------------------------------------------------------------
----CEC-----------------------------------------------------
------------------------------------------------------------
------------------------------------------------------------
-------------------------------------
>MC_Traes_4DL_259779FAE
M-----------------------------------------------------------
------------------------------------------------------------
------------------------------------------------------------
------------------------------------------------------------
------------------------------------------------------------
----------------------------------------------------AMGSCG--
------------------------------------------------------------
---IRGGAAARRH-----------------------------------------------
------------------------------------------------------------
------------------------------------------------------------
------------------------------------------------------------
------------------------------------------------------------
------------------------------------------------------------
------------------------------------------------------------
------------------------------------------------------------
------------------------------------------------------------
-----AA---MLGIG-------------------------------------------TA
------------------------------------------------------------
---NPTGL-----------------------------------------L-----VPQDV
-----FAEN------------------------LFRVTN-S-------------------
-DHLPE---------------------------------L-KEK----------------
-------LKRI-----------CE------------------------------------
------KSGIE--------------------------------KRHF-------------
-H-------------LTEET-------------------------VAAHP----------
-ELLDREL-PSLD--------TRVDMT-----------ADA----------------VPK
-LA-------QCA-----------------------------AAKA-IAE--------W-
--------------------------------------------GRPAA-DITHLV----
-----------------------FSTYS-----A--------CQAPSA------------
--------------DLR-------------------LAA--------------LLGL-RP
----TVSRTMLSLHG--------CYGGGRALSLAKEL------------A-----ENNRG
------------------------------------------------------------
ARV---------LVACSE-M-T--------------------LVCFG-------------
------------------------------------------------------------
-------------------------AP---------------------------------
------------------------------------------------------------
DG--------GNIVGHA-------------------------------------------
------------------------------------------------------------
---------------------LF-----G-------------------------------
----------------------------------------DGAG----------------
---A--------------------------------VVVGAG------------------
---------PFLD-----------------------------------------GERRP-
------------------------------------------------------------
IFEMVSATQT-T---------------------------------------------IPR
------------------------------------------------------------
-----------------------------------------T------------------
------------------------------------------------------------
------------------------------------------------------------
------------------------------------------------------------
-------------------------------------
>BH_D01G0644000
------------------------------------------------------------
------------------------------------------------------------
------------------------------------------------------------
------------------------------------------------------------
------------------------------------------------------------
-----------------------------------------------------MAS----
------------------------------------------------------------
-----TLREIRRQ-Q-----RADR------------------------------------
------------------------------------------------------------
------------------------------------------------------------
------------------------------------------------------------
---------------------------------------------------------H--
------------------------------------------------------------
------------------------------------------------------------
------------------------------------------------------------
------------------------------------------------------------
-----AA---VLAIG-------------------------------------------TA
------------------------------------------------------------
---NPPSC-----------------------------------------------VSQDE
-----YPDY------------------------YFRVTK-S-------------------
-EHLTD---------------------------------L-KHK----------------
-------LKTM-----------CKQ-----------------------------------
--KPDLKSGVE--------------------------------KRFF-------------
-H-------------HTEEL-------------------------LAAHP----------
-HFLDRRK-PSLD--------DRLSIV-----------AAA----------------APA
-LA-------ASA-----------------------------ATKA-IVNF------TW-
--------------------------------------------RR--------------
-----------------------ITSN---------------------------------
------------------------------------------------------------
----NVCRT-------------------HSIR----------------------------
------------------------------------------------------------
---------------CLE-L-P--------------------VL----------------
------------------------------------------------------------
------------------------------------------------------------
------------------------------------------------------------
------------------------------------------------------------
------------------------------------------------------------
------------------------------------------------------------
----------------------------------------NGMT----------------
---S----------------------------------------------------SGQC
T------------------------------------------------------LAVP-
------------------------------------------------------------
VPSWTTST-------------------------------------------------LP-
-------------------------------------------------S----------
------------------------------------------------------------
------------------------------------------------------------
-----------------GWIRGSWRRAGLC------------------------------
------------------------------------------------------------
-------------------------------------
>MC_Traes_5AL_D40CDAB90
------------------------------------------------------------
------------------------------------------------------------
------------------------------------------------------------
------------------------------------------------------------
------------------------------------------------------------
------------------------------------------------------------
------------------------------------------------------------
--------------Q-----RSDG------------------------------------
------------------------------------------------------------
------------------------------------------------------------
------------------------------------------------------------
---------------------------------------------------------P--
------------------------------------------------------------
------------------------------------------------------------
------------------------------------------------------------
------------------------------------------------------------
-----AA---VLAIG-------------------------------------------TA
------------------------------------------------------------
---NPASC-----------------------------------------------MLQND
-----YADY------------------------YFRVTN-S-------------------
-EHHAD---------------------------------L-KDK----------------
-------LKRI-----------CK------------------------------------
------NSGIE--------------------------------RRYV-------------
-H-------------LDEEL-------------------------LGAHP----------
-DFSDR------------------------------------------------------
------------------------------------------------------------
------------------------------------------------------------
------------------------------------------------------------
------------------------------------------------------------
------------------------------------------------------------
------------------------------------------------------------
------------------------------------------------------------
------------------------------------------------------------
------------------------------------------------------------
------------------------------------------------------------
------------------------------------------------------------
------------------------------------------------------------
------------------------------------------------------------
------------------------------------------------------------
------------------------------------------------------------
------------------------------------------------------------
------------------------------------------------------------
------------------------------------------------------------
------------------------------------------------------------
------------------------------------------------------------
------------------------------------------------------------
------------------------------------------------------------
------------------------------------------------------------
-------------------------------------
>IL_RLM57750.1
------------------------------------------------------------
------------------------------------------------------------
------------------------------------------------------------
------------------------------------------------------------
------------------------------------------------------------
-----------------------------------------------------MASSPQP
L-----------------------------------------------------------
---STAINKPQQA-Q-----R---------------------------------------
------------------------------------------------------------
------------------------------------------------------------
------------------------------------------------------------
------------------------------------------------------------
------------------------------------------------------------
------------------------------------------------------------
------------------------------------------------------------
------------------------------------------------------------
-----AA---VLAIG-------------------------------------------TA
------------------------------------------------------------
---NPANC-----------------------------------------------VPQDE
-----YVDW------------------------YFRVTK-S-------------------
-DHLTK---------------------------------L-KAK----------------
-------MKRI-----------CY------------------------------------
------NSGIK--------------------------------QRYF-------------
-Y-------------HTEDT-------------------------IRDHP----------
-EFIDSAL-PSLG--------ARQAIL-----------ASA----------------VPE
-LT-------AAA-----------------------------ATRA-IAE--------W-
--------------------------------------------GRPAG-DVTHLV----
-----------------------FATSS-----D--------AHMPGA------------
--------------DLR-------------------LAS--------------LLGL-RS
----SVQRTMVYFHG--------CSSGSAALRVAMDT------------A-----ENNHG
------------------------------------------------------------
ARV---------LAACAE-L-T--------------------VNVFR-------------
------------------------------------------------------------
-------------------------EA------RE-------------------------
--------------------------------------------------------DRCW
NF----------SVVQK-------------------------------------------
------------------------------------------------------------
---------------------VE-----NK-------------RRR--------------
----------------------------------------NG------------------
------------------------------------------------------------
------------------------------------------------------------
------------------------------------------------------------
------------------------------------------------------------
------------------------------------------------------------
------------------------------------------------------------
------------------------------------------------------------
------------------------------------------------------------
------------------------------------------------------------
-------------------------------------
>MC_Traes_2BS_CE6EF97EE
------------------------------------------------------------
------------------------------------------------------------
------------------------------------------------------------
------------------------------------------------------------
------------------------------------------------------------
-----------------------------------------------------MGSNSLP
------------------------------------------------------------
-----SVREIRRS-Q-----RADG------------------------------------
------------------------------------------------------------
------------------------------------------------------------
------------------------------------------------------------
---------------------------------------------------------P--
------------------------------------------------------------
------------------------------------------------------------
------------------------------------------------------------
------------------------------------------------------------
-----AA---VLAIG-------------------------------------------TA
------------------------------------------------------------
---NPPNC-----------------------------------------------VSQEE
-----YPDY------------------------YFRVAK-S-------------------
-QHLTD---------------------------------L-KQK----------------
-------LKTF-----------CQ------------------------------------
------MTSTE--------------------------------KRYF-------------
-Y-------------HTEEL-------------------------LDAHP----------
-EFLLRDT-PSLD--------ARLDIV-----------AAA----------------APE
-LA-------ASA-----------------------------AAKA-IAE--------W-
--------------------------------------------GRPAT-DITHLV----
-----------------------VSTNS-----G--------AHSPGV------------
--------------DLR-------------------LAS--------------LLGL-RA
----SVCRTMINLNG--------CSAGAASLRLAKDL------------A-----ENNRG
------------------------------------------------------------
ARV---------LVACVE-L-T--------------------IVAFR-------------
------------------------------------------------------------
-------------------------GP------EE-------------------------
--------------------------------------------------------AYP-
HR----------LISQA-------------------------------------------
------------------------------------------------------------
---------------------AF-----G-------------------------------
----------------------------------------DGAG----------------
---A--------------------------------VIVGADAV----------------
--------QPV---------------------------------------------ERP-
------------------------------------------------------------
LFEMVSASQT-I---------------------------------------------IP-
-------------------------------------------------GTD--------
-------GVLT-------------------------------------------------
----MQLTEAG-------------------------------------------------
---------------LDGHIFTR-------------------------------------
------------------------------------------------------------
-------------------------------------
>MC_Traes_4AL_6BC4CD744
------------------------------------------------------------
------------------------------------------------------------
------------------------------------------------------------
------------------------------------------------------------
------------------------------------------------------------
------------------------------------------------------------
------------------------------------------------------------
------------------------------------------------------------
------------------------------------------------------------
------------------------------------------------------------
------------------------------------------------------------
------------------------------------------------------------
------------------------------------------------------------
------------------------------------------------------------
------------------------------------------------------------
------------------------------------------------------------
------------------------------------------------------------
------------------------------------------------------------
------------------------------------------------------------
------------------------------------------------------------
------------------------------------------------------------
------------------------------------------------------------
------MTGIN--------------------------------RRFF-------------
-H-------------HTDKL-------------------------LATHP----------
-DL-------SLD--------SRLDVV-----------ATA----------------SPE
-LA-------ASA-----------------------------AANA-IAE--------W-
--------------------------------------------GRPAS-DITHLV----
-----------------------VSTNA-----G--------SHAPGA------------
--------------DVR-------------------LVT--------------LLGL-RH
----DVMRTMLQLNG--------CASGCAALRXAKDL------------A-----ENNRG
------------------------------------------------------------
ARV---------LVACVE-L-T--------------------ITAFR-------------
------------------------------------------------------------
-------------------------GP------DE-------------------------
--------------------------------------------------------ADSF
DT----------LIPQG-------------------------------------------
------------------------------------------------------------
---------------------LF-----G-------------------------------
----------------------------------------DGAG----------------
---A--------------------------------VIVGAE------------------
---------PYVH-------------------------------------------ERP-
------------------------------------------------------------
LFEMVSASQY-M---------------------------------------------IP-
-------------------------------------------------DTE--------
-------HMLT-------------------------------------------------
----MQLSSGG-------------------------------------------------
---------------IGGTIATGLPRLAA-------------------------------
------------------------------------------------------------
-------------------------------------
>MC_Traes_7DS_01595FE36
------------------------------------------------------------
------------------------------------------------------------
------------------------------------------------------------
------------------------------------------------------------
------------------------------------------------------------
------------------------------------------------------------
------------------------------------------------------------
------------------------------------------------------------
------------------------------------------------------------
------------------------------------------------------------
------------------------------------------------------------
------------------------------------------------------------
------------------------------------------------------------
------------------------------------------------------------
------------------------------------------------------------
------------------------------------------------------------
------------------------------------------------------------
------------------------------------------------------------
------------------------------------------------------------
------------------------------------------------------------
------------------------------------------------------------
------------------------------------------------------------
------------------------------------------------------------
------------------------------------------------------------
------------------------------------------------------------
------------------------------------------------------------
------------------------------------------------------------
------------------------------------------------------------
------------------------------------------------------------
---------------------------------AKDL------------A-----ENNRG
------------------------------------------------------------
ARV---------LVACVE-L-T--------------------VTAFR-------------
------------------------------------------------------------
-------------------------AP------DE-------------------------
--------------------------------------------------------ADSF
DT----------LIPQG-------------------------------------------
------------------------------------------------------------
---------------------LF-----G-------------------------------
----------------------------------------DGAG----------------
---A--------------------------------VIVGAD------------------
---------PDVH-------------------------------------------ERP-
------------------------------------------------------------
LFEMVSASQY-V---------------------------------------------IP-
-------------------------------------------------DTE--------
-------HMLT-------------------------------------------------
----V-------------------------------------------------------
------------------------------------------------------------
------------------------------------------------------------
-------------------------------------
>MC_Traes_4AL_76157AE9F
------------------------------------------------------------
------------------------------------------------------------
------------------------------------------------------------
------------------------------------------------------------
------------------------------------------------------------
----------------------------------------------------MASSSSIP
------------------------------------------------------------
---ATTLGEIRVA-Q-----RADG------------------------------------
------------------------------------------------------------
------------------------------------------------------------
------------------------------------------------------------
---------------------------------------------------------P--
------------------------------------------------------------
------------------------------------------------------------
------------------------------------------------------------
------------------------------------------------------------
-----AA---VLAIG-------------------------------------------TA
------------------------------------------------------------
---NPPHC-----------------------------------------------VPQED
-----YPDY------------------------YFSVTK-S-------------------
-DHLTD---------------------------------L-KRT----------------
-------FAKL-----------CG------------------------------------
------MTGIG--------------------------------RRFF-------------
-H-------------HTDEL-------------------------LATHL----------
-GL-------SLD--------ARLDVV-----------ATA----------------APE
-LA-------ASA-----------------------------AANA-IAE--------W-
--------------------------------------------GRPAG-DITHLV----
-----------------------VSTNA-----G--------SHAPGA------------
--------------DVR-------------------LVX--------------LLGL-RH
----DVXRTXLQLNG--------CASGCAALRXAKDL------------A-----ENNRG
------------------------------------------------------------
ARV---------LVACVE-L-T--------------------ITAFR-------------
------------------------------------------------------------
-------------------------GP------NE-------------------------
--------------------------------------------------------ADSF
DT----------LIPQG-------------------------------------------
------------------------------------------------------------
---------------------LF-----G-------------------------------
----------------------------------------DGAG----------------
---A--------------------------------VIVGAE------------------
---------PYVH-------------------------------------------ERP-
------------------------------------------------------------
LFEMVSASQY-V---------------------------------------------IP-
-------------------------------------------------DTE--------
-------HMLT-------------------------------------------------
----MQLRSGG-------------------------------------------------
------------------------------------------------------------
------------------------------------------------------------
-------------------------------------
>MC_Traes_7DS_2C300663C
------------------------------------------------------------
------------------------------------------------------------
------------------------------------------------------------
------------------------------------------------------------
------------------------------------------------------------
------------------------------------------------------------
------------------------------------------------------------
------------------------------------------------------------
------------------------------------------------------------
------------------------------------------------------------
------------------------------------------------------------
------------------------------------------------------------
------------------------------------------------------------
------------------------------------------------------------
------------------------------------------------------------
------------------------------------------------------------
------------------------------------------------------------
------------------------------------------------------------
------------------------------------------------------------
------------------------------------------------------------
------------------------------------------------------------
------------------------------------------------------------
------------------------------------------------------------
------------------------------------------------------------
------------------------------------------------------------
-------------------------------------------------E--------W-
--------------------------------------------GRPAG-DITHLV----
-----------------------VSTNA-----G--------SHAPGT------------
--------------DVR-------------------LVS--------------LLGL-RH
----DVLRTVLQLNR--------CASGCAALRLAKDL------------A-----ENNR-
------------------------------------------------------------
------------------------------------------------------------
------------------------------------------------------------
------------------------------------------------------------
------------------------------------------------------------
------------------------------------------------------------
------------------------------------------------------------
------------------------------------------------------------
------------------------------------------------------------
------------------------------------------------------------
------------------------------------------------------------
------------------------------------------------------------
------------------------------------------------------------
------------------------------------------------------------
------------------------------------------------------------
------------------------------------------------------------
------------------------------------------------------------
------------------------------------------------------------
-------------------------------------
>MC_Traes_7DS_7C63C9ECB
------------------------------------------------------------
------------------------------------------------------------
------------------------------------------------------------
------------------------------------------------------------
------------------------------------------------------------
------------------------------------------------------------
------------------------------------------------------------
------------------------------------------------------------
------------------------------------------------------------
------------------------------------------------------------
------------------------------------------------------------
------------------------------------------------------------
------------------------------------------------------------
------------------------------------------------------------
------------------------------------------------------------
------------------------------------------------------------
------------------------------------------------------------
------------------------------------------------------------
------------------------------------------------------------
------------------------------------------------------------
------------------------------------------------------------
------------------------------------------------------------
------------------------------------------------------------
------------------------------------------------------------
------------------------------------------------------------
---------------------------------------------A-IAE--------W-
--------------------------------------------GRPAG-DITHLV----
-----------------------VSTNA-----G--------SHAPGT------------
--------------DVR-------------------LVS--------------LLGL-RH
----DVLRTVLQLNG--------CASGCAALRLAKDL------------A-----ENNRG
------------------------------------------------------------
ARV---------LVACVE-L-T--------------------V-----------------
------------------------------------------------------------
------------------------------------------------------------
------------------------------------------------------------
------------------------------------------------------------
------------------------------------------------------------
------------------------------------------------------------
------------------------------------------------------------
------------------------------------------------------------
------------------------------------------------------------
------------------------------------------------------------
------------------------------------------------------------
------------------------------------------------------------
------------------------------------------------------------
------------------------------------------------------------
------------------------------------------------------------
------------------------------------------------------------
-------------------------------------
>MC_Traes_7DS_4DC1C5126
------------------------------------------------------------
------------------------------------------------------------
------------------------------------------------------------
------------------------------------------------------------
------------------------------------------------------------
-----------------------------------------------------MASSSSI
P-----------------------------------------------------------
---ATTVRGIRVA-Q-----RADG------------------------------------
------------------------------------------------------------
------------------------------------------------------------
------------------------------------------------------------
---------------------------------------------------------P--
------------------------------------------------------------
------------------------------------------------------------
------------------------------------------------------------
------------------------------------------------------------
-----AA---VLAIG-------------------------------------------TA
------------------------------------------------------------
---NPPHC-----------------------------------------------VPQGD
-----YPDY------------------------YFRVTN-S-------------------
-DHLTD---------------------------------L-KPT----------------
-------FAKL-----------CG------------------------------------
------MTGIG--------------------------------RRFF-------------
-H-------------HTDE-----------------------------------------
------------------------------------------------------------
------------------------------------------------------------
------------------------------------------------------------
------------------------------------------------------------
------------------------------------------------------------
------------------------------------------------------------
------------------------------------------------------------
------------------------------------------------------------
------------------------------------------------------------
------------------------------------------------------------
------------------------------------------------------------
------------------------------------------------------------
------------------------------------------------------------
------------------------------------------------------------
------------------------------------------------------------
------------------------------------------------------------
------------------------------------------------------------
------------------------------------------------------------
------------------------------------------------------------
------------------------------------------------------------
------------------------------------------------------------
------------------------------------------------------------
------------------------------------------------------------
------------------------------------------------------------
-------------------------------------
>MC_Traes_2DL_1726DF6F1
------------------------------------------------------------
------------------------------------------------------------
------------------------------------------------------------
------------------------------------------------------------
------------------------------------------------------------
-----------------------------------------------------MAGS---
------------------------------------------------------------
---SPKVSEIRCG-Q-----RAEG------------------------------------
------------------------------------------------------------
------------------------------------------------------------
------------------------------------------------------------
---------------------------------------------------------S--
------------------------------------------------------------
------------------------------------------------------------
------------------------------------------------------------
------------------------------------------------------------
-----AA---MLAIG-------------------------------------------TA
------------------------------------------------------------
---NPANK-----------------------------------------------VSQEE
-----YPDY------------------------YFRVTK-S-------------------
-EHLTD---------------------------------H-KDT----------------
-------FKII-----------CG------------------------------------
------LTGTE--------------------------------NRFF-------------
-Y-------------HTDEL-------------------------LNS------------
------------------------------------------------------------
------------------------------------------------------------
------------------------------------------------------------
------------------------------------------------------------
------------------------------------------------------------
------------------------------------------------------------
------------------------------------------------------------
------------------------------------------------------------
------------------------------------------------------------
------------------------------------------------------------
------------------------------------------------------------
------------------------------------------------------------
------------------------------------------------------------
------------------------------------------------------------
------------------------------------------------------------
------------------------------------------------------------
------------------------------------------------------------
------------------------------------------------------------
------------------------------------------------------------
------------------------------------------------------------
------------------------------------------------------------
------------------------------------------------------------
------------------------------------------------------------
------------------------------------------------------------
-------------------------------------
>MC_Traes_2DS_344FD1DE8
------------------------------------------------------------
------------------------------------------------------------
------------------------------------------------------------
------------------------------------------------------------
------------------------------------------------------------
-----------------------------------------------------MAGS---
------------------------------------------------------------
---SPKVSEIRCA-Q-----RAEG------------------------------------
------------------------------------------------------------
------------------------------------------------------------
------------------------------------------------------------
---------------------------------------------------------S--
------------------------------------------------------------
------------------------------------------------------------
------------------------------------------------------------
------------------------------------------------------------
-----AA---MLAIG-------------------------------------------TA
------------------------------------------------------------
---NPANK-----------------------------------------------VSQEE
-----YPDY------------------------YFRVTK-S-------------------
-EHLTD---------------------------------H-KDT----------------
-------FKII-----------CG------------------------------------
------LTGTE--------------------------------NRFF-------------
-Y-------------HTDEL-------------------------LNSHP----------
-VLLDHTS-PSRE--------ARHDIV-----------AKA----------------APE
-LA-------AAA-----------------------------AKKA-IAN--------W-
--------------------------------------------GRPAS-DITHLI----
-----------------------VSTNS-----D--------AGAPSA------------
--------------DVR-------------------LVS--------------LLGL-RA
----DVCRTMLHLNG--------CFAGCSALRLAKDL------------A-----ENNRG
------------------------------------------------------------
ARV---------LVACVE-L-A--------------------ISGFC-------------
------------------------------------------------------------
-------------------------SP------GE-------------------------
--------------------------------------------------------GDCL
DT----------LITHA-------------------------------------------
------------------------------------------------------------
---------------------LF-----G-------------------------------
----------------------------------------D-------------------
------------------------------------------------------------
------------------------------------------------------------
------------------------------------------------------------
------------------------------------------------------------
------------------------------------------------------------
------------------------------------------------------------
------------------------------------------------------------
------------------------------------------------------------
------------------------------------------------------------
-------------------------------------
>MC_Traes_6BS_FCCDA25E1
------------------------------------------------------------
------------------------------------------------------------
------------------------------------------------------------
------------------------------------------------------------
------------------------------------------------------------
-----------------------------------------------------MAGS---
------------------------------------------------------------
---SPKVSEIRCA-Q-----RAEG------------------------------------
------------------------------------------------------------
------------------------------------------------------------
------------------------------------------------------------
---------------------------------------------------------S--
------------------------------------------------------------
------------------------------------------------------------
------------------------------------------------------------
------------------------------------------------------------
-----AA---MLAIG-------------------------------------------TA
------------------------------------------------------------
---NPANK-----------------------------------------------VSQEE
-----YPDY------------------------YFRVTK-S-------------------
-EHLTD---------------------------------H-KDT----------------
-------FKII-----------CG------------------------------------
------LTGTE--------------------------------NRFF-------------
-Y-------------HTDEL-------------------------LNSHP----------
-VLLDNTS-PSRE--------ARHDIV-----------AKA----------------APE
-LA-------AAA-----------------------------AKKA-IAK--------W-
--------------------------------------------GRPAS-DITHLI----
-----------------------VSTNS-----D--------AGAPSA------------
--------------DVR-------------------LVS--------------LLGL-RA
----DVCRTMLHLNG---------------------------------------------
------------------------------------------------------------
------------------------------------------------------------
------------------------------------------------------------
------------------------------------------------------------
------------------------------------------------------------
------------------------------------------------------------
------------------------------------------------------------
------------------------------------------------------------
------------------------------------------------------------
------------------------------------------------------------
------------------------------------------------------------
------------------------------------------------------------
------------------------------------------------------------
------------------------------------------------------------
------------------------------------------------------------
------------------------------------------------------------
------------------------------------------------------------
------------------------------------------------------------
-------------------------------------
>MC_Traes_3B_FC275A64D
------------------------------------------------------------
------------------------------------------------------------
------------------------------------------------------------
------------------------------------------------------------
------------------------------------------------------------
------------------------------------------------------------
------------------------------------------------------------
------------------------------------------------------------
------------------------------------------------------------
------------------------------------------------------------
------------------------------------------------------------
------------------------------------------------------------
------------------------------------------------------------
------------------------------------------------------------
------------------------------------------------------------
------------------------------------------------------------
----------MLAIG-------------------------------------------TA
------------------------------------------------------------
---NPANK-----------------------------------------------VSQEE
-----YPDY------------------------YFRVTK-S-------------------
-EHLTD---------------------------------H-KDT----------------
-------FKII-----------CG------------------------------------
------LTGTE--------------------------------NRFF-------------
-Y-------------HTDEL-------------------------LNSHP----------
-VLLDNTS-PSRE--------ARHDIV-----------AKA----------------APE
-LA-------AAA-----------------------------AKKA-IAK--------W-
--------------------------------------------GRPAS-DITHLI----
-----------------------VSTNS-----D--------AGAPSA------------
--------------DVR-------------------LVS--------------LLGL-RA
----DVCRTMLHLNG--------CFAGCSALRLAKDL------------A-----ENNCG
------------------------------------------------------------
A-----------------------------------------------------------
------------------------------------------------------------
------------------------------------------------------------
------------------------------------------------------------
------------------------------------------------------------
------------------------------------------------------------
------------------------------------------------------------
------------------------------------------------------------
------------------------------------------------------------
------------------------------------------------------------
------------------------------------------------------------
------------------------------------------------------------
------------------------------------------------------------
------------------------------------------------------------
------------------------------------------------------------
------------------------------------------------------------
------------------------------------------------------------
-------------------------------------
>MC_Traes_6AL_2B1E9CA23
------------------------------------------------------------
------------------------------------------------------------
------------------------------------------------------------
------------------------------------------------------------
------------------------------------------------------------
-----------------------------------------------------MGSVPAA
------------------------------------------------------------
---TPSVREICRA-Q-----RADG------------------------------------
------------------------------------------------------------
------------------------------------------------------------
------------------------------------------------------------
---------------------------------------------------------P--
------------------------------------------------------------
------------------------------------------------------------
------------------------------------------------------------
------------------------------------------------------------
-----AA---VLAIG-------------------------------------------TA
------------------------------------------------------------
---NPAHC-----------------------------------------------VPQDE
-----FPDF------------------------YFRATN-S-------------------
-DHLTA---------------------------------L-KGK----------------
-------FKRV-----------FQ------------------------------------
------KLGVE--------------------------------RRYL-------------
-H-------------HTEEL-------------------------LRAHP----------
-EFLDDEA-ASLD--------ARLDIV-----------ATA----------------VPE
-LA-------AEA-----------------------------SKKA-IAE--------W-
--------------------------------------------GRPAA-DITHLV----
-----------------------VTTNS-----G--------AHIPGV------------
--------------DFR-------------------LIA--------------LLGL-RP
----SVRRTMLYLNG--------CFAGSAALRLAKDL------------A-----ENNRG
------------------------------------------------------------
ARV---------LVVCAE-L-T--------------------LMLFN-------------
------------------------------------------------------------
-------------------------GP------KE-------------------------
--------------------------------------------------------G-SF
ER----------LIHQG-------------------------------------------
------------------------------------------------------------
---------------------LX-----XX-------------RRRRRRRP---------
----------AEPRRARPV--------------------RDG------------------
-------------------------------------VRRADGYPGLRRRHHHAHHQGRV
RRQHLHEGGPGVHRRQRR---AVPPRL-------AGAA-----------R-RRREMERP-
------------------------------------------------------------
L--LGGAPRV-V---------------------------------------------CH-
-------------------------------------------------TGP--------
-------H----------------------------------------------------
------------------------------------------------------------
------------------------------------------------------------
------------------------------------------------------------
-------------------------------------
>MC_Traes_6DL_B3E4E18C9
------------------------------------------------------------
------------------------------------------------------------
------------------------------------------------------------
------------------------------------------------------------
------------------------------------------------------------
-----------------------------------------------------MGSVPAA
------------------------------------------------------------
---TPSVREIWRA-Q-----RADG------------------------------------
------------------------------------------------------------
------------------------------------------------------------
------------------------------------------------------------
---------------------------------------------------------P--
------------------------------------------------------------
------------------------------------------------------------
------------------------------------------------------------
------------------------------------------------------------
-----AA---VLAIG-------------------------------------------TA
------------------------------------------------------------
---NPAHC-----------------------------------------------VPQDE
-----FPDF------------------------YFRATN-S-------------------
-DHLTA---------------------------------L-KGK----------------
-------FKRV-----------FQ------------------------------------
------KLGVE--------------------------------KRYL-------------
-H-------------HTEEL-------------------------LRAHP----------
-EFLDDEA-ASLD--------ARLDIV-----------ATA----------------VPE
-LA-------AEA-----------------------------SKKA-ISE--------W-
--------------------------------------------G---------------
------------------------------------------------------------
------------------------------------------------------------
------------------------------------------------------------
------------------------------------------------------------
------------------------------------------------------------
------------------------------------------------------------
------------------------------------------------------------
------------------------------------------------------------
------------------------------------------------------------
------------------------------------------------------------
------------------------------------------------------------
------------------------------------------------------------
------------------------------------------------------------
------------------------------------------------------------
------------------------------------------------------------
------------------------------------------------------------
------------------------------------------------------------
------------------------------------------------------------
------------------------------------------------------------
------------------------------------------------------------
------------------------------------------------------------
-------------------------------------
>MC_Traes_7DS_C62CB461A
------------------------------------------------------------
------------------------------------------------------------
------------------------------------------------------------
------------------------------------------------------------
------------------------------------------------------------
-----------------------------------------------------MANT---
------------------------------------------------------------
---TANAREIRRL-Q-----RADG------------------------------------
------------------------------------------------------------
------------------------------------------------------------
------------------------------------------------------------
---------------------------------------------------------P--
------------------------------------------------------------
------------------------------------------------------------
------------------------------------------------------------
------------------------------------------------------------
-----AA---MLAIG-------------------------------------------TA
------------------------------------------------------------
---NPPNC-----------------------------------------------VSQDE
-----YPEY------------------------YFRVTK-S-------------------
-EHLAE--------------------------------KL-TDT----------------
-------LKII-----------CA------------------------------------
------LTGNE--------------------------------RRFI-------------
-Y-------------NTEKM-------------------------LSAHP----------
-EFLDRAL-PSLE--------QRLAIV-----------AAA----------------APE
-LL-------AAA-----------------------------ATKA-IAI--------W-
--------------------------------------------GRPAT-DITHLV----
-----------------------VVTNS-----G--------AGAPSA------------
--------------DVH-------------------------------------------
------------------------------------------------------------
------------------------------------------------------------
------------------------------------------------------------
------------------------------------------------------------
------------------------------------------------------------
------------------------------------------------------------
------------------------------------------------------------
------------------------------------------------------------
------------------------------------------------------------
------------------------------------------------------------
------------------------------------------------------------
------------------------------------------------------------
------------------------------------------------------------
------------------------------------------------------------
------------------------------------------------------------
------------------------------------------------------------
------------------------------------------------------------
------------------------------------------------------------
------------------------------------------------------------
-------------------------------------
>MC_Traes_2DS_75924C42A
------------------------------------------------------------
------------------------------------------------------------
------------------------------------------------------------
------------------------------------------------------------
------------------------------------------------------------
-----------------------------------------------------MGSNTL-
------------------------------------------------------------
----TSMHEIRRL-Q-----RAEG------------------------------------
------------------------------------------------------------
------------------------------------------------------------
------------------------------------------------------------
---------------------------------------------------------P--
------------------------------------------------------------
------------------------------------------------------------
------------------------------------------------------------
------------------------------------------------------------
-----AA---ILAVG-------------------------------------------TA
------------------------------------------------------------
---NPPNC-----------------------------------------------VSQEE
-----YPDY------------------------YFRVTK-S-------------------
-EHLTD---------------------------------L-KQK----------------
-------LKSF-----------CK------------------------------------
------QKEI--------------------------------------------------
------------------------------------------------------------
------------------------------------------------------------
-----------------------------------------------IYR--------W-
--------------------------------------------KYSAY-----------
------------------------------------------------------------
------------------------------------------------------------
------------------------------------------------------------
------------------------------------------------------------
------------------------------------------------------------
------------------------------------------------------------
------------------------------------------------------------
------------------------------------------------------------
------------------------------------------------------------
------------------------------------------------------------
------------------------------------------------------------
------------------------------------------------------------
------------------------------------------------------------
------------------------------------------------------------
------------------------------------------------------------
------------------------------------------------------------
------------------------------------------------------------
------------------------------------------------------------
------------------------------------------------------------
------------------------------------------------------------
------------------------------------------------------------
-------------------------------------
>LH_XP_021317770.1
------------------------------------------------------------
------------------------------------------------------------
------------------------------------------------------------
------------------------------------------------------------
------------------------------------------------------------
-----------------------------------------------------MATIAQQ
------------------------------------------------------------
---VTLLEDLRRA-Q-----RANG------------------------------------
------------------------------------------------------------
------------------------------------------------------------
------------------------------------------------------------
---------------------------------------------------------P--
------------------------------------------------------------
------------------------------------------------------------
------------------------------------------------------------
------------------------------------------------------------
-----AA---VLAIG-------------------------------------------TA
------------------------------------------------------------
---TPANC-----------------------------------------------VLQDH
-----FPDW------------------------YFRVTR-C-------------------
-DHLTK---------------------------------L-KSK----------------
-------MTRI-----------CD------------------------------------
------KSGTK--------------------------------KRYF-------------
-H-------------HTEET-------------------------IGWHP----------
-EFLDRAL-PSLG--------ARLRTT-----------ADA----------------AAE
-LA-------AAA-----------------------------AGAA-IAE--------W-
--------------------------------------------GRPAV-DITHLV----
-----------------------VATNS-----G--------ADEPGA------------
--------------DLR-------------------LAL--------------LLGL-GP
----TVRRTLLYLHG--------CSAGLVAIRVARDI------------A-----ENNRS
------------------------------------------------------------
ARV---------LVACAH-A-V--------------------LLTFG-------------
------------------------------------------------------------
-------------------------AP------DE-------------------------
--------------------------------------------------------ARL-
DA----------LVTSA-------------------------------------------
------------------------------------------------------------
---------------------LF-----A-------------------------------
----------------------------------------DGAG----------------
---A--------------------------------VVVGAD------------------
---------PVLP------------------------------------------LERP-
------------------------------------------------------------
VFHLV-------------------------------------------------------
------------------------------------------------------------
-------HVLR-------------------------------------------------
----IETAKSV--------------------VR---------------------------
---------------IYGWYF---------------------------------------
------------------------------------------------------------
-------------------------------------
>IL_RLM42089.1
------------------------------------------------------------
------------------------------------------------------------
------------------------------------------------------------
------------------------------------------------------------
------------------------------------------------------------
----------------------------------------------------MVAST---
------------------------------------------------------------
---LAKIGEIRRA-Q-----RADG------------------------------------
------------------------------------------------------------
------------------------------------------------------------
------------------------------------------------------------
---------------------------------------------------------P--
------------------------------------------------------------
------------------------------------------------------------
------------------------------------------------------------
------------------------------------------------------------
-----AA---MLGIG-------------------------------------------TA
------------------------------------------------------------
---NPTNY-----------------------------------------------VLQEE
-----FPDY------------------------YFRVTN-K-------------------
-EHLTD---------------------------------L-KDT----------------
-------FKKL-----------CH------------------------------------
------F--------------------------------------FF-------------
-A-------------KFD------------------------------------------
----------YLE--------LRKFSN-----------LI--------------------
------------------------------------------------------------
------------------------------------------------------------
------------------------------------------------------------
------------------------------------------------------------
------------------------------------------------------------
------------------------------------------------------------
------------------------------------------------------------
------------------------------------------------------------
------------------------------------------------------------
------------------------------------------------------------
------------------------------------------------------------
------------------------------------------------------------
------------------------------------------------------------
------------------------------------------------------------
------------------------------------------------------------
------------------------------------------------------------
------------------------------------------------------------
------------------------------------------------------------
------------------------------------------------------------
------------------------------------------------------------
------------------------------------------------------------
------------------------------------------------------------
------------------------------------------------------------
-------------------------------------
>IV_2KG104316
------------------------------------------------------------
------------------------------------------------------------
------------------------------------------------------------
------------------------------------------------------------
------------------------------------------------------------
-----------------------------------------------------MATT---
------------------------------------------------------------
---LATLREIRRA-Q-----RADG------------------------------------
------------------------------------------------------------
------------------------------------------------------------
------------------------------------------------------------
---------------------------------------------------------P--
------------------------------------------------------------
------------------------------------------------------------
------------------------------------------------------------
------------------------------------------------------------
-----AA---MLGIG-------------------------------------------TA
------------------------------------------------------------
---NPAHC-----------------------------------------------VLQEE
-----FPDY------------------------YFRVTN-K-------------------
-EHLTD---------------------------------L-KET----------------
-------FKKL-------------------------------------------------
------------------------------------------------------------
-----------------------------------------------YGP----------
----------AMD--------VQC------------------------------------
------------------------------------------------------------
------------------------------------------------------------
------------------------------------------------------------
------------------------------------------------------------
------------------------------------------------------------
------------------------------------------------------------
------------------------------------------------------------
------------------------------------------------------------
------------------------------------------------------------
------------------------------------------------------------
------------------------------------------------------------
------------------------------------------------------------
------------------------------------------------------------
------------------------------------------------------------
------------------------------------------------------------
------------------------------------------------------------
------------------------------------------------------------
------------------------------------------------------------
------------------------------------------------------------
------------------------------------------------------------
------------------------------------------------------------
------------------------------------------------------------
------------------------------------------------------------
-------------------------------------
>IV_2NG024900
------------------------------------------------------------
------------------------------------------------------------
------------------------------------------------------------
------------------------------------------------------------
------------------------------------------------------------
-----------------------------------------------------MATT---
------------------------------------------------------------
---LATLREIRHA-Q-----RADG------------------------------------
------------------------------------------------------------
------------------------------------------------------------
------------------------------------------------------------
---------------------------------------------------------P--
------------------------------------------------------------
------------------------------------------------------------
------------------------------------------------------------
------------------------------------------------------------
-----AA---MLGIG-------------------------------------------TA
------------------------------------------------------------
---NPTNY-----------------------------------------------VLQEE
-----FPDY------------------------YFRVTN-K-------------------
-EHLTD---------------------------------L-KDT----------------
-------FKKL-----------CR------------------------------------
------IAGLE--------------------------------KRFF-------------
-H-------------HTEQL-------------------------LNANP----------
-AFVQGTP-TALD--------ARLEGR-----------GRQ----------------PPP
------------------------------------------------------------
---------------------------------------------RP-------------
------------------------------------------------------------
------------------------------------------------------------
------------------------------------------------------------
------------------------------------------------------------
------------------------------------------------------------
------------------------------------------------------------
------------------------------------------------------------
------------------------------------------------------------
------------------------------------------------------------
------------------------------------------------------------
------------------------------------------------------------
------------------------------------------------------------
------------------------------------------------------------
------------------------------------------------------------
------------------------------------------------------------
------------------------------------------------------------
------------------------------------------------------------
------------------------------------------------------------
------------------------------------------------------------
------------------------------------------------------------
------------------------------------------------------------
-------------------------------------
>PZ_Rhsim09G0036300
------------------------------------------------------------
------------------------------------------------------------
------------------------------------------------------------
------------------------------------------------------------
------------------------------------------------------------
------------------------------------------------------------
------------------------------------------------------------
---MVSVEDARKA-Q-----RAEG------------------------------------
------------------------------------------------------------
------------------------------------------------------------
------------------------------------------------------------
---------------------------------------------------------P--
------------------------------------------------------------
------------------------------------------------------------
------------------------------------------------------------
------------------------------------------------------------
-----AT---IKAIG-------------------------------------------TS
------------------------------------------------------------
---TPPNC-----------------------------------------------VDQST
-----YPNY------------------------YFRIIK-S-------------------
-AHMTE---------------------------------L-KEK----------------
-------FQRI-----------SH------------------------------------
------PSTTALSS-----------------------------TRIT-------------
------------------------------------------------------------
---------PSF------------------------------------------------
------------------------------------------------------------
-----------------------------------------------------HL-----
------------------------CMTA-----GHSTATAFSVSTFSA------------
--------------DPS------------------PLA----------------------
------------------------------------------------------------
------------------------------------------------------------
------------------------------------------------------------
------------------------------------------------------------
------------------------------------------------------------
------------------------------------------------------------
------------------------------------------------------------
------------------------------------------------------------
------------------------------------------------------------
------------------------------------------------------------
------------------------------------------------------------
------------------------------------------------------------
------------------------------------------------------------
------------------------------------------------------------
------------------------------------------------------------
------------------------------------------------------------
------------------------------------------------------------
------------------------------------------------------------
------------------------------------------------------------
-------------------------------------
>ED_XP_018728219.1
------------------------------------------------------------
------------------------------------------------------------
------------------------------------------------------------
-----------------------------------------MHSACVPLV----------
------------------------------------------------------------
--------------------------------------------------GRGREPVAAI
TGYIEVPN----------------------------------------------TG----
PREMVSVEKIREN-Q-----RAKG------------------------------------
------------------------------------------------------------
------------------------------------------------------------
------------------------------------------------------------
---------------------------------------------------------P--
------------------------------------------------------------
------------------------------------------------------------
------------------------------------------------------------
------------------------------------------------------------
-----AT---ILAIG-------------------------------------------TA
------------------------------------------------------------
---NPANC-----------------------------------------------MYQDE
-----FPDY------------------------YFRMTK-S-------------------
-EHMTA---------------------------------L-KQK----------------
-------FIRIYW------D-SLK------------------------------------
------STTAQ--------------------------------KSLR-------------
-Y-------------FSQFICQGLFIAGVDTSTSSLEWAMA---ELLHNP----------
-EKIERAH-EELDQVAHGNEGTLQEPD-----------IAR----------------LPY
-LQAI----VKETLRLHPPVPFLIPHKAESDVQICRFQIPRHAQVL-VNV--------WT
MGRDPSIWPDPGSFVPERFVGREIDFKGRDFELIPFGSGRRICPGMPLAYRMVHSILAFL
LRSFDW-KLEQGVRPKEMDMTEKFGIT----L-Q--------------------------
------------------------------------KAT--------------PLRA-IP
----------------------------MKVRL---------------------------
------------------------------------------------------------
------------------------------------------------------------
------------------------------------------------------------
------------------------------------------------------------
------------------------------------------------------------
------------------------------------------------------------
------------------------------------------------------------
------------------------------------------------------------
------------------------------------------------------------
------------------------------------------------------------
------------------------------------------------------------
------------------------------------------------------------
------------------------------------------------------------
------------------------------------------------------------
------------------------------------------------------------
------------------------------------------------------------
------------------------------------------------------------
------------------------------------------------------------
-------------------------------------
>IN_XP_024364232.1
------------------------------------------------------------
------------------------------------------------------------
------------------------------------------------------------
------------------------------------------------------------
------------------------------------------------------------
-----------------------------------------------------MAPSGEV
DVQGA-------------------------------------------------------
---ATRSALPRGQ-P-----RAEG------------------------------------
------------------------------------------------------------
------------------------------------------------------------
------------------------------------------------------------
---------------------------------------------------------P--
------------------------------------------------------------
------------------------------------------------------------
------------------------------------------------------------
------------------------------------------------------------
-----AC---VLGVG-------------------------------------------TA
------------------------------------------------------------
---VPPAE-----------------------------------------------FLQSE
-----YPDF------------------------FFNITN-C-------------------
-GEKDA---------------------------------L-KAK----------------
-------FKRI-----------CD------------------------------------
------KSGIR--------------------------------KRHM-------------
-F-------------LTEEV-------------------------LKANP----------
-GICTYME-PSLN--------VRHDIV-----------VVQ----------------VPK
-LA-------AEA-----------------------------AQRA-IKE--------W-
--------------------------------------------GARKS-DITHIS----
-----------------------FKSGAMKGLPS--------------------------
------------------------------------TVC--------------IRVM-LP
----MIARNVSVCQGSVC--GLLCVVSYHEIRFTTGI------------Q-----GCY--
------------------------------------------------------------
------------------------------------------------------------
------------------------------------------------------------
------------------------------------------------------------
------------------------------------------------------------
------------------------------------------------------------
------------------------------------------------------------
------------------------------------------------------------
------------------------------------------------------------
------------------------------------------------------------
------------------------------------------------------------
------------------------------------------------------------
------------------------------------------------------------
------------------------------------------------------------
------------------------------------------------------------
------------------------------------------------------------
------------------------------------------------------------
------------------------------------------------------------
-------------------------------------
>IN_XP_024368522.1
------------------------------------------------------------
------------------------------------------------------------
------------------------------------------------------------
------------------------------------------------------------
------------------------------------------------------------
-----------------------------------------------------MAPSGEV
DVQGA-------------------------------------------------------
---ATRSALPRGQ-P-----RAEG------------------------------------
------------------------------------------------------------
------------------------------------------------------------
------------------------------------------------------------
---------------------------------------------------------P--
------------------------------------------------------------
------------------------------------------------------------
------------------------------------------------------------
------------------------------------------------------------
-----AC---VLGVG-------------------------------------------TA
------------------------------------------------------------
---VPPAE-----------------------------------------------FLQSE
-----YPDF------------------------FFNITN-C-------------------
-GEKDA---------------------------------L-KAK----------------
-------FKRI-----------CK------------------------------------
------------------------------------------------------------
---------------STSTV----------------------------------------
------------------------------------------------------------
------------------------------------------------------------
------------------------------------------------------------
------------------------------------------------------------
------------------------------------------------------------
------------------------------------------------------------
------------------------------------------------------------
------------------------------------------------------------
------------------------------------------------------------
------------------------------------------------------------
------------------------------------------------------------
------------------------------------------------------------
------------------------------------------------------------
------------------------------------------------------------
------------------------------------------------------------
------------------------------------------------------------
------------------------------------------------------------
------------------------------------------------------------
------------------------------------------------------------
------------------------------------------------------------
------------------------------------------------------------
------------------------------------------------------------
------------------------------------------------------------
------------------------------------------------------------
-------------------------------------
>IN_XP_024389788.1
------------------------------------------------------------
------------------------------------------------------------
------------------------------------------------------------
------------------------------------------------------------
------------------------------------------------------------
-----------------------------------------------------MAPAGEV
EAEVR-------------------------------------------------------
---ARRAVLPKGQ-P-----RAEG------------------------------------
------------------------------------------------------------
------------------------------------------------------------
------------------------------------------------------------
---------------------------------------------------------P--
------------------------------------------------------------
------------------------------------------------------------
------------------------------------------------------------
------------------------------------------------------------
-----AC---VSRNG-------------------------------------------TA
------------------------------------------------------------
---VPSTE-----------------------------------------------FLKSD
-----YPDF------------------------FFNITN-T-------------------
-CDKEA---------------------------------L-KVK----------------
-------FKRI-----------CD------------------------------------
------KSCIR--------------------------------KRHM-------------
-F-------------LTEKV-------------------------LKANP----------
-GICTYMQ-PSLN--------VRHDIV-----------VVQ----------------VPK
-LA-------AEA-----------------------------AQKA-IKE--------W-
--------------------------------------------GGRKS-NINHIV----
-----------------------FATTS-----G--------------------------
------------------------------------------------------------
------------------------------------------------------------
------------------------------------------------------------
-------------------V----------------------------------------
------------------------------------------------------------
------------------------------------------------------------
------------------------------------------------------------
------------------------------------------------------------
------------------------------------------------------------
--------------------NML-------------------------------------
------------------------------------------------------------
------------------------------------------------------------
------------------------------------------------------------
------------------------------------------------------------
------------------------------------------------------------
------------------------------------------------------------
------------------------------------------------------------
------------------------------------------------------------
------------------------------------------------------------
------------------------------------------------------------
-------------------------------------
>MI_PON90189.1
------------------------------------------------------------
------------------------------------------------------------
------------------------------------------------------------
------------------------------------------------------------
------------------------------------------------------------
-----------------------------------------------------MATVEKI
QP----------------------------------------------------------
-----------VN-P-----RGKG------------------------------------
------------------------------------------------------------
------------------------------------------------------------
------------------------------------------------------------
---------------------------------------------------------V--
------------------------------------------------------------
------------------------------------------------------------
------------------------------------------------------------
------------------------------------------------------------
-----AS---ILAIG-------------------------------------------TT
------------------------------------------------------------
---NPNNV-----------------------------------------------VYQAD
-----YPDY------------------------YFNITN-S-------------------
-EDKPK---------------------------------L-KEK----------------
-------FKRI-----------CK------------------------------------
------KNITF--------------------------------KL---------------
------------------------------------------------------------
------------------------------------------------------------
------------------------------------------------------------
------------------------------------------------------------
------------------------------------------------------------
------------------------------------------------------------
------------------------------------------------------------
------------------------------------------------------------
------------------------------------------------------------
------------------------------------------------------------
------------------------------------------------------------
------------------------------------------------------------
------------------------------------------------------------
------------------------------------------------------------
------------------------------------------------------------
------------------------------------------------------------
------------------------------------------------------------
------------------------------------------------------------
------------------------------------------------------------
------------------------------------------------------------
------------------------------------------------------------
------------------------------------------------------------
------------------------------------------------------------
------------------------------------------------------------
------------------------------------------------------------
-------------------------------------
>MI_PON95094.1
------------------------------------------------------------
------------------------------------------------------------
------------------------------------------------------------
------------------------------------------------------------
------------------------------------------------------------
-----------------------------------------------------MGTVDKI
QA----------------------------------------------------------
-----------GN-P-----RAQG------------------------------------
------------------------------------------------------------
------------------------------------------------------------
------------------------------------------------------------
---------------------------------------------------------V--
------------------------------------------------------------
------------------------------------------------------------
------------------------------------------------------------
------------------------------------------------------------
-----AS---ILAIG-------------------------------------------TA
------------------------------------------------------------
---NPFNT-----------------------------------------------VIQAD
-----YPDY------------------------YFKVTN-S-------------------
-EDKTK---------------------------------L-KDK----------------
-------FKQI-----------CE------------------------------------
------KSMIK--------------------------------KRYM-------------
-D-------------LTEDI-------------------------LKANP----------
-NMCLYSA-PSLD--------VRHHLK-----------IKE---------------IIP-
------------------------------------------------------------
------------------------------------------------------------
------------------------------------------------------------
------------------------------------------------------------
------------------------------------------------------------
------------------------------------------------------------
------------------------------------------------------------
------------------------------------------------------------
------------------------------------------------------------
------------------------------------------------------------
------------------------------------------------------------
------------------------------------------------------------
------------------------------------------------------------
------------------------------------------------------------
------------------------------------------------------------
------------------------------------------------------------
------------------------------------------------------------
------------------------------------------------------------
------------------------------------------------------------
------------------------------------------------------------
------------------------------------------------------------
------------------------------------------------------------
------------------------------------------------------------
-------------------------------------
>MC_Traes_4AL_8883421A8
------------------------------------------------------------
------------------------------------------------------------
------------------------------------------------------------
-------------------------------------------SFDQPLAL-FALFF---
-----------------VRWSRKAT-----------------------------------
-----------------------------------------------------MASNSSI
P-----------------------------------------------------------
---ATTLSEIRVA-Q-----RADG------------------------------------
------------------------------------------------------------
------------------------------------------------------------
------------------------------------------------------------
---------------------------------------------------------P--
------------------------------------------------------------
------------------------------------------------------------
------------------------------------------------------------
------------------------------------------------------------
-----AA---VLAIG-------------------------------------------TA
------------------------------------------------------------
---NPPHC-----------------------------------------------VPQED
-----YPDY------------------------YFSVTK-S-------------------
-DHLTD---------------------------------L-KRT----------------
------------------------------------------------------------
------------------------------------------------------------
------------------------------------------------------------
------------------------------------------------------------
------------------------------------------------------------
------------------------------------------------------------
------------------------------------------------------------
------------------------------------------------------------
------------------------------------------------------------
------------------------------------------------------------
------------------------------------------------------------
------------------------------------------------------------
------------------------------------------------------------
------------------------------------------------------------
------------------------------------------------------------
------------------------------------------------------------
------------------------------------------------------------
------------------------------------------------------------
------------------------------------------------------------
------------------------------------------------------------
------------------------------------------------------------
------------------------------------------------------------
------------------------------------------------------------
------------------------------------------------------------
------------------------------------------------------------
------------------------------------------------------------
------------------------------------------------------------
-------------------------------------
>HH_ORUFI10G03910.1oru
------------------------------------------------------------
------------------------------------------------------------
------------------------------------------------------------
------------------------------------------------------------
------------------------------------------------------------
------------------------------------------------------MPGAAT
T-----------------------------------------------------------
---AVVGSR-RGT-Q-----HAEG------------------------------------
------------------------------------------------------------
------------------------------------------------------------
------------------------------------------------------------
---------------------------------------------------------P--
------------------------------------------------------------
------------------------------------------------------------
------------------------------------------------------------
------------------------------------------------------------
-----AT---IIAIG-------------------------------------------TA
------------------------------------------------------------
---NPANI-----------------------------------------------VPQDE
-----FADY------------------------YFGLTK-S-------------------
-EHLTE---------------------------------L-KDK----------------
-------MK---------------------------------------------------
------------------------------------------------------------
------------------------------------------------------------
------------------------------------------------------------
------------------------------------------------------------
------------------------------------------------------------
------------------------------------------------------------
------------------------------------------------------------
-------------------------------RIYVN------------------------
------------------------------------------------------------
------------------------------------------------------------
------------------------------------------------------------
------------------------------------------------------------
------------------------------------------------------------
------------------------------------------------------------
------------------------------------------------------------
------------------------------------------------------------
------------------------------------------------------------
------------------------------------------------------------
------------------------------------------------------------
------------------------------------------------------------
------------------------------------------------------------
------------------------------------------------------------
------------------------------------------------------------
------------------------------------------------------------
------------------------------------------------------------
------------------------------------------------------------
-------------------------------------
>IV_8KG261000
------------------------------------------------------------
------------------------------------------------------------
------------------------------------------------------------
------------------------------------------------------------
------------------------------------------------------------
-----------------------------------------------------MSPQASS
P-----------------------------------------------------------
---PPEANQLRWE-Q-----RADG------------------------------------
------------------------------------------------------------
------------------------------------------------------------
------------------------------------------------------------
---------------------------------------------------------P--
------------------------------------------------------------
------------------------------------------------------------
------------------------------------------------------------
------------------------------------------------------------
-----AC---VLAVG-------------------------------------------TA
------------------------------------------------------------
---NPANC-----------------------------------------------IPQDE
-----YADW------------------------YFRVTK-S-------------------
-DHLAH---------------------------------L-KDA----------------
-------MKKA-----------CK------------------------------------
------------------------------------------------------------
------------------------------------------------------------
------------------------------------------------------------
------------------------------------------------------------
------------------------------------------------------------
-----------------------FGTH---------------------------------
------------------------------------------------------------
-----------------------------TFRFF--------------------------
------------------------------------------------------------
------------------------------------------------------------
------------------------------------------------------------
------------------------------------------------------------
------------------------------------------------------------
------------------------------------------------------------
------------------------------------------------------------
------------------------------------------------------------
------------------------------------------------------------
------------------------------------------------------------
------------------------------------------------------------
------------------------------------------------------------
------------------------------------------------------------
------------------------------------------------------------
------------------------------------------------------------
------------------------------------------------------------
------------------------------------------------------------
------------------------------------------------------------
-------------------------------------
>NA_KMZ63616.1
------------------------------------------------------------
------------------------------------------------------------
------------------------------------------------------------
------------------------------------------------------------
------------------------------------------------------------
-----------------------------------------------------MSPASTI
EG----------------------------------------------------------
---------LRQA-Q-----RAKG------------------------------------
------------------------------------------------------------
------------------------------------------------------------
------------------------------------------------------------
---------------------------------------------------------P--
------------------------------------------------------------
------------------------------------------------------------
------------------------------------------------------------
------------------------------------------------------------
-----AN---VLAIA-------------------------------------------TE
------------------------------------------------------------
---VPANY-----------------------------------------------ILQED
-----YPDY------------------------YFRVTN-S-------------------
-KHLPH---------------------------------L-KDK----------------
-------LTRM-----------CE------------------------------------
------KSMVY--------------------------------KRHR-------------
-G-------------DSE----------------------------QESQ----------
-SVYVY------------------------------------------------------
------------------------------------------------------------
------------------------------------------------------------
---------------------------------G--------------------------
------------------------------------TVT---------------------
------------------------------------------------------------
------------------------------------------------------------
------------------------------------------------------------
------------------------------------------------------------
------------------------------------------------------------
------------------------------------------------------------
------------------------------------------------------------
------------------------------------------------------------
------------------------------------------------------------
------------------------------------------------------------
------------------------------------------------------------
------------------------------------------------------------
------------------------------------------------------------
------------------------------------------------------------
------------------------------------------------------------
------------------------------------------------------------
------------------------------------------------------------
------------------------------------------------------------
------------------------------------------------------------
-------------------------------------
>CB_Carg10132
------------------------------------------------------------
------------------------------------------------------------
------------------------------------------------------------
----------------------------------------MAHLA--PLTN-HTITN---
-----------------LVDIVKATGN------------------------APKASHYKH
K-----------------------------------------------FHAQSPSPQKTT
RGRSFHRNWVV----------------------------------------A-VKA----
VKKMTTIDKILKD-Q-----RAEG------------------------------------
------------------------------------------------------------
------------------------------------------------------------
------------------------------------------------------------
---------------------------------------------------------T--
------------------------------------------------------------
------------------------------------------------------------
------------------------------------------------------------
------------------------------------------------------------
-----AT---VMAIG-------------------------------------------TA
------------------------------------------------------------
---VPSNC-----------------------------------------------VQQTT
-----YPDY------------------------YFRITN-N-------------------
-EHKTE---------------------------------L-KHK----------------
-------FKRI-----------CK------------------------------------
------PTVLL--------------------------------SYFF-------------
---------------------------------------------LSG------------
------------------------------------------------------------
------------------------------------------------------------
------------------------------------------------------------
------------------------------------------------------------
------------------------------------------------------------
------------------------------------------------------------
------------------------------------------------------------
------------------------------------------------------------
------------------------------------------------------------
------------------------------------------------------------
------------------------------------------------------------
------------------------------------------------------------
------------------------------------------------------------
------------------------------------------------------------
------------------------------------------------------------
------------------------------------------------------------
------------------------------------------------------------
------------------------------------------------------------
------------------------------------------------------------
------------------------------------------------------------
------------------------------------------------------------
------------------------------------------------------------
------------------------------------------------------------
------------------------------------------------------------
-------------------------------------
>HA_XP_009758584.1
------------------------------------------------------------
------------------------------------------------------------
------------------------------------------------------------
------------------------------------------------------------
------------------------------------------------------------
------------------------------------------------------------
------------------------------------------------------------
---MATVKEIRRE-Q-----RAEG------------------------------------
------------------------------------------------------------
------------------------------------------------------------
------------------------------------------------------------
---------------------------------------------------------P--
------------------------------------------------------------
------------------------------------------------------------
------------------------------------------------------------
------------------------------------------------------------
-----AT---VLAIG-------------------------------------------TA
------------------------------------------------------------
---NPTNC-----------------------------------------------FDQNT
-----YPDY------------------------FFRVTN-S-------------------
-EHKTE---------------------------------L-KEK----------------
-------FKRMF------------------------------------------------
------------------------------------------------------------
-------------------------------SIAPMSVPLAVSTAPASVP----------
-ALVSTSS-PSIPVSTSSPS-------------------------------------IPS
-IAPLPSVHRTET--------------GSSSGSM--------TMRS-VTL--------EV
--------------------------------------------------PANHSL----
-----------------------LRKT------G--------------------------
------------------------------------RAD---------------------
------------------------------------------------------------
------------------------------------------------------------
------------------------------------------------------------
------------------------------------------------------------
------------------------------------------------------------
------------------------------------------------------------
------------------------------------------------------------
------------------------------------------------------------
------------------------------------------------------------
------------------------------------------------------------
------------------------------------------------------------
------------------------------------------------------------
------------------------------------------------------------
------------------------------------------------------------
------------------------------------------------------------
------------------------------------------------------------
------------------------------------------------------------
------------------------------------------------------------
------------------------------------------------------------
-------------------------------------
>FT_11G12280.1lpe
------------------------------------------------------------
------------------------------------------------------------
------------------------------------------------------------
------------------------------------------------------------
------------------------------------------------------------
------------------------------------------------------------
------------------------------------------------------------
--------------M-----AAIGS-----------------------------------
------------------------------------------------------------
------------------------------------------------------------
------------------------------------------------------------
--------------------------------------------------------CP--
------------------------------------------------------------
------------------------------------------------------------
------------------------------------------------------------
------------------------------------------------------------
-----ATSAAVLAIG-------------------------------------------TA
------------------------------------------------------------
---NPPSL-----------------------------------------------FPQEK
-----YADW------------------------YFRVTG-R-------------------
-EHLTG---------------------------------L-KAK----------------
-------MKRI-----------CE------------------------------------
------KSSIK--------------------------------KRHF-------------
-H-------------LTEEL-------------------------LADNP----------
-DFIDRTQ-PSLD--------ARLAMA-----------ATV----------------VPE
-LA-------AAA-----------------------------ARKA-IAE--------W-
--------------------------------------------GRPAD-DITHLV----
-----------------------VATSS--------------AGTMGA------------
--------------DVH-------------------LAA--------------LLGL-RP
----DVRRTLLFFQG--------CSAGAAALRHSTDT------------M-----DSMST
QELAQAESELYNHFFCYLKSMALKCAVDLGIPDAIHRLGGAAALPDIVAAVGVHPSKLPQ
VRR---------LMNVLT-I-S--------------------GVFVSN------------
------------------------------------------------------------
-------------------------GA------TDA------------------------
------------------------------------------------------------
DA----------VVYELT----------------------RSSRLL--------------
------------------------------------------------------------
---KWFR-AGGDGDTAAAKKSFF-----ELTHGV---------DR---------------
----------WEKNRE------------------------DGGDND--------------
---AFNLAMAADSRITME---------IFVREAGAGVLRGVGTLVD------VGGGHGNA
ARA-IAAAFPDVKC---------------------------------------TVMDLPH
VVS----------EAAADETVE-----------------F----------------VAGD
MFEHIPPADA-V---------------------------------------------LLK
LILHCW-------------------------------------------EDD--------
-------NCVK-------------------------------------------------
---ILRRCKEA--------------------ISAKG---------------------PGG
-----------KVIIIDGVMGFGERDMVHKETAALADLYMMYINGVERDEQQWKKI----
----------FLEAGF--SGYKVVAMLGLRSVLEV-------------------------
-----------------YP------------------
>HH_ORUFI11G16640.1oru
------------------------------------------------------------
------------------------------------------------------------
------------------------------------------------------------
------------------------------------------------------------
------------------------------------------------------------
------------------------------------------------------------
------------------------------------------------------------
------------------------------------------------------------
------------------------------------------------------------
------------------------------------------------------------
------------------------------------------------------------
------------------------------------------------------------
------------------------------------------------------------
------------------------------------------------------------
------------------------------------------------------------
------------------------------------------------------------
----------MLVIG-------------------------------------------TA
------------------------------------------------------------
---NPPNS-----------------------------------------------LSQEE
-----YTDW------------------------YFCVTN-S-------------------
-DHLTN---------------------------------L-KDK----------------
-------MKKI-----------CEFLITK-----------------------------YS
CVATGHRSGIK--------------------------------KRHF-------------
-H-------------HTDDT-------------------------FRDHP----------
-ELAVRDQ-PSLE--------TRQDIL-----------ATA----------------VPE
-LA-------AEA-----------------------------AASA-ITE--------W-
--------------------------------------------GRPAS-DVTHL-----
------------------------------------------------------------
------------------------------------------------------------
------------------------------LRHA--------------------------
-----------------------------------------------------------H
ARR---------------------------------------------------------
------------------------------------------------------------
------------------------------------------------------------
------------------------------------------------------------
------------------------------------------------------------
------------------------------------------------------------
------------------------------------------------------------
------------------------------------------------------------
------------------------------------------------------------
------------------------------------------------------------
------------------------------------------------------------
------------------------------------------------------------
------------------------------------------------------------
------------------------------------------------------------
------------------------------------------------------------
------------------------------------------------------------
------------------------------------------------------------
-------------------------------------
>AI_LJ1CG
------------------------------------------------------------
------------------------------------------------------------
------------------------------------------------------------
------------------------------------------------------------
------------------------------------------------------------
------------------------------------------------------------
------------------------------------------------------------
---MVAVSEIRTA-Q-----RAEG------------------------------------
------------------------------------------------------------
------------------------------------------------------------
------------------------------------------------------------
---------------------------------------------------------P--
------------------------------------------------------------
------------------------------------------------------------
------------------------------------------------------------
------------------------------------------------------------
-----AT---VLAIG-------------------------------------------TA
------------------------------------------------------------
---NPPNC-----------------------------------------------VDQNT
-----YADY------------------------YFRVTN-S-------------------
------------------------------------------------------------
-----------------------E------------------------------------
------RTQIK--------------------------------NRHM-------------
-Y-------------LTEEI-------------------------LKENP----------
-NMCAYKA-PSLD--------AREDIM-----------IRE----------------VPR
-VG-------KEA-----------------------------ATKA-IKE--------W-
--------------------------------------------GQPMS-KITHLI----
-----------------------FCTTS-----G--------VALPGV------------
--------------DYE-------------------LIV--------------LLGL-DP
----SVKRYMMYHQG--------CFAGGTVLRLAKDL------------A-----ENNKD
------------------------------------------------------------
ARI---------RTAQRA-E-G--------------------PATVL-------------
------------------------------------------------------------
-------------------------AI------GT-------------------------
--------------------------------------------------------ANP-
PN----------CVDQN-------------------------------------------
------------------------------------------------------------
---------------------TY-----A-------------------------------
----------------------------------------D-------------------
------------------------------------------------------------
----------------------------------------------------------Y-
------------------------------------------------------------
YFRVTNSERT-Q---------------------------------------------IK-
-------------------------------------------------NRH--------
-------MYLT-------------------------------------------------
----EEILKE--------------------------------------------------
----------------NPNM--CAYKAP--------------------------------
------------------------------------------------------------
-------------------------------------
>HS_PON33430.1
------------------------------------------------------------
------------------------------------------------------------
------------------------------------------------------------
------------------------------------------------------------
------------------------------------------------------------
------------------------------------------------------------
------------------------------------------------------------
------------------------------------------------------------
------------------------------------------------------------
------------------------------------------------------------
------------------------------------------------------------
------------------------------------------------------------
------------------------------------------------------------
------------------------------------------------------------
------------------------------------------------------------
------------------------------------------------------------
------------------------------------------------------------
------------------------------------------------------------
------------------------------------------------------------
------------------------------------------------------------
------------------------------------------------------------
------------------------------------------------------------
------------------------------------------------------------
------------------------------------------------------------
------------------------------------------------------------
------------------------------------------------------------
------------------------------------------------------------
--------------------------------------------MPGA------------
--------------DFQ-------------------LIR--------------SLGL-KP
----TVKRVMLYHQG--------CFAGGTVLRIVKDL------------A-----KNNAS
------------------------------------------------------------
ARV---------LVVCSD-I-T--------------------ISTFR-------------
------------------------------------------------------------
-------------------------GP------SE-------------------------
--------------------------------------------------------DDM-
AC----------LVGQA-------------------------------------------
------------------------------------------------------------
---------------------IF-----G-------------------------------
----------------------------------------DGAA----------------
---A--------------------------------VVIGAD------------------
------------------------------------------------------------
------------------------------------------------------------
------------------------------------------------------------
------------------------------------------------------------
----------D-------------------------------------------------
-----HKL----------------------------------------------------
------------------------------------------------------------
------------------------------------------------------------
-------------------------------------
>IP_PPI00030353
------------------------------------------------------------
------------------------------------------------------------
------------------------------------------------------------
------------------------------------------------------------
------------------------------------------------------------
------------------------------------------------------------
------------------------------------------------------------
------------------------------------------------------------
------------------------------------------------------------
------------------------------------------------------------
------------------------------------------------------------
------------------------------------------------------------
------------------------------------------------------------
------------------------------------------------------------
------------------------------------------------------------
------------------------------------------------------------
------------------------------------------------------------
------------------------------------------------------------
------------------------------------------------------------
------------------------------------------------------------
------------------------------------------------------------
------------------------------------------------------------
------------------------------------------------------------
------------------ER-------------------------LKANP----------
-NITAHSA-PSLD--------ARQDMV-----------VVE----------------VPK
-LG-------KEA-----------------------------ASKA-IKE--------W-
--------------------------------------------GQPKS-KITHLL----
-----------------------FCTTS-----G--------VDMPGA------------
--------------DYA-------------------LIK--------------LLGL-RQ
----TVKRVMLYQQG--------CFAGGTVLRIAKDL------------A-----ENNRG
------------------------------------------------------------
SRI---------LVVCSE-I-T--------------------AVTFR-------------
------------------------------------------------------------
-------------------------GP------NE-------------------------
--------------------------------------------------------SHL-
DS----------LVGQA-------------------------------------------
------------------------------------------------------------
---------------------LF-----A-------------------------------
----------------------------------------DGAA----------------
---A--------------------------------VIVGAD------------------
---------PIKG------------------------------------------SENA-
------------------------------------------------------------
LFEIWWTGEN-I---------------------------------------------LP-
-------------------------------------------------DSE--------
-------GAID-------------------------------------------------
-----GHLREG--------------------CS---------------------------
---------------RANFKEY--------------------------------------
------------------------------------------------------------
-------------------------------------
>PL_Vadar_g25464
------------------------------------------------------------
------------------------------------------------------------
------------------------------------------------------------
------------------------------------------------------------
------------------------------------------------------------
------------------------------------------------------------
------------------------------------------------------------
------------------------------------------------------------
------------------------------------------------------------
------------------------------------------------------------
------------------------------------------------------------
------------------------------------------------------------
------------------------------------------------------------
------------------------------------------------------------
------------------------------------------------------------
------------------------------------------------------------
------------------------------------------------------------
------------------------------------------------------------
------------------------------------------------------------
------------------------------------------------------------
------------------------------------------------------------
------------------------------------------------------------
------------------------------------------------------------
------------------------------------------------------------
---------------------------------------ME----------------IPK
-LG-------AEA-----------------------------ATKA-IDE--------W-
--------------------------------------------AQPKS-RITHLV----
-----------------------FHSTL-----G--------TVMPGV------------
--------------DYQ-------------------LIK--------------LLGL-NP
----SVKRCMFYQLG--------CYGGGTVLRLAKDL------------A-----QNNPG
------------------------------------------------------------
SRR---------I-----------------------------------------------
------------------------------------------------------------
------------------------------------------------------------
------------------------------------------------------------
------------------------------------------------------------
------------------------------------------------------------
------------------------------------------------------------
------------------------------------------------------------
------------------------------------------------------------
------------------------------------------------------------
------------------------------------------------------------
------------------------------------------------------------
------------------------------------------------------------
------------------------------------------------------------
------------------------------------------------------------
------------------------------------------------------------
------------------------------------------------------------
-------------------------------------
>LD_G01514
------------------------------------------------------------
------------------------------------------------------------
------------------------------------------------------------
------------------------------------------------------------
------------------------------------------------------------
------------------------------------------------------------
------------------------------------------------------------
---MGSVAKEAKI-----------------------------------------------
------------------------------------------------------------
------------------------------------------------------------
------------------------------------------------------------
---------------------------------------------------------P--
------------------------------------------------------------
------------------------------------------------------------
------------------------------------------------------------
------------------------------------------------------------
-----AT---ILAIA-------------------------------------------TA
------------------------------------------------------------
---NPANC-----------------------------------------------YHQKD
-----YPDF------------------------LFRVTK-S-------------------
-EDKTE---------------------------------L-KDK----------------
-------FKRI-----------CE------------------------------------
------KSM----------------------------------KRYL-------------
-G-------------ITEES-------------------------LNANP----------
-NICTYKA-PSLD--------SRQDLL-----------VHE----------------VPK
-LG-------KEA-----------------------------ALKA-IEE--------W-
--------------------------------------------GQPIS-SXTHLI----
-----------------------FCTAS-----C--------VDMPGA------------
--------------DFQ-------------------LVK--------------LLGL-DP
----TIKRFMIYQQG--------CFAGGTVLRIAKDV------------A-----ENNAG
------------------------------------------------------------
ARX---------LIVCCE-I-T--------------------TMFFQ-------------
------------------------------------------------------------
-------------------------QP------SE-------------------------
--------------------------------------------------------XHL-
DV----------LVGQA-------------------------------------------
------------------------------------------------------------
---------------------LF-----S-------------------------------
----------------------------------------DGAA----------------
---A--------------------------------LIVGAN------------------
---------PDPK------------------------------------------SERQ-
------------------------------------------------------------
LFDIMSVRET-I---------------------------------------------IP-
-------------------------------------------------NSE--------
-------HGVV-------------------------------------------------
-----AHLRE--------------------------------------------------
----------------MGFEYYLSSEVPKLVGGKI--------------EEYLSKG----
----------FEGIGV--DGASLVKLLKKF------------------------------
-------------------------------------
>IP_PPI00000391
------------------------------------------------------------
------------------------------------------------------------
------------------------------------------------------------
------------------------------------------------------------
------------------------------------------------------------
------------------------------------------------------------
------------------------------------------------------------
------------M-----------------------------------------------
------------------------------------------------------------
------------------------------------------------------------
------------------------------------------------------------
---------------------------------------------------------P--
------------------------------------------------------------
------------------------------------------------------------
------------------------------------------------------------
------------------------------------------------------------
-----LC---TQTSA-------------------------------------------TS
------------------------------------------------------------
---TSPSI-----------------------------------------------FH-RS
-----TPGY------------------------YY-------------------------
------------------------------------------------------------
------------------------------------------------------------
-------TS----------------------------------SRWI-------------
---------------LPDQT-------------------------LDKAP----------
-TCSSISTQPPLD--------ARQDMV-----------VVE----------------VPK
-LG-------KEA-----------------------------ASKA-IKE--------W-
--------------------------------------------GQPKS-KITHLL----
-----------------------FCTTS-----G--------VDMPGA------------
--------------DYA-------------------LIK--------------LLGL-RQ
----TVKRVMLYQQG--------CFAGGTVLRIAKDL------------A-----EN---
------------------------------------------------------------
------------------------------------------------------------
------------------------------------------------------------
------------------------------------------------------------
------------------------------------------------------------
------------------------------------------------------------
------------------------------------------------------------
------------------------------------------------------------
------------------------------------------------------------
------------------------------------------------------------
------------------------------------------------------------
------------------------------------------------------------
------------------------------------------------------------
------------------------------------------------------------
------------------------------------------------------------
------------------------------------------------------------
------------------------------------------------------------
------------------------------------------------------------
-------------------------------------
>GI_B01017
------------------------------------------------------------
------------------------------------------------------------
------------------------------------------------------------
------------------------------------------------------------
------------------------------------------------------------
------------------------------------------------------------
------------------------------------------------------------
------------------------------------------------------------
------------------------------------------------------------
------------------------------------------------------------
------------------------------------------------------------
------------------------------------------------------------
------------------------------------------------------------
------------------------------------------------------------
------------------------------------------------------------
------------------------------------------------------------
------------------------------------------------------------
------------------------------------------------------------
------------------------------------------------------------
------------------------------------------------------------
------------------------------------------------------------
------------------------------------------------------------
------------------------------------------------------------
------------------------------------------------------------
-----YMA-PSLD--------ACQDIV-----------VVE----------------VPK
-LG-------KEA-----------------------------AQKA-IKK--------W-
--------------------------------------------RQPKS-KITHLV----
-----------------------FCTTS-----G--------VDMP--------------
--------------------------------------K--------------LLGL-RP
----SVKGFMMYQQG--------CFAGGTVLRMAKDL------------A-----ENNAG
------------------------------------------------------------
ARD---------LVVCAE-I-T--------------------NIMFW-------------
------------------------------------------------------------
-------------------------GP------NG-------------------------
--------------------------------------------------------SPL-
DS----------LIERL-------------------------------------------
------------------------------------------------------------
---------------------LF-----G-------------------------------
----------------------------------------DGAA----------------
---A--------------------------------FIVGSD------------------
---------PVVG------------------------------------------VERP-
------------------------------------------------------------
LFQLVSAAVA-V---------------------------------------------DGG
G------------------------------------------------EVE--------
-------AVV-----KGR------------------------------------------
------------------------------------------------------------
------------------------------------------------------------
------------------------------------------------------------
-------------------------------------
>GI_H00487
------------------------------------------------------------
------------------------------------------------------------
------------------------------------------------------------
------------------------------------------------------------
------------------------------------------------------------
------------------------------------------------------------
------------------------------------------------------------
------------------------------------------------------------
------------------------------------------------------------
------------------------------------------------------------
------------------------------------------------------------
------------------------------------------------------------
------------------------------------------------------------
------------------------------------------------------------
------------------------------------------------------------
------------------------------------------------------------
------------------------------------------------------------
------------------------------------------------------------
------------------------------------------------------------
------------------------------------------------------------
------------------------------------------------------------
------------------------------------------------------------
------------------------------------------------------------
------------------------------------------------------------
------MA-PSLD--------ACQDIV-----------VVE----------------VPK
-LG-------KEA-----------------------------AQKA-IKK--------W-
--------------------------------------------RQPKS-KITHLV----
-----------------------FCTTS-----G--------VDMP--------------
--------------------------------------K--------------LLGL-RP
----SVKGFMMYQQG--------CFAGGTVLRMAKDL------------A-----ENNAG
------------------------------------------------------------
ARD---------LVVCAE-I-T--------------------NIMFW-------------
------------------------------------------------------------
-------------------------GP------NG-------------------------
--------------------------------------------------------SPL-
DS----------LIERL-------------------------------------------
------------------------------------------------------------
---------------------LF-----G-------------------------------
----------------------------------------DGAA----------------
---A--------------------------------VIVGSD------------------
---------PVVG------------------------------------------VERP-
------------------------------------------------------------
LFQLVSAAVA-V---------------------------------------------DGG
G--------------------------------------------------E--------
-------GVISNYFWKGGFS----------------------------------------
---LLHLLDEG--------------------GL---------------------------
---------------ANNPIYIIASTL---------------------------------
------------------------------------------------------------
-------------------------------------
>NA_KMZ63615.1
------------------------------------------------------------
------------------------------------------------------------
------------------------------------------------------------
------------------------------------------------------------
------------------------------------------------------------
------------------------------------------------------------
------------------------------------------------------------
------------------------------------------------------------
------------------------------------------------------------
------------------------------------------------------------
------------------------------------------------------------
------------------------------------------------------------
------------------------------------------------------------
------------------------------------------------------------
------------------------------------------------------------
------------------------------------------------------------
------------------------------------------------------------
------------------------------------------------------------
------------------------------------------------------------
------------------------------------------------------------
------------------------------------------------------------
------------------------------------------------------------
------------------------------------------------------------
------------------------------------------------------------
------------------------------------------------------------
------------------------------------------------------------
------------------------------------------------------------
--------------------------------------------MPGA------------
--------------DYR-------------------LAK--------------LLGL-RP
----SVKRFMMYQQG--------CFGGGMVLRLTKDI------------V-----ENNCG
------------------------------------------------------------
ARV---------LVVCSE-L-T--------------------AITFR-------------
------------------------------------------------------------
-------------------------GS------SD-------------------------
--------------------------------------------------------KHL-
DN----------LVGQA-------------------------------------------
------------------------------------------------------------
---------------------LF-----G-------------------------------
----------------------------------------DGAA----------------
---A--------------------------------VIVGAD------------------
---------PDLD----------------------------------------LSLERP-
------------------------------------------------------------
LFQLISASQT-V---------------------------------------------SEL
AL-----------------------------------------------RSD--------
-------LFVD---FKSTYS----------R-----------------------------
--LIHNPVKHN--------------------L----------------------------
----------------SNRLYMVTNDM---------------------------------
------------------------------------------------------------
-------------------------------------
>FV_Lsi08G004730
------------------------------------------------------------
------------------------------------------------------------
------------------------------------------------------------
------------------------------------------------------------
------------------------------------------------------------
------------------------------------------------------------
------------------------------------------------------------
------------------------------------------------------------
------------------------------------------------------------
------------------------------------------------------------
------------------------------------------------------------
------------------------------------------------------------
------------------------------------------------------------
------------------------------------------------------------
------------------------------------------------------------
------------------------------------------------------------
------------------------------------------------------------
------------------------------------------------------------
------------------------------------------------------------
------------------------------------------------------------
------------------------------------------------------------
------------------------------------------------------------
------------------------------------------------------------
------------------------------------------------------------
------------------------------------------------------------
----------------------------------------------------------M-
--------------------------------------------GQPIS-NITHLI----
-----------------------FCTSS-----T--------NSIPGP------------
--------------DCH-------------------LSN--------------LLGL-NH
----STKKFMLYQQG--------CFVAGTALRLAKDL------------V-----ENNVG
------------------------------------------------------------
ARV---------LVVCVD-I-T--------------------TICFH-------------
------------------------------------------------------------
-------------------------GP------SE-------------------------
--------------------------------------------------------NRF-
DI----------LVGQA-------------------------------------------
------------------------------------------------------------
---------------------LF-----S-------------------------------
----------------------------------------DGAA----------------
---V--------------------------------MVT---------------------
---------PLA------------------------------------------------
------------------------------------------------------------
LISC--------------------------------------------------------
------------------------------------------------------------
------------------------------------------------------------
------------------------------------------------------------
------------------------------------------------------------
------------------------------------------------------------
-------------------------------------
>PZ_Rhsim09G0036500
------------------------------------------------------------
------------------------------------------------------------
------------------------------------------------------------
------------------------------------------------------------
------------------------------------------------------------
------------------------------------------------------------
------------------------------------------------------------
------------------------------------------------------------
------------------------------------------------------------
------------------------------------------------------------
------------------------------------------------------------
------------------------------------------------------------
------------------------------------------------------------
------------------------------------------------------------
------------------------------------------------------------
------------------------------------------------------------
------------------------------------------------------------
------------------------------------------------------------
------------------------------------------------------------
------------------------------------------------------------
------------------------------------------------------------
------------------------------------------------------------
------------------------------------------------------------
------------------------------------------------------------
-------------------------MV-----------VVK----------------VPK
-LG-------KEA-----------------------------AIKA-IEE--------W-
--------------------------------------------GQPKS-KINHLV----
-----------------------FCTSS-----C--------VDMPGA------------
--------------DYR-------------------LTK--------------LLSL-RP
----V-----------------------ATLRLAKDL------------A-----ENNKG
------------------------------------------------------------
ARV---------LVVCSK-I-T--------------------AAAFH-------------
------------------------------------------------------------
-------------------------CP------SD-------------------------
--------------------------------------------------------THP-
DD----------LVGQAR----------------------SC------------------
------------------------------------------------------------
---------------------YY-----R-------------------------------
------------------------------------------------------------
------------------------------------------------------------
-------------------------------------------------------RRRP-
------------------------------------------------------------
------------------------------------------------------------
-------------------------------------------------DTR--------
-------S----------------------------------------------------
------------------------------------------------------------
------------------------------------------------------------
------------------------------------------------------------
-------------------------------------
>HH_ORUFI11G16630.1oru
------------------------------------------------------------
------------------------------------------------------------
------------------------------------------------------------
------------------------------------------------------------
------------------------------------------------------------
------------------------------------------------------------
------------------------------------------------------------
------------------------------------------------------------
------------------------------------------------------------
------------------------------------------------------------
------------------------------------------------------------
------------------------------------------------------------
------------------------------------------------------------
------------------------------------------------------------
------------------------------------------------------------
------------------------------------------------------------
------------------------------------------------------------
------------------------------------------------------------
------------------------------------------------------------
------------------------------------------------------------
------------------------------------------------------------
------------------------------------------------------------
------------------------------------------------------------
------------------------------------------------------------
------------------------------------------------------------
------------------------------------------------------------
------------------------------------------------------------
------------------------------------------------------------
------------------------------------------------------------
----------MYFHG--------CSAAAAVLRVAKDL------------A-----ENNPG
------------------------------------------------------------
ARV---------LVVSAE-L-S--------------------LTLFR-------------
------------------------------------------------------------
-------------------------AP------QE-------------------------
--------------------------------------------------------GHV-
DT----------IVGQA-------------------------------------------
------------------------------------------------------------
---------------------LF-----G-------------------------------
----------------------------------------DGAG----------------
---A--------------------------------VIVGA-------------------
------------------------------------------------------------
------------------------------------------------------------
------------------------------------------------------------
------------------------------------------------------------
------------------------------------------------------------
---------GG--------------------D----------------------------
----------------ERQVF---------------------------------------
------------------------------------------------------------
-------------------------------------
>MC_Traes_1AS_33CB25797
------------------------------------------------------------
------------------------------------------------------------
------------------------------------------------------------
------------------------------------------------------------
------------------------------------------------------------
------------------------------------------------------------
------------------------------------------------------------
------------------------------------------------------------
------------------------------------------------------------
------------------------------------------------------------
------------------------------------------------------------
------------------------------------------------------------
------------------------------------------------------------
------------------------------------------------------------
------------------------------------------------------------
------------------------------------------------------------
------------------------------------------------------------
------------------------------------------------------------
------------------------------------------------------------
------------------------------------------------------------
------------------------------------------------------------
------------------------------------------------------------
------------------------------------------------------------
------------------------------------------------------------
------------------------------------------------------------
------------------------------------------------------------
------------------------------------------------------------
------------------------------------------------------------
------------------------------------------------------------
---------MLYLNG--------CSAGAASLRLAKDL------------A-----ENNCG
------------------------------------------------------------
ARV---------LVVCVE-L-T--------------------IVSFR-------------
------------------------------------------------------------
-------------------------GP------EEA------------------------
-------------------------------------------------------DAHP-
HT----------LISQA-------------------------------------------
------------------------------------------------------------
---------------------FF-----G-------------------------------
----------------------------------------DGAG----------------
---A--------------------------------VIIGADAM----------------
-----------------------------------------------------HPVERP-
------------------------------------------------------------
IFKMVSASQT-M---------------------------------------------IA-
-------------------------------------------------GTD--------
-------RVLT-------------------------------------------------
----MQLTEAG--------------------L----------------------------
----------------DGHIFT--KELVPIAAKHI--------------DQCLTDA----
----------FQPLGVMSDGAN--------------------------------------
-------------------------------------
>MC_Traes_5BL_197A7BAA5
------------------------------------------------------------
------------------------------------------------------------
------------------------------------------------------------
------------------------------------------------------------
------------------------------------------------------------
------------------------------------------------------------
------------------------------------------------------------
------------------------------------------------------------
------------------------------------------------------------
------------------------------------------------------------
------------------------------------------------------------
------------------------------------------------------------
------------------------------------------------------------
------------------------------------------------------------
------------------------------------------------------------
------------------------------------------------------------
------------------------------------------------------------
------------------------------------------------------------
------------------------------------------------------------
------------------------------------------------------------
------------------------------------------------------------
----------M-----------CQ------------------------------------
------MTPTD--------------------------------KRYF-------------
-H-------------HTEEL-------------------------LDAHP----------
-DFLCRGK-PSLD--------ARLAIT-----------AVA----------------APE
-LA-------ASA-----------------------------AAKA-IAE--------W-
--------------------------------------------GRPAT-DITHLV----
-----------------------VSTNS-----G--------AHSPGA------------
--------------DLR-------------------LAS--------------LLGL-RV
----SVRRTMLYLNG--------CSAGAASLRLAKDL------------A-----ENNRG
------------------------------------------------------------
ARV---------LVVCIE-L-T--------------------IVSFR-------------
------------------------------------------------------------
-------------------------GP------EEA------------------------
-------------------------------------------------------DAHP-
HT----------LISQA-------------------------------------------
------------------------------------------------------------
---------------------FF-----G-------------------------------
----------------------------------------DGAG----------------
---A--------------------------------VIVGADAV----------------
-----------------------------------------------------HTIEHP-
------------------------------------------------------------
IFEMVSASQT-M---------------------------------------------IP-
-------------------------------------------------GTD--------
-------RVLT-------------------------------------------------
----MQLTEAG--------------------L----------------------------
----------------DGHIFT--KELVPIAAQHI--------------DQCLTDA----
----------FQPLGVMSDGATLWNDL--FF-----------------------------
-------------------------------------
>MC_Traes_2DS_C4E5A469F
------------------------------------------------------------
------------------------------------------------------------
------------------------------------------------------------
------------------------------------------------------------
------------------------------------------------------------
------------------------------------------------------------
------------------------------------------------------------
------------------------------------------------------------
------------------------------------------------------------
------------------------------------------------------------
------------------------------------------------------------
------------------------------------------------------------
------------------------------------------------------------
------------------------------------------------------------
------------------------------------------------------------
------------------------------------------------------------
------------------------------------------------------------
------------------------------------------------------------
------------------------------------------------------------
------------------------------------------------------------
------------------------------------------------------------
------------------------------------------------------------
------------------------------------------------------------
------------------------------------------------------------
------------------------------------------------------------
------------------------------------------------------------
------------------------------------------------------------
------------------------------------------------------------
------------------------------------------------------------
---------MLNLNG--------CSTGAASLRLAKDL------------A-----ENNRG
------------------------------------------------------------
ARV---------LVACVE-L-T--------------------VINFR-------------
------------------------------------------------------------
-------------------------GP------EE-------------------------
--------------------------------------------------------AYP-
HK----------LISQA-------------------------------------------
------------------------------------------------------------
---------------------AF-----G-------------------------------
----------------------------------------DGAG----------------
---A--------------------------------VIVGADAV----------------
-----------------------------------------------------HPVEHT-
------------------------------------------------------------
LFEMVSASQT-T---------------------------------------------IP-
-------------------------------------------------ATD--------
-------GVLN-------------------------------------------------
----MQLTEAG--------------------L----------------------------
----------------DGHIFT--RELIPLAAQHI--------------EQCLMDA----
----------FQPFGIMSDGTK-WN-----------------------------------
-------------------------------------
>IP_PPI00036855
------------------------------------------------------------
------------------------------------------------------------
------------------------------------------------------------
------------------------------------------------------------
------------------------------------------------------------
------------------------------------------------------------
------------------------------------------------------------
------------------------------------------------------------
------------------------------------------------------------
------------------------------------------------------------
------------------------------------------------------------
------------------------------------------------------------
------------------------------------------------------------
------------------------------------------------------------
------------------------------------------------------------
------------------------------------------------------------
------------------------------------------------------------
------------------------------------------------------------
------------------------------------------------------------
------------------------------------------------------------
------------------------------------------------------------
------------------------------------------------------------
------------------------------------------------------------
------------------------------------------------------------
------------------------------------------------------------
------------------------------------------------------------
------------------------------------------------------------
--------------------------------------------MPGA------------
--------------DYQ-------------------LTK--------------LLGL-RP
----SVKRVMMYQQG--------CFAGGTVLRVAKDL------------A-----ENNRG
------------------------------------------------------------
ARV---------LVVCSE-I-T--------------------AVTFR-------------
------------------------------------------------------------
-------------------------GP------SD-------------------------
--------------------------------------------------------THL-
DS----------MVGQA-------------------------------------------
------------------------------------------------------------
---------------------LF-----G-------------------------------
----------------------------------------DEASAE-----RLRKHVKR-
-VRALHLGRDE-------------------------EVVSSKRMFDHRR----GIGCGSS
V---WIRAGPYCR----------------------NS---------------RPEERSP-
-----------------------------------------------------------A
VIEQSRSHK---------------------------------------------------
------------------------------------------------------------
------------------------------------------------------------
------------------------------------------------------------
------------------------------------------------------------
------------------------------------------------------------
-------------------------------------
>IV_7KG263400
------------------------------------------------------------
------------------------------------------------------------
------------------------------------------------------------
------------------------------------------------------------
------------------------------------------------------------
------------------------------------------------------------
------------------------------------------------------------
------------------------------------------------------------
------------------------------------------------------------
------------------------------------------------------------
------------------------------------------------------------
------------------------------------------------------------
------------------------------------------------------------
------------------------------------------------------------
------------------------------------------------------------
------------------------------------------------------------
------------------------------------------------------------
------------------------------------------------------------
------------------------------------------------------------
------------------------------------------------------------
---MVD---------------------------------L-KAK----------------
-------FKNI-----------CE------------------------------------
------KTMIE--------------------------------KRRV-------------
-Y-------------MSDDL-------------------------LRHNP----------
-CITAYRS-RSLN--------LRQDLA-----------DAT----------------VPL
-LG-------ATA-----------------------------TRRA-IGD--------W-
--------------------------------------------GRPAS-GITHLV----
-----------------------FCTTV-----S--------GCIPGA------------
--------------DFE-------------------VVR--------------LLGL-PL
----STRRFMLYQVG--------CHGGGMALRLAKDL------------A-----KNNPG
------------------------------------------------------------
ARV---------LVVGSE------------------------------------------
------------------------------------------------------------
------------------------------------------------------------
------------------------------------------------------------
------------------------------------------------------------
------------------------------------------------------------
------------------------------------------------------------
------------------------------------------------------------
------------------------------------------------------------
------------------------------------------------------------
------------------------------------------------------------
------------------------------------------------------------
------------------------------------------------------------
------------------------------------------------------------
------------------------------------------------------------
------------------------------------------------------------
------------------------------------------------------------
-------------------------------------
>ML_gene19954
------------------------------------------------------------
------------------------------------------------------------
------------------------------------------------------------
------------------------------------------------------------
------------------------------------------------------------
------------------------------------------------------------
------------------------------------------------------------
------------------------------------------------------------
------------------------------------------------------------
------------------------------------------------------------
------------------------------------------------------------
------------------------------------------------------------
------------------------------------------------------------
------------------------------------------------------------
------------------------------------------------------------
------------------------------------------------------------
------------------------------------------------------------
------------------------------------------------------------
------------------------------------------------------------
-------------------------------------MD-V-------------------
-DW---------------------------------------TK----------------
--LMT-----------------CDA-----------------------------------
------------------------------------------------------------
------------------------------------------------------------
------------------------------------------------------------
--S-------KEA-----------------------------SLKA-IKE--------W-
--------------------------------------------GQPIS-EITHLI----
-----------------------FYTTS-----------CF-GSVPGP------------
--------------DSH-------------------LAE--------------LLNL-KP
----TVNRLMMFVHG--------CHAGGTILRVAKDI------------A-----ENNVG
------------------------------------------------------------
SRV---------LAVCSE-T-M--------------------LASFQ-------------
------------------------------------------------------------
-------------------------TP------TS-------------------------
--------------------------------------------------------GFNT
DV----------LIGHA-------------------------------------------
------------------------------------------------------------
---------------------LF-----G-------------------------------
----------------------------------------DGAA----------------
---A--------------------------------MIIGSD------------------
---------PNLS------------------------------------------IEKP-
------------------------------------------------------------
VFEIVSASQT-T---------------------------------------------VS-
-------------------------------------------------DTE--------
-------NMIR-------------------------------------------------
----GQ---------------------------------------------------PG-
---------------QMGRLVYHLD-----------------------------------
------------------------------------------------------------
-------------------------------------
>HH_ORUFI12G05240.1oru
------------------------------------------------------------
------------------------------------------------------------
------------------------------------------------------------
------------------------------------------------------------
------------------------------------------------------------
------------------------------------------------------------
------------------------------------------------------------
------------------------------------------------------------
------------------------------------------------------------
------------------------------------------------------------
------------------------------------------------------------
------------------------------------------------------------
------------------------------------------------------------
------------------------------------------------------------
------------------------------------------------------------
------------------------------------------------------------
------------------------------------------------------------
------------------------------------------------------------
------------------------------------------------------------
------------------------------------------------------------
------------------------------------------------------------
------------------------------------------------------------
------------------------------------------------------------
------------------------------------------------------------
------------------------------------------------------------
--M-------EAT-----------------------------KTRG--------------
------------------------------------------------------------
------------------------TGNA-----A--------A---AA------------
--------------EKRRGHGSTALFVAVDYAFLLAFAG--------------FLSY-LV
----VSH------------------------LLPSDI------------A-----DNTHG
------------------------------------------------------------
ARV---------LVACAK-V-F--------------------LIAPV-------------
------------------------------------------------------------
-------------------------AP------DE-------------------------
--------------------------------------------------------AHL-
DT----------LVAVS-------------------------------------------
------------------------------------------------------------
---------------------LF-----G-------------------------------
----------------------------------------RGAS----------------
---A--------------------------------VIVDTN------------------
---------PRAP------------------------------------------VKNP-
------------------------------------------------------------
VFHMVSNRMG-V---------------------------------------------RAR
DYPRK--------------------------------------------NS---------
------------------------------------------------------------
------------------------------------------------------------
------------------------------------------------------------
------------------------------------------------------------
-------------------------------------
>HN_XP_015619156.1
------------------------------------------------------------
------------------------------------------------------------
------------------------------------------------------------
------------------------------------------------------------
------------------------------------------------------------
------------------------------------------------------------
------------------------------------------------------------
------------------------------------------------------------
------------------------------------------------------------
------------------------------------------------------------
------------------------------------------------------------
------------------------------------------------------------
------------------------------------------------------------
------------------------------------------------------------
------------------------------------------------------------
------------------------------------------------------------
------------------------------------------------------------
------------------------------------------------------------
------------------------------------------------------------
------------------------------------------------------------
------------------------------------------------------------
------------------------------------------------------------
------------------------------------------------------------
------------------------------------------------------------
---------------------------------------------------------MPE
-LA-------MVT-----------------------------AARA-IAE--------W-
--------------------------------------------DHPAA-DITHLV----
-----------------------ISTNA-----G--------AHTPGA------------
--------------DKR-------------------LAA--------------LLGL-RP
------ARHPLHARL---------------LRLAKDI------------A-----DNTHG
------------------------------------------------------------
ARV---------LVACAK-V-F--------------------LIAPV-------------
------------------------------------------------------------
-------------------------AP------DE-------------------------
--------------------------------------------------------AHL-
DT----------LVAAS-------------------------------------------
------------------------------------------------------------
---------------------LF-----G-------------------------------
----------------------------------------RGAS----------------
---A--------------------------------VIVGTN------------------
---------PRAP------------------------------------------VKNP-
------------------------------------------------------------
VFHMVSNRMG-V---------------------------------------------RAR
VW----------------------------------------------------------
------------------------------------------------------------
------------------------------------------------------------
------------------------------------------------------------
------------------------------------------------------------
-------------------------------------
>HN_XP_015638655.1
------------------------------------------------------------
------------------------------------------------------------
------------------------------------------------------------
------------------------------------------------------------
------------------------------------------------------------
------------------------------------------------------------
------------------------------------------------------------
------------------------------------------------------------
------------------------------------------------------------
------------------------------------------------------------
------------------------------------------------------------
------------------------------------------------------------
------------------------------------------------------------
------------------------------------------------------------
------------------------------------------------------------
------------------------------------------------------------
------------------------------------------------------------
------------------------------------------------------------
------------------------------------------------------------
------------------------------------------------------------
------------------------------------------------------------
------------------------------------------------------------
------------------------------------------------------------
------------------------------------------------------------
------------------------------------------------------------
----------MAT-----------------------------AVRV-ITK--------W-
--------------------------------------------GHPTA-DITHLV----
-----------------------VSTNA-----G--------AHSLGT------------
--------------DEW-------------------LAA--------------LLGL-RA
----TVQRTILYMHG--------CSASCSALRLTKDI------------A-----ENNHG
------------------------------------------------------------
ARV---------LVACTE-V-F--------------------LIVFA-------------
------------------------------------------------------------
-------------------------AP------DK-------------------------
--------------------------------------------------------AHL-
DT----------LVTHC-------------------------------------------
------------------------------------------------------------
------------------------------------------------------------
------------------------------------------------------------
---H--------------------------------LCNAVN------------------
---------YKPD-----------------------------------------------
------------------------------------------------------------
------------------------------------------------------------
------------------------------------------------------------
------------------------------------------------------------
------------------------------------------------------------
------------------------------------------------------------
------------------------------------------------------------
-------------------------------------
>MB_TKW01018.1
------------------------------------------------------------
------------------------------------------------------------
------------------------------------------------------------
------------------------------------------------------------
------------------------------------------------------------
------------------------------------------------------------
------------------------------------------------------------
------------------------------------------------------------
------------------------------------------------------------
------------------------------------------------------------
------------------------------------------------------------
------------------------------------------------------------
------------------------------------------------------------
------------------------------------------------------------
------------------------------------------------------------
------------------------------------------------------------
------------------------------------------------------------
------------------------------------------------------------
------------------------------------------------------------
------------------------------------------------------------
------------------------------------------------------------
-------MKRI-----------CD------------------------------------
------KSGVK--------------------------------KRHF-------------
-H-------------YTEET-------------------------LTGRP----------
-EFLDHAL-PSLN--------ARLAIA-----------ADA----------------VPE
-LA-------ASA-----------------------------AARA-IAE--------W-
--------------------------------------------GRPAT-NTTHLV----
-----------------------VSTNS-----G--------ASSPGA------------
--------------DLR-------------------LAE--------------LLSL-RP
----TVQRTLLYLHG--------CFGGCSALRVARDL------------V-----ENNRG
------------------------------------------------------------
AHV---------LVAVSE-VST--------------------MLSFR-------------
------------------------------------------------------------
-------------------------AP------VE-------------------------
--------------------------------------------------------ANP-
EA----------LVAAA-------------------------------------------
------------------------------------------------------------
---------------------LF-----G-------------------------------
----------------------------------------DGAGRR---RHRRRRPYGPG
GAPH--------------------------------LLHGVH------------------
---------RAGD------------------------------------------VAGD-
------------------------------------------------------------
RAHLV---YA-A---------------------------------------------RER
LL----------------------------------------------------------
------------------------------------------------------------
------------------------------------------------------------
------------------------------------------------------------
------------------------------------------------------------
-------------------------------------
>IP_PPI00036879
------------------------------------------------------------
------------------------------------------------------------
------------------------------------------------------------
------------------------------------------------------------
------------------------------------------------------------
------------------------------------------------------------
------------------------------------------------------------
-MRLHGADVGRTA-G-----HGCG------------------------------------
------------------------------------------------------------
------------------------------------------------------------
------------------------------------------------------------
------------------------------------------------------------
------------------------------------------------------------
------------------------------------------------------------
------------------------------------------------------------
------------------------------------------------------------
--------------G-------------------------------------------GA
------------------------------------------------------------
------------------------------------------------------------
------------------------------------------------------------
---------------------------------------Q-AWK----------------
------------------------------------------------------------
------RSGCQ-------------------------GHQG--------------------
------------------------------------------------------------
------------------------------------------------------------
----------------------------------------------------------M-
--------------------------------------------GSAQI-QDHSCH----
-----------------------FCTTS-----G--------VDMPGA------------
--------------DYQ-------------------LTK--------------LLGL-RS
----SVKRVMMYQQG--------CFAGGTVLRVAKDL------------A-----ENNRG
------------------------------------------------------------
ARV---------LVVCSE-I-T--------------------AVTFR-------------
------------------------------------------------------------
-------------------------GPPT---LTS-------------------------
--------------------------------------------------------TAW-
SA----------KLSSA-------------------------------------------
------------------------------------------------------------
---------------------TV-----H-------------------------------
----------------------------------------LHSLWEPIPSRKWRSPVSI-
-CCGLH------------------------------------------------------
------------R----------------------PF---------------FPTAAEP-
-----------------------------------------------------------S
TVTLERRALP-S---------------------------------------------TFS
KTFRG--------------------------------------------SSP--------
-------TT---------------------------------------------------
------------------------------------------------------------
------------------------------------------------------------
------------------------------------------------------------
-------------------------------------
>IP_PPI00057698
------------------------------------------------------------
------------------------------------------------------------
------------------------------------------------------------
------------------------------------------------------------
------------------------------------------------------------
------------------------------------------------------------
------------------------------------------------------------
-MCIHGAIAGRTA-G-----HGCG------------------------------------
------------------------------------------------------------
------------------------------------------------------------
------------------------------------------------------------
------------------------------------------------------------
------------------------------------------------------------
------------------------------------------------------------
------------------------------------------------------------
------------------------------------------------------------
--------------G-------------------------------------------GA
------------------------------------------------------------
------------------------------------------------------------
------------------------------------------------------------
---------------------------------------Q-ARK----------------
------------------------------------------------------------
------RSGCQ-------------------------GHQG--------------------
------------------------------------------------------------
------------------------------------------------------------
----------------------------------------------------------V-
--------------------------------------------GTAQV-QDHPCV----
-----------------------FCTTS-----G--------VDMPGA------------
--------------DYQ-------------------LTK--------------LLGL-RP
----SVKRVMMYQQG--------CFAGGTVLRVAKDL------------A-----ENNRG
------------------------------------------------------------
ARV---------------------------------------------------------
------------------------------------------------------------
------------------------------------------------------------
------------------------------------------------------------
------------------------------------------------------------
------------------------------------------------------------
------------------------------------------------------------
---------------------------------------------------TGRSAVK--
------------------------------------------------------------
------------------------------------------------------------
------------------------------------------------------------
------------------------------------------------------------
------------------------------------------------------------
------------------------------------------------------------
------------------------------------------------------------
------------------------------------------------------------
------------------------------------------------------------
-------------------------------------
>IP_PPI00051944
------------------------------------------------------------
------------------------------------------------------------
------------------------------------------------------------
------------------------------------------------------------
------------------------------------------------------------
------------------------------------------------------------
------------------------------------------------------------
------------------------------------------------------------
------------------------------------------------------------
------------------------------------------------------------
------------------------------------------------------------
------------------------------------------------------------
------------------------------------------------------------
------------------------------------------------------------
------------------------------------------------------------
------------------------------------------------------------
------------------------------------------------------------
------------------------------------------------------------
------------------------------------------------------------
------------------------------------------------------------
------------------------------------------------------------
------------------------------------------------------------
------------------------------------------------------------
------------------------------------------------------------
------------------------------------------------------------
----------------------------------------------------------V-
--------------------------------------------GQPKS-KVTHLV----
-----------------------FCTTT-----G--------VDMPGA------------
--------------DYQ-------------------LIR--------------LLGL-RP
----SVKRVMLYQQG--------CSAGGTVLRMAKDL------------A-----ENNRG
------------------------------------------------------------
ARI---------LAVCCE-I-T--------------------AVTFR-------------
------------------------------------------------------------
-------------------------GPPM---LTT-------------------------
--------------------------------------------------------TIW-
SA----------KLSSA-------------------------------------------
------------------------------------------------------------
---------------------MV-----R-------------------------------
----------------------------------------LPSSWEPTRSPKWRNLVSS-
-CCGPH------------------------------------------------------
------------G----------------------QS---------------FPIATEP-
-----------------------------------------------------------S
RDT---------------------------------------------------------
------------------------------------------------------------
------------------------------------------------------------
------------------------------------------------------------
------------------------------------------------------------
------------------------------------------------------------
-------------------------------------
>FP_scaffold1500_3lal
------------------------------------------------------------
------------------------------------------------------------
------------------------------------------------------------
------------------------------------------------------------
------------------------------------------------------------
------------------------------------------------------------
------------------------------------------------------------
------------------------------------------------------------
------------------------------------------------------------
------------------------------------------------------------
------------------------------------------------------------
------------------------------------------------------------
------------------------------------------------------------
------------------------------------------------------------
------------------------------------------------------------
------------------------------------------------------------
----------MLTLG-------------------------------------------KA
-----FP-----------------------------------------------------
---FPSTV-----------------------------------------------VSQEN
-----LVEE------------------------YLREIK-C-------------------
-DYLS----------------------------------I-KTS----------------
--CST-----------------CIA-----------------------------------
---------IE-------------------------GS----------------------
------------------------------------------------------------
---------PTIK--------QRLEIA-----------NDA----------------VLL
-MA-------YEA-----------------------------SLVC-IKE--------W-
--------------------------------------------GRAVE-DITNIV----
-----------------------YVSSS-----------EF--CLPGG------------
--------------DLY-------------------LSA--------------QLGL-RN
----EVQRVMMYFLG--------CYGGVTRLHVAKDI------------A-----ENNRG
------------------------------------------------------------
SWV---------LLITSE-T-T--------------------VMGFC-------------
------------------------------------------------------------
-------------------------PP------NK-------------------------
--------------------------------------------------------AHPY
D-----------LVGAA-------------------------------------------
------------------------------------------------------------
---------------------LF-----G-------------------------------
----------------------------------------DGAA----------------
---A--------------------------------LIIGTD------------------
---------PTES-------------------------------------------EPP-
------------------------------------------------------------
FMKLHYTLQQ-F---------------------------------------------LP-
-------------------------------------------------GTQ--------
-------GVID-------------------------------------------------
----GRLSEEG--------------------ISFQAR-K-----------------IPP-
---------------SEGRRQRR-------------------------------------
------------------------------------------------------------
-------------------------------------
>AC_PWA90844
------------------------------------------------------------
------------------------------------------------------------
------------------------------------------------------------
------------------------------------------------------------
------------------------------------------------------------
------------------------------------------------------------
------------------------------------------------------------
------------------------------------------------------------
------------------------------------------------------------
------------------------------------------------------------
------------------------------------------------------------
------------------------------------------------------------
------------------------------------------------------------
------------------------------------------------------------
------------------------------------------------------------
------------------------------------------------------------
------------------------------------------------------------
------------------------------------------------------------
------------------------------------------------------------
------------------------------------------------------------
------------------------------------------------------------
------------------------------------------------------------
------------------------------------------------------------
------------------------------------------------------------
------------------------------------------------------------
------------------------------------------------------------
------------------------------------------------------------
--------------------------------------------MPGA------------
--------------DYQ-------------------VSK--------------LLGL-SP
----SVKRLMMYQQG--------CSAGGMVLRLAKDL------------A-----ENNKG
------------------------------------------------------------
SRI---------LIICSE-I-A--------------------ATMTRNI-----------
----------------------------------------YGITLSLIIIN--------L
AAIVERADENLLPSVYKEVSEAFNIGP------SDL--GYLMFMRNFVRGLASPMAGVLV
LTYDRPTVLAMGTFCWAISTGLLGSSSYYGQLAFWQGVNGFGLAIVIPSVQSFIADSYS-
DSVRGTGFGFLNLVGKVGGISGGAVATVMAGHEFWGVPGWRCAFLLVSVLSCLIGGLVYL
YVVDPKLPERNEQLDKGHYSGAGSVWAESWLAMKGVMKIKTFQIIVLQGLVGSLPWTSMV
FFNMWFQLIGFDHQKVAILFSLF-----GAGCSIGSLIGGIIADRMSQIYPHSGRIICAQ
FSAMMGIPYTWFLLRATPQSVDNYHTYAVTLFLMGFTISWNGTACN--------APMFAE
VVPAKH----------------------------RTMIYAFDRAME-----------GSF
SSF----AAPIVGILAEK----VY-----------GY---------------NPKSVNPT
AGST--------GEALA---------------------------------------LSKA
LFSMMAVPFG-M---------------------------------------------CSL
FYTPLYWVFK--------------------------------------HDRD--------
-------SVRI-------------------------------------------------
---ATQKEEEM--------------------I----------------------------
------------------------------------------------------------
------------------------------------------------------------
-------------------------------------
>HH_ORUFI10G04280.1oru
------------------------------------------------------------
------------------------------------------------------------
------------------------------------------------------------
------------------------------------------------------------
------------------------------------------------------------
------------------------------------------------------------
------------------------------------------------------------
---------------------MEGQ-----------------------------------
------------------------------------------------------------
------------------------------------------------------------
------------------------------------------------------------
------------------------------------------------------------
------------------------------------------------------------
------------------------------------------------------------
------------------------------------------------------------
------------------------------------------------------------
------------------------------------------------------------
------------------------------------------------------------
------------------------------------------------------------
------------------------------------------------------------
------------------------------------------------------------
------------------------------------------------------------
------KSGIESI-----------------------------------------------
-H-------------LDEEL-------------------------IHTHP----------
-QIIDKYL-PSLE--------------------------------------------AHL
-VS------VEFA-----------------------------VWKA-IAE--------W-
--------------------------------------------GRSAT-DITHLI----
-----------------------FSTYF-----G--------CRALSM------------
--------------DLQ-------------------LVT--------------LLGL-HP
----SVSRIILSTHG--------CSDSGRALQLAKEI------------A-----EN---
------------------------------------------------------------
------------------------------------------IYTYR-------------
------------------------------------------------------------
-------------------------QP---------------------------------
------------------------------------------------------------
------------SIKALL------------------------------------------
------------------------------------------------------------
------------------------------------------------------------
----------------------------------------DFS-----------------
------------------------------------------------------------
------------------------------------------------------------
------------------------------------------------------------
------------------------------------------------------------
------------------------------------------------------------
------------------------------------------------------------
------------------------------------------------------------
------------------------------------------------------------
------------------------------------------------------------
-------------------------------------
>IN_XP_024375798.1
------------------------------------------------------------
------------------------------------------------------------
------------------------------------------------------------
------------------------------------------------------------
------------------------------------------------------------
-----------------------------------------------------MALCFDN
GR----------------------------------------------------------
-CPWLS------------------------------------------------------
------------------------------------------------------------
------------------------------------------------------------
------------------------------------------------------------
------------------------------------------------------------
------------------------------------------------------------
------------------------------------------------------------
------------------------------------------------------------
------------------------------------------------------------
-----CS---LVEAG-------------------------------------------SA
------------------------------------------------------------
---GEASS-----------------------------------------------LN---
-----------------------------------GISA-V-------------------
-SAHGN-SKSLQPDEDVTCL---LQADALAGIKGATSAYP-KSK----------------
--RSNRSVARVPV------SLNCKS--PSCVLGTGT------ATPDRVFPMSDFARDILH
GFGENDTPAVREFS-----------------------------AR---VCKGSGIFKKNM
AH--------------GREM-------------------------YHGDP----------
-NMQTFGA-PSLD--------KRMDLF-----------APE----------------AIK
-FG-------TLS-----------------------------AELA-ISN--------W-
--------------------------------------------GGDKS-KITHLI----
-----------------------TYSTS-----G--------MTSPAL------------
--------------DMQ-------------------LIK--------------ALGL-RQ
----TVKHFWVSLMG--------CHAGLIGIRTAAEI------------A-----QADAA
------------------------------------------------------------
FRV---------LVVCVE-I----------------------------------------
------------------------------------------------------------
-------------------------NS------AQA--QPL-----------NP------
--------------------------------------------------------AGLQ
DL--------NNHVVSI-------------------------------------------
------------------------------------------------------------
---------------------IF-----G-------------------------------
----------------------------------------DGAA----------------
-----------------------------------GVIVGTQ------------------
---------PTEH-------------------------------------------ETP-
------------------------------------------------------------
IFQVDRCFTS-Y---------------------------------------------IP-
-------------------------------------------------DTD--------
-------HHIT-------------------------------------------------
----AKLSQSG--------------------LKATLNKN-----------------VPS-
---------------VVG------------------------------------------
------------------------------------------------------------
-------------------------------------
>ES_XP_006580858.2
------------------------------------------------------------
------------------------------------------------------------
------------------------------------------------------------
------------------------------------------------------------
------------------------------------------------------------
-----------------------------------------------------MRVHTTN
A-----------------------------------------------------------
------------------------------------------------------------
------------------------------------------------------------
------------------------------------------------------------
------------------------------------------------------------
------------------------------------------------------------
------------------------------------------------------------
------------------------------------------------------------
------------------------------------------------------------
------------------------------------------------------------
-----GSI--SFSIQL---------------------------------------CIILS
------------------------------------------------------------
-------------------------------------------------FYVYIYIHQEQ
------------------------------------------------------------
-----------------------------------------RAE----------------
------------------------------------------------------------
------------------------------------------------------------
---------------LNEEI-------------------------LKENP----------
-SVCAYMT-PSLD--------TRQDMV-----------IVE----------------VPK
-LG-------KEA-----------------------------ATKT-IKE--------W-
--------------------------------------------GQPKS-KITHLI----
-----------------------FCTIS-----G--------VHMPGA------------
--------------DVP----------------TRLLCR--------------WLRL---
------------------------------------------------------VENNKG
------------------------------------------------------------
ARV---------LLVWSE-I-T--------------------------------------
------------------------------------------------------------
------------------------------------------------------------
------------------------------------------------------------
------------AVAA--------------------------------------------
------------------------------------------------------------
---------------------LF-----G-------------------------------
----------------------------------------DGAA----------------
-----------------------------------AGIVGSD------------------
---------P-------------------------------------------LPVEKP-
------------------------------------------------------------
LFQLVWTVXT-I---------------------------------------------LP-
-------------------------------------------------DSE--------
-------GAING------------------------------------------------
---HLGLGEVG--------------------LTFHLLXG-----------------GPAI
LDQVEANKLGLKPEKMEAIIRHVLRSMLICQVACV--LFIMH--QIGKKSIKWT------
------------------------------------------------------------
-------------------------------------
>FA_RZC12591.1
------------------------------------------------------------
------------------------------------------------------------
------------------------------------------------------------
------------------------------------------------------------
------------------------------------------------------------
-----------------------------------------------------MLVTTT-
------------------------------------------------------------
------------------------------------------------------------
------------------------------------------------------------
------------------------------------------------------------
------------------------------------------------------------
------------------------------------------------------------
------------------------------------------------------------
------------------------------------------------------------
------------------------------------------------------------
------------------------------------------------------------
------VI--MMTIMI---------------------------------------LVIV-
------------------------------------------------------------
----------------------------------------------------------EQ
------------------------------------------------------------
-----------------------------------------RAE----------------
------------------------------------------------------------
------------------------------------------------------------
---------------LNEEI-------------------------LKENP----------
-SVCAYMT-PSLD--------TRQDMV-----------IVE----------------VSK
-LG-------KEA-----------------------------ATKV-IKE--------W-
--------------------------------------------GQPKS-KITHLI----
-----------------------FCTIS-----G--------VHMPGA------------
--------------DVP----------------TRLLCR--------------WLRL---
------------------------------------------------------VENNKG
------------------------------------------------------------
ARV---------LLVWSE-I-T--------------------------------------
------------------------------------------------------------
------------------------------------------------------------
------------------------------------------------------------
------------AVAA--------------------------------------------
------------------------------------------------------------
---------------------LF-----G-------------------------------
----------------------------------------DGAA----------------
-----------------------------------AGIVGSD------------------
---------P-------------------------------------------LPVEKP-
------------------------------------------------------------
LFQL-----T-I---------------------------------------------LP-
-------------------------------------------------DSE--------
-------GAING------------------------------------------------
---HLGLGEVG--------------------LTFHLL-----------------------
---------------------KVDRQF---------------------------------
------------------------------------------------------------
-------------------------------------
>IP_PPI00035985
------------------------------------------------------------
------------------------------------------------------------
------------------------------------------------------------
------------------------------------------------------------
------------------------------------------------------------
------------------------------------------------------------
------------------------------------------------------------
------------------------------------------------------------
------------------------------------------------------------
------------------------------------------------------------
------------------------------------------------------------
------------------------------------------------------------
------------------------------------------------------------
------------------------------------------------------------
------------------------------------------------------------
------------------------------------------------------------
------------------------------------------------------------
------------------------------------------------------------
-------LI---------------------------------------------------
------------------------------------------------------------
------------------------------------------------------------
-------VTMIS----------CVA-----------------------------------
----GDKSAIK--------------------------------KRYM-------------
-Y-------------LTEEI-------------------------LQENP----------
-NVCEYMA-PSLD--------ARQDMV-----------VVE----------------VPR
-LG-------KEA-----------------------------AAKA-IKE--------W-
--------------------------------------------GQPKS-KITQ------
-------------------------------------------HF---------------
------------------------------------------------------------
----------LHYQW---------------SR----------------------------
------------------------------------------------------------
------------------------------------------------------------
------------------------------------------------------------
------------------------HAR------SR-------------------------
------------------------------------------------------------
------------------------------------------------------------
------------------------------------------------------------
---------------------LS-----A-------------------------------
----------------------------------------DKA-----------------
----------------------------------------SW------------------
---------P-------------------------------------------PPQR---
------------------------------------------------------------
------------------------------------------------------------
------------------------------------------------------------
------------------------------------------------------------
------------------------------------------------------------
------------------------------------------------------------
------------------------------------------------------------
-------------------------------------
>CI_CDP20498.1
------------------------------------------------------------
------------------------------------------------------------
------------------------------------------------------------
------------------------------------------------------------
------------------------------------------------------------
------------------------------------------------------------
------------------------------------------------------------
------------------------------------------------------------
------------------------------------------------------------
------------------------------------------------------------
------------------------------------------------------------
------------------------------------------------------------
------------------------------------------------------------
------------------------------------------------------------
------------------------------------------------------------
------------------------------------------------------------
------------------------------------------------------------
------------------------------------------------------------
------------------------------------------------------------
-------MY------------------------FFFLGQ-NVI-----------------
------------------------------------------------------------
---------------------NCYI-----------------------------------
------------------------------------------------------------
-Y-------------LTEEI-------------------------LKENP----------
-NICAYIA-PSLD--------ASLDAK-----------FID-------------------
--------FNRKK-----------------------------HPKS-KSR--------Y-
--------------------------------------------------GITHLV----
-----------------------FCTTS-----G--------EDMPGA------------
--------------DFP-------------------KHI--------------WVRL-NP
----NPYNSVLSQTQ-ANPAHSAHFATST--------------------------DNNKN
------------------------------------------------------------
AGV---------LVVQSE-I-T--------------------TVTFC-------------
------------------------------------------------------------
-------------------------GP------SD-------------------------
--------------------------------------------------------THL-
DC----------LVAQA-------------------------------------------
------------------------------------------------------------
---------------------LL-----G-------------------------------
----------------------------------------DGTG----------------
---A--------------------------------LITGAD------------------
---------PVVG------------------------------------------VDRP-
------------------------------------------------------------
FF----------------------------------------------------------
------------------------------------------------------------
------------------------------------------------------------
------------------------------------------------------------
------------------------------------------------------------
------------------------------------------------------------
-------------------------------------
>GQ_10G189800
------------------------------------------------------------
------------------------------------------------------------
[truncated: 474,348 more chars]
