# Supplementary material for: Exploring the evolution of CHS gene family in plants
Source: Front Genet. 2024 Apr 30;15:1368358. doi: 10.3389/fgene.2024.1368358 (PMC11091334; doi:10.3389/fgene.2024.1368358)
Supplement: Supplementary file 1 [file DataSheet1.ZIP › Table S1.xlsx]

## Sheet: Sheet1
Table S1 List of plant genomes used in this study.
Clade_1	Clade_2	Clade_3	Species	Order	Family	Common Name	Abbreviation	Assembly_Version	Genome assembly	Source	BUSCO chlorophyta	BUSCO embryophyta	BUSCO viridiplantae	Resource for download
Chlorophyta		Chlorophyta	Micromonas commoda	Mamiellales	Maiellaceae	*	GC	GCF_000090985.2	chromosome	NCBI - FTP RefSeq	C:98.0%[S:97.5%,D:0.5%],F:1.1%,M:0.9%,n:1519	C:27.5%[S:26.4%,D:1.1%],F:3.7%,M:68.8%,n:1614	C:83.3%[S:81.4%,D:1.9%],F:9.6%,M:7.1%,n:425	ftp://ftp.ncbi.nlm.nih.gov/genomes/refseq/plant/Micromonas_commoda/representative/
Chlorophyta		Chlorophyta	Micromonas pusilla	Mamiellales	Maiellaceae	*	GP	GCF_000151265.2	scaffold	NCBI - FTP RefSeq	C:97.0%[S:96.6%,D:0.4%],F:1.1%,M:1.9%,n:1519	C:25.2%[S:24.5%,D:0.7%],F:3.5%,M:71.3%,n:1614	C:76.3%[S:74.4%,D:1.9%],F:12.0%,M:11.7%,n:425	ftp://ftp.ncbi.nlm.nih.gov/genomes/refseq/plant/Micromonas_pusilla/representative/
Chlorophyta		Chlorophyta	Micromonas sp.	Mamiellales	Maiellaceae	*	GR	v3.0	chromosome	Phytozome	C:98.1%[S:96.8%,D:1.3%],F:1.1%,M:0.8%,n:1519	C:27.5%[S:26.1%,D:1.4%],F:3.7%,M:68.8%,n:1614	C:83.3%[S:80.2%,D:3.1%],F:9.6%,M:7.1%,n:425	https://phytozome.jgi.doe.gov/pz/portal.html
Chlorophyta		Chlorophyta	Bathycoccus prasinos	Mamiellales	Bathycoccaceae	*	BO	GCA_002220235.1	scaffold	NCBI - FTP RefSeq	C:96.6%[S:96.2%,D:0.4%],F:0.9%,M:2.5%,n:1519	C:20.7%[S:19.6%,D:1.1%],F:2.3%,M:77.0%,n:1614	C:74.1%[S:71.3%,D:2.8%],F:6.4%,M:19.5%,n:425	ftp://ftp.ncbi.nlm.nih.gov/genomes/refseq/plant/Bathycoccus_prasinos/representative/
Chlorophyta		Chlorophyta	Ostreococcus lucimarinus	Mamiellales	Bathycoccaceae	*	HG	GCF_000092065.1	chromosome	NCBI - FTP RefSeq	C:97.5%[S:94.7%,D:2.8%],F:1.3%,M:1.2%,n:1519	C:23.5%[S:22.1%,D:1.4%],F:3.3%,M:73.2%,n:1614	C:74.4%[S:70.4%,D:4.0%],F:10.1%,M:15.5%,n:425	ftp://ftp.ncbi.nlm.nih.gov/genomes/refseq/plant/Ostreococcus_sp._lucimarinus_/representative/
Chlorophyta		Chlorophyta	Ostreococcus tauri	Mamiellales	Bathycoccaceae	*	HP	GCF_000214015.3	chromosome	NCBI - FTP RefSeq	C:98.1%[S:97.9%,D:0.2%],F:0.5%,M:1.4%,n:1519	C:25.6%[S:24.7%,D:0.9%],F:2.7%,M:71.7%,n:1614	C:84.0%[S:82.1%,D:1.9%],F:4.2%,M:11.8%,n:425	ftp://ftp.ncbi.nlm.nih.gov/genomes/refseq/plant/Ostreococcus_tauri/representative/
Chlorophyta		Chlorophyta	Coccomyxa subellipsoidea	Chlorococcales	Coccomyxaceae	*	DP	GCF_000258705.1	scaffold	NCBI - FTP RefSeq	C:98.1%[S:97.5%,D:0.6%],F:0.8%,M:1.1%,n:1519	C:32.3%[S:31.4%,D:0.9%],F:5.3%,M:62.4%,n:1614	C:77.4%[S:76.2%,D:1.2%],F:9.6%,M:13.0%,n:425	ftp://ftp.ncbi.nlm.nih.gov/genomes/refseq/plant/Coccomyxa_subellipsoidea/representative/
Chlorophyta		Chlorophyta	Auxenochlorella protothecoides	Chlorellales	Chlorellaceae	Auxenochlorella	AT	GCF_000733215.1	scaffold	NCBI - FTP RefSeq	C:93.9%[S:93.4%,D:0.5%],F:2.2%,M:3.9%,n:1519	C:21.6%[S:21.4%,D:0.2%],F:4.3%,M:74.1%,n:1614	C:72.2%[S:71.3%,D:0.9%],F:14.8%,M:13.0%,n:425	ftp://ftp.ncbi.nlm.nih.gov/genomes/refseq/plant/Auxenochlorella_protothecoides/representative/
Chlorophyta		Chlorophyta	Chlorella variabilis	Chlorellales	Chlorellaceae	*	DR	GCF_000147415.1	scaffold	NCBI - FTP RefSeq	C:92.9%[S:91.9%,D:1.0%],F:2.6%,M:4.5%,n:1519	C:26.5%[S:26.1%,D:0.4%],F:5.4%,M:68.1%,n:1614	C:84.4%[S:83.5%,D:0.9%],F:8.2%,M:7.4%,n:425	ftp://ftp.ncbi.nlm.nih.gov/genomes/refseq/plant/Chlorella_variabilis/representative/
Chlorophyta		Chlorophyta	Micractinium conductrix	Chlorellales	Chlorellaceae	*	GD	GCA_002245815.2	scaffold	NCBI - FTP Genbank	C:96.0%[S:94.5%,D:1.5%],F:0.7%,M:3.3%,n:1519	C:33.5%[S:32.3%,D:1.2%],F:3.8%,M:62.7%,n:1614	C:89.4%[S:87.5%,D:1.9%],F:4.7%,M:5.9%,n:425	https://www.ncbi.nlm.nih.gov/assembly/GCA_002245815.2/
Chlorophyta		Chlorophyta	Chromochloris zofingiensis	Sphaeropleales	Chromochloridaceae	*	DT	v5.2.3.2	chromosome	Phytozome	C:88.7%[S:86.1%,D:2.6%],F:5.2%,M:6.1%,n:1519	C:30.3%[S:29.7%,D:0.6%],F:4.7%,M:65.0%,n:1614	C:78.1%[S:75.3%,D:2.8%],F:12.5%,M:9.4%,n:425	https://phytozome.jgi.doe.gov/pz/portal.html
Chlorophyta		Chlorophyta	Raphidocelis subcapitata	Sphaeropleales	Selenastraceae	*	LG	GCA_003203535.1	scaffold	NCBI - FTP Genbank	C:96.1%[S:91.2%,D:4.9%],F:1.2%,M:2.7%,n:1519	C:29.1%[S:28.3%,D:0.8%],F:4.3%,M:66.6%,n:1614	C:86.1%[S:84.2%,D:1.9%],F:7.8%,M:6.1%,n:425	https://www.ncbi.nlm.nih.gov/assembly/GCA_003203535.1/
Chlorophyta		Chlorophyta	Chlamydomonas reinhardtii	Chlamydomonadales	Chlamydomonadaceae	*	DL	GCF_000002595.1	scaffold	NCBI - FTP RefSeq	C:93.0%[S:92.1%,D:0.9%],F:2.8%,M:4.2%,n:1519	C:23.5%[S:22.6%,D:0.9%],F:4.4%,M:72.1%,n:1614	C:71.8%[S:71.3%,D:0.5%],F:18.1%,M:10.1%,n:425	ftp://ftp.ncbi.nlm.nih.gov/genomes/refseq/plant/Chlamydomonas_reinhardtii/representative/
Chlorophyta		Chlorophyta	Chlamydomonas eustigma	Chlamydomonadales	Chlamydomonadaceae	*	CQ	GCA_002335675.1	scaffold	NCBI - FTP Genbank	C:97.2%[S:91.8%,D:5.4%],F:0.7%,M:2.1%,n:1519	C:32.6%[S:30.7%,D:1.9%],F:3.7%,M:63.7%,n:1614	C:85.4%[S:80.2%,D:5.2%],F:6.8%,M:7.8%,n:425	https://www.ncbi.nlm.nih.gov/assembly/GCA_002335675.1/
Chlorophyta		Chlorophyta	Volvox carteri	Chlamydomonadales	Volvocaceae	Volvox	MS	GCF_000143455.1	scaffold	NCBI - FTP RefSeq	C:96.7%[S:95.8%,D:0.9%],F:1.0%,M:2.3%,n:1519	C:25.6%[S:24.7%,D:0.9%],F:5.3%,M:69.1%,n:1614	C:84.2%[S:83.3%,D:0.9%],F:7.3%,M:8.5%,n:425	ftp://ftp.ncbi.nlm.nih.gov/genomes/refseq/plant/Volvox_carteri/representative/
Chlorophyta		Chlorophyta	Gonium pectorale	Chlamydomonadales	Goniaceae	*	EU	GCA_001584585.1	scaffold	NCBI - FTP Genbank	C:92.1%[S:91.4%,D:0.7%],F:4.5%,M:3.4%,n:1519	C:20.8%[S:20.0%,D:0.8%],F:5.6%,M:73.6%,n:1614	C:64.5%[S:62.6%,D:1.9%],F:18.8%,M:16.7%,n:425	https://www.ncbi.nlm.nih.gov/assembly/GCA_001584585.1/
Charophytes		Other non-angiosperms	Klebsormidium nitens	Klebsormidiales	Klebsormidiaceae	*	FO	GCA_000708835.1	scaffold	NCBI - FTP Genbank	C:93.6%[S:91.8%,D:1.8%],F:0.4%,M:6.0%,n:1519	C:69.2%[S:68.0%,D:1.2%],F:4.3%,M:26.5%,n:1614	C:96.7%[S:96.2%,D:0.5%],F:1.9%,M:1.4%,n:425	https://www.ncbi.nlm.nih.gov/assembly/GCA_000708835.1/
Bryophytes		Other non-angiosperms	Marchantia polymorpha	Marchantiales	Marchantiaceae	Common liverwort	GN	GCA_003032435.1	scaffold	NCBI - FTP Genbank	C:92.3%[S:84.9%,D:7.4%],F:1.3%,M:6.4%,n:1519	C:85.8%[S:84.0%,D:1.8%],F:2.2%,M:12.0%,n:1614	C:95.8%[S:95.3%,D:0.5%],F:1.4%,M:2.8%,n:425	https://www.ncbi.nlm.nih.gov/assembly/GCA_003032435.1/
Bryophytes		Other non-angiosperms	Sphagnum fallax	Sphagnales	Sphagnaceae	Bog moss	LI	v0.5	scaffold	Phytozome	C:94.1%[S:56.7%,D:37.4%],F:0.3%,M:5.6%,n:1519	C:88.9%[S:77.3%,D:11.6%],F:1.9%,M:9.2%,n:1614	C:98.4%[S:88.0%,D:10.4%],F:0.2%,M:1.4%,n:425	https://phytozome.jgi.doe.gov/pz/portal.html
Bryophytes		Other non-angiosperms	Physcomitrium patens	Funariales	Funariaceae	*	IN	GCF_000002425.4	chromosome	NCBI - FTP RefSeq	C:93.3%[S:51.2%,D:42.1%],F:0.3%,M:6.4%,n:1519	C:87.2%[S:73.9%,D:13.3%],F:2.2%,M:10.6%,n:1614	C:97.2%[S:86.1%,D:11.1%],F:1.2%,M:1.6%,n:425	ftp://ftp.ncbi.nlm.nih.gov/genomes/refseq/plant/Physcomitrium_patens/representative/
Lycophytes (basal tracheophytes)		Other non-angiosperms	Selaginella moellendorffii	Selaginellales	Selaginellaceae	Selaginella	LQ	GCF_000143415.4	scaffold	NCBI - FTP RefSeq	C:92.8%[S:4.4%,D:88.4%],F:0.1%,M:7.1%,n:1519	C:87.6%[S:9.5%,D:78.1%],F:1.4%,M:11.0%,n:1614	C:97.6%[S:8.7%,D:88.9%],F:0.5%,M:1.9%,n:425	ftp://ftp.ncbi.nlm.nih.gov/genomes/refseq/plant/Selaginella_moellendorffii/representative/
Gymnosperm	Pinophyta	Gymnosperm	Pseudotsuga meziesii	Pinales	Pinaceae	Douglas fir	II	PineRefSeq	contig	Plaza gymnosperms	C:90.2%[S:48.5%,D:41.7%],F:1.8%,M:8.0%,n:1519	C:81.9%[S:63.6%,D:18.3%],F:9.5%,M:8.6%,n:1614	C:91.1%[S:72.7%,D:18.4%],F:8.2%,M:0.7%,n:425	https://bioinformatics.psb.ugent.be/plaza/versions/gymno-plaza/organism/view/
Gymnosperm	Pinophyta	Gymnosperm	Pinus pinaster	Pinales	Pinaceae	Maritime pine	IP	ProCoGen	scaffold	Plaza gymnosperms	C:88.5%[S:59.6%,D:28.9%],F:3.0%,M:8.5%,n:1519	C:68.7%[S:62.7%,D:6.0%],F:13.4%,M:17.9%,n:1614	C:81.4%[S:76.0%,D:5.4%],F:15.8%,M:2.8%,n:425	https://bioinformatics.psb.ugent.be/plaza/versions/gymno-plaza/organism/view/
Gymnosperm	Pinophyta	Gymnosperm	Pinus sylvestris	Pinales	Pinaceae	Scots pine	IS	ProCoGen	scaffold	Plaza gymnosperms	C:86.3%[S:64.8%,D:21.5%],F:1.8%,M:11.9%,n:1519	C:73.9%[S:70.3%,D:3.6%],F:12.3%,M:13.8%,n:1614	C:84.2%[S:81.6%,D:2.6%],F:11.3%,M:4.5%,n:425	https://bioinformatics.psb.ugent.be/plaza/versions/gymno-plaza/organism/view/
Angiosperms		Basal angiosperms	Amborella trichopoda	Amborellales	Amborellaceae	Amborella	BD	GCF_000471905.2	scaffold	NCBI - FTP RefSeq	C:90.5%[S:71.1%,D:19.4%],F:1.1%,M:8.4%,n:1519	C:95.2%[S:93.4%,D:1.8%],F:3.5%,M:1.3%,n:1614	C:97.0%[S:95.8%,D:1.2%],F:2.6%,M:0.4%,n:425	ftp://ftp.ncbi.nlm.nih.gov/genomes/refseq/plant/Amborella_trichopoda/representative/
Angiosperms		Basal angiosperms	Nymphaea colorata	Nymphaeales	Nymphaeaceae		PX	GWHAAYW00000000	chromosome	National genomics Data Center	C:92.1%[S:66.3%,D:25.8%],F:0.3%,M:7.6%,n:1519	C:96.6%[S:94.0%,D:2.6%],F:1.3%,M:2.1%,n:1614	C:98.8%[S:98.1%,D:0.7%],F:0.5%,M:0.7%,n:425	https://ngdc.cncb.ac.cn/search/?dbId=gwh&q=GWHAAYW00000000
Angiosperms	Monocots	Monocots	Acorus tatarinowii	Acorales	Acoraceae		PU	CNP0001708	chromosome	CNGB database	C:91.8%[S:58.9%,D:32.9%],F:0.5%,M:7.7%,n:1519	C:94.6%[S:87.2%,D:7.4%],F:1.4%,M:4.0%,n:1614	C:98.6%[S:91.1%,D:7.5%],F:0.2%,M:1.2%,n:425	https://db.cngb.org/search/project/CNP0001708/
Angiosperms	Monocots	Monocots	Amorphophallus konjac	Alismatales	Araceae		PT	-	chromosome	Figshare database	C:89.0%[S:42.5%,D:46.5%],F:1.0%,M:10.0%,n:1519	C:90.6%[S:60.0%,D:30.6%],F:5.3%,M:4.1%,n:1614	C:92.2%[S:60.9%,D:31.3%],F:5.6%,M:2.2%,n:425	https://doi.org/10.6084/m9.figshare.15169578
Angiosperms	Monocots	Monocots	Zostera marina	Alismatales	Zosteraceae	Eelgrass, seawrack	NA/PB	GCA_001185155.1	scaffold	NCBI - FTP Genbank	C:89.6%[S:65.4%,D:24.2%],F:1.2%,M:9.2%,n:1519	C:91.8%[S:90.2%,D:1.6%],F:3.8%,M:4.4%,n:1614	C:96.5%[S:95.3%,D:1.2%],F:2.4%,M:1.1%,n:425	https://www.ncbi.nlm.nih.gov/assembly/GCA_001185155.1/
Angiosperms	Monocots	Monocots	Dioscorea alata	Dioscoreales	Dioscoreaceae		PW	v2.1	chromosome	Phytozome	C:91.5%[S:66.4%,D:25.1%],F:0.5%,M:8.0%,n:1519	C:96.9%[S:94.7%,D:2.2%],F:1.8%,M:1.3%,n:1614	C:97.4%[S:96.5%,D:0.9%],F:1.4%,M:1.2%,n:425	https://phytozome-next.jgi.doe.gov/info/Dalata_v2_1
Angiosperms	Monocots	Monocots	Phalaenopsis equestris	Asparagales	Orchidaceae	*	IB	GCF_001263595.1	scaffold	NCBI - FTP RefSeq	C:90.0%[S:68.9%,D:21.1%],F:1.1%,M:8.9%,n:1519	C:93.1%[S:91.1%,D:2.0%],F:3.6%,M:3.3%,n:1614	C:95.0%[S:92.2%,D:2.8%],F:3.5%,M:1.5%,n:425	ftp://ftp.ncbi.nlm.nih.gov/genomes/refseq/plant/Phalaenopsis_equestris/representative/
Angiosperms	Monocots	Monocots	Asparagus officinalis	Asparagales	Asparagaceae	Garden asparagus	AQ	GCF_001876935.1	chromosome	NCBI - FTP RefSeq	C:88.9%[S:56.0%,D:32.9%],F:1.2%,M:9.9%,n:1519	C:90.6%[S:86.6%,D:4.0%],F:5.4%,M:4.0%,n:1614	C:92.0%[S:88.5%,D:3.5%],F:6.4%,M:1.6%,n:425	ftp://ftp.ncbi.nlm.nih.gov/genomes/refseq/plant/Asparagus_officinalis/representative/
Angiosperms	Monocots	Monocots	Elaeis guineensis	Arecales	Arecaceae	African oil palm	EE	GCF_000442705.1	chromosome	NCBI - FTP RefSeq	C:91.3%[S:45.4%,D:45.9%],F:1.1%,M:7.6%,n:1519	C:96.6%[S:91.1%,D:5.5%],F:2.4%,M:1.0%,n:1614	C:98.5%[S:92.9%,D:5.6%],F:1.4%,M:0.1%,n:425	ftp://ftp.ncbi.nlm.nih.gov/genomes/refseq/plant/Elaeis_guineensis/representative/
Angiosperms	Monocots	Monocots	Phoenix dactylifera	Arecales	Arecaceae	Date palm	HZ	GCF_000413155.1	scaffold	NCBI - FTP RefSeq	C:89.5%[S:48.5%,D:41.0%],F:1.3%,M:9.2%,n:1519	C:91.0%[S:85.4%,D:5.6%],F:5.7%,M:3.3%,n:1614	C:93.4%[S:87.3%,D:6.1%],F:5.4%,M:1.2%,n:425	ftp://ftp.ncbi.nlm.nih.gov/genomes/refseq/plant/Phoenix_dactylifera/all_assembly_versions/suppressed/GCF_000413155.1_DPV01/
Angiosperms	Monocots	Monocots	Musa acuminata	Zingiberales	Musaceae	Dwarf banana	GA	GCF_000313855.2	chromosome	NCBI - FTP RefSeq	C:91.8%[S:49.2%,D:42.6%],F:0.5%,M:7.7%,n:1519	C:97.9%[S:93.4%,D:4.5%],F:1.4%,M:0.7%,n:1614	C:98.1%[S:94.6%,D:3.5%],F:1.6%,M:0.3%,n:425	ftp://ftp.ncbi.nlm.nih.gov/genomes/refseq/plant/Musa_acuminata/representative/
Angiosperms	Monocots	Monocots	Ananas comosus	Poales	Bromeliaceae	Pineapple	AH	GCF_001540865.1	chromosome	NCBI - FTP RefSeq	C:91.5%[S:62.7%,D:28.8%],F:0.3%,M:8.2%,n:1519	C:96.6%[S:92.3%,D:4.3%],F:2.7%,M:0.7%,n:1614	C:97.2%[S:91.8%,D:5.4%],F:2.6%,M:0.2%,n:425	ftp://ftp.ncbi.nlm.nih.gov/genomes/refseq/plant/Ananas_comosus/representative/
Angiosperms	Monocots	Monocots	Zea mays	Poales	Poaceae	Maize - Representative (Line B73)	ND	GCF_000005005.2	chromosome	NCBI - FTP RefSeq	C:90.4%[S:45.4%,D:45.0%],F:0.7%,M:8.9%,n:1519	C:93.8%[S:84.9%,D:8.9%],F:2.6%,M:3.6%,n:1614	C:95.1%[S:87.8%,D:7.3%],F:3.5%,M:1.4%,n:425	ftp://ftp.ncbi.nlm.nih.gov/genomes/refseq/plant/Zea_mays/all_assembly_versions/suppressed/GCF_000005005.2_B73_RefGen_v4/
Angiosperms	Monocots	Monocots	Sorghum bicolor	Poales	Poaceae	Sorghum	LH	GCF_000003195.3	chromosome	NCBI - FTP RefSeq	C:91.9%[S:58.9%,D:33.0%],F:0.3%,M:7.8%,n:1519	C:98.4%[S:96.7%,D:1.7%],F:0.9%,M:0.7%,n:1614	C:99.3%[S:98.6%,D:0.7%],F:0.7%,M:0.0%,n:425	ftp://ftp.ncbi.nlm.nih.gov/genomes/refseq/plant/Sorghum_bicolor/representative/
Angiosperms	Monocots	Monocots	Miscanthus sinensis	Poales	Poaceae	Miscanthus	GQ	v7.1	chromosome	Phytozome	C:90.8%[S:12.8%,D:78.0%],F:0.6%,M:8.6%,n:1519	C:95.8%[S:31.4%,D:64.4%],F:2.0%,M:2.2%,n:1614	C:97.8%[S:29.6%,D:68.2%],F:1.2%,M:1.0%,n:425	https://phytozome.jgi.doe.gov/pz/portal.html
Angiosperms	Monocots	Monocots	Setaria viridis	Poales	Poaceae	Green foxtail	MB	GCA_005286985.1	chromosome	NCBI - FTP Genbank	C:91.4%[S:56.9%,D:34.5%],F:0.6%,M:8.0%,n:1519	C:96.9%[S:95.4%,D:1.5%],F:2.6%,M:0.5%,n:1614	C:97.9%[S:96.7%,D:1.2%],F:1.9%,M:0.2%,n:425	https://www.ncbi.nlm.nih.gov/assembly/GCF_005286985.1/
Angiosperms	Monocots	Monocots	Setaria italica	Poales	Poaceae	Foxtail millet	LN	GCF_000263155.2	chromosome	NCBI - FTP RefSeq	C:91.3%[S:56.7%,D:34.6%],F:0.4%,M:8.3%,n:1519	C:98.6%[S:96.7%,D:1.9%],F:0.7%,M:0.7%,n:1614	C:99.8%[S:97.9%,D:1.9%],F:0.0%,M:0.2%,n:425	ftp://ftp.ncbi.nlm.nih.gov/genomes/refseq/plant/Setaria_italica/representative/
Angiosperms	Monocots	Monocots	Panicum virgatum	Poales	Poaceae	Switchgrass	IV	v5.1	chromosome	Phytozome	C:90.0%[S:15.7%,D:74.3%],F:0.4%,M:9.6%,n:1519	C:94.8%[S:33.2%,D:61.6%],F:0.9%,M:4.3%,n:1614	C:95.6%[S:31.1%,D:64.5%],F:0.9%,M:3.5%,n:425	https://phytozome.jgi.doe.gov/pz/portal.html
Angiosperms	Monocots	Monocots	Panicum hallii	Poales	Poaceae	*	IG	GCF_002211085.1	chromosome	NCBI - FTP RefSeq	C:91.8%[S:59.8%,D:32.0%],F:0.3%,M:7.9%,n:1519	C:98.1%[S:96.7%,D:1.4%],F:1.2%,M:0.7%,n:1614	C:98.6%[S:97.2%,D:1.4%],F:1.4%,M:0.0%,n:425	ftp://ftp.ncbi.nlm.nih.gov/genomes/refseq/plant/Panicum_hallii/representative/
Angiosperms	Monocots	Monocots	Panicum miliaceum	Poales	Poaceae	Common millet	IL	GCA_003046395.2	chromosome	NCBI - FTP Genbank	C:90.2%[S:17.8%,D:72.4%],F:0.5%,M:9.3%,n:1519	C:94.7%[S:35.5%,D:59.2%],F:2.5%,M:2.8%,n:1614	C:96.2%[S:33.6%,D:62.6%],F:2.1%,M:1.7%,n:425	https://www.ncbi.nlm.nih.gov/assembly/GCA_003046395.2/
Angiosperms	Monocots	Monocots	Leersia perrieri	Poales	Poaceae	Cutgrass	FT	Lperr_V1.4	chromosome	Ensembl - Tao & Schranz (2019)	C:88.1%[S:44.6%,D:43.5%],F:0.7%,M:11.2%,n:1519	C:92.2%[S:64.3%,D:27.9%],F:3.6%,M:4.2%,n:1614	C:92.5%[S:65.4%,D:27.1%],F:5.4%,M:2.1%,n:425	http://plants.ensembl.org/Leersia_perrieri/Info/Index
Angiosperms	Monocots	Monocots	Oryza brachyantha	Poales	Poaceae	Wild rice	HD	GCF_000231095.1	chromosome	NCBI - FTP RefSeq	C:89.6%[S:61.6%,D:28.0%],F:1.1%,M:9.3%,n:1519	C:95.4%[S:94.2%,D:1.2%],F:3.2%,M:1.4%,n:1614	C:95.3%[S:94.6%,D:0.7%],F:3.5%,M:1.2%,n:425	ftp://ftp.ncbi.nlm.nih.gov/genomes/refseq/plant/Oryza_brachyantha/representative/
Angiosperms	Monocots	Monocots	Oryza sativa	Poales	Poaceae	Rice (Japonica group)	HN	GCF_001433935.1	chromosome	NCBI - FTP RefSeq	C:91.6%[S:58.6%,D:33.0%],F:0.3%,M:8.1%,n:1519	C:98.7%[S:96.2%,D:2.5%],F:0.6%,M:0.7%,n:1614	C:99.8%[S:97.9%,D:1.9%],F:0.0%,M:0.2%,n:425	ftp://ftp.ncbi.nlm.nih.gov/genomes/refseq/plant/Oryza_sativa/representative/
Angiosperms	Monocots	Monocots	Oryza rufipogon	Poales	Poaceae	Wild rice	HH	OR_W1943	chromosome	Ensembl - Tao & Schranz (2019)	C:89.3%[S:45.3%,D:44.0%],F:0.8%,M:9.9%,n:1519	C:94.6%[S:64.8%,D:29.8%],F:2.4%,M:3.0%,n:1614	C:95.5%[S:65.6%,D:29.9%],F:3.5%,M:1.0%,n:425	http://plants.ensembl.org/Oryza_rufipogon/Info/Index
Angiosperms	Monocots	Monocots	Triticum aestivum	Poales	Poaceae	Bread wheat	MC	TGACv1	chromosome	Ensembl - Tao & Schranz (2019)	C:88.6%[S:15.8%,D:72.8%],F:1.6%,M:9.8%,n:1519	C:87.2%[S:26.8%,D:60.4%],F:8.6%,M:4.2%,n:1614	C:89.7%[S:25.9%,D:63.8%],F:7.8%,M:2.5%,n:425	http://plants.ensembl.org/Triticum_aestivum/Info/Index
Angiosperms	Monocots	Monocots	Aegilops tauschii	Poales	Poaceae	Tausch's goatgrass	BA	GCF_001957025.1	scaffold	NCBI - FTP RefSeq	C:92.1%[S:57.9%,D:34.2%],F:0.4%,M:7.5%,n:1519	C:99.0%[S:94.3%,D:4.7%],F:0.6%,M:0.4%,n:1614	C:99.5%[S:96.7%,D:2.8%],F:0.5%,M:0.0%,n:425	ftp://ftp.ncbi.nlm.nih.gov/genomes/refseq/plant/Aegilops_tauschii/all_assembly_versions/suppressed/
Angiosperms	Monocots	Monocots	Brachypodium sylvaticum	Poales	Poaceae	*	BT	v1.1	chromosome	Phytozome	C:91.3%[S:57.9%,D:33.4%],F:0.5%,M:8.2%,n:1519	C:97.1%[S:93.6%,D:3.5%],F:1.4%,M:1.5%,n:1614	C:98.1%[S:92.5%,D:5.6%],F:1.2%,M:0.7%,n:425	https://phytozome.jgi.doe.gov/pz/portal.html
Angiosperms	Monocots	Monocots	Brachypodium stacei	Poales	Poaceae	*	BR	v1.1	chromosome	Phytozome	C:91.5%[S:59.8%,D:31.7%],F:0.5%,M:8.0%,n:1519	C:99.2%[S:98.1%,D:1.1%],F:0.5%,M:0.3%,n:1614	C:99.6%[S:99.1%,D:0.5%],F:0.2%,M:0.2%,n:425	https://phytozome.jgi.doe.gov/pz/portal.html
Angiosperms	Monocots	Monocots	Brachypodium hybridum	Poales	Poaceae	*	BH	v1.1	chromosome	Phytozome	C:91.8%[S:1.5%,D:90.3%],F:0.4%,M:7.8%,n:1519	C:99.6%[S:3.6%,D:96.0%],F:0.2%,M:0.2%,n:1614	C:100.0%[S:2.6%,D:97.4%],F:0.0%,M:0.0%,n:425	https://phytozome.jgi.doe.gov/pz/portal.html
Angiosperms	Monocots	Monocots	Brachypodium distachyon	Poales	Poaceae	Stiff Brome	BG	GCF_000005505.3	chromosome	NCBI - FTP RefSeq	C:91.2%[S:59.4%,D:31.8%],F:0.5%,M:8.3%,n:1519	C:97.9%[S:96.7%,D:1.2%],F:1.4%,M:0.7%,n:1614	C:99.3%[S:98.4%,D:0.9%],F:0.7%,M:0.0%,n:425	ftp://ftp.ncbi.nlm.nih.gov/genomes/refseq/plant/Brachypodium_distachyon/representative/
Angiosperms		Magnoliids	Chimonanthus salicifolius	Laurales	Calycanthaceae		PG	V1.0	chromosome	xhhuanglab website	C:87.0%[S:53.4%,D:33.6%],F:2.4%,M:10.6%,n:1519	C:86.3%[S:72.2%,D:14.1%],F:7.7%,M:6.0%,n:1614	C:91.6%[S:78.4%,D:13.2%],F:6.6%,M:1.8%,n:425	http://xhhuanglab.cn/data/Chimonanthus_salicifolius.html
Angiosperms		Magnoliids	Cinnamomum kanehirae	Laurales	Lauraceae	*	DC	GCA_003546025.1	scaffold	NCBI - FTP Genbank	C:86.3%[S:55.0%,D:31.3%],F:0.9%,M:12.8%,n:1519	C:87.7%[S:83.0%,D:4.7%],F:3.7%,M:8.6%,n:1614	C:89.6%[S:84.2%,D:5.4%],F:3.5%,M:6.9%,n:425	https://www.ncbi.nlm.nih.gov/assembly/GCA_003546025.1/
Angiosperms	Eudicots	Basal eudicots	Nelumbo nucifera	Proteales	Nelumbonaceae	Sacred Lotus	GZ	GCF_000365185.1	scaffold	NCBI - FTP RefSeq	C:91.3%[S:52.7%,D:38.6%],F:0.6%,M:8.1%,n:1519	C:97.5%[S:92.7%,D:4.8%],F:1.7%,M:0.8%,n:1614	C:97.4%[S:93.2%,D:4.2%],F:1.9%,M:0.7%,n:425	ftp://ftp.ncbi.nlm.nih.gov/genomes/refseq/plant/Nelumbo_nucifera/representative/
Angiosperms	Eudicots	Basal eudicots	Aquilegia coerulea	Ranunculales	Ranunculaceae	Colorado blue columbine	AF	GCA_002738505.1	scaffold	NCBI - FTP Genbank	C:89.7%[S:62.7%,D:27.0%],F:1.3%,M:9.0%,n:1519	C:93.2%[S:90.4%,D:2.8%],F:5.0%,M:1.8%,n:1614	C:95.0%[S:92.9%,D:2.1%],F:4.0%,M:1.0%,n:425	https://www.ncbi.nlm.nih.gov/assembly/GCA_002738505.1/
Angiosperms	Eudicots	Basal eudicots	Papaver somniferum	Ranunculales	Papaveraceae	Opium poppy	IR	GCF_003573695.1	scaffold	NCBI - FTP RefSeq	C:92.6%[S:6.6%,D:86.0%],F:0.2%,M:7.2%,n:1519	C:98.8%[S:18.6%,D:80.2%],F:0.3%,M:0.9%,n:1614	C:99.7%[S:16.9%,D:82.8%],F:0.2%,M:0.1%,n:425	ftp://ftp.ncbi.nlm.nih.gov/genomes/refseq/plant/Papaver_somniferum/representative/
Angiosperms	Eudicots	Basal eudicots	Macleaya cordata	Ranunculales	Papaveraceae	Five-seeded plume-poppy	GE	GCA_002174775.1	scaffold	NCBI - FTP Genbank	C:89.2%[S:61.2%,D:28.0%],F:0.9%,M:9.9%,n:1519	C:93.1%[S:89.7%,D:3.4%],F:2.6%,M:4.3%,n:1614	C:94.4%[S:92.0%,D:2.4%],F:3.5%,M:2.1%,n:425	https://www.ncbi.nlm.nih.gov/assembly/GCA_002174775.1/
Angiosperms	Eudicots	Super asterids	Beta vulgaris	Caryophyllales	Amaranthaceae	Common beet	BU	GCF_000511025.2	chromosome	NCBI - FTP RefSeq	C:91.9%[S:68.3%,D:23.6%],F:0.7%,M:7.4%,n:1519	C:98.4%[S:97.6%,D:0.8%],F:0.6%,M:1.0%,n:1614	C:99.3%[S:98.1%,D:1.2%],F:0.7%,M:0.0%,n:425	ftp://ftp.ncbi.nlm.nih.gov/genomes/refseq/plant/Beta_vulgaris/representative/
Angiosperms	Eudicots	Super asterids	Spinacia oleracea	Caryophyllales	Amaranthaceae	Spinach	LS	GCF_002007265.1	scaffold	NCBI - FTP RefSeq	C:92.4%[S:65.8%,D:26.6%],F:0.4%,M:7.2%,n:1519	C:98.0%[S:95.3%,D:2.7%],F:0.9%,M:1.1%,n:1614	C:99.3%[S:96.9%,D:2.4%],F:0.7%,M:0.0%,n:425	ftp://ftp.ncbi.nlm.nih.gov/genomes/refseq/plant/Spinacia_oleracea/representative/
Angiosperms	Eudicots	Super asterids	Chenopodium quinoa	Caryophyllales	Amaranthaceae	Quinoa (Chromosome level)	PA		chromosome	Robert	C:90.4%[S:16.7%,D:73.7%],F:0.9%,M:8.7%,n:1519	C:95.0%[S:27.3%,D:67.7%],F:2.5%,M:2.5%,n:1614	C:96.0%[S:27.8%,D:68.2%],F:2.6%,M:1.4%,n:425	https://www.wur.nl/nl/show/Quinoa.htm
Angiosperms	Eudicots	Asterids	Aegiceras corniculatum	Ericales	Primulaceae		QB	CNP0001270	chromosome	CNGB database	C:86.9%[S:54.3%,D:32.6%],F:1.6%,M:11.5%,n:1519	C:89.6%[S:78.3%,D:11.3%],F:5.3%,M:5.1%,n:1614	C:92.4%[S:82.8%,D:9.6%],F:5.4%,M:2.2%,n:425	https://db.cngb.org/search/project/CNP0001270/
Angiosperms	Eudicots	Asterids	Diospyros oleifera	Ericales	Ebenaceae		PM		chromosome	GIGA database	C:87.8%[S:60.8%,D:27.0%],F:2.4%,M:9.8%,n:1519	C:85.4%[S:79.6%,D:5.8%],F:10.3%,M:4.3%,n:1614	C:86.6%[S:80.5%,D:6.1%],F:10.4%,M:3.0%,n:425	http://gigadb.org/dataset/view/id/100687/Sample_page/2
Angiosperms	Eudicots	Asterids	Camellia sinensis	Ericales	Theaceae	Tea plant	DO	GCF_004153795.1	scaffold	NCBI - FTP RefSeq	C:90.7%[S:50.5%,D:40.2%],F:0.8%,M:8.5%,n:1519	C:94.3%[S:83.6%,D:10.7%],F:3.3%,M:2.4%,n:1614	C:93.9%[S:83.5%,D:10.4%],F:3.3%,M:2.8%,n:425	ftp://ftp.ncbi.nlm.nih.gov/genomes/refseq/plant/Camellia_sinensis/representative/
Angiosperms	Eudicots	Asterids	Actinidia chinensis	Ericales	Actinidiaceae	Kiwifruit	AE	GCA_003024255.1	chromosome	NCBI - FTP Genbank	C:91.0%[S:36.8%,D:54.2%],F:0.9%,M:8.1%,n:1519	C:94.9%[S:74.7%,D:20.2%],F:2.3%,M:2.8%,n:1614	C:95.7%[S:73.6%,D:22.1%],F:2.8%,M:1.5%,n:425	https://www.ncbi.nlm.nih.gov/assembly/GCA_003024255.1/
Angiosperms	Eudicots	Asterids	Rhododendron simsii	Ericales	Ericaceae		PZ	GCA_014282245.1	chromosome	NCBI - FTP Genbank	C:87.3%[S:56.2%,D:31.1%],F:0.6%,M:12.1%,n:1519	C:90.3%[S:83.2%,D:7.1%],F:3.3%,M:6.4%,n:1614	C:92.0%[S:84.9%,D:7.1%],F:3.5%,M:4.5%,n:425	https://www.ncbi.nlm.nih.gov/assembly/GCA_014282245.1
Angiosperms	Eudicots	Asterids	Vaccinium darrowii	Ericales	Ericaceae		PL	v1.2	chromosome	Phytozome	C:86.8%[S:55.4%,D:31.4%],F:1.1%,M:12.1%,n:1519	C:92.3%[S:86.5%,D:5.8%],F:1.8%,M:5.9%,n:1614	C:93.6%[S:88.2%,D:5.4%],F:2.6%,M:3.8%,n:425	https://phytozome.jgi.doe.gov/pz/portal.html
Angiosperms	Eudicots	Asterids	Vaccinium macrocarpon	Ericales	Ericaceae		PY	cv. Ben Lear v1.0	chromosome	Genome Database for Vaccinium	C:90.4%[S:60.0%,D:30.4%],F:0.9%,M:8.7%,n:1519	C:89.8%[S:87.1%,D:2.7%],F:6.6%,M:3.6%,n:1614	C:94.2%[S:91.8%,D:2.4%],F:4.5%,M:1.3%,n:425	https://www.vaccinium.org/bio_data/1254430
Angiosperms	Eudicots	Asterids	Daucus carota	Apiales	Apiaceae	Carrot	DU	GCF_001625215.1	chromosome	NCBI - FTP RefSeq	C:92.2%[S:52.0%,D:40.2%],F:0.5%,M:7.3%,n:1519	C:99.3%[S:95.0%,D:4.3%],F:0.4%,M:0.3%,n:1614	C:99.3%[S:96.7%,D:2.6%],F:0.7%,M:0.0%,n:425	ftp://ftp.ncbi.nlm.nih.gov/genomes/refseq/plant/Daucus_carota/representative/
Angiosperms	Eudicots	Asterids	Coriandrum sativum	Apiales	Apiaceae		PO		chromosome	BIO2DB	C:90.0%[S:48.7%,D:41.3%],F:1.1%,M:8.9%,n:1519	C:90.6%[S:80.9%,D:9.7%],F:5.6%,M:3.8%,n:1614	C:92.5%[S:84.0%,D:8.5%],F:6.1%,M:1.4%,n:425	http://cgdb.bio2db.com/
Angiosperms	Eudicots	Asterids	Apium graveolens	Apiales	Apiaceae		PN		chromosome	BIO2DB	C:89.6%[S:54.8%,D:34.8%],F:0.9%,M:9.5%,n:1519	C:93.8%[S:89.2%,D:4.6%],F:2.7%,M:3.5%,n:1614	C:96.0%[S:93.2%,D:2.8%],F:1.9%,M:2.1%,n:425	http://celerydb.bio2db.com/
Angiosperms	Eudicots	Asterids	Cynara cardunculus	Asterales	Asteraceae	Globe artichoke	CM	GCF_001531365.1	scaffold	NCBI - FTP RefSeq	C:92.1%[S:54.8%,D:37.3%],F:0.3%,M:7.6%,n:1519	C:98.2%[S:94.1%,D:4.1%],F:1.2%,M:0.6%,n:1614	C:98.4%[S:95.8%,D:2.6%],F:1.2%,M:0.4%,n:425	ftp://ftp.ncbi.nlm.nih.gov/genomes/refseq/plant/Cynara_cardunculus/representative/
Angiosperms	Eudicots	Asterids	Lactuca sativa	Asterales	Asteraceae	Lettuce	FU	GCF_002870075.1	scaffold	NCBI - FTP RefSeq	C:92.0%[S:56.0%,D:36.0%],F:0.3%,M:7.7%,n:1519	C:98.6%[S:96.2%,D:2.4%],F:0.7%,M:0.7%,n:1614	C:99.5%[S:98.8%,D:0.7%],F:0.5%,M:0.0%,n:425	ftp://ftp.ncbi.nlm.nih.gov/genomes/refseq/plant/Lactuca_sativa/representative/
Angiosperms	Eudicots	Asterids	Artemisia annua	Asterales	Asteraceae	Sweet wormwood	AC	GCA_003112345.1	scaffold	NCBI - FTP Genbank	C:89.0%[S:43.4%,D:45.6%],F:0.6%,M:10.4%,n:1519	C:90.0%[S:65.9%,D:24.1%],F:3.1%,M:6.9%,n:1614	C:92.2%[S:64.2%,D:28.0%],F:2.8%,M:5.0%,n:425	https://www.ncbi.nlm.nih.gov/assembly/GCA_003112345.1/
Angiosperms	Eudicots	Asterids	Helianthus annuus	Asterales	Asteraceae	Sunflower	FB	GCF_002127325.1	chromosome	NCBI - FTP RefSeq	C:92.2%[S:42.5%,D:49.7%],F:0.3%,M:7.5%,n:1519	C:97.4%[S:86.9%,D:10.5%],F:1.2%,M:1.4%,n:1614	C:97.7%[S:88.5%,D:9.2%],F:0.9%,M:1.4%,n:425	ftp://ftp.ncbi.nlm.nih.gov/genomes/refseq/plant/Helianthus_annuus/representative/
Angiosperms	Eudicots	Asterids	Coffea canephora	Gentianales	Rubiaceae	Robusta coffee	CI	GCA_900059795.1	chromosome	NCBI - FTP Genbank	C:90.3%[S:69.0%,D:21.3%],F:0.8%,M:8.9%,n:1519	C:94.2%[S:92.9%,D:1.3%],F:3.8%,M:2.0%,n:1614	C:93.6%[S:92.7%,D:0.9%],F:5.2%,M:1.2%,n:425	https://www.ncbi.nlm.nih.gov/assembly/GCA_900059795.1/
Angiosperms	Eudicots	Asterids	Coffea eugenioides	Gentianales	Rubiaceae	*	CP	GCF_003713205.1	scaffold	NCBI - FTP RefSeq	C:92.2%[S:63.8%,D:28.4%],F:0.7%,M:7.1%,n:1519	C:98.5%[S:89.4%,D:9.1%],F:0.9%,M:0.6%,n:1614	C:98.8%[S:91.5%,D:7.3%],F:1.2%,M:0.0%,n:425	ftp://ftp.ncbi.nlm.nih.gov/genomes/refseq/plant/Coffea_eugenioides/representative/
Angiosperms	Eudicots	Asterids	Coffea arabica	Gentianales	Rubiaceae	Arabica coffee	CA	GCF_003713225.1	scaffold	NCBI - FTP RefSeq	C:90.9%[S:21.1%,D:69.8%],F:0.7%,M:8.4%,n:1519	C:96.9%[S:33.1%,D:63.8%],F:1.7%,M:1.4%,n:1614	C:96.2%[S:32.2%,D:64.0%],F:3.1%,M:0.7%,n:425	ftp://ftp.ncbi.nlm.nih.gov/genomes/refseq/plant/Coffea_arabica/representative/
Angiosperms	Eudicots	Asterids	Fraxinus excelsior	Lamiales	Oleaceae		PP		contig	hardwood Genomics Project	C:89.9%[S:41.2%,D:48.7%],F:1.3%,M:8.8%,n:1519	C:90.2%[S:77.3%,D:12.9%],F:7.7%,M:2.1%,n:1614	C:91.0%[S:79.5%,D:11.5%],F:8.5%,M:0.5%,n:425	https://www.hardwoodgenomics.org/Genome-assembly/1963052?tripal_pane=group_downloads
Angiosperms	Eudicots	Asterids	Sesamum indicum	Lamiales	Pedaliaceae	Sesame	LL	GCF_000512975.1	chromosome	NCBI - FTP RefSeq	C:91.7%[S:54.6%,D:37.1%],F:0.7%,M:7.6%,n:1519	C:98.0%[S:93.8%,D:4.2%],F:1.3%,M:0.7%,n:1614	C:99.3%[S:95.1%,D:4.2%],F:0.5%,M:0.2%,n:425	ftp://ftp.ncbi.nlm.nih.gov/genomes/refseq/plant/Sesamum_indicum/representative/
Angiosperms	Eudicots	Asterids	Erythranthe guttata	Lamiales	Phrymaceae	Spotted monkey flower	GI	v2.0	scaffold	Phytozome - Tao & Schranz (2019)	C:91.2%[S:58.3%,D:32.9%],F:0.7%,M:8.1%,n:1519	C:97.0%[S:93.2%,D:3.8%],F:1.7%,M:1.3%,n:1614	C:97.9%[S:95.5%,D:2.4%],F:1.6%,M:0.5%,n:425	https://phytozome.jgi.doe.gov/pz/portal.html
Angiosperms	Eudicots	Asterids	Cuscuta australis	Solanales	Convolvulaceae	Australian dodder	CE	GCA_003260385.1	scaffold	NCBI - FTP Genbank	C:88.1%[S:68.7%,D:19.4%],F:0.7%,M:11.2%,n:1519	C:85.0%[S:83.0%,D:2.0%],F:2.2%,M:12.8%,n:1614	C:89.2%[S:87.8%,D:1.4%],F:2.1%,M:8.7%,n:425	https://www.ncbi.nlm.nih.gov/assembly/GCA_003260385.1/
Angiosperms	Eudicots	Asterids	Ipomoea nil	Solanales	Convolvulaceae	Japanese morning glory	FH	GCF_001879475.1	scaffold	NCBI - FTP RefSeq	C:92.1%[S:51.8%,D:40.3%],F:0.3%,M:7.6%,n:1519	C:98.6%[S:93.7%,D:4.9%],F:0.7%,M:0.7%,n:1614	C:99.6%[S:95.1%,D:4.5%],F:0.2%,M:0.2%,n:425	ftp://ftp.ncbi.nlm.nih.gov/genomes/refseq/plant/Ipomoea_nil/representative/
Angiosperms	Eudicots	Asterids	Petunia axillaris	Solanales	Solanaceae	Large white petunia	HU	v1.6.2	scaffold	Sol Genomics - Tao & Schranz (2019)	C:89.8%[S:57.5%,D:32.3%],F:0.9%,M:9.3%,n:1519	C:91.4%[S:88.7%,D:2.7%],F:6.4%,M:2.2%,n:1614	C:94.5%[S:92.9%,D:1.6%],F:4.2%,M:1.3%,n:425	https://solgenomics.net/organism/1487/view
Angiosperms	Eudicots	Asterids	Capsicum annuum	Solanales	Solanaceae	Chili pepper	BZ	GCF_000710875.1	chromosome	NCBI - FTP RefSeq	C:91.9%[S:60.8%,D:31.1%],F:0.4%,M:7.7%,n:1519	C:97.5%[S:95.6%,D:1.9%],F:1.9%,M:0.6%,n:1614	C:97.7%[S:95.8%,D:1.9%],F:2.1%,M:0.2%,n:425	ftp://ftp.ncbi.nlm.nih.gov/genomes/refseq/plant/Capsicum_annuum/representative/
Angiosperms	Eudicots	Asterids	Solanum tuberosum	Solanales	Solanaceae	Potato	MA	GCF_000226075.1	scaffold	NCBI - FTP RefSeq	C:91.4%[S:56.6%,D:34.8%],F:0.3%,M:8.3%,n:1519	C:97.5%[S:96.1%,D:1.4%],F:1.2%,M:1.3%,n:1614	C:98.1%[S:97.9%,D:0.2%],F:1.2%,M:0.7%,n:425	ftp://ftp.ncbi.nlm.nih.gov/genomes/refseq/plant/Solanum_tuberosum/representative/
Angiosperms	Eudicots	Asterids	Solanum lycopersicum	Solanales	Solanaceae	Tomato (Representative - cultivar Heinz1706 - BioSample SAMN02981290)	LO	GCF_000188115.4	chromosome	NCBI - FTP RefSeq	C:91.5%[S:60.4%,D:31.1%],F:0.7%,M:7.8%,n:1519	C:97.9%[S:97.2%,D:0.7%],F:1.3%,M:0.8%,n:1614	C:98.1%[S:97.6%,D:0.5%],F:1.4%,M:0.5%,n:425	ftp://ftp.ncbi.nlm.nih.gov/genomes/refseq/plant/Solanum_lycopersicum/representative/
Angiosperms	Eudicots	Asterids	Solanum pennellii	Solanales	Solanaceae	Wild tomato	LU	GCF_001406875.1	chromosome	NCBI - FTP RefSeq	C:91.9%[S:59.2%,D:32.7%],F:0.3%,M:7.8%,n:1519	C:98.7%[S:97.3%,D:1.4%],F:0.5%,M:0.8%,n:1614	C:98.4%[S:97.9%,D:0.5%],F:0.9%,M:0.7%,n:425	ftp://ftp.ncbi.nlm.nih.gov/genomes/refseq/plant/Solanum_pennellii/representative/
Angiosperms	Eudicots	Asterids	Nicotiana attenuata	Solanales	Solanaceae	Coyote tobacco	GU	GCF_001879085.1	chromosome	NCBI - FTP RefSeq	C:91.7%[S:52.4%,D:39.3%],F:0.6%,M:7.7%,n:1519	C:98.5%[S:96.2%,D:2.3%],F:1.2%,M:0.3%,n:1614	C:97.9%[S:96.0%,D:1.9%],F:1.9%,M:0.2%,n:425	ftp://ftp.ncbi.nlm.nih.gov/genomes/refseq/plant/Nicotiana_attenuata/representative/
Angiosperms	Eudicots	Asterids	Nicotiana tomentosiformis	Solanales	Solanaceae	*	HC	GCF_000390325.2	scaffold	NCBI - FTP RefSeq	C:91.2%[S:55.8%,D:35.4%],F:0.7%,M:8.1%,n:1519	C:94.3%[S:92.9%,D:1.4%],F:5.0%,M:0.7%,n:1614	C:95.5%[S:92.9%,D:2.6%],F:4.2%,M:0.3%,n:425	ftp://ftp.ncbi.nlm.nih.gov/genomes/refseq/plant/Nicotiana_tomentosiformis/representative/
Angiosperms	Eudicots	Asterids	Nicotiana benthamiana	Solanales	Solanaceae	*	GV	v0.4.4	scaffold	Sol Genomics - Tao & Schranz (2019)	C:90.0%[S:28.0%,D:62.0%],F:1.3%,M:8.7%,n:1519	C:92.3%[S:52.4%,D:39.9%],F:5.6%,M:2.1%,n:1614	C:95.6%[S:53.2%,D:42.4%],F:3.5%,M:0.9%,n:425	ftp://ftp.solgenomics.net/genomes/Nicotiana_benthamiana/annotation/Niben044/
Angiosperms	Eudicots	Asterids	Nicotiana tabacum	Solanales	Solanaceae	Cultivated tobacco	HB	GCF_000715135.1	scaffold	NCBI - FTP RefSeq	C:92.2%[S:12.1%,D:80.1%],F:0.3%,M:7.5%,n:1519	C:97.9%[S:23.9%,D:74.0%],F:1.7%,M:0.4%,n:1614	C:98.8%[S:21.4%,D:77.4%],F:0.9%,M:0.3%,n:425	ftp://ftp.ncbi.nlm.nih.gov/genomes/refseq/plant/Nicotiana_tabacum/representative/
Angiosperms	Eudicots	Asterids	Nicotiana sylvestris	Solanales	Solanaceae	Wood tobacco	HA	GCF_000393655.1	scaffold	NCBI - FTP RefSeq	C:91.0%[S:55.6%,D:35.4%],F:0.9%,M:8.1%,n:1519	C:94.9%[S:93.1%,D:1.8%],F:4.3%,M:0.8%,n:1614	C:95.2%[S:93.6%,D:1.6%],F:4.7%,M:0.1%,n:425	ftp://ftp.ncbi.nlm.nih.gov/genomes/refseq/plant/Nicotiana_sylvestris/representative/
Angiosperms	Eudicots	Super rosids	Kalanchoe laxiflora	Saxifragales	Crassulaceae	Milky widow's thrill	FN	v1.1	scaffold	Phytozome	C:92.7%[S:7.0%,D:85.7%],F:0.2%,M:7.1%,n:1519	C:98.5%[S:12.9%,D:85.6%],F:0.2%,M:1.3%,n:1614	C:99.7%[S:11.5%,D:88.2%],F:0.0%,M:0.3%,n:425	https://phytozome.jgi.doe.gov/pz/portal.html
Angiosperms	Eudicots	Super rosids	Kalanchoe fedtschenkoi	Saxifragales	Crassulaceae	Diploid Kalanchoe	FM	v1.1	scaffold	Phytozome	C:91.0%[S:49.0%,D:42.0%],F:0.8%,M:8.2%,n:1519	C:92.6%[S:85.6%,D:7.0%],F:4.4%,M:3.0%,n:1614	C:95.3%[S:86.8%,D:8.5%],F:3.5%,M:1.2%,n:425	https://phytozome.jgi.doe.gov/pz/portal.html
Angiosperms	Eudicots	Other rosids	Vitis vinifera	Vitales	Vitaceae	Wine grape	MV	GCF_000003745.3	chromosome	NCBI - FTP RefSeq	C:91.9%[S:64.8%,D:27.1%],F:0.4%,M:7.7%,n:1519	C:97.9%[S:96.0%,D:1.9%],F:1.6%,M:0.5%,n:1614	C:98.5%[S:96.9%,D:1.6%],F:1.2%,M:0.3%,n:425	ftp://ftp.ncbi.nlm.nih.gov/genomes/refseq/plant/Vitis_vinifera/representative/
Angiosperms	Eudicots	Other rosids	Eucalyptus grandis	Myrtales	Myrtaceae	Flooded gum	ED	GCF_000612305.1	scaffold	NCBI - FTP RefSeq	C:91.5%[S:63.3%,D:28.2%],F:1.0%,M:7.5%,n:1519	C:97.5%[S:92.6%,D:4.9%],F:1.8%,M:0.7%,n:1614	C:98.3%[S:94.1%,D:4.2%],F:0.9%,M:0.8%,n:425	ftp://ftp.ncbi.nlm.nih.gov/genomes/refseq/plant/Eucalyptus_grandis/all_assembly_versions/suppressed/GCF_000612305.1_Egrandis1_0/
Angiosperms	Eudicots	Other rosids	Anacardium occidentalis	Sapindales	Anacardaceae	Cashew	AP	v0.9	scaffold	Phytozome	C:89.9%[S:41.0%,D:48.9%],F:1.4%,M:8.7%,n:1519	C:88.4%[S:67.3%,D:21.1%],F:8.7%,M:2.9%,n:1614	C:93.1%[S:69.6%,D:23.5%],F:5.6%,M:1.3%,n:425	https://phytozome.jgi.doe.gov/pz/portal.html
Angiosperms	Eudicots	Other rosids	Citrus clementina	Sapindales	Rutaceae	Clementine	CO	GCF_000493195.1	scaffold	NCBI - FTP RefSeq	C:92.0%[S:70.0%,D:22.0%],F:0.4%,M:7.6%,n:1519	C:98.5%[S:97.3%,D:1.2%],F:1.1%,M:0.4%,n:1614	C:99.7%[S:98.8%,D:0.9%],F:0.2%,M:0.1%,n:425	ftp://ftp.ncbi.nlm.nih.gov/genomes/refseq/plant/Citrus_clementina/representative/
Angiosperms	Eudicots	Other rosids	Citrus sinensis	Sapindales	Rutaceae	Sweet orange	CV	GCF_000317415.1	chromosome	NCBI - FTP RefSeq	C:90.9%[S:67.9%,D:23.0%],F:1.0%,M:8.1%,n:1519	C:97.2%[S:95.8%,D:1.4%],F:2.0%,M:0.8%,n:1614	C:97.7%[S:96.5%,D:1.2%],F:2.4%,M:0.1%,n:425	ftp://ftp.ncbi.nlm.nih.gov/genomes/refseq/plant/Citrus_sinensis/representative/
Angiosperms	Eudicots	Malvales	Durio zibethinus	Malvales	Malvaceae	Durian (Tropical fruit)	EC	GCF_002303985.1	scaffold	NCBI - FTP RefSeq	C:91.2%[S:37.6%,D:53.6%],F:0.5%,M:8.3%,n:1519	C:96.9%[S:77.7%,D:19.2%],F:2.3%,M:0.8%,n:1614	C:97.4%[S:78.1%,D:19.3%],F:2.6%,M:0.0%,n:425	ftp://ftp.ncbi.nlm.nih.gov/genomes/refseq/plant/Durio_zibethinus/representative/
Angiosperms	Eudicots	Malvales	Corchorus capsularis	Malvales	Malvaceae	White jute	CL	GCA_001974805.1	scaffold	NCBI - FTP Genbank	C:87.9%[S:64.4%,D:23.5%],F:1.3%,M:10.8%,n:1519	C:88.4%[S:86.6%,D:1.8%],F:4.5%,M:7.1%,n:1614	C:92.9%[S:91.5%,D:1.4%],F:5.2%,M:1.9%,n:425	https://www.ncbi.nlm.nih.gov/assembly/GCA_001974805.1/
Angiosperms	Eudicots	Malvales	Herrania umbratica	Malvales	Malvaceae	Wild colombian cocoa	FF	GCF_002168275.1	scaffold	NCBI - FTP RefSeq	C:88.8%[S:67.7%,D:21.1%],F:1.0%,M:10.2%,n:1519	C:93.4%[S:92.8%,D:0.6%],F:2.7%,M:3.9%,n:1614	C:95.6%[S:95.1%,D:0.5%],F:2.6%,M:1.8%,n:425	ftp://ftp.ncbi.nlm.nih.gov/genomes/refseq/plant/Herrania_umbratica/representative/
Angiosperms	Eudicots	Malvales	Theobroma cacao	Malvales	Malvaceae	Cacao	ME	GCF_000208745.1	chromosome	NCBI - FTP RefSeq	C:91.6%[S:68.6%,D:23.0%],F:0.5%,M:7.9%,n:1519	C:98.7%[S:98.1%,D:0.6%],F:1.1%,M:0.2%,n:1614	C:98.6%[S:98.1%,D:0.5%],F:1.4%,M:0.0%,n:425	ftp://ftp.ncbi.nlm.nih.gov/genomes/refseq/plant/Theobroma_cacao/representative/
Angiosperms	Eudicots	Malvales	Gossypium hirsutum	Malvales	Malvaceae	Upland cotton (G. arboreum x G. raimondii)	ER	GCF_000987745.1	chromosome	NCBI - FTP RefSeq	C:91.7%[S:12.8%,D:78.9%],F:0.5%,M:7.8%,n:1519	C:97.8%[S:26.0%,D:71.8%],F:0.5%,M:1.7%,n:1614	C:97.9%[S:28.0%,D:69.9%],F:0.7%,M:1.4%,n:425	ftp://https://ftp.ncbi.nlm.nih.gov/genomes/refseq/plant/Gossypium_hirsutum/all_assembly_versions/suppressed/
Angiosperms	Eudicots	Malvales	Gossypium raimondii	Malvales	Malvaceae	Cotton	EV	GCF_000327365.1	chromosome	NCBI - FTP RefSeq	C:91.5%[S:47.4%,D:44.1%],F:0.7%,M:7.8%,n:1519	C:97.8%[S:91.7%,D:6.1%],F:1.6%,M:0.6%,n:1614	C:97.4%[S:93.2%,D:4.2%],F:2.1%,M:0.5%,n:425	ftp://ftp.ncbi.nlm.nih.gov/genomes/refseq/plant/Gossypium_raimondii/representative/
Angiosperms	Eudicots	Malvales	Gossypium arboreum	Malvales	Malvaceae	Tree cotton	EO	GCF_000612285.1	chromosome	NCBI - FTP RefSeq	C:92.0%[S:47.2%,D:44.8%],F:0.3%,M:7.7%,n:1519	C:98.6%[S:91.8%,D:6.8%],F:0.9%,M:0.5%,n:1614	C:98.6%[S:94.4%,D:4.2%],F:1.2%,M:0.2%,n:425	ftp://ftp.ncbi.nlm.nih.gov/genomes/refseq/plant/Gossypium_arboreum/representative/
Angiosperms	Eudicots	Brassicales	Tarenaya hassleriana	Brassicales	Cleomaceae	Spiny spiderflower	MG	GCF_000463585.1	scaffold	NCBI - FTP RefSeq	C:92.1%[S:45.2%,D:46.9%],F:0.3%,M:7.6%,n:1519	C:98.7%[S:91.1%,D:7.6%],F:0.9%,M:0.4%,n:1614	C:99.0%[S:92.2%,D:6.8%],F:0.9%,M:0.1%,n:425	ftp://ftp.ncbi.nlm.nih.gov/genomes/refseq/plant/Tarenaya_hassleriana/representative/
Angiosperms	Eudicots	Brassicales	Gynandropsis gynandra	Brassicales	Cleomaceae	Spider plant (Traditional leafy vegetable in Africa and some parts of Asia)	CT	CoGe_ID:23319	scaffold	CoGe - Tao & Schranz (2019)	C:91.1%[S:50.4%,D:40.7%],F:0.5%,M:8.4%,n:1519	C:96.4%[S:90.5%,D:5.9%],F:1.7%,M:1.9%,n:1614	C:97.2%[S:89.4%,D:7.8%],F:2.4%,M:0.4%,n:425	https://genomevolution.org/coge/OrganismView.pl
Angiosperms	Eudicots	Brassicales	Boechera stricta	Brassicales	Brassicaceae	Canada rockcress	BS	v1.2	scaffold	Phytozome - Tao & Schranz (2019)	C:89.8%[S:58.7%,D:31.1%],F:0.9%,M:9.3%,n:1519	C:96.5%[S:95.7%,D:0.8%],F:1.5%,M:2.0%,n:1614	C:97.2%[S:96.7%,D:0.5%],F:1.2%,M:1.6%,n:425	https://phytozome.jgi.doe.gov/pz/portal.html
Angiosperms	Eudicots	Brassicales	Leavenworthia alabamica	Brassicales	Brassicaceae	Gladecress	FP	*	scaffold	Brassica Database - Tao & Schranz (2019)	C:89.3%[S:41.8%,D:47.5%],F:0.7%,M:10.0%,n:1519	C:93.3%[S:81.0%,D:12.3%],F:2.4%,M:4.3%,n:1614	C:95.3%[S:82.4%,D:12.9%],F:1.6%,M:3.1%,n:425	http://brassicadb.org/brad/
Angiosperms	Eudicots	Brassicales	Arabis alpina	Brassicales	Brassicaceae	Gray rockcress	AB	CoGe_ID:34640	chromosome	CoGe - Tao & Schranz (2019)	C:89.7%[S:59.1%,D:30.6%],F:0.6%,M:9.7%,n:1519	C:93.8%[S:92.3%,D:1.5%],F:2.2%,M:4.0%,n:1614	C:94.3%[S:93.4%,D:0.9%],F:1.6%,M:4.1%,n:425	https://genomevolution.org/coge/OrganismView.pl
Angiosperms	Eudicots	Brassicales	Schrenkiella parvula	Brassicales	Brassicaceae	*	LT	v7.0	chromosome	Brassica Database - Tao & Schranz (2019)	C:87.8%[S:49.3%,D:38.5%],F:0.7%,M:11.5%,n:1519	C:91.1%[S:76.0%,D:15.1%],F:2.0%,M:6.9%,n:1614	C:93.8%[S:76.9%,D:16.9%],F:0.9%,M:5.3%,n:425	http://brassicadb.org/brad/
Angiosperms	Eudicots	Brassicales	Sisymbrium irio	Brassicales	Brassicaceae	London rocket	LM	*	scaffold	Brassica Database - Tao & Schranz (2019)	C:89.1%[S:59.8%,D:29.3%],F:0.9%,M:10.0%,n:1519	C:93.6%[S:90.6%,D:3.0%],F:2.7%,M:3.7%,n:1614	C:96.5%[S:94.4%,D:2.1%],F:0.7%,M:2.8%,n:425	http://brassicadb.org/brad/
Angiosperms	Eudicots	Brassicales	Aethionema arabicum	Brassicales	Brassicaceae	Dick/Stonecress	AD	CoGe_ID:23428	scaffold	CoGe - Tao & Schranz (2019)	C:87.1%[S:61.3%,D:25.8%],F:1.0%,M:11.9%,n:1519	C:90.3%[S:89.0%,D:1.3%],F:2.6%,M:7.1%,n:1614	C:92.7%[S:92.0%,D:0.7%],F:2.8%,M:4.5%,n:425	https://genomevolution.org/coge/OrganismView.pl
Angiosperms	Eudicots	Brassicales	Eutrema salsugineum	Brassicales	Brassicaceae	Salt cress	EG	GCF_000478725.1	scaffold	NCBI - FTP RefSeq	C:92.2%[S:57.3%,D:34.9%],F:0.1%,M:7.7%,n:1519	C:99.1%[S:97.4%,D:1.7%],F:0.6%,M:0.3%,n:1614	C:99.3%[S:98.6%,D:0.7%],F:0.5%,M:0.2%,n:425	ftp://ftp.ncbi.nlm.nih.gov/genomes/refseq/plant/Eutrema_salsugineum/representative/
Angiosperms	Eudicots	Brassicales	Eutrema halophilum	Brassicales	Brassicaceae	Salt cress (Eutrema halophilum)	MF	173	scaffold	Brassica Database - Tao & Schranz (2019)	C:91.7%[S:49.6%,D:42.1%],F:0.2%,M:8.1%,n:1519	C:98.9%[S:88.7%,D:10.2%],F:0.7%,M:0.4%,n:1614	C:98.6%[S:85.9%,D:12.7%],F:0.5%,M:0.9%,n:425	http://brassicadb.org/brad/
Angiosperms	Eudicots	Brassicales	Raphanus sativus	Brassicales	Brassicaceae	Radish	LF	GCF_000801105.1	scaffold	NCBI - FTP RefSeq	C:92.1%[S:29.2%,D:62.9%],F:0.1%,M:7.8%,n:1519	C:98.6%[S:68.2%,D:30.4%],F:0.5%,M:0.9%,n:1614	C:98.8%[S:69.4%,D:29.4%],F:0.5%,M:0.7%,n:425	ftp://ftp.ncbi.nlm.nih.gov/genomes/refseq/plant/Raphanus_sativus/representative/
Angiosperms	Eudicots	Brassicales	Brassica napus	Brassicales	Brassicaceae	Rape	BL	GCF_000686985.2	chromosome	NCBI - FTP RefSeq	C:92.4%[S:5.0%,D:87.4%],F:0.1%,M:7.5%,n:1519	C:99.3%[S:10.3%,D:89.0%],F:0.2%,M:0.5%,n:1614	C:99.0%[S:10.1%,D:88.9%],F:0.0%,M:1.0%,n:425	ftp://ftp.ncbi.nlm.nih.gov/genomes/refseq/plant/Brassica_napus/representative/
Angiosperms	Eudicots	Brassicales	Brassica oleracea	Brassicales	Brassicaceae	Wild cabbage	BM	GCF_000695525.1	chromosome	NCBI - FTP RefSeq	C:92.2%[S:33.4%,D:58.8%],F:0.2%,M:7.6%,n:1519	C:99.2%[S:84.3%,D:14.9%],F:0.4%,M:0.4%,n:1614	C:99.0%[S:83.5%,D:15.5%],F:0.7%,M:0.3%,n:425	ftp://ftp.ncbi.nlm.nih.gov/genomes/refseq/plant/Brassica_oleracea/representative/
Angiosperms	Eudicots	Brassicales	Brassica rapa	Brassicales	Brassicaceae	Field mustard	BQ	GCF_000309985.1	chromosome	NCBI - FTP RefSeq	C:92.3%[S:32.6%,D:59.7%],F:0.3%,M:7.4%,n:1519	C:99.2%[S:84.8%,D:14.4%],F:0.6%,M:0.2%,n:1614	C:99.3%[S:84.7%,D:14.6%],F:0.5%,M:0.2%,n:425	ftp://ftp.ncbi.nlm.nih.gov/genomes/refseq/plant/Brassica_rapa/representative/
Angiosperms	Eudicots	Brassicales	Camelina sativa	Brassicales	Brassicaceae	False flax	DN	GCF_000633955.1	chromosome	NCBI - FTP RefSeq	C:92.3%[S:1.6%,D:90.7%],F:0.1%,M:7.6%,n:1519	C:99.4%[S:2.6%,D:96.8%],F:0.3%,M:0.3%,n:1614	C:99.5%[S:0.9%,D:98.6%],F:0.2%,M:0.3%,n:425	ftp://ftp.ncbi.nlm.nih.gov/genomes/refseq/plant/Camelina_sativa/representative/
Angiosperms	Eudicots	Brassicales	Capsella grandiflora	Brassicales	Brassicaceae	Grand shepherd's-purse	CS	v1.1	scaffold	Phytozome - Tao & Schranz (2019)	C:89.6%[S:58.3%,D:31.3%],F:0.8%,M:9.6%,n:1519	C:94.8%[S:94.4%,D:0.4%],F:2.8%,M:2.4%,n:1614	C:94.8%[S:94.6%,D:0.2%],F:4.0%,M:1.2%,n:425	https://phytozome.jgi.doe.gov/pz/portal.html
Angiosperms	Eudicots	Brassicales	Capsella rubella	Brassicales	Brassicaceae	Pink shepherd's-purse	DM	GCF_000375325.1	scaffold	NCBI - FTP RefSeq	C:92.1%[S:56.6%,D:35.5%],F:0.2%,M:7.7%,n:1519	C:98.7%[S:97.5%,D:1.2%],F:0.9%,M:0.4%,n:1614	C:99.3%[S:98.6%,D:0.7%],F:0.2%,M:0.5%,n:425	ftp://ftp.ncbi.nlm.nih.gov/genomes/refseq/plant/Capsella_rubella/representative/
Angiosperms	Eudicots	Brassicales	Arabidopsis lyrata	Brassicales	Brassicaceae	*	AO	GCF_000004255.2	scaffold	NCBI - FTP RefSeq	C:91.9%[S:53.7%,D:38.2%],F:0.3%,M:7.8%,n:1519	C:99.2%[S:97.0%,D:2.2%],F:0.6%,M:0.2%,n:1614	C:99.5%[S:98.6%,D:0.9%],F:0.2%,M:0.3%,n:425	ftp://ftp.ncbi.nlm.nih.gov/genomes/refseq/plant/Arabidopsis_lyrata/representative/
Angiosperms	Eudicots	Brassicales	Arabidopsis thaliana	Brassicales	Brassicaceae	Thale cress	BC	GCF_000001735.4	chromosome	NCBI - FTP RefSeq	C:91.5%[S:57.1%,D:34.4%],F:0.4%,M:8.1%,n:1519	C:96.9%[S:96.3%,D:0.6%],F:2.5%,M:0.6%,n:1614	C:97.4%[S:96.9%,D:0.5%],F:2.1%,M:0.5%,n:425	ftp://ftp.ncbi.nlm.nih.gov/genomes/refseq/plant/Arabidopsis_thaliana/all_assembly_versions/GCF_000001735.4_TAIR10.1/
Angiosperms	Eudicots	Other rosids	Cephalotus follicularis	Oxalidales	Cephalotaceae	Albany pitcher plant (carnivorous plant)	CR	GCA_001972305.1	scaffold	NCBI - FTP Genbank	C:91.0%[S:69.4%,D:21.6%],F:0.4%,M:8.6%,n:1519	C:96.7%[S:94.8%,D:1.9%],F:1.3%,M:2.0%,n:1614	C:98.3%[S:97.6%,D:0.7%],F:1.4%,M:0.3%,n:425	https://www.ncbi.nlm.nih.gov/assembly/GCA_001972305.1/
Angiosperms	Eudicots	Fagales	Betula pendula	Fagales	Betulaceae	Silver birch	BN	CoGe_ID:35079	contig	CoGe - Tao & Schranz (2019)	C:90.2%[S:61.1%,D:29.1%],F:1.1%,M:8.7%,n:1519	C:93.5%[S:87.3%,D:6.2%],F:3.4%,M:3.1%,n:1614	C:95.3%[S:88.7%,D:6.6%],F:2.4%,M:2.3%,n:425	https://genomevolution.org/coge/OrganismView.pl
Angiosperms	Eudicots	Fagales	Juglans regia	Fagales	Juglandaceae	English walnut	FL	GCF_001411555.1	scaffold	NCBI - FTP RefSeq	C:91.4%[S:48.3%,D:43.1%],F:0.8%,M:7.8%,n:1519	C:97.7%[S:89.0%,D:8.7%],F:1.9%,M:0.4%,n:1614	C:97.4%[S:89.9%,D:7.5%],F:2.1%,M:0.5%,n:425	ftp://ftp.ncbi.nlm.nih.gov/genomes/refseq/plant/Juglans_regia/representative/
Angiosperms	Eudicots	Fagales	Quercus suber	Fagales	Fagaceae	Cork oak	LA	GCF_002906115.1	scaffold	NCBI - FTP RefSeq	C:92.9%[S:52.7%,D:40.2%],F:0.4%,M:6.7%,n:1519	C:96.9%[S:85.3%,D:11.6%],F:1.9%,M:1.2%,n:1614	C:97.4%[S:87.8%,D:9.6%],F:1.4%,M:1.2%,n:425	ftp://ftp.ncbi.nlm.nih.gov/genomes/refseq/plant/Quercus_suber/representative/
Angiosperms	Eudicots	Cucurbitales	Momordica charantia	Cucurbitales	Cucurbitaceae	Bitter gourd	GB	GCF_001995035.1	scaffold	NCBI - FTP RefSeq	C:92.1%[S:67.9%,D:24.2%],F:0.4%,M:7.5%,n:1519	C:97.1%[S:95.5%,D:1.6%],F:1.5%,M:1.4%,n:1614	C:97.9%[S:96.7%,D:1.2%],F:0.9%,M:1.2%,n:425	ftp://ftp.ncbi.nlm.nih.gov/genomes/refseq/plant/Momordica_charantia/representative/
Angiosperms	Eudicots	Cucurbitales	Lagenaria siceraria	Cucurbitales	Cucurbitaceae	Bottle gourd, Calabash	FV	*	chromosome	Cucurbitgenomics	C:86.1%[S:66.7%,D:19.4%],F:1.6%,M:12.3%,n:1519	C:86.3%[S:85.4%,D:0.9%],F:7.4%,M:6.3%,n:1614	C:89.6%[S:88.7%,D:0.9%],F:7.5%,M:2.9%,n:425	http://cucurbitgenomics.org/
Angiosperms	Eudicots	Cucurbitales	Cucumis melo	Cucurbitales	Cucurbitaceae	Muskmelon	DB	GCF_000313045.1	scaffold	NCBI - FTP RefSeq	C:91.7%[S:68.2%,D:23.5%],F:0.5%,M:7.8%,n:1519	C:96.7%[S:95.9%,D:0.8%],F:2.4%,M:0.9%,n:1614	C:98.3%[S:97.6%,D:0.7%],F:1.4%,M:0.3%,n:425	ftp://ftp.ncbi.nlm.nih.gov/genomes/refseq/plant/Cucumis_melo/representative/
Angiosperms	Eudicots	Cucurbitales	Cucumis sativus	Cucurbitales	Cucurbitaceae	Cucumber	DQ	GCF_000004075.2	chromosome	NCBI - FTP RefSeq	C:92.1%[S:68.8%,D:23.3%],F:0.4%,M:7.5%,n:1519	C:97.6%[S:96.7%,D:0.9%],F:1.3%,M:1.1%,n:1614	C:99.0%[S:98.1%,D:0.9%],F:0.7%,M:0.3%,n:425	ftp://ftp.ncbi.nlm.nih.gov/genomes/refseq/plant/Cucumis_sativus/all_assembly_versions/GCF_000004075.2_ASM407v2/
Angiosperms	Eudicots	Cucurbitales	Cucurbita argyrosperma	Cucurbitales	Cucurbitaceae	Silver-seed gourd	CB		scaffold	Cucurbitgenomics	C:88.0%[S:44.0%,D:44.0%],F:1.3%,M:10.7%,n:1519	C:88.5%[S:76.5%,D:12.0%],F:7.2%,M:4.3%,n:1614	C:90.4%[S:75.3%,D:15.1%],F:6.8%,M:2.8%,n:425	http://cucurbitgenomics.org/
Angiosperms	Eudicots	Cucurbitales	Cucurbita pepo	Cucurbitales	Cucurbitaceae	Zucchini	DH	GCF_002806865.1	chromosome	NCBI - FTP RefSeq	C:91.7%[S:37.5%,D:54.2%],F:0.3%,M:8.0%,n:1519	C:97.7%[S:80.0%,D:17.7%],F:1.2%,M:1.1%,n:1614	C:98.4%[S:78.4%,D:20.0%],F:1.2%,M:0.4%,n:425	ftp://ftp.ncbi.nlm.nih.gov/genomes/refseq/plant/Cucurbita_pepo/representative/
Angiosperms	Eudicots	Cucurbitales	Cucurbita maxima	Cucurbitales	Cucurbitaceae	Cultivated squash	DA	GCF_002738345.1	scaffold	NCBI - FTP RefSeq	C:92.5%[S:39.0%,D:53.5%],F:0.3%,M:7.2%,n:1519	C:98.3%[S:84.0%,D:14.3%],F:1.1%,M:0.6%,n:1614	C:98.6%[S:81.2%,D:17.4%],F:0.9%,M:0.5%,n:425	ftp://ftp.ncbi.nlm.nih.gov/genomes/refseq/plant/Cucurbita_maxima/representative/
Angiosperms	Eudicots	Cucurbitales	Cucurbita moschiata	Cucurbitales	Cucurbitaceae	Pumpkin	DE	GCF_002738365.1	scaffold	NCBI - FTP RefSeq	C:92.5%[S:38.6%,D:53.9%],F:0.3%,M:7.2%,n:1519	C:98.3%[S:83.1%,D:15.2%],F:0.7%,M:1.0%,n:1614	C:99.5%[S:81.4%,D:18.1%],F:0.2%,M:0.3%,n:425	ftp://ftp.ncbi.nlm.nih.gov/genomes/refseq/plant/Cucurbita_moschata/representative/
Angiosperms	Eudicots	Malpighiales	Linum usitatissimum	Malpighiales	Linaceae	Flax	FZ	v1.0	scaffold	Phytozome - Tao & Schranz (2019)	C:91.1%[S:17.2%,D:73.9%],F:0.5%,M:8.4%,n:1519	C:94.9%[S:36.5%,D:58.4%],F:2.3%,M:2.8%,n:1614	C:97.5%[S:34.4%,D:63.1%],F:2.1%,M:0.4%,n:425	https://phytozome.jgi.doe.gov/pz/portal.html
Angiosperms	Eudicots	Malpighiales	Ricinus communis	Malpighiales	Euphorbiaceae	Castor Bean	LC	GCF_000151685.1	scaffold	NCBI - FTP RefSeq	C:91.0%[S:69.5%,D:21.5%],F:1.0%,M:8.0%,n:1519	C:97.5%[S:96.9%,D:0.6%],F:2.0%,M:0.5%,n:1614	C:97.9%[S:97.4%,D:0.5%],F:2.1%,M:0.0%,n:425	ftp://ftp.ncbi.nlm.nih.gov/genomes/refseq/plant/Ricinus_communis/representative/
Angiosperms	Eudicots	Malpighiales	Manihot esculenta	Malpighiales	Euphorbiaceae	Cassava	GH	GCF_001659605.1	chromosome	NCBI - FTP RefSeq	C:90.8%[S:49.3%,D:41.5%],F:0.5%,M:8.7%,n:1519	C:97.5%[S:92.7%,D:4.8%],F:1.7%,M:0.8%,n:1614	C:96.9%[S:93.4%,D:3.5%],F:2.4%,M:0.7%,n:425	ftp://ftp.ncbi.nlm.nih.gov/genomes/refseq/plant/Manihot_esculenta/representative/
Angiosperms	Eudicots	Malpighiales	Hevea brasiliensis	Malpighiales	Euphorbiaceae	Para Rubber tree	FC	GCF_001654055.1	scaffold	NCBI - FTP RefSeq	C:91.7%[S:41.2%,D:50.5%],F:0.6%,M:7.7%,n:1519	C:96.9%[S:82.0%,D:14.9%],F:1.3%,M:1.8%,n:1614	C:97.7%[S:85.2%,D:12.5%],F:2.4%,M:0.1%,n:425	ftp://ftp.ncbi.nlm.nih.gov/genomes/refseq/plant/Hevea_brasiliensis/representative/
Angiosperms	Eudicots	Malpighiales	Jatropha curcas	Malpighiales	Euphorbiaceae	Physic nut	FI	GCF_000696525.1	scaffold	NCBI - FTP RefSeq	C:91.7%[S:67.1%,D:24.6%],F:0.6%,M:7.7%,n:1519	C:98.3%[S:96.8%,D:1.5%],F:1.3%,M:0.4%,n:1614	C:97.4%[S:95.5%,D:1.9%],F:2.1%,M:0.5%,n:425	ftp://ftp.ncbi.nlm.nih.gov/genomes/refseq/plant/Jatropha_curcas/all_assembly_versions/suppressed/GCF_000696525.1_JatCur_1.0/
Angiosperms	Eudicots	Malpighiales	Salix purpurea	Malpighiales	Salicaceae	Purple osier willow	LZ	v1.0	chromosome	Phytozome	C:91.7%[S:42.4%,D:49.3%],F:0.5%,M:7.8%,n:1519	C:97.5%[S:78.5%,D:19.0%],F:1.3%,M:1.2%,n:1614	C:98.4%[S:82.4%,D:16.0%],F:1.4%,M:0.2%,n:425	https://phytozome.jgi.doe.gov/pz/portal.html
Angiosperms	Eudicots	Malpighiales	Salix brachista	Malpighiales	Salicaceae		PS	GWHAAZH00000000	chromosome	GWH database	C:88.2%[S:48.4%,D:39.8%],F:0.8%,M:11.0%,n:1519	C:92.6%[S:81.5%,D:11.1%],F:2.9%,M:4.5%,n:1614	C:96.0%[S:86.4%,D:9.6%],F:2.4%,M:1.6%,n:425	https://bigd.big.ac.cn/gwh/Assembly/663/show
Angiosperms	Eudicots	Malpighiales	Populus deltoides	Malpighiales	Salicaceae	Eastern cottonwood	IA	v2.1	chromosome	Phytozome	C:90.7%[S:38.1%,D:52.6%],F:1.0%,M:8.3%,n:1519	C:92.7%[S:74.7%,D:18.0%],F:5.4%,M:1.9%,n:1614	C:95.5%[S:77.9%,D:17.6%],F:4.2%,M:0.3%,n:425	https://phytozome.jgi.doe.gov/pz/portal.html
Angiosperms	Eudicots	Malpighiales	Populus trichocarpa	Malpighiales	Salicaceae	Black cottonwood	IU	GCF_000002775.4	chromosome	NCBI - FTP RefSeq	C:91.7%[S:39.0%,D:52.7%],F:0.5%,M:7.8%,n:1519	C:97.7%[S:80.5%,D:17.2%],F:1.7%,M:0.6%,n:1614	C:99.1%[S:82.6%,D:16.5%],F:0.7%,M:0.2%,n:425	ftp://ftp.ncbi.nlm.nih.gov/genomes/refseq/plant/Populus_trichocarpa/representative/
Angiosperms	Eudicots	Malpighiales	Populus euphratica	Malpighiales	Salicaceae	*	IC	GCF_000495115.1	scaffold	NCBI - FTP RefSeq	C:91.5%[S:39.2%,D:52.3%],F:0.7%,M:7.8%,n:1519	C:97.7%[S:78.9%,D:18.8%],F:1.2%,M:1.1%,n:1614	C:98.1%[S:80.5%,D:17.6%],F:1.4%,M:0.5%,n:425	ftp://ftp.ncbi.nlm.nih.gov/genomes/refseq/plant/Populus_euphratica/representative/
Angiosperms	Eudicots	Rosales	Ziziphus jujuba	Rosales	Rhamnaceae	Common jujube	MZ	GCF_000826755.1	chromosome	NCBI - FTP RefSeq	C:87.5%[S:56.7%,D:30.8%],F:1.7%,M:10.8%,n:1519	C:92.5%[S:79.2%,D:13.3%],F:3.9%,M:3.6%,n:1614	C:93.0%[S:77.9%,D:15.1%],F:4.0%,M:3.0%,n:425	ftp://ftp.ncbi.nlm.nih.gov/genomes/refseq/plant/Ziziphus_jujuba/representative/
Angiosperms	Eudicots	Rosales	Morus notabilis	Rosales	Moraceae	Mulberry	GM	GCF_000414095.1	scaffold	NCBI - FTP RefSeq	C:91.3%[S:69.8%,D:21.5%],F:0.7%,M:8.0%,n:1519	C:97.8%[S:94.7%,D:3.1%],F:1.5%,M:0.7%,n:1614	C:98.4%[S:95.8%,D:2.6%],F:1.4%,M:0.2%,n:425	ftp://ftp.ncbi.nlm.nih.gov/genomes/refseq/plant/Morus_notabilis/representative/
Angiosperms	Eudicots	Rosales	Parasponia andersonii	Rosales	Cannabaceae	*	HS	GCA_002914805.1	scaffold	NCBI - FTP Genbank	C:88.5%[S:69.7%,D:18.8%],F:1.7%,M:9.8%,n:1519	C:93.1%[S:92.2%,D:0.9%],F:5.3%,M:1.6%,n:1614	C:95.8%[S:95.1%,D:0.7%],F:3.5%,M:0.7%,n:425	https://www.ncbi.nlm.nih.gov/assembly/GCA_002914805.1/
Angiosperms	Eudicots	Rosales	Trema orientale	Rosales	Cannabaceae	Charcoal tree	MI	GCA_002914845.1	scaffold	NCBI - FTP Genbank	C:88.7%[S:68.1%,D:20.6%],F:1.6%,M:9.7%,n:1519	C:92.3%[S:90.7%,D:1.6%],F:5.8%,M:1.9%,n:1614	C:93.9%[S:91.8%,D:2.1%],F:5.4%,M:0.7%,n:425	https://www.ncbi.nlm.nih.gov/assembly/GCA_002914845.1/
Angiosperms	Eudicots	Rosales	Cannabis sativa	Rosales	Cannabaceae	Hemp (biosample SAMEA5040675)	NF	GCF_900626175.1	chromosome	NCBI - FTP RefSeq	C:89.5%[S:63.1%,D:26.4%],F:0.8%,M:9.7%,n:1519	C:94.4%[S:88.0%,D:6.4%],F:1.3%,M:4.3%,n:1614	C:96.0%[S:88.7%,D:7.3%],F:1.6%,M:2.4%,n:425	ftp://ftp.ncbi.nlm.nih.gov/genomes/refseq/plant/Cannabis_sativa/representative/
Angiosperms	Eudicots	Rosales	Fragaria vesca	Rosales	Rosaceae	Wild strawberry	EM	GCF_000184155.1	chromosome	NCBI - FTP RefSeq	C:91.9%[S:66.3%,D:25.6%],F:0.4%,M:7.7%,n:1519	C:98.6%[S:97.1%,D:1.5%],F:1.1%,M:0.3%,n:1614	C:98.6%[S:97.9%,D:0.7%],F:1.2%,M:0.2%,n:425	ftp://ftp.ncbi.nlm.nih.gov/genomes/refseq/plant/Fragaria_vesca/representative/
Angiosperms	Eudicots	Rosales	Rosa chinensis	Rosales	Rosaceae	Chinese rose	LB	GCF_002994745.1	chromosome	NCBI - FTP RefSeq	C:92.3%[S:63.1%,D:29.2%],F:0.3%,M:7.4%,n:1519	C:98.2%[S:94.0%,D:4.2%],F:1.4%,M:0.4%,n:1614	C:98.1%[S:94.6%,D:3.5%],F:1.6%,M:0.3%,n:425	ftp://ftp.ncbi.nlm.nih.gov/genomes/refseq/plant/Rosa_chinensis/representative/
Angiosperms	Eudicots	Rosales	Rubus occidentalis	Rosales	Rosaceae	Black raspberry	LD	v1.0	supercontig	GDR - Tao & Schranz (2019)	C:86.1%[S:63.5%,D:22.6%],F:1.1%,M:12.8%,n:1519	C:89.6%[S:87.0%,D:2.6%],F:2.7%,M:7.7%,n:1614	C:89.9%[S:87.5%,D:2.4%],F:3.1%,M:7.0%,n:425	https://www.rosaceae.org/organism/Rubus/occidentalis
Angiosperms	Eudicots	Rosales	Pyrus x bretschneideri	Rosales	Rosaceae	Chinese white pear	HV	GCF_000315295.1	scaffold	NCBI - FTP RefSeq	C:87.2%[S:29.3%,D:57.9%],F:0.6%,M:12.2%,n:1519	C:88.2%[S:53.6%,D:34.6%],F:1.2%,M:10.6%,n:1614	C:88.3%[S:53.2%,D:35.1%],F:1.2%,M:10.5%,n:425	ftp://ftp.ncbi.nlm.nih.gov/genomes/refseq/plant/Pyrus_x_bretschneideri/representative/
Angiosperms	Eudicots	Rosales	Malus domestica	Rosales	Rosaceae	Apple	GG	GCF_002114115.1	chromosome	NCBI - FTP RefSeq	C:92.1%[S:27.3%,D:64.8%],F:0.4%,M:7.5%,n:1519	C:97.3%[S:64.6%,D:32.7%],F:1.3%,M:1.4%,n:1614	C:97.9%[S:63.8%,D:34.1%],F:0.7%,M:1.4%,n:425	ftp://ftp.ncbi.nlm.nih.gov/genomes/refseq/plant/Malus_domestica/representative/
Angiosperms	Eudicots	Rosales	Prunus avium	Rosales	Rosaceae	Sweet cherry	HT	GCF_002207925.1	scaffold	NCBI - FTP RefSeq	C:91.8%[S:64.9%,D:26.9%],F:0.7%,M:7.5%,n:1519	C:98.0%[S:94.1%,D:3.9%],F:1.5%,M:0.5%,n:1614	C:98.1%[S:95.3%,D:2.8%],F:1.2%,M:0.7%,n:425	ftp://ftp.ncbi.nlm.nih.gov/genomes/refseq/plant/Prunus_avium/representative/
Angiosperms	Eudicots	Rosales	Prunus mume	Rosales	Rosaceae	Japanese apricot	IM	GCF_000346735.1	chromosome	NCBI - FTP RefSeq	C:91.9%[S:64.6%,D:27.3%],F:0.3%,M:7.8%,n:1519	C:98.3%[S:95.2%,D:3.1%],F:1.1%,M:0.6%,n:1614	C:98.3%[S:95.5%,D:2.8%],F:0.9%,M:0.8%,n:425	ftp://ftp.ncbi.nlm.nih.gov/genomes/refseq/plant/Prunus_mume/representative/
Angiosperms	Eudicots	Rosales	Prunus persica	Rosales	Rosaceae	Peach	IO	GCF_000346465.2	chromosome	NCBI - FTP RefSeq	C:92.1%[S:65.6%,D:26.5%],F:0.4%,M:7.5%,n:1519	C:98.7%[S:97.3%,D:1.4%],F:0.7%,M:0.6%,n:1614	C:98.8%[S:97.4%,D:1.4%],F:0.5%,M:0.7%,n:425	ftp://ftp.ncbi.nlm.nih.gov/genomes/refseq/plant/Prunus_persica/representative/
Angiosperms	Eudicots	Fabales	Lupinus angustifolius	Fabales	Fabaceae	Narrow-leaved blue lupine	FQ	GCF_001865875.1	chromosome	NCBI - FTP RefSeq	C:92.0%[S:38.6%,D:53.4%],F:0.3%,M:7.7%,n:1519	C:98.5%[S:83.2%,D:15.3%],F:0.7%,M:0.8%,n:1614	C:99.8%[S:84.0%,D:15.8%],F:0.2%,M:0.0%,n:425	ftp://ftp.ncbi.nlm.nih.gov/genomes/refseq/plant/Lupinus_angustifolius/representative/
Angiosperms	Eudicots	Fabales	Arachis ipaensis	Fabales	Fabaceae	*	AN	GCF_000816755.2	chromosome	NCBI - FTP RefSeq	C:90.9%[S:55.2%,D:35.7%],F:0.8%,M:8.3%,n:1519	C:96.1%[S:87.4%,D:8.7%],F:2.9%,M:1.0%,n:1614	C:96.5%[S:88.7%,D:7.8%],F:2.4%,M:1.1%,n:425	ftp://ftp.ncbi.nlm.nih.gov/genomes/refseq/plant/Arachis_ipaensis/representative/
Angiosperms	Eudicots	Fabales	Arachis duranensis	Fabales	Fabaceae	Peanut	AI	v14167	chromosome	PeanutBase - Tao & Schranz (2019)	C:87.5%[S:58.1%,D:29.4%],F:1.0%,M:11.5%,n:1519	C:88.6%[S:81.7%,D:6.9%],F:3.8%,M:7.6%,n:1614	C:91.8%[S:85.2%,D:6.6%],F:4.5%,M:3.7%,n:425	https://peanutbase.org/files/genomes/Arachis_duranensis/annotation/maker/
Angiosperms	Eudicots	Fabales	Arachis hypogaea	Fabales	Fabaceae	Peanut	AV	GCF_003086295.1	chromosome	NCBI - FTP RefSeq	C:92.0%[S:3.2%,D:88.8%],F:0.5%,M:7.5%,n:1519	C:99.3%[S:8.1%,D:91.2%],F:0.5%,M:0.2%,n:1614	C:99.5%[S:7.3%,D:92.2%],F:0.5%,M:0.0%,n:425	ftp://ftp.ncbi.nlm.nih.gov/genomes/refseq/plant/Arachis_hypogaea/representative/
Angiosperms	Eudicots	Fabales	Cicer arietinum	Fabales	Fabaceae	Chickpea	CC	GCF_000331145.1	chromosome	NCBI - FTP RefSeq	C:92.0%[S:60.6%,D:31.4%],F:0.3%,M:7.7%,n:1519	C:98.7%[S:96.7%,D:2.0%],F:1.2%,M:0.1%,n:1614	C:99.8%[S:98.4%,D:1.4%],F:0.2%,M:0.0%,n:425	ftp://ftp.ncbi.nlm.nih.gov/genomes/refseq/plant/Cicer_arietinum/representative/
Angiosperms	Eudicots	Fabales	Medicago truncatula	Fabales	Fabaceae	Barrel medic	GT	GCF_000219495.3	chromosome	NCBI - FTP RefSeq	C:91.0%[S:55.6%,D:35.4%],F:0.9%,M:8.1%,n:1519	C:94.5%[S:89.3%,D:5.2%],F:2.9%,M:2.6%,n:1614	C:96.0%[S:90.8%,D:5.2%],F:2.4%,M:1.6%,n:425	ftp://ftp.ncbi.nlm.nih.gov/genomes/refseq/plant/Medicago_truncatula/all_assembly_versions/suppressed/GCF_000219495.3_MedtrA17_4.0/
Angiosperms	Eudicots	Fabales	Trifolium pratense	Fabales	Fabaceae	Red clover	ML	v2	chromosome	Phytozome - Tao & Schranz (2019)	C:87.5%[S:58.1%,D:29.4%],F:2.2%,M:10.3%,n:1519	C:89.0%[S:86.8%,D:2.2%],F:7.0%,M:4.0%,n:1614	C:91.3%[S:90.1%,D:1.2%],F:5.4%,M:3.3%,n:425	https://phytozome.jgi.doe.gov/pz/portal.html
Angiosperms	Eudicots	Fabales	Abrus precatorius	Fabales	Fabaceae	Jequirty bean	AR	GCF_003935025.1	scaffold	NCBI - FTP RefSeq	C:92.0%[S:60.7%,D:31.3%],F:0.5%,M:7.5%,n:1519	C:98.4%[S:95.7%,D:2.7%],F:0.8%,M:0.8%,n:1614	C:98.4%[S:97.2%,D:1.2%],F:0.9%,M:0.7%,n:425	ftp://ftp.ncbi.nlm.nih.gov/genomes/refseq/plant/Abrus_precatorius/representative/
Angiosperms	Eudicots	Fabales	Phaseolus vulgaris	Fabales	Fabaceae	Common bean	IZ	GCF_000499845.1	chromosome	NCBI - FTP RefSeq	C:91.1%[S:60.4%,D:30.7%],F:1.1%,M:7.8%,n:1519	C:95.3%[S:92.8%,D:2.5%],F:4.0%,M:0.7%,n:1614	C:95.5%[S:94.6%,D:0.9%],F:4.5%,M:0.0%,n:425	ftp://ftp.ncbi.nlm.nih.gov/genomes/refseq/plant/Phaseolus_vulgaris/representative/
Angiosperms	Eudicots	Fabales	Cajanus cajan	Fabales	Fabaceae	Pigeon pea	CH	GCA_000340665.1	chromosome	NCBI - FTP Genbank	C:88.7%[S:59.6%,D:29.1%],F:1.2%,M:10.1%,n:1519	C:90.4%[S:86.8%,D:3.6%],F:5.2%,M:4.4%,n:1614	C:92.7%[S:89.4%,D:3.3%],F:4.9%,M:2.4%,n:425	https://www.ncbi.nlm.nih.gov/assembly/GCF_000340665.1/
Angiosperms	Eudicots	Fabales	Glycine soja	Fabales	Fabaceae	Soybean	FA	GCA_004193775.2	chromosome	NCBI - FTP Genbank	C:91.2%[S:18.7%,D:72.5%],F:0.9%,M:7.9%,n:1519	C:97.1%[S:48.7%,D:48.4%],F:2.1%,M:0.8%,n:1614	C:96.9%[S:44.9%,D:52.0%],F:2.8%,M:0.3%,n:425	https://www.ncbi.nlm.nih.gov/assembly/GCF_004193775.1/
Angiosperms	Eudicots	Fabales	Glycine max	Fabales	Fabaceae	Soybean	ES	GCF_000004515.5	chromosome	NCBI - FTP RefSeq	C:92.1%[S:18.2%,D:73.9%],F:0.4%,M:7.5%,n:1519	C:98.5%[S:46.5%,D:52.0%],F:1.0%,M:0.5%,n:1614	C:99.6%[S:45.2%,D:54.4%],F:0.2%,M:0.2%,n:425	ftp://ftp.ncbi.nlm.nih.gov/genomes/refseq/plant/Glycine_max/all_assembly_versions/GCF_000004515.5_Glycine_max_v2.1/
Angiosperms	Eudicots	Fabales	Vigna angularis	Fabales	Fabaceae	Adzuki bean	MR	GCF_001190045.1	chromosome	NCBI - FTP RefSeq	C:91.9%[S:58.3%,D:33.6%],F:0.6%,M:7.5%,n:1519	C:98.8%[S:96.3%,D:2.5%],F:1.0%,M:0.2%,n:1614	C:99.5%[S:97.6%,D:1.9%],F:0.2%,M:0.3%,n:425	ftp://ftp.ncbi.nlm.nih.gov/genomes/refseq/plant/Vigna_angularis/representative/
Angiosperms	Eudicots	Fabales	Vigna unguiculata	Fabales	Fabaceae	Cowpea	MU	GCF_004118075.1	chromosome	NCBI - FTP RefSeq	C:91.9%[S:58.9%,D:33.0%],F:0.6%,M:7.5%,n:1519	C:98.9%[S:96.0%,D:2.9%],F:0.6%,M:0.5%,n:1614	C:98.8%[S:96.2%,D:2.6%],F:1.2%,M:0.0%,n:425	ftp://ftp.ncbi.nlm.nih.gov/genomes/refseq/plant/Vigna_unguiculata/representative/
Angiosperms	Eudicots	Fabales	Vigna radiata	Fabales	Fabaceae	Mung bean	MT	GCF_000741045.1	chromosome	NCBI - FTP RefSeq	C:92.0%[S:59.4%,D:32.6%],F:0.5%,M:7.5%,n:1519	C:98.0%[S:95.3%,D:2.7%],F:1.4%,M:0.6%,n:1614	C:98.4%[S:95.3%,D:3.1%],F:1.4%,M:0.2%,n:425	ftp://ftp.ncbi.nlm.nih.gov/genomes/refseq/plant/Vigna_radiata/representative/
