# Supplementary material for: Exploring the evolution of CHS gene family in plants
Source: Front Genet. 2024 Apr 30;15:1368358. doi: 10.3389/fgene.2024.1368358 (PMC11091334; doi:10.3389/fgene.2024.1368358)
Supplement: Supplementary file 1 [file DataSheet1.ZIP › Table S2.xlsx]

## Sheet: Sheet1
Table S2 Number of identified CHS and CHS-like genes across 178 plant genomes.
Clade_1	Clade_2	Clade_3	Species	Abbreviation	CHS	CHS-like
Chlorophyta		Chlorophyta	Micromonas commoda	GC	0	0
Chlorophyta		Chlorophyta	Micromonas pusilla	GP	0	0
Chlorophyta		Chlorophyta	Micromonas sp.	GR	0	0
Chlorophyta		Chlorophyta	Bathycoccus prasinos	BO	0	0
Chlorophyta		Chlorophyta	Ostreococcus lucimarinus	HG	0	0
Chlorophyta		Chlorophyta	Ostreococcus tauri	HP	0	0
Chlorophyta		Chlorophyta	Coccomyxa subellipsoidea	DP	1	1
Chlorophyta		Chlorophyta	Auxenochlorella protothecoides	AT	0	0
Chlorophyta		Chlorophyta	Chlorella variabilis	DR	0	1
Chlorophyta		Chlorophyta	Micractinium conductrix	GD	0	1
Chlorophyta		Chlorophyta	Chromochloris zofingiensis	DT	0	1
Chlorophyta		Chlorophyta	Raphidocelis subcapitata	LG	0	5
Chlorophyta		Chlorophyta	Chlamydomonas reinhardtii	DL	0	1
Chlorophyta		Chlorophyta	Chlamydomonas eustigma	CQ	0	1
Chlorophyta		Chlorophyta	Volvox carteri	MS	0	1
Chlorophyta		Chlorophyta	Gonium pectorale	EU	0	1
Charophytes		Other non-angiosperms	Klebsormidium nitens	FO	0	0
Bryophytes		Other non-angiosperms	Marchantia polymorpha	GN	23	2
Bryophytes		Other non-angiosperms	Sphagnum fallax	LI	19	1
Bryophytes		Other non-angiosperms	Physcomitrium patens	IN	25	6
Lycophytes (basal tracheophytes)		Other non-angiosperms	Selaginella moellendorffii	LQ	8	3
Gymnosperm	Pinophyta	Gymnosperm	Pseudotsuga meziesii	II	14	6
Gymnosperm	Pinophyta	Gymnosperm	Pinus pinaster	IP	21	22
Gymnosperm	Pinophyta	Gymnosperm	Pinus sylvestris	IS	4	7
Angiosperms		Basal angiosperms	Amborella trichopoda	BD	5	1
Angiosperms		Basal angiosperms	Nymphaea colorata	PX	13	0
Angiosperms	Monocots	Monocots	Acorus tatarinowii	PU	8	1
Angiosperms	Monocots	Monocots	Amorphophallus konjac	PT	8	5
Angiosperms	Monocots	Monocots	Zostera marina	NA	11	5
Angiosperms	Monocots	Monocots	Dioscorea alata	PW	24	0
Angiosperms	Monocots	Monocots	Phalaenopsis equestris	IB	5	1
Angiosperms	Monocots	Monocots	Asparagus officinalis	AQ	6	2
Angiosperms	Monocots	Monocots	Elaeis guineensis	EE	14	0
Angiosperms	Monocots	Monocots	Phoenix dactylifera	HZ	9	1
Angiosperms	Monocots	Monocots	Musa acuminata	GA	19	1
Angiosperms	Monocots	Monocots	Ananas comosus	AH	3	0
Angiosperms	Monocots	Monocots	Zea mays	ND	17	0
Angiosperms	Monocots	Monocots	Sorghum bicolor	LH	29	2
Angiosperms	Monocots	Monocots	Miscanthus sinensis	GQ	37	4
Angiosperms	Monocots	Monocots	Setaria viridis	MB	22	3
Angiosperms	Monocots	Monocots	Setaria italica	LN	20	0
Angiosperms	Monocots	Monocots	Panicum virgatum	IV	45	6
Angiosperms	Monocots	Monocots	Panicum hallii	IG	15	0
Angiosperms	Monocots	Monocots	Panicum miliaceum	IL	30	7
Angiosperms	Monocots	Monocots	Leersia perrieri	FT	19	3
Angiosperms	Monocots	Monocots	Oryza brachyantha	HD	16	1
Angiosperms	Monocots	Monocots	Oryza sativa	HN	21	3
Angiosperms	Monocots	Monocots	Oryza rufipogon	HH	23	10
Angiosperms	Monocots	Monocots	Triticum aestivum	MC	49	51
Angiosperms	Monocots	Monocots	Aegilops tauschii	BA	30	1
Angiosperms	Monocots	Monocots	Brachypodium sylvaticum	BT	7	0
Angiosperms	Monocots	Monocots	Brachypodium stacei	BR	11	1
Angiosperms	Monocots	Monocots	Brachypodium hybridum	BH	21	2
Angiosperms	Monocots	Monocots	Brachypodium distachyon	BG	10	0
Angiosperms		Magnoliids	Chimonanthus salicifolius	PG	9	3
Angiosperms		Magnoliids	Cinnamomum kanehirae	DC	7	1
Angiosperms	Eudicots	Basal eudicots	Nelumbo nucifera	GZ	7	0
Angiosperms	Eudicots	Basal eudicots	Aquilegia coerulea	AF	7	0
Angiosperms	Eudicots	Basal eudicots	Papaver somniferum	IR	10	0
Angiosperms	Eudicots	Basal eudicots	Macleaya cordata	GE	4	0
Angiosperms	Eudicots	Super asterids	Beta vulgaris	BU	11	0
Angiosperms	Eudicots	Super asterids	Spinacia oleracea	LS	11	0
Angiosperms	Eudicots	Super asterids	Chenopodium quinoa	PA	39	0
Angiosperms	Eudicots	Asterids	Aegiceras corniculatum	QB	21	2
Angiosperms	Eudicots	Asterids	Diospyros oleifera	PM	13	1
Angiosperms	Eudicots	Asterids	Camellia sinensis	DO	10	0
Angiosperms	Eudicots	Asterids	Actinidia chinensis	AE	8	1
Angiosperms	Eudicots	Asterids	Rhododendron simsii	PZ	14	3
Angiosperms	Eudicots	Asterids	Vaccinium darrowii	PL	10	1
Angiosperms	Eudicots	Asterids	Vaccinium macrocarpon	PY	7	1
Angiosperms	Eudicots	Asterids	Daucus carota	DU	12	3
Angiosperms	Eudicots	Asterids	Coriandrum sativum	PO	11	0
Angiosperms	Eudicots	Asterids	Apium graveolens	PN	2	2
Angiosperms	Eudicots	Asterids	Cynara cardunculus	CM	7	1
Angiosperms	Eudicots	Asterids	Lactuca sativa	FU	11	0
Angiosperms	Eudicots	Asterids	Artemisia annua	AC	15	2
Angiosperms	Eudicots	Asterids	Helianthus annuus	FB	15	1
Angiosperms	Eudicots	Asterids	Coffea canephora	CI	4	3
Angiosperms	Eudicots	Asterids	Coffea eugenioides	CP	8	0
Angiosperms	Eudicots	Asterids	Coffea arabica	CA	10	0
Angiosperms	Eudicots	Asterids	Fraxinus excelsior	PP	6	0
Angiosperms	Eudicots	Asterids	Sesamum indicum	LL	6	0
Angiosperms	Eudicots	Asterids	Erythranthe guttata	GI	5	3
Angiosperms	Eudicots	Asterids	Cuscuta australis	CE	6	0
Angiosperms	Eudicots	Asterids	Ipomoea nil	FH	7	0
Angiosperms	Eudicots	Asterids	Petunia axillaris	HU	13	3
Angiosperms	Eudicots	Asterids	Capsicum annuum	BZ	9	1
Angiosperms	Eudicots	Asterids	Solanum tuberosum	MA	10	0
Angiosperms	Eudicots	Asterids	Solanum lycopersicum	LO	7	0
Angiosperms	Eudicots	Asterids	Solanum pennellii	LU	6	0
Angiosperms	Eudicots	Asterids	Nicotiana attenuata	GU	6	1
Angiosperms	Eudicots	Asterids	Nicotiana tomentosiformis	HC	6	0
Angiosperms	Eudicots	Asterids	Nicotiana benthamiana	GV	10	1
Angiosperms	Eudicots	Asterids	Nicotiana tabacum	HB	11	0
Angiosperms	Eudicots	Asterids	Nicotiana sylvestris	HA	6	1
Angiosperms	Eudicots	Super rosids	Kalanchoe laxiflora	FN	18	3
Angiosperms	Eudicots	Super rosids	Kalanchoe fedtschenkoi	FM	12	3
Angiosperms	Eudicots	Other rosids	Vitis vinifera	MV	44	2
Angiosperms	Eudicots	Other rosids	Eucalyptus grandis	ED	9	1
Angiosperms	Eudicots	Other rosids	Anacardium occidentalis	AP	44	1
Angiosperms	Eudicots	Other rosids	Citrus clementina	CO	14	1
Angiosperms	Eudicots	Other rosids	Citrus sinensis	CV	15	2
Angiosperms	Eudicots	Malvales	Durio zibethinus	EC	8	1
Angiosperms	Eudicots	Malvales	Corchorus capsularis	CL	10	1
Angiosperms	Eudicots	Malvales	Herrania umbratica	FF	9	0
Angiosperms	Eudicots	Malvales	Theobroma cacao	ME	6	0
Angiosperms	Eudicots	Malvales	Gossypium hirsutum	ER	17	0
Angiosperms	Eudicots	Malvales	Gossypium raimondii	EV	8	0
Angiosperms	Eudicots	Malvales	Gossypium arboreum	EO	9	0
Angiosperms	Eudicots	Brassicales	Tarenaya hassleriana	MG	6	1
Angiosperms	Eudicots	Brassicales	Gynandropsis gynandra	CT	6	1
Angiosperms	Eudicots	Brassicales	Boechera stricta	BS	4	0
Angiosperms	Eudicots	Brassicales	Leavenworthia alabamica	FP	7	2
Angiosperms	Eudicots	Brassicales	Arabis alpina	AB	5	0
Angiosperms	Eudicots	Brassicales	Schrenkiella parvula	LT	5	2
Angiosperms	Eudicots	Brassicales	Sisymbrium irio	LM	6	1
Angiosperms	Eudicots	Brassicales	Aethionema arabicum	AD	3	0
Angiosperms	Eudicots	Brassicales	Eutrema salsugineum	EG	4	0
Angiosperms	Eudicots	Brassicales	Eutrema halophilum	MF	6	0
Angiosperms	Eudicots	Brassicales	Raphanus sativus	LF	10	2
Angiosperms	Eudicots	Brassicales	Brassica napus	BL	24	0
Angiosperms	Eudicots	Brassicales	Brassica oleracea	BM	10	0
Angiosperms	Eudicots	Brassicales	Brassica rapa	BQ	11	1
Angiosperms	Eudicots	Brassicales	Camelina sativa	DN	11	3
Angiosperms	Eudicots	Brassicales	Capsella grandiflora	CS	4	0
Angiosperms	Eudicots	Brassicales	Capsella rubella	DM	3	0
Angiosperms	Eudicots	Brassicales	Arabidopsis lyrata	AO	4	0
Angiosperms	Eudicots	Brassicales	Arabidopsis thaliana	BC	4	0
Angiosperms	Eudicots	Other rosids	Cephalotus follicularis	CR	4	0
Angiosperms	Eudicots	Fagales	Betula pendula	BN	5	1
Angiosperms	Eudicots	Fagales	Juglans regia	FL	11	0
Angiosperms	Eudicots	Fagales	Quercus suber	LA	9	0
Angiosperms	Eudicots	Cucurbitales	Momordica charantia	GB	4	1
Angiosperms	Eudicots	Cucurbitales	Lagenaria siceraria	FV	7	5
Angiosperms	Eudicots	Cucurbitales	Cucumis melo	DB	3	0
Angiosperms	Eudicots	Cucurbitales	Cucumis sativus	DQ	3	0
Angiosperms	Eudicots	Cucurbitales	Cucurbita argyrosperma	CB	4	1
Angiosperms	Eudicots	Cucurbitales	Cucurbita pepo	DH	7	1
Angiosperms	Eudicots	Cucurbitales	Cucurbita maxima	DA	6	0
Angiosperms	Eudicots	Cucurbitales	Cucurbita moschiata	DE	7	0
Angiosperms	Eudicots	Malpighiales	Linum usitatissimum	FZ	10	3
Angiosperms	Eudicots	Malpighiales	Ricinus communis	LC	5	0
Angiosperms	Eudicots	Malpighiales	Manihot esculenta	GH	10	0
Angiosperms	Eudicots	Malpighiales	Hevea brasiliensis	FC	7	0
Angiosperms	Eudicots	Malpighiales	Jatropha curcas	FI	5	0
Angiosperms	Eudicots	Malpighiales	Salix purpurea	LZ	13	0
Angiosperms	Eudicots	Malpighiales	Salix brachista	PS	10	1
Angiosperms	Eudicots	Malpighiales	Populus deltoides	IA	13	6
Angiosperms	Eudicots	Malpighiales	Populus trichocarpa	IU	13	0
Angiosperms	Eudicots	Malpighiales	Populus euphratica	IC	13	2
Angiosperms	Eudicots	Rosales	Ziziphus jujuba	MZ	10	0
Angiosperms	Eudicots	Rosales	Morus notabilis	GM	24	1
Angiosperms	Eudicots	Rosales	Parasponia andersonii	HS	6	1
Angiosperms	Eudicots	Rosales	Trema orientale	MI	7	2
Angiosperms	Eudicots	Rosales	Cannabis sativa	NF	9	0
Angiosperms	Eudicots	Rosales	Fragaria vesca	EM	6	0
Angiosperms	Eudicots	Rosales	Rosa chinensis	LB	6	0
Angiosperms	Eudicots	Rosales	Rubus occidentalis	LD	5	1
Angiosperms	Eudicots	Rosales	Pyrus x bretschneideri	HV	15	0
Angiosperms	Eudicots	Rosales	Malus domestica	GG	12	0
Angiosperms	Eudicots	Rosales	Prunus avium	HT	5	0
Angiosperms	Eudicots	Rosales	Prunus mume	IM	7	0
Angiosperms	Eudicots	Rosales	Prunus persica	IO	8	0
Angiosperms	Eudicots	Fabales	Lupinus angustifolius	FQ	12	0
Angiosperms	Eudicots	Fabales	Arachis ipaensis	AN	32	1
Angiosperms	Eudicots	Fabales	Arachis duranensis	AI	33	3
Angiosperms	Eudicots	Fabales	Arachis hypogaea	AV	69	2
Angiosperms	Eudicots	Fabales	Cicer arietinum	CC	8	0
Angiosperms	Eudicots	Fabales	Medicago truncatula	GT	25	0
Angiosperms	Eudicots	Fabales	Trifolium pratense	ML	15	9
Angiosperms	Eudicots	Fabales	Abrus precatorius	AR	10	2
Angiosperms	Eudicots	Fabales	Phaseolus vulgaris	IZ	12	9
Angiosperms	Eudicots	Fabales	Cajanus cajan	CH	14	1
Angiosperms	Eudicots	Fabales	Glycine soja	FA	20	1
Angiosperms	Eudicots	Fabales	Glycine max	ES	18	2
Angiosperms	Eudicots	Fabales	Vigna angularis	MR	10	1
Angiosperms	Eudicots	Fabales	Vigna unguiculata	MU	19	0
Angiosperms	Eudicots	Fabales	Vigna radiata	MT	10	2
