# Supplementary material for: Exploring the evolution of CHS gene family in plants
Source: Front Genet. 2024 Apr 30;15:1368358. doi: 10.3389/fgene.2024.1368358 (PMC11091334; doi:10.3389/fgene.2024.1368358)
Supplement: Supplementary file 1 [file DataSheet1.ZIP › Table S3.xlsx]

## Sheet: CHS.id
																	Table S3 List of identified CHS and CHS-like genes.
	GC	GP	GR	BO	HG	HP	DP	AT	DR	GD	DT	LG	DL	CQ	MS	EU	FO	GN	LI	IN	LQ	II	IP	IS	BD	PX	PU	PT	NA	PW	IB	AQ	EE	HZ	GA	AH	ND	LH	GQ	MB	LN	IV	IG	IL	FT	HD	HN	HH	MC
CHS							DP_XP_005651931.1											GN_PTQ33625.1	LI_0023s0129	IN_XP_024356740.1	LQ_XP_002962175.1	II_PME00000706	IP_PPI00000633	IS_PSY00000388	BD_XP_006837297.1	PX_Nycol.A03481	PU_ATA11.204.t1	PT_CTG_10616.3	NA_KMZ60472.1	PW_Dioal.04G141300	IB_XP_020571230.1	AQ_XP_020241912.1	EE_XP_010907554.1	HZ_XP_008775196.1	GA_XP_009380373.1	AH_XP_020094790.1	ND_NP_001131211.1	LH_XP_002441839.1	GQ_01G198200	MB_TKV92094.1	LN_XP_004955389.1	IV_1NG527100	IG_XP_025793063.1	IL_RLM50368.1	FT_04G00110.1lpe	HD_XP_006658586.1	HN_XP_015613230.1	HH_ORUFI04G00200.1oru	MC_Traes_1AL_147ADC339
																		GN_PTQ35310.1	LI_0025s0069	IN_XP_024356766.1	LQ_XP_002965086.1	II_PME00002877	IP_PPI00009255	IS_PSY00003732	BD_XP_006837977.1	PX_Nycol.E00784	PU_ATA12.50.t1	PT_CTG_5330.13	NA_KMZ60473.1	PW_Dioal.05G139300	IB_XP_020572025.1	AQ_XP_020245912.1	EE_XP_010908134.1	HZ_XP_008778753.1	GA_XP_009380375.1	AH_XP_020095094.1	ND_NP_001140848.1	LH_XP_002445139.1	GQ_02G195700	MB_TKV93269.1	LN_XP_004956033.1	IV_2KG029900	IG_XP_025797199.1	IL_RLM50370.1	FT_04G02540.1lpe	HD_XP_006658587.1	HN_XP_015613542.1	HH_ORUFI04G08060.1oru	MC_Traes_1AS_485E5412B
																		GN_PTQ35318.1	LI_0027s0123	IN_XP_024356767.1	LQ_XP_002971791.2	II_PME00014833	IP_PPI00015219	IS_PSY00023851	BD_XP_006854881.2	PX_Nycol.I01925	PU_ATA12.51.t1	PT_HIC_ASM_0.4493	NA_KMZ61370.1	PW_Dioal.10G004500	IB_XP_020572026.1	AQ_XP_020252477.1	EE_XP_010908135.1	HZ_XP_008797107.1	GA_XP_009380376.1	AH_XP_020107375.1	ND_NP_001142246.1	LH_XP_002445689.1	GQ_03G100000	MB_TKW00437.1	LN_XP_004957781.1	IV_2KG030400	IG_XP_025799643.1	IL_RLM52738.1	FT_07G09570.1lpe	HD_XP_006658626.1	HN_XP_015614404.2	HH_ORUFI05G07690.1oru	MC_Traes_1BL_CEA2C6FB3
																		GN_PTQ35319.1	LI_0031s0109	IN_XP_024356770.1	LQ_XP_002982357.2	II_PME00014880	IP_PPI00015433	IS_PSY00024240	BD_XP_011627026.1	PX_Nycol.L00564	PU_ATA4.1591.t1	PT_HIC_ASM_0.4516	NA_KMZ62616.1	PW_Dioal.13G078400	IB_XP_020572030.1	AQ_XP_020257203.1	EE_XP_010909688.1	HZ_XP_008808192.1	GA_XP_009380377.1		ND_NP_001149022.1	LH_XP_002449608.1	GQ_04G293100	MB_TKW00762.1	LN_XP_004957783.1	IV_2KG031400	IG_XP_025801684.1	IL_RLM52742.1	FT_07G12910.1lpe	HD_XP_006661650.1	HN_XP_015616270.1	HH_ORUFI05G07710.1oru	MC_Traes_1BS_DA241C126
																		GN_PTQ35569.1	LI_0031s0110	IN_XP_024358417.1	LQ_XP_002985571.2	II_PME00015379	IP_PPI00015855		BD_XP_020532038.1	PX_Nycol.L00900	PU_ATA6.512.t1	PT_HIC_ASM_1.1609	NA_KMZ67556.1	PW_Dioal.17G104600	IB_XP_020591420.1	AQ_XP_020260024.1	EE_XP_010910437.1	HZ_XP_008808809.2	GA_XP_009380378.1		ND_NP_001149157.1	LH_XP_002449610.1	GQ_04G293600	MB_TKW01008.1	LN_XP_004959689.1	IV_2KG031516	IG_XP_025802813.1	IL_RLM52774.1	FT_07G12920.1lpe	HD_XP_006661672.1	HN_XP_015616272.2	HH_ORUFI07G09870.1oru	MC_Traes_2AL_ED4D3BEC1
																		GN_PTQ35597.1	LI_0032s0030	IN_XP_024358599.1	LQ_XP_002987004.2	II_PME00025941	IP_PPI00015864			PX_Nycol.L00901	PU_ATA7.288.t1	PT_HIC_ASM_10.1467	NA_KMZ68347.1	PW_Dioal.17G104700		AQ_XP_020275699.1	EE_XP_010910482.1	HZ_XP_008808811.2	GA_XP_009388830.1		ND_NP_001149508.1	LH_XP_002449614.1	GQ_07G115700	MB_TKW01009.1	LN_XP_004975170.1	IV_2KG031700	IG_XP_025803703.1	IL_RLM52961.1	FT_07G14210.1lpe	HD_XP_006661875.1	HN_XP_015616695.1	HH_ORUFI07G11610.1oru	MC_Traes_2AS_0EA2792B8
																		GN_PTQ35599.1	LI_0037s0155	IN_XP_024358600.1	LQ_XP_024525749.1	II_PME00028269	IP_PPI00015974			PX_Nycol.L00902	PU_ATA8.1237.t1.p1	PT_HIC_ASM_5.495	NA_KMZ73267.1	PW_Dioal.17G104800			EE_XP_010910945.1	HZ_XP_008812745.1	GA_XP_009390182.1		ND_XP_008645529.1	LH_XP_002449615.1	GQ_07G283700	MB_TKW01011.1	LN_XP_004975172.1	IV_2KG032016	IG_XP_025803825.1	IL_RLM57891.1	FT_07G14230.1lpe	HD_XP_006662153.1	HN_XP_015616713.1	HH_ORUFI07G15780.1oru	MC_Traes_2AS_2E21BFFFB
																		GN_PTQ35600.1	LI_0051s0040	IN_XP_024359358.1	LQ_XP_024537912.1	II_PME00029273	IP_PPI00016657			PX_Nycol.L00903	PU_ATA8.1238.t1	PT_HIC_ASM_5.497	NA_KMZ74276.1	PW_Dioal.17G104900			EE_XP_010916088.1	HZ_XP_017696715.1	GA_XP_009390970.1		ND_XP_008670765.1	LH_XP_002449616.1	GQ_07G358500	MB_TKW01015.1	LN_XP_004975173.1	IV_2KG032100	IG_XP_025803866.1	IL_RLM57971.1	FT_07G14240.1lpe	HD_XP_006662208.1	HN_XP_015618054.1	HH_ORUFI07G15800.1oru	MC_Traes_2AS_60C095C30
																		GN_PTQ35601.1	LI_0051s0041	IN_XP_024364246.1		II_PME00029274	IP_PPI00030756			PX_Nycol.L00904			NA_KMZ75012.1	PW_Dioal.17G105000			EE_XP_010916792.1	HZ_XP_026657726.1	GA_XP_009402199.1		ND_XP_008673924.1	LH_XP_002449744.1	GQ_08G116800	MB_TKW01016.1	LN_XP_004979387.1	IV_2KG032148	IG_XP_025826870.1	IL_RLM58554.1	FT_10G02370.1lpe	HD_XP_006662223.1	HN_XP_015635143.1	HH_ORUFI07G17260.1oru	MC_Traes_2AS_A75437870
																		GN_PTQ35604.1	LI_0051s0042	IN_XP_024364514.1		II_PME00029276	IP_PPI00033811			PX_Nycol.L00905			NA_KMZ75522.1	PW_Dioal.17G105100			EE_XP_010920893.1		GA_XP_009403798.1		ND_XP_008673925.1	LH_XP_002450661.1	GQ_09G108700	MB_TKW01019.1	LN_XP_004979389.1	IV_2KG103816	IG_XP_025827694.1	IL_RLM58694.1	FT_10G02420.1lpe	HD_XP_006662967.1	HN_XP_015638835.1	HH_ORUFI07G17270.1oru	MC_Traes_2AS_B3473C7EE
																		GN_PTQ35607.1	LI_0057s0038	IN_XP_024364515.1		II_PME00029278	IP_PPI00036876			PX_Nycol.L00906			NA_KMZ75524.1	PW_Dioal.17G105200			EE_XP_010929491.1		GA_XP_009403799.1		ND_XP_008673929.1	LH_XP_002450684.2	GQ_09G120000	MB_TKW01020.1	LN_XP_004979390.1	IV_2KG104000	IG_XP_025827995.1	IL_RLM58918.1	FT_10G10210.1lpe	HD_XP_006663491.1	HN_XP_015638862.1	HH_ORUFI07G17310.1oru	MC_Traes_2AS_DA8663E93
																		GN_PTQ35609.1	LI_0057s0041	IN_XP_024364531.1		II_PME00029279	IP_PPI00047111			PX_Nycol.L00907				PW_Dioal.17G105300			EE_XP_010933363.1		GA_XP_009403900.1		ND_XP_008678397.1	LH_XP_002450864.2	GQ_09G121900	MB_TKW01022.1	LN_XP_004979391.1	IV_2KG104416	IG_XP_025828016.1	IL_RLM58925.1	FT_11G12250.1lpe	HD_XP_006663675.1	HN_XP_015638939.1	HH_ORUFI10G02930.1oru	MC_Traes_2BL_07EC87598
																		GN_PTQ37853.1	LI_0085s0032	IN_XP_024364532.1		II_PME00064401	IP_PPI00047440			PX_Nycol.L00909				PW_Dioal.17G105400			EE_XP_010934708.2		GA_XP_009404102.1		ND_XP_008679466.1	LH_XP_002450870.1	GQ_09G139500	MB_TKW03439.1	LN_XP_004980567.2	IV_2KG104500	IG_XP_025828117.1	IL_RLM69760.1	FT_11G12260.1lpe	HD_XP_006664811.1	HN_XP_015645417.1	HH_ORUFI10G03450.1oru	MC_Traes_2BL_79FE1CC8F
																		GN_PTQ39698.1	LI_0108s0068	IN_XP_024368518.1		II_PME00098459	IP_PPI00057153							PW_Dioal.17G105500			EE_XP_010942344.1		GA_XP_009404732.1		ND_XP_008679467.1	LH_XP_002450871.1	GQ_09G139600	MB_TKW03440.1	LN_XP_004980568.1	IV_2KG229216	IG_XP_025828124.1	IL_RLM70001.1	FT_11G12270.1lpe	HD_XP_015694642.1	HN_XP_015645991.1	HH_ORUFI10G03460.1oru	MC_Traes_2BS_0FA5E53AD
																		GN_PTQ40257.1	LI_0118s0043	IN_XP_024368519.1			IP_PPI00057174							PW_Dioal.17G105600					GA_XP_009421018.1		ND_XP_008679561.2	LH_XP_002450872.1	GQ_09G139700	MB_TKW03442.1	LN_XP_004982809.2	IV_2KG427400	IG_XP_025828173.1	IL_RLM70167.1	FT_11G12300.1lpe	HD_XP_015694656.1	HN_XP_015646172.1	HH_ORUFI10G03880.1oru	MC_Traes_2BS_2DA1E1305
																		GN_PTQ40452.1	LI_0160s0011	IN_XP_024368521.1			IP_PPI00057396							PW_Dioal.17G105700					GA_XP_009421181.1		ND_XP_020397014.1	LH_XP_002450873.1	GQ_09G139800	MB_TKW06753.1	LN_XP_004986320.1	IV_2KG427405		IL_RLM84333.1	FT_11G12310.1lpe	HD_XP_015699028.1	HN_XP_015646196.1	HH_ORUFI10G03900.1oru	MC_Traes_2BS_4AC3D17E8
																		GN_PTQ44319.1	LI_0188s0021	IN_XP_024368946.1			IP_PPI00057453							PW_Dioal.17G106300					GA_XP_018675836.1		ND_XP_020408403.1	LH_XP_002450874.1	GQ_09G140000	MB_TKW30279.1	LN_XP_014661159.1	IV_2KG427500		IL_RLM84350.1	FT_11G12330.1lpe		HN_XP_015646206.1	HH_ORUFI10G04260.1oru	MC_Traes_2BS_4CD78C69A
																		GN_PTQ44425.1	LI_0268s0012	IN_XP_024370213.1			IP_PPI00057684							PW_Dioal.17G106500					GA_XP_018679186.1			LH_XP_002450875.1	GQ_09G142100	MB_TKW31630.1	LN_XP_022680209.1	IV_2KG427600		IL_RLM85739.1	FT_11G12340.1lpe		HN_XP_015646281.1	HH_ORUFI10G14510.1oru	MC_Traes_2BS_71E63BE53
																		GN_PTQ45597.1	LI_0269s0006	IN_XP_024370350.1			IP_PPI00057701							PW_Dioal.17G106700					GA_XP_018681538.1			LH_XP_002450876.1	GQ_10G091100	MB_TKW34865.1	LN_XP_022681902.1	IV_2KG427700		IL_RLM87646.1	FT_12G09560.1lpe		HN_XP_015646301.1	HH_ORUFI11G16660.1oru	MC_Traes_2BS_8BFD39C33
																		GN_PTQ47089.1		IN_XP_024388230.1			IP_PPI00063707							PW_Dioal.17G106800								LH_XP_002450877.1	GQ_10G094000	MB_TKW34866.1	LN_XP_022684289.1	IV_2KG428205		IL_RLN03616.1			HN_XP_015646364.1	HH_ORUFI11G16680.1oru	MC_Traes_2BS_9E10D26DB
																		GN_PTQ47093.1		IN_XP_024388243.1			IP_PPI00063939							PW_Dioal.17G106900								LH_XP_002451007.1	GQ_10G113300	MB_TKW34868.1		IV_2KG447300		IL_RLN16142.1			HN_XP_025876683.1	HH_ORUFI11G16690.1oru	MC_Traes_2DL_BC7F606B9
																		GN_PTQ47094.1		IN_XP_024395254.1										PW_Dioal.17G107000								LH_XP_002452260.1	GQ_10G113600	MB_TKW34869.1		IV_2KG550200		IL_RLN19625.1				HH_ORUFI11G16720.1oru	MC_Traes_2DS_B436C6270
																		GN_PTQ47095.1		IN_XP_024400519.1										PW_Dioal.17G107100								LH_XP_002454000.1	GQ_10G115500			IV_2NG021286		IL_RLN33234.1				HH_ORUFI11G18330.1oru	MC_Traes_2DS_CAFCB73DB
																				IN_XP_024403443.1										PW_Dioal.17G107200								LH_XP_002459295.1	GQ_10G115600			IV_2NG025300		IL_RLN33685.1					MC_Traes_2DS_E62E6C544
																				IN_XP_024403897.1																		LH_XP_002462896.1	GQ_10G115900			IV_2NG143209		IL_RLN34723.1					MC_Traes_4AL_057F5D2E9
																																						LH_XP_002462897.1	GQ_10G116000			IV_2NG501300		IL_RLN34897.1					MC_Traes_4AL_94BCE76E7
																																						LH_XP_002462898.1	GQ_10G117900			IV_2NG501303		IL_RLN35060.1					MC_Traes_4AL_A10FB6994
																																						LH_XP_002467058.2	GQ_10G118000			IV_2NG501306		IL_RLN36028.1					MC_Traes_4BL_0CCFC2D13
																																						LH_XP_021308366.1	GQ_10G118200			IV_2NG501309		IL_RLN36278.1					MC_Traes_4BL_0CCFC2D131
																																							GQ_10G137700			IV_7NG065700		IL_RLN42766.1					MC_Traes_4BL_273813B50
																																							GQ_11G041500			IV_7NG341300							MC_Traes_4BL_94A3DCE9B
																																							GQ_12G048400			IV_8KG259300							MC_Traes_4BL_CEDBC9720
																																							GQ_15G048000			IV_8KG261900							MC_Traes_4BS_AB8E1AD32
																																							GQ_19G273300			IV_8KG333300							MC_Traes_4BS_C86F2692E
																																							GQ_T350500			IV_8KG333301							MC_Traes_5BL_F4FE98487
																																							GQ_T427000			IV_8KG333302							MC_Traes_5BS_3DA538381
																																							GQ_T442500			IV_8NG106502							MC_Traes_5BS_45F4AAEFF
																																										IV_8NG106503							MC_Traes_5DL_034CABEFD
																																										IV_8NG107300							MC_Traes_5DL_D3C626C21
																																										IV_8NG107400							MC_Traes_5DS_76E6AF4FE
																																										IV_8NG107500							MC_Traes_5DS_AEC533CD9
																																										IV_8NG267400							MC_Traes_6AL_569E20972
																																										IV_8NG355600							MC_Traes_6AS_1863B0482
																																										IV_9KG180400							MC_Traes_6AS_1F82C2C8A
																																										IV_9NG293500							MC_Traes_6AS_4D2E3A85C
																																																	MC_Traes_6BS_91A668B50
																																																	MC_Traes_7AS_48E294724
																																																	MC_Traes_7BL_6E7642DBE
																																																	MC_TRAES3BF079700020CFD
CHS-like							DP_XP_005650884.1		DR_XP_005846504.1	GD_PSC68386.1	DT_17g10060	LG_GBF88380.1	DL_XP_001697210.1	CQ_GAX78445.1	MS_XP_002946066.1	EU_KXZ42084.1		GN_PTQ26610.1	LI_0207s0022	IN_XP_024364232.1	LQ_XP_002980157.2	II_PME00044049	IP_PPI00000391	IS_PSY00000339	BD_XP_006848688.1		PU_ATA200.1.t1	PT_CTG_12182.1	NA_KMZ59577.1		IB_XP_020583315.1	AQ_XP_020262351.1		HZ_XP_008780813.1	GA_XP_009390405.1			LH_XP_021306357.1	GQ_08G163100	MB_TKV92097.1		IV_2KG104316		IL_RLM42089.1	FT_04G02550.1lpe	HD_XP_015693462.1	HN_XP_015619156.1	HH_ORUFI01G24560.1oru	MC_Traes_1AS_33CB25797
												LG_GBF89623.1						GN_PTQ33283.1		IN_XP_024368522.1	LQ_XP_002992903.2	II_PME00044050	IP_PPI00026116	IS_PSY00000340				PT_CTG_5918.7	NA_KMZ59578.1			AQ_XP_020266908.1						LH_XP_021317770.1	GQ_10G189700	MB_TKW00443.1		IV_2NG024900		IL_RLM52741.1	FT_11G12280.1lpe		HN_XP_015629611.1	HH_ORUFI01G24560.2oru	MC_Traes_1BL_F7E98026F
												LG_GBF91682.1								IN_XP_024375798.1	LQ_XP_024524288.1	II_PME00044051	IP_PPI00030353	IS_PSY00004604				PT_HIC_ASM_12.2419	NA_KMZ59579.1										GQ_10G189800	MB_TKW01018.1		IV_7KG077009		IL_RLM57750.1	FT_11G12290.1lpe		HN_XP_015638655.1	HH_ORUFI03G30280.1oru	MC_Traes_1DL_3DDC3EB25
												LG_GBF94153.1								IN_XP_024384086.1		II_PME00044052	IP_PPI00030354	IS_PSY00032482				PT_HIC_ASM_2.6580	NA_KMZ63615.1										GQ_12G261400			IV_7KG263400		IL_RLM57792.1				HH_ORUFI10G03910.1oru	MC_Traes_1DL_54280A1C0
												LG_GBF96892.1								IN_XP_024389788.1		II_PME00044053	IP_PPI00033461	IS_PSY00033846				PT_HIC_ASM_4.13305	NA_KMZ63616.1													IV_7NG173000		IL_RLM58315.1				HH_ORUFI10G03920.1oru	MC_Traes_2AS_0E49D178C
																				IN_XP_024403865.1		II_PME00098460	IP_PPI00035470	IS_PSY00034486																		IV_8KG261000		IL_RLM58428.1				HH_ORUFI10G04280.1oru	MC_Traes_2AS_B54E5D5A9
																							IP_PPI00035898	IS_PSY00036051																				IL_RLN34678.1				HH_ORUFI11G16620.1oru	MC_Traes_2AS_E6FF6A652
																							IP_PPI00035985																									HH_ORUFI11G16630.1oru	MC_Traes_2AS_F269474C2
																							IP_PPI00036844																									HH_ORUFI11G16640.1oru	MC_Traes_2BL_A3CF87FBF
																							IP_PPI00036855																									HH_ORUFI12G05240.1oru	MC_Traes_2BS_A3FACFBB7
																							IP_PPI00036856																										MC_Traes_2BS_CE6EF97EE
																							IP_PPI00036879																										MC_Traes_2DL_1726DF6F1
																							IP_PPI00036880																										MC_Traes_2DS_1BA7B8A2C
																							IP_PPI00036882																										MC_Traes_2DS_344FD1DE8
																							IP_PPI00042642																										MC_Traes_2DS_5BE75B34E
																							IP_PPI00051944																										MC_Traes_2DS_7538B4A43
																							IP_PPI00057697																										MC_Traes_2DS_75924C42A
																							IP_PPI00057698																										MC_Traes_2DS_8827E95F0
																							IP_PPI00057920																										MC_Traes_2DS_B9D014DE1
																							IP_PPI00063940																										MC_Traes_2DS_C4E5A469F
																							IP_PPI00067375																										MC_Traes_3B_FC275A64D
																							IP_PPI00068552																										MC_Traes_4AL_6BC4CD744
																																																	MC_Traes_4AL_76157AE9F
																																																	MC_Traes_4AL_7643BC2FE
																																																	MC_Traes_4AL_7DD13DB97
																																																	MC_Traes_4AL_8883421A8
																																																	MC_Traes_4BS_CFA4CBA43
																																																	MC_Traes_4DL_259779FAE
																																																	MC_Traes_4DL_C7294E42F
																																																	MC_Traes_5AL_18B6633A2
																																																	MC_Traes_5AL_D40CDAB90
																																																	MC_Traes_5AS_3B7626E5C
																																																	MC_Traes_5AS_452F4420D
																																																	MC_Traes_5BL_197A7BAA5
																																																	MC_Traes_6AL_2B1E9CA23
																																																	MC_Traes_6BS_C400F1983
																																																	MC_Traes_6BS_FCCDA25E1
																																																	MC_Traes_6DL_5C7756C31
																																																	MC_Traes_6DL_B3E4E18C9
																																																	MC_Traes_6DS_5B0F73A26
																																																	MC_Traes_7BL_F63BBC7E9
																																																	MC_Traes_7DS_01595FE36
																																																	MC_Traes_7DS_2C300663C
																																																	MC_Traes_7DS_4DC1C5126
																																																	MC_Traes_7DS_60BB79932
																																																	MC_Traes_7DS_7C63C9ECB
																																																	MC_Traes_7DS_A934D9C24
																																																	MC_Traes_7DS_C62CB461A
																																																	MC_Traes_7DS_DF3CFF776
																																																	MC_Traes_7DS_FC347886F
																																																	MC_TRAES3BF079700030CFD
[truncated: 129 more columns]
