# Supplementary material for: Exploring the evolution of CHS gene family in plants
Source: Front Genet. 2024 Apr 30;15:1368358. doi: 10.3389/fgene.2024.1368358 (PMC11091334; doi:10.3389/fgene.2024.1368358)
Supplement: Supplementary file 1 [file DataSheet1.ZIP › Table S4.xlsx]

## Sheet: CHS.gene
							Table S4 Protein sequences of identified CHS and CHS-like genes.
>AB_Alp106130
MSSLGMNGVEKQSSILTRRVAHPGKATVLALGKAFPSQVVPQENLVEGFLRDTKCDDAHIKEKLEHLCKTTTVKTRYTVLSREILDKYPELTTEGTPTIKQRLEIANEAVVEMALEASLGCIKEWGRPVEDITHIVYVSSSEIRLPGGDLYLSAKLGLRNDVNRVMLYFLGCYGGVTGLRVAKDIAENNPGSRVLLTTSETTILGFRPPNMARPYDLVGAALFGDGAAAVIIGADPRESEAPFMELHYAVQQFLPGTQNVIDGRLTEEGINFKLGRDLPQKIEDNIEEFCEKLMGKAGDESMEFNDMFWAVHPGGPAILNRLETKLRLEKEKLDSSRRALRDYGNASSNTILYVMENVRDELKKKGNAAQEWGLGLAFGPGITFEGLLIRSLTST
>AB_Alp136110
MLASARVEELKETRRVANPGKATVLALGKAFPANVVSQDNLVEEYLREIKCDDPSIKDKLQHLCKTTTVQTRYTVMTRETLHKYPELAVEGSPTIKQRLEIANEAVVQMAYEASLACIKEWGRAVEDITHIVYVSSSEFRLPGGDLYLSAQLGLSNEVQRVMLYFLGCYGGVTGLRIAKDIAENNRGSRVLLTTSETMVLGFRPPNKARPYDLVGAALFGDGAAALIIGADPTESESPFMELHCAMQQFLPGTQGVIDGRLSEEGISFKLGRDLPQKIEDNAEDFCKKLMAKAGSGSLELNDLFWAVHPGGPAILDRLETRLKLEPGKLECSRRALVDYGNVSSNTIFYIMDKVRDDLEKKKGRGEEWGLGLAFGPGITFEGFLMRSL
>AB_Alp289990
MVMGARSLDLDEIRKAQRADGPAGILAIGTANPENHVLQAEYPDYYFRITDSEHMTDLKEKFKRMCDKSMIRKRHMHLTEEYLKENPKMCAYMAPSLDARQDIVVVEVPKLGKEAAVKAIKEWGQPKSKITHVVFCTTSGVDMPGADYQLTKLLGLRPSVKRLMMYQQGCFAGGTVLRLAKDLAENNRGARVLVVCSEITAVTFRGPSDTHLDSLVGQALFSDGAAALIVGSDPDTSVGEKPIFEMVSAAQTILPDSDGAIDGHLREVGLTFHLLKDVPGLISKNIEKSLDEAFKPLGISDWNSLFWIAHPGGPAILDQVEIKLGLKAEKMRATRHVLSEYGNMSSACVLFILDEMRKKSAKDGAATTGEGLEWGVLFGFGPGLTVETVVLHSVPV
>AB_Alp385130
MGSIDAAELGSAKKSNPGKATILAFGKAFPHQLVMQEYLVDGYFKTTNCDDPELKQKLTRLCKTTTVKTRYVVMSEEILKKYPELAIEGGSTVTQRLDICNDAVTEMAVEASKACIKNWGRSISDITHLVYVSSSEARLPGGDLYLAKGLGLSPETHRVLLYFVGCSGGVAGLRVAKDIAENNPGSRVLLATSETTIIGFKPPSVDRPYDLVGVALFGDGAGAMIIASDPDPICEKPLFELHTAIQNFLPDTEKTIDGRLTEQGINFTLSRELPQIIEDNVEGFCKKLIGKAGLGHKDYNQMFWAVHPGGPAILNRMEKRLNLSPEKLSPSRRALMDYGNASSNSIVYVLEYMLEESRKARNANEGENEWGLILAFGPGVTFEGIVARNLDV
>AB_Alp52330
MAPSLEEIRKAQRADGPAGILGIGTANPPNHVLQADYPDYYFRITNSDHMTDLKEKFKRMCDKSMIRKRHMHLTEEFLKENPKMCAYMAPSLDTRQDIVVVEVPKLGKEAAVRAIKEWGQPKSKITHVVFCTTSGVDMPGADYQLTKLLGLRPSVKRLMMYQQGCFAGGTVLRLAKDLAENNRGARVLVVCSEITAVTFRGPSDTHLDSLVGQALFSDGAAALIVGSDPDTSAGEKAIFEMVSAAQTILPDSDGAIDGHLREVGLTFHLLKDVPGLISKNIEKSLEEAFKPLGIRDWNSLFWIAHPGGPAILDQVELKLGLKAEKMRATRHVLSEYGNMSSACVLFILDEMRRKSEEDGATTTGEGLEWGVLFGFGPGLTVETVVLRSLNTNQSTVI
>AC_PWA28986
MASTPAVVDIDAIRKAQRAQGPATILAIGTATPSNCVYQADYPDYYFRITKSEHMTDLKEKFQRMCDKSMIRKRYMHITEEYLKENPNMCEYMAPSLDARQDLVVVEVPKLGKEAAIKAIKEWGFPKSKITHLVFCTTSGVDMPGADYQLTKLLGLRPCVKRFMMYQQGCFAGGTVLRLAKDLAENNKGARVLVVCSEITAVTFRGPNDTHLDSLVGQALFGDGAAAVIVGSDPDLSVERPLFEMVSAAQTILPDSEGAIDGHLREVGLTFHLLKDVPGLISKNIEKALTQAFSPLGINDWNSIFWIAHPGGPAILDQVELKLGLKEEKMKATRQVLSEYGNMSSACVLFILDEMRKKSIEDGKTTTGEGLDWGVLFGFGPGLTVETVVLHSLPTTISV…
>AC_PWA38922
MASLCNITERRTTERAQGSAAILAVGTANPPNVIYQAELPDLYFKVMNGEHMVDLKKKFKYICEKSMIRKRHTLLSEEFLKENPTISDPTVPSLDLRQDVLVVEVPKLAKEAATKAIKEWGQPKSSITHLIFCTNSCIDMPGADYQLLKLLDLSPSVKRFMLFQQGCHAGGTVLRLAKDLAENNKGARILAVCCEIQLMAFRSLKNAPLDYVISQTLFGDGAGAVIVGSDPDLTNEVPLFEIVSASQTILPDSEGTIGGRLSETGLKLFLSRTVPDLISKNIDTVLEKAFSPLGITDWNSIFWIAHPGGPAILDQVELKLGLKEEKMRASRHVLSEYGNMSNVTVLFIIDEMRKKSMEDSLATTGEGLDWGVLFGFGPGLTVETLVLHSFPTSIN
>AC_PWA42080
MTSSIKFAEIRKAQRAQGPATILAAIGTATPSNCFYQAGYPDYYFRVTKSEHMVEVKEKFKRISHKAPWSLNLSVKRYMIYQQGCFAGGTVLRLAKDLAENNNGARVLVVCSIFGDGAEAIIVGSDPELKGERGLFEIVSADQTIVPDSEGAVEGHLKEVGLMFHLNRRLPSLISENLEKALTHAFSPLGITDWNLIFWIVHPGGPAILDEVELKLGLYKEKMRASRHVLSEYGNMSSVSVLFIIEEMRRKSAKDGAASRPPPVKV
>AC_PWA45299
MVSSSDIAETRTTQRAQGSATILAVGTANPPNCIYQADLPDLYFKVMNNEHMVDVKKKFKYICETSMIRKRHTLLSEEFLKENPTISDPTAPSLDLRHDVLVVEVPKLGKEAATKAIKEWGLPKSNITHLIFCTISCVDMPGADYQLLKLLDLSPCVKRFMMFQQGCHAGGTVLRLAKDLAENNKGARILAVCCEIQLMAFRSLKNAPLDYVISQTLFGDGAGAVIVGSDPDLTNEVPLFEIVSASQTIIADSEGTIGGRLSETGLKLHLSRTVPDLIAKNIDTVIEKAFSPLGITDWNSIFWIVHPGGPAILDQVELKLGLKEEKMRASRHVLSEYGNMSNVTVLFIIDEMRKKSVEDSLATTGEGLDWGVLFGFGPGITVETLVLHSFPTSIPSTIA…
>AC_PWA45985
MVSIQELRKAQRAEGPATILAIGTATPPNCVLQSEYPDYYFRITKSEHRKDLKEKFTRMCDKSMINKRYMYLTEEILKEKPNLCAYMAPSLDDRQDIVVVEVPKLGKEAATRAIKEWGQPKSKITHLVFCTTSGVDMPGADYQITKLLGLRPSVKRFMMYQQGCFAGGTVLRMAKDLAENNKGARVLVVCSEITAVTFRGPDDTHLDSLVGQALFGDGAAAIIVGSDPIVDVEKPIFEMASASQIILPDSEGAIDGHLREAGLTFHLLKDVPGLISKHIEKSLIEAFQPLGIDDWNSLFWIAHPGGPAILDQVEEKLALTPDKLHATRHVLSEYGNMSSACVLFILNEMRHSSATDGFNTTGEGLEWGVLFGFGPGLTVETVVLHSVSI
>AC_PWA51752
MSSKPEVQKGQQTKGPATIMAIGTATPPNCVLQNTFADYYFRITKSEHMKALKEKFRRICDKSMIKKRYMYLTEEILKEKPNICAYMAPSLDDRQDIVVVEVPKLGAEAATKAIKEWGQPKSKITHLVFSTSSCVDMPGADYQLTKLLDLDPSVKRYIMYQQGCFGGGSALRLAKDLAENNKGARVLVVCAEITAVTFRGPNETHIDNLIGQALFADGAAAIVVGSEPLLDVEKPLFEIISVAQTIVPESEGAINVNFREAGLIFYLREDVPKLISNNIENILIEAFQPFGITDWNSLFWVAHPGGPAILDRVEEKLALKPDKLRASRHMLSEYGNMWGASVLFILNELRKSSAANKLNTTGEGLEWGVMFGFGPGLTVETAVLRSVSI
>AC_PWA55015
MASTPAVVDIDAIRKAQRAQGPATILAIGTATPSNCVYQADYPDYYFRITKSEHMTDLKEKFQRMCDKSMIRKRYMHITEEYLKENPNMCEYMAPSLDARQDLVVVEVPKLGKEAAIKAIKEWGFPKSKITHLVFCTTSGVDMPGADYQLTKLLGLRPSVKRFMMYQQGCFAGGTVLRLAKDLAENNKGARVLVVCSEITAVTFRGPNDTHLDSLVGQALFGDGAAAVIVGSDPDLSVERPLFEMVSAAQTILPDSEGAIDGHLREVGLTFHLLKDVPGLISKNIEKALTQAFSPLGINDWNSIFWIAHPGGPAILDQVELKLGLKEEKMKATRQVLSEYGNMSSACVLFILDEMRKKSIEDGKTTTGEGLDWGVLFGFGPGLTVETVVLHSLPTTVSV…
>AC_PWA56116
MSSKVEVQKGQRTNGPATIMAIGTATPPNCVLQSTFADYYFRITKSEHMQALKEKFRRICDNSMIKKRYMYLTEEILKEKPNICAYMAPSLDDRQDIVVVEVPKLGAEAATKAIKEWDQPKSKITHLIFSTSSGVDMPGADYQLTKLLDLDPSVKRYIMYQQGCFGGGSALRLAKDLAENNKGARVLVVSAEITAVTFRGPNENHIDNLIGQALFADGAAAIIVGSEPLLDVEKPLFEIISAAQTIVPESEGAINVNFREAGLIFYLREDVPKLISNNIENILIEAFQPFGITDWNSLFWVAHPGGPAILDRVEEKLALKPDKLRASRHMLSEYGNMWGASVLFILNELRKSSAANKLNTTGEGLEWGVLFGFGPGLTVETVVLRSVSI
>AC_PWA59740
MVCEEITMKASAEKANILALGKAFPHQLVMQDLLVEGYFKDTNCDDPELKRKLTRLCKTTTVRTRYVVMSQEILHQYPELALEGLPTVKQRLDICNKAVTEMAIEASQACIKNWGRPASDITHLVYVSSSEARLPGGDLYLAKGLGLSPETNRVMLYFSGCSGGVAGLRVAKDIAENNPGSRVLLATSETTIIGYKPPNVNRPYDLVGVALFGDGAGAMIIGSTPTVPESPLFELHTAIQNFLPDTEKVIDGRLTEEGITFKLDRELPEIIEDNVQGFCDKLLGLVGRDDMGYNDFFWAVHPGGPAILNRIEKKFDLWPEKLSASRRALADYGNASSNTIVYVLEYVIEESLKRKNEGKDGGPDLGLILAFGPGVTFEGILTRNLTV
>AC_PWA65027
MASLTDIAAIREAQRAQGPATILAIGTANPANCVYQADYPDYYFRITKSEHMVDIKEKFKRMCDKSMIRKRYMHLTEEYLKENPSLCEYMAPSLDARQDVVVVEVPKLGKEAATKAIKEWGQPKSKITHLIFCTTSGVDMPGADYQLTKLLGLRPSVKRFMMYQQGCFAGGTVLRLAKDLAENNKDARVLVVCSEITAVTFRGPNDTHLDSLVGQALFGDGAAAVIVGSDPDLTKERPLFEMISAAQTILPDSEGAIDGHLREVGLTFHLLKDVPGLISKNIEKALTQAFSPLGISDWNSIFWIAHPGGPAILDQVELKLGLKEEKMRATRHVLSEYGNMSSACVLFIIDEMRKKSAEEGAATTGEGLDWGVLFGFGPGLTVETVVLHSLPTTISVVN
>AC_PWA65029
MTSSIKFAVIRKVQRAQGPATIFAVGTATPSNIVFIKQSTLITFESPKVNIWLKLKKNSSAYVGEKTMVRKRYMHLTEGFLNENPNMCAYKAPSLDTRQDVVIVEVPKLGKEAANKAIKEWGYPKSKITHLIFCMAAGIDMPGADYQLTKLLGLNPSVKRYMIYQQGCFAGGTVLRLAKDLAENNNGARVLVVCCEIAVLNFRGPSEKVDSLIGQAIFGDGAGTHVDSEGAVEGHLKEVGLMFHLNRRLPSLISENLEKALTHAFSPLSITDWNSIFWISTQSVQQYLMMWNLSLVSIRKI
>AC_PWA73968
MSTTRRLPTPGKATVLALGKAFPSQLIPQDCLVEGFFRDTNCADSAMKEKLARLCKTTTVKTRYTVMSKEILDKYPELAREGSATISQRLTIANEAVTEMAKEASLACFKQWGRPAEDITHVVYVSSSEIRLPGGDLFLASELGLRNDVNRVMLYFLGCYGGVTGLRIAKDIAENNPGSRVLLTTSETTILGFRPPNKSRPYDLVGAALFGDGAAAAIIGADPISGESPFMELSYAVQQFLPGTQNVIDGRLTEEGINFKLGRDLPQKIDDNIEAFCKKLMEKAGKLEDFNDLFWAVHPGGPAILNRLEATLKLKGEKLDCSRRALMDFGNVSSNTIIYVMEYMRDELMNKEKSEEWGLALAFGPGITFEGILLRSLN
>AC_PWA77763
MASSIDVEKIRNAQRAQGPATILAVGTATPSNCIYQADFPDFYFRVTKSEHMVDLKEKLKLICEKSSIRKRYIHLTEEFLNENPDVGVYNAPSLDIRHDVCVVEVPKLAHKAAIEAIKEWGHPKSEITHLIFCTTSAIEMPGPDYQLTKLLGLNPSVKRHMIYNQGCFGGGTVLRQAKDLAENNKGARVLAVCCEVTLISFRGPNENQIDSLIGQAIFADAAGAVIVGSDPDLATERPLFQMVSTAQTILPDTDRAIGGQLKEVGLKFNLIRKLPSLLSECIEKALIQAFSPLGITDWNSIFWIVHPGGRAILDDVEVKLGLNKNKMRASRHVLSEFGNISSAAVLFIIDEMRKKSTEDGAATTGEGLDWGVLFGFGPGVTIETIVLHSLPKVTKV
>AC_PWA80153
MVASKKIVGVKTIGETRSTKGLATILAIGTATPSNCYNQADYADYYFRVTNSEHKIDLKEKFKRICDKTNIKKRYMHLTEDYLKENPNMCEYMAPSLNARQDLLVPGVPKLGKEAAIKAINEWGLPTSKITHLIFCTTSGADMPGADYQLTKLLGLSPSINRLMMYQQGCSGGGMVLRLAKDLAENNNGSRVLVVCSEITSIIFRGPNENHIDSLVGQALFGDGAAAIIVGSDPNLSVEHPLFEIVSTTQTIIPNTEIAMNLHLREEGLTFELHKEVPKMISKNIDKVLMHAVSPLGLSDWNSLFWIVHPGGRAILDEVELKLNLKKEKLRASRHVLSEYGNLTSACVLFIIDEMRKTSLKEGKKTTGEGLNWGVLFGFGPGLTVETVVLHSLPVTTLV…
>AC_PWA90845
MSPVPKIVDVDTIRDTQRTQGLATILSIGTATPSNCMYQADYADFYFRVTNSEHMVDLKKKFKHICDKAMIKKRYMLLTEEFLKENPNMCKHMAPSLNTRQDLLITAIPKLGKEAAIKAIDEWGLPKSRITHLIFCTTSGVDIPGADYQVTKLLGLSPSVKRLMMYQQGCSAGGMVLRLAKDLAENNKGSRILVICSESSARYFRGPDENHVDSLVGQVLFGDGASAVIVGSDPDESIEHPLFKIVSATQTIIPDTERSLNLHLREEGQTIHLDKNVPKMISKNIEDALMDAVSPFGLTNWNSLFWILHPGGRAILDEIELELNLNKDKLRATRHVLSEYGNMSSACVLFVMDEMRKSSIKQGKRSTGDGLDWGVLCGFGAGLTLETVVLHSVPITSAY…
>AD_AA32G00010
MLASGRVGVEKQKHIPARRVANQGKATVLALGKAFPSQVVSQETLVEDYLRDIKCHDPSIRDKLQHLCQTTTVKTRYTVMSREILQKYPELSTEGSPTIKQRLEIANDAVVQMAFEACVCCIKDWGRPVEDITHLVYVSSSEFRLPGGDLYLSAQLRLRNDVNRVMLYFLGCYGGVTGLRIAKDLAENNPGSRVLLTTSETMVLGFRPPSKDRPYDLVGAALFGDGAAAVIIGADPTESESPFMELHYAVQQFLPGTQGVIDGRMSEEGISFKLGRDLPQKIEENVEELCRKLMAKVDSSCDELELNDLFWAVHPGGPAILNGLEKKLKLKPGKLECSRRALRDYGNVSSNTIFYVMENVRDELEKKGRGGEEWGLGLAFGPGITFEGFLIRSL
>AD_AA32G01209
MGPSSLDEIRKAQRADGPAAILAIGTANPPHQIIQAEYPDYYFRITNSDHMTDLKEKFKRMCDKSMIRKRHMYLTEEILKENPNMCAYMAPSLDVRQDIVVVEVPKLGKEAAVRAIKEWGQPKSKITHLVFCTTSGVDMPGADYQLTKILGLRPSVKRIMMYQQGCFAGGTVLRLAKDLAENNRGARVLVVCSELTAVTFRGPSDTHLDSLVGQALFSDGAGALIVGSDVDTSAGEKPIFEIVSAAQTIIPDSDGAIDGHLREVGLTFHLLKDVPGLISKNVEKSLEEAFKPLGISDWNSLFWIAHPGGPAILDQVEIKLGLKPEKMRATRHVLSEFGNMSSACVLFILDEMRKKSTEDGAGTTGEGLEWGVLFGFGPGLTVETVVLRSVPVAVE
>AD_AA33G00205
MIYHQGCYVSISALRLAKDIAKSNHGSRVLVVTCDMTLGCFRGPCEENLTDLYMQTTMGDGVAALIVGATDTVVPEIERPLFKILFGSQFVTPDSENVLEGHVKENGFFMEIKSEIPGVVASTIGHNVENFLTDMVKKIREINVDWNSMFWVVQATAKPVLDRIETELKLEKDKLEMSREVWREFGYLQSSSTLFVLDKVKNKMLEKKTRVSEYGILVGFGAGLTLESLVLQSLTN
>AE_PSR98322.1
MAPSLEEILRAQRSQGPAEILGIGTATPPNCYDQADFPDFYFRVTNSEHMTHLKDKFKQICEKSTVKKRYMYLTEEILKDNPSLCSYMGRSLDVRQNMVMTEVPKLGKEAAAKAIKEWGQPKSKITHLVFCTTSGVDMPGADYHLTKLLGLQPSVKRIMMYQSSCYGGGTGLRLAKDLAENNAGARVLLVCSEISAINFRGPPDTPARLDKLVAQALFGDGAAAVIVGADPDTSIERSLFQLISASQTIVPGSNGGIMGTFGEAGLMCHLIKDVPRLISSNIEKCLMDAFTPIGINDWNSIFWIAHPGGPAILDMVEEKIGLEEEKLRATRHILSEYGNMSSVCVLFILDEMRKKSAEEGKLTTGEGLEWGVLFGFGAGITVETVVLRSMSISNTTH
>AE_PSR98361.1
MVTVEEVRRAQRAEGPATVMAIGTATPSHCVDQSTYPDYYFRVTKSEHKTELKEKFQRMCDKSMIKKRYMYLTEEILNENPNVCAYMAPSLDARQDMVVVEIPKLGKEAAVKAIKEWGQPKSKITHLVFCTTSGVDMPGADYQLTKLLGLRPSVKRLMMYQQGCFAGGTVLRLAKDLAENNKGARVLVVCSEITAVTFRGPSDTHLDSLVGQALFGDGAAAVIVGADPIPEVEKPMFELVSAAQTILPDSDGAIDGHLREVGLTFHLLKDVPGLISKNIEKSLAEAFKPLGISDWNSLFWIAHPGGPAILDQVEQKLALKPEKLRATRHVLSEYGNMSSACVLFILDEMRKKSAEDGLKTTGEGLEWGVLFGFGPGLTVETVVLHSLCT
>AE_PSR98447.1
MVTVEEVRRAQRAEGPATVMAIGTATPPHCVDQSTYPDYYFRVTNSEHKAELKEKFQRMCDKSMIKKRYMYLTEEILKENPNVCAYMAPSLDARQDMVVVEIPKLGKEAAVKAIKEWGQPKSKITHLVFCTTSGVDMPGADYQLTKLLGLRPSVKRLMMYQQGCFAGGTVLRLAKDLAENNKGARVLVVCSEITAVTFRGPSDTHLDSLVGQALFGDGAAAVIVGADPIPEVEKPMFELVSAAQTILPDSDGAIDGHLREVGLTFHLLKDVPGLISKNIEKSLVEAFKPLGISDWNSLFWIAHPGGPAILDQVEQKLALKPEKLRATRHVLSEYGNMSSACVLFILDEMRKKSAEDGHKTTGEGLEWGVLFGFGPGLTVETVVLHSLCT
>AE_PSS24090.1
MVTVEEVRRAQRAEGPATIMAIGTSTPPNCVDQSEYPDYYFRITNSEHKTELKEKFKRMCEKSMIKKRYMYLTEEILKENPSVCAYMAPSLDARQDMVVVEVPKLGKEAAQRAIKEWGQPKSKITHLVFCTTSGVDMPGADYQLTKLLGLRPSVKRLMMYQQGCFAGGTVLRLAKDLAENNKGARVLVVCSEITAVTFRGPSDTHLDSLVGQALFGDGAAAVIVGADPTEVEKPLFELVSAAQTILPDSDGAIDGHLREVGLTFHLLKDVPGLISKNIEKSLVEAFKPLGISDWNSLFWIAHPGGPAILDQVELKLALKPEKLQATRHVLSEYGNMSSACVLFILDEMRKKSAKAGCKTTGEGLEWGVLFGFGPGLTVETVVLHSLTT
>AE_PSS24118.1
MSKINSNGAPKQNLSPSKRVPTPGKATILATGKAFPRQLLHQNCLVEGYIRDTKCEDLVIKEKLERLCKTTTVKTRYTVMSKEILDKYPELATEGSPTIKQRLEIANPAVLEMAMEASLACIKEWGGSAQDITHIVYVSSSEIRLPGGDLYLASELGLRNDVGRVMLYFLGCYGGVTGLRVAKDIAENNPGCRVLLTTSETTILGFRPPNKARPYDLVGAALFGDGAAAAIIGTDPLVGKESPFMELNYAVQQFLPGTQSMINGELSEEGIHFKLGRDLPQKIEENIEEFCKKLMAKTGIHDFNDLFWAVHPGGPAILNRLESTLKLGSDKLECSRRALMDFGNVSSNTIFYVMEYMREELKKEEGEEWGLALAFGPGITFEGILVRSL
>AE_PSS29491.1
MQGGSKKANPGKATILALGKAFPHQLVMQEFLADGYFKNTNCDDPDLKQKLTRLCKTTTVKTRYVVMSEEILNKYPELATEGHPTVTQRLEICNKAVTQMAIEASQACIKNWARPISDITHLVYVSSSEARLPGGDLYLAKGLGLCPETHRVMLYFMGCSGGVAGLRVAKDIAENNPGSRVLLATSETTVIGFKPPSAARPYDLVGAALFGDGAGAIIIGSDPVQPIEKPLFELHIAIQNFLPDTEKIIDGRLTEEGISFKLEKELPQIIEDNIEGFCGKLMGFAGLQEKDYNKMFWAVHPGGPAILNRVEKRLGLWPEKLGPSRRALADYGNASSNTIVYVLEYMLEEKMKMKKEREEEEEEREWGLILAFGPGITFEGILARNLTV
>AE_PSS35884.1
MVTVEEVRRAQRAEGPATVMAIGTSTPPNCVDQSEYPDYYFRITNSEHKTELKEKFKRMCEKSMIKKRYMYLTEEILKENPSVCAYMAPSLDARQDMVVVEVPKLGKEAAQKAIKEWGQPKSKITHLVFCTTSGVDMPGADYQLTKLLGLRPSVKRLMMYQQGCFAGGTVLRLAKDLAENNKGARVLVVCSEITAVTFRGPSDIHLDSLVGQALFGDGAAAVIVGADPTEVEKPLFELVSAAQTILPDSNGAIDGHLREVGLTFHLLKDVPGLISKNIEKSLVEAFKPLGISDWNSLFWIAHPGGPVILDQVELKLALKPEKLRATRHVLSEYGNMSSACVLFILDEMRKKSAEDGHKTTGEGLEWGVLFGFGPGLTVETVVLHSLTT
>AE_PSS35940.1
MSKTNSNGVSKPSKRVPTPGKATILALGKAFPSQLLHQDCLVEGYIRDTKCEDSSIKEKLERLSKTMSKTNSNGVSKPSKRVPTPGKATILALGKAFPSQLLHQDCLVEGYIRDTKCEDSSIKEKLERLCKTTTVKTRYTVMSKEILDKYPELATEGSPTIKQRLEIANPAVLEMAMEASLACIKEWGRSSLYITHIVYVSSSEMRLPGGDLYLASELGLRNDVGRVMLYFLGCYGGVTGLRVAKDIAENNPGSRILLTTSETTILGFRPPNRARPYDLVGAALFGDGAAATIIGTDPLVGKEYPFMELNHAVQQFLPGTQSVINGGLSEEGINFKLGRDLPQKIEENIEEFCKKLMTKTGINDFNELFWAVHPGGPAILNRLESTLKLGSDKLNCSRK…
>AF_PIA25408.1
MVSVEEIRNAQRAKGPATVLAIGTATPSNCVYQADYPDYYFRITKSEHLTDLKEKFKRMCDKSQIKKRYMHLNEEILKENPSMCAYEAPSLDARQDMVVVEVPKLGKEAASKAIKEWGQPKSKITHVVFCTTSGVDMPGADYQLTKLLGLRPSVKRLMMYQQGCFAGGTVLRLAKDLAENNAGARVLVVCSEITAVTFRGPSDSHLDSLVGQALFGDGAAAVIIGADPDMAIERPLFQLVSAAQTILPDSDGAIDGHLREVGLTFHLLKDVPGLISKNIQKSLVEAFSPIGISDWNSLFWIAHPGGPAILDQVELKLGLKEEKLKPTRQVLSDYGNMSSACVLFILDEMRKNAAEEGLSTTGQGLEWGVLFGFGPGLTVETVVLHSMPTVSTQ
>AF_PIA28472.1
MVRKRYMHLTESMLEENPKLGACMAPSLDARQDIAAVGVQTLGQEAIEKAIKEWGQPKSKITHLVVHATSGIDIPGLDYQLTKQLGLPLNIKRFMMYHQGCHAGGTVLRLEKDLAENNEGARVLVISCELFSILSFRGPSDDNPSNLVGMAVVGDGAAALVIGTHPEESVSEFPLFELVSASQAILPVTDRAIQAQLRETDVLKTTFAGIGHEIKDWNSLFWILHPGGQAVLDRIETKLGLNEEKLNASRHVLSEYGNMGSASVLFILNELRKRSIEKGQATTGEGLNLGVLLGYGPGLNVEAVVLRGLPMKKTY
>AF_PIA36181.1
MVGVDVSRTVQISNGLATVMAIGTATPPNCVDQSTYPDYYFRVTNSEHKTELKEKFRRICERTTVKKRYMHLTEDILKENPNMCAFSASSLDARQAMAVVAVPNLAKEAATKAIEEWGQPKSMITHLVFCNSTCGGDIPGADVQLMKLLKLKPSVKRYMMYSQGCFGGGMVLRLAKDLAENNKGARVLAVCCETIHLSFRGPNADHLDSLVNQALFGDGAAALVIGTDPVIGVEKPIFEVVSTAQTILPDSDEAIKGHLKEEGLTFNLVKDVPGLISKNIESCLEEAFEPLGISDWNSLFWIAHPGGPAILDKIQNKLNLEPKKLRATRQVLSDYGNLSSACVLFIMEEMRKNSVQEGCKTTGEGLEWGVLFGIGAGLTVDTVVLRSMLI
>AF_PIA50303.1
MPHESLLLKLSIFQAKQVRTRMSKMNLNGNNKNQNHSHTPGKATVLALGKAFPSQLIPQECLVEGYCRDTKCEDSAMKAKLERLCKNTTVKTRYTVMSKEILDKYPELATEGSATIRQRLEIANEAVVEMAMEASLSCIKEWGGSAEDITHLVYVTSSEIRLPGGDLYLSSQLGLRNTVGRVMLYFLGCYGGVTGLRVAKDIAENNPGSRVLLTTSETTILGFRPPSMERPYDLVGAALFGDGAAAVIIGTDPVIGIEKPFMELNYAVQQFLPGTQHIIDGRLTEEGINFKLGRDLPQKIEDNIEAFCNSLMAKADIKDYNDLFWAVHPGGPAILNKMETNLKLRAEKLQCSRRALMDFGNVSSNTIFYVFDYMREELKKSGEEWGLALAFGPGITFEG…
>AF_PIA57268.1
MGSFEITHGEFQRTANPGKTTILALGKAFPHQLVMQELLVDGYFRNTQCDDPELKQKLARLCKTTTVKTRYVVMSEEILKEYPELGVEGLPTVRQRLEISNKAVTEMATEASEVCIKNWGRPVSDITHLVYVSSSEARLPGGDLYLARTLGLNPEVNRVMLYFMGCSGGVAGLRVAKDIAENNPGSRVLLATSETTIIGFKPPNVDRPYDLVGAALFGDGAGAMILGSNPIQGVERPLFELCTAIQHFLPDTEKTIDGRLTEEGISFKLGRDLPQIIEDNIEGFCTKLMKVVGFNNEEYNKLFWAVHPGGPAILNRLEKKFDLLPEKLTASRRALMDYGNASSNTIVYVLEYMMKEALKNGKKDDCEWGLILAFGPGITFEGILARMLI
>AF_PIA59193.1
MMGVDAFRSAQKADGQATIMAIGTANPPNCVDQSTYPDYYFRITNSEHMTDLKEKFKRICERTTVKKRYIHLTEDVLKENPNMCAYKAPSLDARQDMAVVDVPKLAKEAAVKAIEEWGQTKSKITHLVFCNSTCGGDIPGADVRLVKLLGLKLSVKRYMMYQQGCFGGGMVLRLAKDLAENNRGARVLVVCCETIHLSFRGPSDNHLASLVNQALFGDGAAALIVGADPIIGIEKPLFEVVSTAQTLVPDSDGAIQGHLKEEGLTFNLVKNVPELISKNIEKCLQEAFEPLGISDWNSLFWIAHPGGPAILDKVQDILDLEPDKLRATRQVLSDYGNMSSACVLFILDEMRKKSVQDGMKTTGEGLEWGVLFGFGAGLTVDTVVLRSVPI
>AF_PIA62954.1
MVDINTIRRTQRACGAATVMAIGTANPPNSVDQINYPDYYFRITKSDHMTELKEKFKRMCAKSMIKTRYLHLTEDLLKKNPNLGAYKAPSLNARQDILVEEIPKLGKEAAVKAIQEWGQPKSEITHLIFCSTGGVDTPGADFQLTKLLGLQLSVKRYMMYQQGCFSGGMVLRLAKDLAENNRGARVLVVCSEITVLTFHGPSSTNLDSLLGQAIFGDGAAAVIVGADPVIGIEKPLFKIVSASQTIIPDCGDAIDGHLREEGLIFHLQKTVPELVSMNIKKSLEEAFEPLGISDWNSLFWIVHPGGPKILNQVELKLNLEPEKLALSRHVLSEYGNMSGACVLFVLDKMRTKSVQEGLQTTGEGLEWGVLFGFGPGLTVETLVLHSVLIHDNS
>AH_XP_020094790.1
MSAGHMDLNGGREESGPGGASRGKATVLALGKAFPDQVLLQEHIVNSYLHNTNCDDAATREKLERLCKNTTVKTRYTVISQEILDKYPELATEGSPTITQRLDIANAAVLDMAAAASLACIAEWCRPAADITHVVYVSSSELRLPGGDLRLAARLGLRPDAGRVALYFHGCYGGVTGLRVAKDIAENNPGSRVLVATSETTILGFRPPNPSRPYDLVGAALFGDGAAAAIVGTDPVPGVEFPFMELDHAVQQFLPGTHNVIDGRISEEGIYFKLGRDLPQMIENHIESFCKVLMEKAGLKKGFNELFWAVHPGGPAILNRVESSLGLRPEKLQSSRRALMDYGNASSNTVFYVMDYMREELKMKKKNEGEGEEWGLVLAFGPGITFEGIVVRSLQ
>AH_XP_020095094.1
MQDFLVDGYFKSTNCNDSELKQRLTRLCKTTTVKTRYVVMSEEILRAYPELAREEGEGEGKGGRLPTVKQRMEISNKAVTQMAAEASTACIASWGRPLSAITHLVYVSSSEARFPGGDLHLARALGLGADVRRVMLSFTGCSGGVAGLRVAKDLAESARGARVLLATAETTVVSFRPPSTARTYDLVGVALFGDGAGAAVVGADDDGVAEGVETPLFELSAAAQRFLPGTEKTIDGRLTEEGINFQLGRELPQLIEDNVEDFVKKLIKECGGQLNQDGGDMMIKYNDLFWAVHPGGPAILSRVENKLELFPEKLSASRNALRDYGNASSNTIMYVLEYLVEESKRKREKGERDCEWGLILAFGPGVTFEGILARNLLVP
>AH_XP_020107375.1
MAMARVEEIRRAQRAEGPATVLAIGTATPANCVYQADYPDYYFRITKSEHLTELKEKFKRMCDKSMIRKRYMHLTEEALTENPNICAYMAPSLDARQDVVVVEVPKLGKEAAAKALKEWGQPRSRITHLVFCTTSGVDMPGADYQLTKLLGLRPSVNRLMLYQQGCFAGGTVLRVAKDLAENNRGARVLVVCSEITAVTFRGPSESHLDSLVGQALFGDGAAAVILGADPDLAVERPLFELVSASQTILPDSEGAIDGHLREIGLTFHLLKDVPGLISKNIERSLVEAFTPLGINDWNSIFWIAHPGGPAILDQVEAKLGLEKEKMRATRHVLSEFGNMSSACVLFILDEMRKRSAEEGKATTGEGLEWGVLFGFGPGLTVETVVLRGMPIAAH
>AI_11DJA
MTSTDELRLEWRESLERMHRMEAQMECYLASLACFAIHPKEAKKMVNVSEIRKAQRAEGPATIMAIGTATPQNCVDQSTYPDYYFRITNSQHMTELKEKFQRMCDKSMIKKRYMYLTEEILKENPNMCKYMAPSLDARQDMVVVEVPRLGKEAATKAIKEWGQPKSKITHLIFCTTSGVDMPGADYQLTKLLGLRPSVKRYMMYQQGCFAGGTVLRLAKDLAENNKGARVLVVCSEITAVTFRGPSETHLDSLVGQALFGDGAAALIVGSDPLPQIEKPVFELVWTAQTLAPDSEGAIDGHLREVGLTFHLLKDVPGIVSKNINKALTEAFDPLGISDYNSIFWIAHPGGPAILDQVEDKLKLKPHKLRATRDVLSDYGNMSSACVLFILDHMRNKSLQ…
>AI_51F84
MVSVSEIRNVQRAEGPATVLAIGTANPSNCVDQSTYADYYFRVTNSEHMTDLKKKFQRICERTQIKNRHMYLTEEILKENPNICAYKAPSLDAREDMMIREVPRVGKEAATKAIKEWGRPMSEITHLIFCTTSGVALPGVDYELIVLLGLDPSVKRYMMYHQGCFAGGTVLRLAKDLAENNKDARVLIVCSENTSITFRGPSETDMDSLVGQALFADGAAAIIIGSDPVPEVEKPLFEIVSTDQKLVPGSHGAIGGLLREVGLTFYLNKSVPDIISQNINDALSKAFDPLGISDYNSIFWIAHPGGRAILDQVEQKVNLKPEKMKATRDVLSNYGNMSSACVFFIMDLMRKKSLEEGLKTTGEGLDWGVLLGFGPGLTIETVVLRSVAI
>AI_537VV
MVSVSGIRKVQRAEGPATVLAIGTANPLNCVDQSTYADYYFRVTNSEHMTDLKKKFQRICERTQIKNRHMYLTEEILKENPNMCAYKAPSLDAREDMMIREVPRVGKEAATKAIKEWGQPMSKITHLIFCTTSGVALPGVDYELIVLLGLDPSVKRYMMYHQGCFAGGTVLRLAKDLAENNKDARVLIVCSENTSVTFRGPSETDMDSLVGQALFADGAAAIIIGSDPVPEVENPLFEIVSTDQQLVPNSHGAIGGLLREVGLTFYLNKSVPDIISQNINDALSKAFDPLGIFDYNSIFWIAHPGGRAILDQVEQKVNLKPEKMKATRDVLSNYGNMSSACVFFIMDLMRKKSLKRGLKTTGEGLDWGVLFGFGPGLTIETVVLCSVAI
>AI_56C76
MVAVSEIRTAQRAEGPATVLAIGTANPPNCVDQSERTQIKNRHMYLTEEILKENPNMCAYKAPSLDAREDMMIREVPRVGKEAATKAIKEWGQPMSKITHLIFCTTSGVALPGVDYELIVLLGLDPSVKRYMMYHQGCFAGGTVLRLAKDLAENNKDARVLIVCSENTAVTFRGPSETDMDSLVGQALFADGAAAIIIGSDPVPEVENPLFEIVSTDQQLVPNSHGAIGGLLREVGLTFYLNKSVPDIISQNINDALSKAFDPLGISDYNSIFWIAHPGGRAILDQVEEKVNLKSEKMKATRDVLSNYGNMSSACVFFIMDLMRKKSLEAGLKTTGEGLDWGVLFGFGPGLTIETVVLRSMAI
>AI_72KEV
MVAVNDIRKVQQRAEGPATVLAIGTANPPNCIDQSTYADYYFRVTNSEHMTDLKKKFKRICERTMIKNRHMYLTEEILKENPNMCAYKAPSLDAREDMMIREVPRVGKEAATKAIKEWGQPMSKITHLIFCTTSGVALPGVDYELIVLLGLDPCVKRYMMYHQGCFAGGTVLRLAKDLAENNKDARVLIVCSENTAVTFRGPSETDMDSLVGQALFADGAAAIIIGSDPVPEVEKPIFELVSTDQKLVPGSHGAIGGLLREVGLTFYLNKSVPDIISQNINEALSKAFDPLGISDYNSIFWIAHPGGRAILDQVEQKVNLKPEKMKATRDVLSNYGNMSSACVFFIMDLMRKKSLERGLKTTGEGLDWGVLFGFGPGLTIETVVLRSVAI
>AI_72V59
MVAVNDIRKVQQRAEGPATVLAIGTANPLNCVDQSTYADYYFRVTNSEHMTDLKKKFQRICERTMIKNRHMYLTEEILKENPNMCAYKAPSLDAREDMMIREVPRVGKEAATKAIKEWGQPMSKITHLIFCTTSGVALPGVDYELIVLLGLDPCVKRYMMYHQGCFAGGTVLRLAKDLAENNKDARVLIVCSENTAVTFRGPSETDMDSLVGQALFADGAAAIIIGSDPVPEVEKPIFELVSTDQKLVPGSHGAIGGLLREVGLTFYLNKSVPDIISQNINEALSKAFDPLGISDYNSIFWIAHPGGRAILDQVEQKVNLKPEKMKATRDVLSNYGNMSSACVFFIMDLMRKKSLERGLKTTGEGLDWGVLFGFGPGLTIETVVLRSVAI
>AI_7F3TN
MGDEGIMRGVTKQANPGKATILALGKAFPHQLVMQEYLVDGYFRDTNCDNLELKQKLSRLCKTTTVKTRYVVMSEEILKKYPELALEGLPTVKQRLEICNKAVTQMAIEASQVCIKNWGRSLSDITHLVYVSSSEARLPGGDLYLARGLGLSPATQRVLLYFVGCSGGVAGLRVAKDIAENNPGSRVLLATSETTIIGFKPPSADRPYDLVGVALFGDGAGAMIIGSDPIEGTEKPLFELNTAIQEFLPDTEKKIDGRLTEEGISFKLARELPQIIEDNVEDFCDKLMSVAGFQNKEYNKLFWAVHPGGPAILNRIEKRLDLLPEKLNASRKALMDYGNASSNTIVYVLEYMLEEAIKIRKDGGDDPEWGMLLAFGPGITFEGILARNLCN
>AI_9BM9J
MVSVSEIRKVQRAEGLATVLAIGTANPSNYVDQSTYADYYFRVTNSEHMTDLKKKFQRICERTQIKNRHMYLTEEILKENPNMCAYKAPSLDAREDMMIREVPRVGKEAATKAIKEWGQPMSKITHLIFCTTSGVALPGVDYELIVLLGLDPCVKRYMMYHQGCFAGGTVLRLAKDLAENNKDARVLIVCSENTAITFRGPSETDMDSLVGQALFADGAAAIIIGSDPVPEVEKPIFEIVSTDQKLVPGSHGAIGGLLREVGLTFYLNKSVPDIISQNINDALSKAFDPLGIFDYNSIFWIAHPGGRAILDQVEQKVNLKPEKMKATRDVLSNYGNMSSACVFFIMDLMRKKSLKEGLKTTGEGLDWGVLFGFGPGLTIETVVLRSVAI
>AI_BI5M4
MPGPDYHLAKLLGLKPTVNRHMIFNNGCHGGGAVLRVAKDIVENNAGSRVLVVWVETMVASFHGPNPNHMDVLVGQALFGDGAGALIIGTNPKPCIECPLFELVLASQTTIPNTESSINGNIQEMGLVYYLGKEIPIAISENIDKCLINAFRESSVDWNSLFYAIHPGGPSILNRIEEKLGLKKEKLRASRKVLSQYGNMWSPSVIFVLDELRNWSKIEGKSTCGEGNEWGVLVGFGPGLSLELLVLRSFCFDG
>AI_ETY3A
MVSVSEIRNVQRAEGPATVLAIGTANPLNCVDQSTYADYYFRVTNSEHMTDLKKKFQRICERTQIKNRHMYLTEEILKENPNMCAYKAPSLDAREDMMIREVPRVGKEAATKAIKEWGQPMSKITHLIFCTTSGVALPGVDYELIVLLGLDPCVKRYMMYHQGCFAGGTVLRLAKDLAENNKDARVLIVCSENTAVTFRGPSETDMDSLVGQALFADGAAAIIIGSDPVPEVEKPLFEIVSTNQKLVPGSHGAIGGLLREVGLTFYLNKSVPDIISQNINDALSKAFDPLGISDYNSIFWIAHPGGRAILDQVEHKVNLKPEKMKATRDVLSNYGNMSSACVFFIMDLMRKKSLEEGLKTTGEGLDWGVLFGFGPGLTIETVVLRSVTI
>AI_F4M5D
MVNVSEIRKAQRAEGPATIMAIGTATPQNCVDQSTYPDYYFRITNSQHMTELKEKFQRMCDKSMIKKRYMYLTEEILKENPNMCKYMAPSLDARQDMVVVEVPRLGKEAATKAIKEWGQPKSKITHLIFCTTSGVDMPGADYQLTKLLGLRPSVKRYMMYQQGCFAGGTVLRLAKDLAENNKGARVLVVCSEITAVTFRGPSETHLDSLVGQALFGDGAAALIVGSDPLPQIEKPVFELVWTAQTLAPDSEGAIDGHLREVGLTFHLLKDVPGIVSKNINKALTEAFDPLGISDYNSIFWIAHPGGPAILDQVEDKLKLKPHKLRATRDVLSDYGNMSSACVLFILDHMRNKSLQQGLQTTGEGLEWGVLFGFGPGLTIETVVLHSVAI
>AI_FT8DK
MTQGKLNGSSKEHAACTRRVPTPGVATILAIGKAFPSQIIPQECLVEGYIRDTKCEDSYIKEKLERLCKNTTVKTRYTVMSKEILDKYPELATEGSATIKQKLEIANPAVVEMATNASLACIKEWGRPAQDITHIVYVSSSEIRLPGGDLYLANELGLRSDVSRVMLYFLGCYGGVTGLRVAKDIAENNLGSRVLLTTSETTILGFRPPNKSRPYDLVGAALFGDGAAAVIIGANPVLGQESPFMELNYAVQKFVPETHTVIDGRLSEEGINFKLGRDLPQKIEDNIEEFCKKLMAKSNIKDFNELFWAVHPGGPAILNKLESTLKLSSEKLDCSRKALMDYGNVSSNTIFYVMEYMREYLKEGREEWGLGLAFGPGITFEGILLRSL
>AI_G80S0
MVSASDIRKVQRAEGPATVLAIGTANPPNCVDQSTYADYYFRRTQIKNRYMYLTEEILKENPNMCAYKAPSLDAREDMMIREVPRVGKEAATKAIKEWGQPMSKITHLIFCTTSGVALPGVDYELIVLLGLDPSVKRYMMYHQGCFAGGTVLRLAKDLAENNKDARVLIVCSENTSITFRGPSETDMDSLVGQALFADGAAAIIIGSDPIPDVENPLFEIVSTDQQLVPNSHGAIGGLLREVGLTFYLNKSVPDIISQNINDALNKAFDPLGISDYNSIFWIAHPGGRAILDQVEEKVNLKPEKMKATRDVLSNYGNMSSACVFFIMDLMRKKSLESGLKTTGEGLDWGVLFGFGPGLTIETVVLRSVAI
>AI_H7DF4
MVSASDIRKVQRAEGPATVLAIGTANPPNCVDQSTYADYYFRVTNSEHMTDLKKKFQRICERTQIKNRHMYLTEEILKENPNMCAYKAPSLDAREDMMIREVPRVGKEAATKAIKEWGQPMSKITHLIFCTTSGVALPGVDYELIVLLGLDPCVKRYMMYHQGCFAGGTVLRLAKDLAENNKDARVLIVCSENTSVTFRGPSETDMDSLVGQALFADGAAAIIIGSDPVPEVENPLFEIVSTDQQLVPNSHGAIGGLLREVGLTFYLNKSVPDIISQNINDALTKAFDPLGISDYNSIFWIAHPGGRAILDQVEEKVNLKPEKMKATRDVLSNYGNMSSACVFFIMDLMRKKSLEAGLKTTGEGLDWGVLFGFGPGLTIETVVLRSVAI
>AI_H9IK5
MVSASDIRKVQRAEGPATVLAIGTANPPNCVDQSTYADYYFRRTQIKNRHMYLTEEILKENPNMCAYKAPSLDAREDMMIREVPRVGKEAATKAIKEWGQPMSKITHLIFCTTSGVALPGVDYELIVLLGLDPSVKRYMMYHQGCFAGGTVLRLAKDLAENNKDARVLIVCSENTSVTFRGPSETDMDSLVGQALFADGAAAIIIGSDPVPEVENPLFEIVSTDQQLVPNSHGAIGGLLREVGLTFYLNKSVPDIISQNINDALSKAFDPLGISDYNSIFWIAHPGGRAILDQVEEKVNLKPEKMKATRDVLSNYGNMSSACVFFIMDLMRKKSLEAGLKTTGEGLDWGVLFGFGPGLTIETVVLRSVAI
>AI_J6XSM
MANVSEIRKAQRAEGPATIMAIGTATPPNCVDQSTYPDYYFKITNSEHMSDLKKKFQRMCDKSMIKKRYMYLTEEMLKENPNMCAYMAPSLDARQDMVVVEVPRLGKEAATKAIKEWGQPKSKITHLIFCTTSGVDMPGADYRLTKLLGLRPYVKRYMMYQQGCFAGGTVLRLAKDLAENNKGARVLVVCSEITAVTFRGPSETHLDSLVGQALFGDGAAALIVGSDPLPEIEKPIFELVWTAQTLAPDSEGAIDGHLREVGLTFHLLKDVPSIVSKNINKALTEAFDPLGISDYNSIFWIAHPGGPAILDQVEHKLNLKPEKMKATRDVLSNYGNMSSACVLFILDEMRKKSVEEGLKTTGEGLEWGVLFGFGPGLTIETVVLHSVAT
>AI_JL5FQ
MVSVSEIRNVQRAEGPATVLAIGTANPSNCVDQSTYADYYFRVTNSEHMTDLKKKFQRICERTQIKNRHMYLTEEILKENPNMCAYKAPSLDAREDMMIREVPRVGKEAATKAIKEWGQPMSKITHLIFCTTSGVALPGVDYELIVLLGLDPCVKRYMMYHQGCFAGGTVLRLAKDLAENNKDARVLIVCSENTAITFRGPSETDMDSLVGQALFADGAAAIIIGSDPVPEVEKPIFEIVSTDQKLVPGSHGAIGGLLREVGLTFYLNKSVPDIISENINDALSKAFDPLGIFDYNSIFWIAHPGGRAILDQVEQKVNLKPEKMKATRDVLSNYGNMSSACVFFIMDLMRKKSLEEGLKTTGEGLDWGVLSGFGPGLTIETVVLRSVAI
>AI_K2677
MVAVSEIRTAQRAEGPATVLAIGTANPPNCVDQSTYADYYFRVTNSEHMTDLKKKFQRICERTQIKNRHMYLTEEILKENPNMCAYKAPSLDAREDMMIREVPRVGKEAATKAIKEWGQPMSKITHLIFCTTSGVALPGVDYELIVLLGLDPSVKRYMMYHQGCFAGGTVLRLAKDLAENNKDARVLIVCSENTSVTFRGPSETDMDSLVGQALFADGAAAIIIGSDPIPEVENPLFEIVSTDQQLVPNSHGAIGGLLREVGLTFYLNKSVPDIISQNINDALSKAFDPLGISDYNSIFWIAHPGGRAILDQVEQKVNLKPEKMKATRDVLSNYGNMSSACVFFIMDLMRKKSLERGLKTTGEGLDWGVLFGFGPGLTIETVVLRSVAI
>AI_KQ7RG
MVAVSEIRTAQRAEGPATVLAIGTANPPNCVDQSTYADYYFRVTNSEHMTDLKKKFQRICERTQIKNRHMYLTEEILKENPNMCAYKAPSLDAREDMMIREVPRVGKEAATKAIKEWGQPMSKITHLIFCTTSGVALPGVDYELIVLLGLDPSVKRYMMYHQGCFAGGTVLRLAKDLAENNKDARVLIVCSENTSVTFRGPSETDMDSLVGQALFADGAAAIIIGSDPIPEVENPLFEIVSTDQQLVPNSHGAIGGLLREVGLTFYLNKSVPDIISQNINDALSKAFDPLGISDYNSIFWIAHPGGRAILDQVEQKVNLKPEKMKATRDVLSNYGNMSSACVFFIMDLMRKKSLESGLKTTGEGLDWGVLFGFGPGLTIETVVLRSVAI
>AI_LZ0RH
MVSVSEIRNIQRAEGPATVLAIGTANPSNCVDQSERTQIKNRHMYLTEEILKENPNMCAYKAPSLDAREDMMIREVPRVGKEAATKAIKEWGQPMSKITHLIFCTTSGVALPGVDYELIVLLGLDPCVKRYMMYHQGCFAGGTVLRLAKDLAENNKDARVLIVCSENTAVTFRGPSETDMDSLVGQALFADGAAAIIIGSDPVPEVEKPIFEIVSTDQKLVPGSHGAIGGLLREVGLTFYLNKSVPDIISQNINDALSKAFDPLGISDYNSIFWIAHPGGRAILDQVEQKVNLKPEKMKATRDVLSNYGNMSSACVFFIMDLMRKKSLEEGLKTTGEGLDWGVLFGFGPGLTIETVVFRSVAI
>AI_P2LIW
MVAVNDIRKVQQRAEGPATVLAIGTANPPNCVDQNTYADYYFRVTNSEHMTDLKKKFQRICERTMIKNRHMYLTEEILKENPNMCAYKAPSLDAREDMMIREVPRVGKEAATKAIKEWGQPMSKITHLIFCTTSGVALPGVDYELIVLLGLDPCVKRYMMYHQGCFAGGTVLRLAKDLAENNKDARVLIVCSENTAVTFRGPSETDMDSLVGQALFADGAAAIIIGSDPVPEVEKPIFELVSTDQKLVPGSHGAIGGLLREVGLTFYLNKSVPDIISQNINEALSKAFDPLDISDYNSIFWIAHPGGRAILDQVEQKVNLKPEKMKATRDVLSNYGNMSSACVFFIMDLMRKKSLENGLKTTGEGLDWGVLFGFGPGLTIETVVLRSVAI
>AI_P9QYX
MVSVSEIRKVQRAEGPATVLAIGTANPSNCIDQSTYADYYFRVTNSEHMIDLKKKFQRICERTQIKNRHMYLTEEILKENPNMCAYKAPSLDAREDMMIREVPRVGKEAATKAIKEWGQPIGVALPGVDYELIVLLGLDPSVKRYMMYHQGCFAGGTVLRLAKDLAENNKDARVLIVCSENTSVTFRGPSETDMDSLVGQALFADGAAAIIIGSDPVPEVENPLFEIVSTDQQLVPNSHGAIGGLLREVGLTFYLNKSVPDIISQNINDALSKAFDPLGISDYNSIFWIAHPGGRAILDQVEQKVNLKPEKMKATRDVLSNYGNMSSACVFFIMDLMRKKSLEGGLKTTGEGLDWGVLFGFGPGLTIETVVLRSIAI
>AI_PG2U7
MVSVSEIRKVQRAEGPATVLAIGTANPPNCIDQSTYADYYFRVTNSEHMTDLKKKFQRICERTQIKNRHMYLTEEILKENPNMCAYKAPSLDAREDMMIREVPRVGKEAATKAIKEWGQPMSKITHLIFCTTSGVALPGVDYELIVLLGLDPSVKRYMMYHQGCFAGGTVLRLAKDLAENNKDARVLIVCSENTAVTFRGPSETDMDSLVGQALFADGAAAIIIGSDPVPEVEKPIFEIVSTDQKLVPNSHGAIGGLLREIAHPGGRAILDQVEQKVNLKPEKMKATRDVLSNYGNMSSACVFFIMDLMRKKSLEEGLKTTGEGLDWGVLFGFGPGLTIETVVLRSIAI
>AI_QCT1V
MGSVARSSSVAAILAIGTANPPNIILQSEYPDFYFRITKSKKSMIEKRHFFYTENFLMENPNITTYGAPSLDTRQDILMEEVSKLGKEATLNAIREWGQPLSRITHLIFYTTSCLCNTPGPDYHLAKLLGLTPSVNRLMIFNTGCHGGGTILRVAKDIAENNPGSRVLVVWAEITLASFHGPNSNDMDVLVGQGLFGDGAAAIIIGADPNNCTEVPLFELTFASQTTIPNTESVLRARPEEKGLVYYIGKEVPLLVSENIGKCIIEAFDSIGMMSNDVMDWNNLFYVIHPGGPAILDRIEKKLGLKEEKLRASRHVLRQYGNMTSLSVIFILDEMRKRSKIEGKSTTGEGLEWGVLAGFGPGVSLEKRHFVYTEDFLKENPNITTYGAPSLDERQDMLM…
>AI_W0CCT
MVAVSEIRTARRAEGPATVLAIGTANPPNCVDQNTYADYYFRRTQIKNRHMYLTEEILKENPNMCAYKAPSLDAREDMMIREVPRVGKEAATKAIKEWGQPMSKITHLIFCTTSGVALPGVDYELIVLLGLDPSVKRYMMYHQGCFAGGTVLRLAKDLAENNKDARVLIVCSENTAVTFRGPSETDMDSLVGQALFADGAAAIIIGSDPVPEVENPLFEIVSTDQQLVPNSHGAIGGLLREVGLTFYLNKSVPDIISQNINDALSKAFDPLGISDYNSIFWIAHPGGRAILDQVEQKVNLKPEKMKATRDVLSNYGNMSSACVFFIMDLMRKKSLETGLKTTGEGLDWGVLFGFGPGLTIETVVLRSMAI
>AI_W79GG
MVSVSEIHNVQRAEGPATVLAIGTANPPNCVDQSTYADYYFRVTNSEHMTDLKKKFQRIYFIKGERTQIKNRHMYLTEEILKENPNMCAYKAPSLDAREDMMIREVPRVGKEAATKAIKEWGQPMSKITHLIFCTTSGVALPGVDYELIVLLGLDPCVKRYMMYHQGCFAGGTVLRLAKDLAENNKDARVLIVCSENTAVTFRGPSETDMDSLVGQALFADGAAAIIIGSDPVPDVEKPIFEIVSTDQKLVPGSHGAIGGLLREVGLTFYLNKSVPDIISQNINDALSKAFDPLGIFDYNSIFWIAHPGGRAILDQVEQKVNLKPEKMKATRDVLSNYGNMSSACVFFIMDLMRKKSLEEGLKTTGEGLDWGVLFGFGPGLTIETVVLRSVAI
>AI_WB4GB
MVSVEEIRNAARANGPATVLAIGTATPSNCVYQDTYPDYYFRITNSEHMTDLKEKFKRMCEKSMIRKRYMHLTEDFLKKNPSMCEYMAPSLDARQDIVVVEVPKLGKEAATKAIKDWGQPKSKITHLVFCTTSGVDMPGADYQLTKLLGLRPSVKRLMMYQQGCFAGGTVLRLAKDLAENNKNARVLVVCSEITAVTFRGPSDTHLDSMVGQALFGDGAAAVIVGADPDTKVERPLFEMVSAAQTILPDSEGAIDGHLREVGLTFHLLKDVPGIISKNIEKSLVEAFTPIGISDWNSIFWIAHPGGPAILDQVEAKLQLKEEKLKATRHVLGEYGNMSSACVLFILDEMRKRSIEEGKATTGEGFDWGVLFGFGPGLTVETVVLHSLPLENRS
>AI_WV5HP
VFTKIPKNIASKLCYPKQHSQALLFQQTQLRKLKMVSASDIHKIQRAEGPATVLAIGTANPPNCVDQSTYADYYFRVTNSEHMTDLKKKFQRICERTQIKNRHMYLTEEILKENPNMCAYKAPSLDAREDMMIREVPRVGKEAATKAIKEWGQPMSKITHLIFCTTSGVALPGVDYELIVLLGLDPSVKRYMMYHQGCFAGGTVLRLAKDLAENNKDARVLIVCSENTSVTFRGPSETDMDSLVGQALFADGAAAIIIGSDPVPEVENPLFEIVSTDQQLVPNSHGAIGGLLREVGLTFYLNKSVPDIISQNINDALSKAFDPLGISDYNSIFWIAHPGGRAILDQVEEKVNLKPEKMKATRDVLSNYGNMSSACVFFIMDLMRKKSLEAGLKTTGEGL…
>AI_XB9DF
MVAVNDIRKIQQRAEGPATVLAIGTANPANCVDQSTYADYYFRVTNSEHMTDLKKKFQRICERTMIKNRHMYLTEEILKENPNMCAYKAPSLDAREDMMIREVPRVGKEAATKAIKEWGQPMSKITHLIFCTTSGVALPAVDYELIVLLGLDPCIKRYMMYHQGCFAGGTVLRLAKDLAENNKDARVLIVCSENTAVTFRGPSETDMDSLVGQALFADGAAAIIIGSDPVPEVEKPIFELVSTDQKLVPGSHGAIGGLLREVGLTFYLNKSVPDIISQNINEALSKAFDPLGISDYNSIFWIAHPGGRAILDQVEQKVNLKPEKMKATRDVLSNYGNMSSACVFFIMDLMRKKSLERGLKTTGEGLDWGVLFGFGPGLTIETVVLRSVAI
>AI_XCU6I
MVSVSGIRNVQRAEGPATVLAIGTTNPPNCVDQSTYTDYYFRVTNSEHMTDLKKKFQRICERTQIKNRHMYLTEEILKENPNMCAYKAPSLDVREDMMIREVPRVGKEAATKAIKEWGQPMSKITHLIFCTTSGVALPGVDYELIVLLGLDPCVKRYMMYHQGCFAGGTVLRLAKDLAENNKDARVLIVCSENTAVTFRGPSETDMDSLVGQALFADGAAAIIIGSDPIPEVENPIFEIVSTDQKLVLGSHGAIGGLLREVGLTFYLNKSVPDIISQNINDALSKAFDPLGISDYNSIFWIAHPGGRAILDQVEQKVNLKPEKMKATRDVLSNYGNMSSACVFFIMDLMRKRSLE
>AI_YC5B5
MVSVSEIRKAQRAEGPATIMAIGTATPANCVDQSTYPDYYFRVTKSEHMTELKEKFQRMCDKSMIKKRYMYLTEEILKENPNMCAYMAPSIXXXXXXXXXXXXXXQPKSKITHLIFCTTSGVDMPGADYQLTKLLGLRPYVKRYMMYQQGCFAGGTVLRLAKDLAENNKGARVLVVCSEITAVTFRGPSDTHLDSLVGQALFGDGAAALIVGSDPLPEFEKPIFELIWTAQTIAPDSEGAIDGHLREVGLTFHLLKDVPGIVSKNIDKALAEAFNPLEIHDYNSIFWIAHPGGPAILDQVEAKVQLKPEKMRATRHVLSEYGNMSSACVLFILDEMRRNSAQKGLKTTGEGLEWGVLFGFGPGLTIETVVLRSVPI
>AI_YC877
MIREVPRLEKRLQPRSSRNGASQRVKITHLIFYTTSGIVLPGVDYELILLLVLDPCVKRYMMYHQGCFAGGTVLRLAKDLAENNKDAHVLIVCSENTAVTFCGPTLFADGAAAIIIGSDPVPEVEKPIFELISTDQKLIPDNHGVISGLLCEVGLTFYLNKSISDYNLIFWITHLGGRAILDEVERKVNLKPKKIYVLSNYGNMSSACVFFIIDLMRKKSLKKRLKTTSEEFDWGVFLDLVLVSLLKPLFFAI
>AI_ZWT01
MVAVSETRKVQRAEGPATVLAIGTANPSNCVDQSTYADYYFRVTNSEHMTDLKKKFQRICERTQIKNRHMYLTEEILKKNPNMCAYKAPSLDAREDMMIREVPKVGKEAATKAIEEWGQPMSKITHLIFCTTSGVALPGVDYELIVLLGLDPSVKRYMMYHQGCFAGGTVLRLAKDLAENNKDARVLIVCSENTSVTFRGPSETDMDSLVGQALFADGAAAIIIGSDPVPEVENPLFEIVSTDQQLVPNSHGAIGGLLREVGLTFYLNKSVPDIISQNINDALRKAFDPLGISDYNSIFWIAHPGGRAILDQVEEKVNLKPEKMKATRDVLSNYGNMSSACVFFIMDLMRKKSLEAGLKTTGEGLDWGVLFGFGPGLTIETVVLRSVAI
>AN_XP_016162082.1
MVSVEEIRNAARANGPATVLAIGTATPSNCVYQDTYPDYYFRITNSEHMTDLKEKFKRMCEKSMIRKRYMHLTEDFLKKNPSMCEYMAPSLDARQDIVVVEVPKLGKEAATKAIKDWGQPKSKITHLVFCTTSGVDMPGADYQLTKLLGLRSSVKRLMMYQQGCFAGGTVLRLAKDLAENNKNARVLVVCSEITAVTFRGPSDTHLDSMVGQALFGDGAAAVIVGADPDTKVERPLFEMVSAGQTILPDSEGAIDGHLREVGLTFHLLKDVPGIISKNIEKSLVEAFTPIGISDWNSIFWIAHPGGPAILDQVEAKLQLKEEKLKATRHVLGEYGNMSSACVLFILDEMRKRSIEEGKATTGEGFDWGVLFGFGPGLTVETVVLHSLPLENLS
>AN_XP_016162720.1
MVAVSDIRKVQQRAEGPATVLAIGTANPANCIDQSTYADYYFRVTNSEHMTDLKKKFQRICERTMIKNRHMYLTEEILKENPNMCAYKAPSLDAREDMMIREVPRVGKEAATKAIKEWGQPMSKITHLIFCTTSGVALPGVDYELIVLLGLDPCVKRYMMYHQGCFAGGTVLRLAKDLAENNKDARVLIVCSENTAVTFRGPSETDMDSLVGQALFADGAAAIIIGSDPVPEVEKPIFELVSTDQKLVPGSHGAIGGLLREVGLTFYLNKSVPDIISQNINEALSKAFDPLGISDYNSIFWIAHPGGRAILDQVEQKVNLKPEKMKATRDVLSNYGNMSSACVFFIMDLMRKKSLENGLKTTGEGLDWGVLFGFGPGLTIETVVLRSVAI
>AN_XP_016162722.1
MVSVSEIRNVQRAEGPATVLAIGTANPSNCVDQSTYADYYFKVTNSEHMTDLKKKFQRICERTQIKNRHMYLTEEILKENPNMCAYKAPSLDAREDMMIREVPRVGKEAATKAIKEWGQPMSKITHLIFCTTSGVALPGVDYELIVLLGLDPCVKRYMMYHQGCFAGGTVLRLAKDLAENNKDARVLIVCSENTAVTFRGPSETDMDSLVGQALFADGAAAIIIGSDPVPEVEKPIFEIVSTDQKLVPGSHGAIGGLLREVGLTFYLNKSVPDIISQNINDALSKAFDPLGISDYNSIFWIAHPGGRAILDQVEQKVNLKPEKMKATRDVLSNYGNMSSACVFFIMDLMRKKSLEEGLKTTGEGLDWGVLFGFGPGLTIETVVLRSVTI
>AN_XP_016165179.1
MGSVARSSVAAILAIGTANPPNIILQSEYPDFYFRITKSDHMLDLKQKFDRICKKSMIEKRHFLYTENFLMENPNITTYGAPSLDTRQDMLMEEIPKLGKEATLNAIREWGQPLSRITHLIFYTTSCLCNTPGPDYHLAKLVGLSPTVNRFMIFNTGCHGGGTILRVAKDIAENNAGSRVLVVWSEITLASFHGPNSNDMDVLVGQGLFGDGAAAIIIGADPNNNNNPNCTEVPLFELTFASQTTIPNTESVLRARPEEMGLVYYIGKEVPSLVSENIGKCIIEAFDSIGMMSNDVMDWNNLFYVIHPGGPAILDRIENKLGLKEEKLRASRKVLSQYGNMLSLSVIFILDEMRKRSKIEGKSTSGEGLEWGVLAGFGPGVSLEVVVLRSISVQSPS
>AN_XP_016180692.1
MVSVSEIRKVQRAEGPATVLAIGTANPPNCIDQSTYADYYFRVTNSEHMTDLKKKFQRICERTQIKNRHMYLTEEILKENPNMCAYKAPSLDAREDMMIREVPRVGKEAATKAIKEWGQPMSKITHLIFCTTSGVALPGVDYELIVLLGLDPSVKRYMMYHQGCFAGGTVLRLAKDLAENNKDARVLIVCSENTAVTFRGPSETDMDSLVGQALFADGAAAIIIGSDPVPEVEKPIFEIVSTDQKLVPNSHGAIGGLLREVGLTFYLNKSVPDIISQNINDALSKAFDPLGISDYNSIFWIAHPGGRAILDQVEQKVNLKPEKMNATRDVLSNYGNMSSACVFFIMDLMRKKSLEEGLKTTGEGLDWGVLFGFGPGLTIETVVLRSVAI
>AN_XP_016187828.1
MVSVSEIRKAQRAEGPATIMAIGTATPANCVDQSTYPDYYFRVTNSDHMTELKEKFQRMCDKSMIKKRYMYLTEEILKENPNMCAYMAPSIDARQDMVVVEVPKLGKEAATKAIKEWGQPKSKITHLIFCTTSGVDMPGADYQLTKLLGLRPYVKRYMMYQQGCFAGGTVLRLAKDLAENNKGARVLVVCSEITAVTFRGPSDTHLDSLVGQALFGDGAAALIVGSDPLPEIEKPIFELIWTAQTIAPDSEGAIDGHLREVGLTFHLLKDVPGIVSKNIDKALAEAFNPLEIHDYNSIFWIAHPGGPAILDQVEAKVQLKPEKMRATRHVLSEYGNMSSACVLFILDEMRKNSAQEGFKTTGEGLEWGVLFGFGPGLTIETVVLRSVPI
>AN_XP_016187901.1
MGDEGIMRGVTKQVNPGKASILALGKAFPHQLVMQEYLVDGYFRDTNCDNLELKQKLSRLCKTTTVKTRYVVMSEEILRKYPELALEGLPTVKQRLEICNKAVTQMAIEASQVCIKNWGRSLSDITHLVYVSSSEARLPGGDLYLARGLGLSPATQRVLLYFVGCSGGVAGLRVAKDIAENNPGSRVLLATSETTIIGFKPPSADRPYDLVGVALFGDGAGAMIIGSDPIEGTEKPLFELNTAIQEFLPDTEKKIDGRLTEEGISFKLARELPQIIEDNVEDFCDKLMSVAGFQNKEYNKLFWAVHPGGPAILNRIEKRLDLLPEKLNASRKALMDYGNASSNTIVYVLEYMLEEAIKIRKDGGDDPEWGMLLAFGPGITFEGILARNLCN
>AN_XP_016196906.1
MVSVSEIRNAQRAEGPATVLAIGTANPSNCVDQSTYADYYFRVTNSEHMTDLKKKFQRICERTQIKNRHMYLTEEILKENPNICVYKAPSLDAREDMMIREVPRVGKEAATKAIKEWGRPMSEITHLIFCTTSGVALPGVDYELIVLLGLDPSVKRYMMYHQGCFAGGTVLRLAKDLAENNKDARVLIVCSENTSITFRGPSETDMDSLVGQALFADGAAAIIIGSDPVPEVEKPLFEIVSTDQKLVPGSHGAIGGLLREVGLTFYLNKSVPDIISQNINDALSKAFDPLGISDYNSIFWIAHPGGRAILDQVEQKVNLKPEKMKATRDVLSNYGNMSSACVFFIMDLMRKKSLEEGLKTTGEGLDWGVLFGFGPGLTIETVVLRSVAI
>AN_XP_016196907.1
MVSVSEIRNGQRTEGPATVLAIGTANPSNCVDQSTYADYYFRITNSEHMTDLKKKFQRICERTQIKNRHMYLTEEILKENPNMCAYKAPSLDAREDMMIREVPRVGKEAATKAIKEWGQPMSKITHLIFCTTSGVVLPGVDYELIILLGLDPSVKRYMMYHQGCFAGGTVLRLAKDLAENNKDARVLIVCSENTSITFRGPSETDMDSLVGQALFADGAAAIIIGSDPVPEVEKPIFEIVSTDQKLVPGSHKAIGGLLREVGLTFYLNKSVPDIISQNINDALSKAFDPLGISDYNSIFWIAHPGGRAILDQVEQKVNLKPEKMKAARDVLSNYGNMSSACVFFIMDLMRKKSLEEGLKTTGEGLDWGVLFGFGPGLTIETVVLHSVAI
>AN_XP_016197777.1
MVGVNDIRKVQQRAEGPATVLAIGTANPANCIDQSTYADYYFRVTNSEHMTDLKKKFQRICERTQIKNRHMYLTEEILKENPNMCAYKAPSLDAREDMMIREVPRVGKEAATKAIKEWGQPMSKITHLIFCTTSGVALPGVDYELIVLLGLDPSVKRYMMYHQGCFAGGTVLRLAKDLAENNKDARVLIVCSENTAVTFRGPSETDMDSLVGQALFADGAAAIIIGSDPVPEVEKPIFELVSTDQKLVPGSHGAIGGLLREVGLTFYLNKSVPDIISQNINEALSKAFDPLGISDYNSIFWIAHPGGRAILDQVEQKVNLKPEKMKATRDVLSNYGNMSSACVFFIMDLMRKKSLENGLKTTGEGLDWGVLFGFGPGLTIETVVLRSVAI
>AN_XP_016197779.1
MVAVNDIRKVQQRAEGPATVLAIGTANPANCIDQSTYADYYFRVTNSEHMTDLKKKFQRICERTMIKNRHMYLTEEILKENPNMCAYKAPSLDAREDMMIREVPRVGKEAATKAIKEWGQPMSKITHLIFCTTSGVALPGVDYELIVLLGLDPCVKRYMMYHQGCFAGGTVLRLAKDLAENNKDARVLIVCSENTAVTFRGPSETDMDSLVGQALFADGAAAIIIGSDPVPEVEKPIFELVSTDQKLVPGSHGAIGGLLREVGLTFYLNKSVPDIISQNINEALSKAFDPLGISDYNSIFWIAHPGGRAILDQVEQKVNLKPEKMKATRDVLSNYGNMSSACVFFIMDLMRKKSLENGLKTTGEGLDWGVLFGFGPGLTIETVVLRSVAI
>AN_XP_016197780.1
MVSVSEIRKVQRAEGPATVLAIGTANPSNCVDQSTYADYYFRVTNSEHMTDLKKKFQRICERTQIKNRHMYLTEEILKKNPNMCAYKAPSLDAREDMMIREVPRVGKEAATKAIKEWGQPMSKITHLIFCTTSGVALPGVDYELIVLLGLDPCVKRYMMYHQGCFAGGTVLRLAKDLAENNKDARVLIVCSENTAVTFRGPSETDMDSLVGQALFADGAAAIIIGSDPVPEVEKPIFEIVSTDQKLVPGSHGAIGGLLREVGLTFYLNKSVPDIISQNINDALSKAFDPLGISDYNSIFWIAHPGGRAILDQVEQKVNLKPEKMKATRDVLSNYGNMSSACVFFIMDLMRKKSLKEGLKTTGEGLDWGVLFGFGPGLTIETVVLRSVAI
>AN_XP_016197781.1
MVSASEIRNVQRAEGPATVLAIGTANPSNCVDQSTYADYYFRVTNSEHMTDLKKKFQRICERTQIKNRYMYLTEEILKENPNICAYKAPSLDAREDMMIREVPRVGKEAATKAIKEWGQPMSKITHLIFCTTSGVALPGVDYELIVLLGLDPCVKRYMMYHQGCFAGGTVLRLAKDLAENNKDARVLIVCSENTAVTFRGPSETDIDSLVGQALFADGAAAIIIGSDPVPEVEKPIFEIVSTDQKLVPGSHGAIGGLLREVGLTFYLNKSVPDIISQNINDALSKAFDPLGISDYNSIFWIAHPGGRAILDQVEQKVNLKPEKMKATRDVLSNYGNMSSACVFFIMDLMRKKSLEEGLKTTGEGLDWGVLFGFGPGLTIETVVLRSVTI
>AN_XP_016197783.1
MVSVSEIRNIQRAEGPATVLAIGTANPSNCVDQSTYADYYFRVTNSEHMTDLKKKFQRICERTQIKNRHMYLTEEILKENPNMCAYKAPSLDAREDMMIREVPRVGKEAATKAIKEWGQPMSKITHLIFCTTSGVALPGVDYELIVLLGLDPCVKRYMMYHQGCFAGGTVLRLAKDLAENNKDARVLIVCSENTAVTFRGPSETDMDSLVGQALFADGAAAIIIGSDPVPEVEKPIFEIVSTDQKLVPGSHGAIGGLLREVGLTFYLNKSVPDIISQNINDALSKAFDPLGISDYNSIFWIAHPGGRAILDQVEQKVNLKPEKMKATRDVLSNYGNMSSACVFFIMDLMRKKSLEEGLKTTGEGLDWGVLFGFGPGLTIETVVLRSVTI
>AN_XP_016197784.1
MVSVSEIRNVQRAEGPATVLAIGTANPSNCVDQSTYADYYFRVTNSEHMTDLKKKFQRICERTQIKNRHMYLTEEILKENPNMCAYKAPSLDAREDMMIREVPRVGKEAATKAIKEWGQPMSKITHLIFCTTSGVALPGVDYELIVLLGLDPCVKRYMMYHQGCFAGGTVLRLAKDLAENNKDARVLIVCSENTAVTFRGPSETDMDSLVGQALFADGAAAIIIGSDPVPEVEKPIFEIVSTDQKLVPGSHGAIGGLLREVGLTFYLNKSVPDIISQNINDALSKAFDPLGISDYNSIFWIAHPGGRAILDQVEQKVNLKPEKMKATRDVLSNYGNMSSACVFFIMDLMRKKSLEEGLKTTGEGLDWGVLFGFGPGLTIETVVLRSVTI
>AN_XP_016197787.1
MVNVSEIRKAQRAEGPATIMAIGTATPPNCVDQSTYPDYYFRITNSEHMSDLKKKFQRMCDKSMIKKRYMYLTEEMLKENPNMCAYMAPSLDARQDMVVVEVPRLGKEAATKAIKEWGQPKSKITHLIFCTTSGVDMPGADYRLTKLLGLRPYVKRYMMYQQGCFAGGTVLRLAKDLAENNKGARVLVVCSEITAVTFRGPSETHLDSLVGQALFGDGAAALIVGSDPLPEIEKPIFELVWTAQTLAPDSEGAIDGHLREVGLTFHLLKDVPSIVSKNINKALTEAFDPLGISDYNSIFWIAHPGGPAILDQVEEKLNLKPEKMKATRDVLSNYGNMSSACVLFILDEMRKKSVEEGLKTTGEGFEWGVLFGFGPGLTIETVVLHSVAT
>AN_XP_016197788.1
MVSASDIRKVQRAEGPATVLAIGTANPPNCVDQSTYADYYFRVTNSEHMTDLKKKFQRICERTQIKNRHIYLTEEILKENPNMCAYKAPSLDAREDMMIREVPRVGKEAATKAIKEWGQPMSKITHLIFCTTSGVALPGVDYELIVLLGLDPSVKRYMMYHQGCFAGGTVLRLAKDLAENNKDARVLIVCSENTSVTFRGPSETDMDSLVGQALFADGAAAIIIGSDPVPEVENPLFEIVSTDQQLVPNSHGAIGGLLREVGLTFYLNKSVPDIISQNINDALSKAFDPLGISDYNSIFWIAHPGGRAILDQVEEKVNLKPEKMKATRDVLSNYGNMSSACVFFIMDLMRKKSLEAGLKTTGEGLDWGVLFGFGPGLTIETVVLRSMSI
>AN_XP_016197789.2
MGSANVXDHTFDXFCTTSGVALPGVDYELIVLLGLDPSVKRYMMYHQGCFAGGTVLRLAKDLAENNKDARVLIVCSENTSVTFRGPSETDMDSLVGQALFADGAAAIIIGSDPVPEVENPLFEIVSTDQQLVPNSHGAIGGLLREVGLTFYLNKSVPDIISQNINDALSKAFDPLGISDYNSIFWIAHPGGRAILDQVEEKVNLKPEKMKATRDVLSNYGNMSSACVFFIMDLMRKKSLEAGLKTTGEGLDWGVLFGFGPGLTIETVVLRSVAI
>AN_XP_016197793.1
MVAVSEIRKAQRAEGPATVLAIGTANPSNCVDQSTYADYYFRVTNSEHMTDLKKKFQRICERTQIKNRHMYLTEEILKENPNMCAYKAPSLDAREDMMIREVPRVGKEAATKAIKEWGQPMSKITHLIFCTTSGVALPGVDYELIVLLGLDPSVKRYMMYHQGCFAGGTVLRLAKDLAENNKDARVLIVCSENTSVTFRGPSETDMDSLVGQALFADGAAAIIIGSDPVPKVENPLFEIVSTDQQLVPNSHGAIGGLLREVGLTFYLNKSVPDIISQNINDALSKAFDPLGISDYNSIFWIAHPGGRAILDQVEEKVNLKPEKMKATRDVLSNYGNMSSACVFFIMDLMRKKSLEAGLKTTGEGLDWGVLFGFGPGLTIETVVLRSMSI
>AN_XP_016197798.1
MVAVSEIRKAQRAEGPATVLAIGTANPPNCVDQSTYADYYFRVTNSEHMTDLKKKFQRICERTQIKNRHMYLTEEILKENPNMCAYKAPSLDAREDMMIREVPRVGKEAATKAIKEWGQPMSKITHLIFCTTSGVALPGVDYELIVLLGLDPCVKRYMMYHQGCFAGGTVLRLAKDLAENNKDARVLIVCSENTAVTFRGPSETDMDSLVGQALFADGAAAIIIGSDPVPEVEKPIFELVSTDQKLVPGSHGAIGGLLREVGLTFYLNKSVPDIISQNINDALSKAFDPLGISDYNSIFWIAHPGGRAILDQVEQKVNLKPEKMKATRDVLSNYGNMSSACVFFIMDLMRKKSLEEGLKTTGEGLDWGVLFGFGPGLTIETVVLRSVAI
>AN_XP_016197799.2
MVVVSEIRKVQRTEGPANVLAIGIANPSNCVDQNTYADYYFRVTNSEHIIELKKKFQRICERTQIKNRHMYLTEEILKENPNICAYKAPSLDAREDMMIREVPRVGKEAATKAIKEWGQPMSKITHLIFCTTSGVALPGVDYELIVLLGLDPCVKRYMMYHQGCFAGGTVLRLAKDLAENNKDARVLIVCSENTAVTFRGPSETDMDSLVGQALFADGAAAIIIGSDPIPEVENPIFEIVSTDQKLVSGSHGAIGGLLREVGLTFYLNKSVPDIISQNINDALSKAFDPLGISDYNSIFWIAHPGGRAILDQVEQKVNLKPEKMKATRDVLSNYGNMSSACVLFIMDLMRKRSLEDKLKTTGEGFDWGVLFGFGPGLTIETVVLRSVTI
>AN_XP_016197801.1
MVAVSEIRMAQRAEGPATVLAIGTANPPNCVDQSTYADYYFRVTNSEHMTDLKKKFQRICERTQIKNRHMYLTEEILKENPNMCAYKAPSLDAREDMMIREVPRVGKEAATKAIKEWGQPMSKITHLIFCTTSGVALPGVDYELIVLLGLDPCVKRYMMYHQGCFAGGTVLRLAKDLAENNKDARVLIVCSENTAVTFRGPSETDMDSLVGQALFADGAAAIIIGSDPVPEVEKPIFELVSTDQKLVPGSHGAIGGLLREVGLTFYLNKSVPDIISQNINDALNKAFDPLGISDYNSIFWIAHPGGRAILDQVEQKVNLKPEKMKATRDVLSNYGNMSSACVFFIMDLMRKRSLEEGLKTTGEGLDWGVLFGFGPGLTIETVVLRSVAI
>AN_XP_016197802.1
MVAVNDIRKVQQRAEGPATVLAIGTANPPNCVDQSTYADYYFRVTNSEHMTDLKKKFQHICERTMIKTRHMYLTEEILKENPNMCAYKAPSLDAREDMMIREVPRVGKEAATKAIKEWGQPMSKITHLIFCTTSGVALPGVDYELIVLLGLDPCVKRYMMYHQGCFAGGTVLRLAKDLAENNKDARVLIVCSENTAVTFRGPSETDMDSLVGQALFADGAAAIIIGSDPVPEVEKPIFELVSTDQKLVPGSHGAIGGLLREVGLTFYLNKSVPDIISQNINEALSKAFDPLGISDYNSIFWIAHPGGRAILDQVEQKVNLKPEKMKATRDVLSNYGNMSSACVFFIMDLMRKQSLERGLKTTGEGLDWGVLFGFGPGLTIETVVLRSVAI
>AN_XP_016197804.1
MVSVSEIRNVQRAEGPATVLAIGTANPSNCVDQSTYADYYFRVTNSEHMTDLKKKFQRICERTQIKNRHMYLTEEILKENPNMCAYKAPSLDAREDMMIREVPRVGKEAATKAIKEWGQPMSKITHLIFCTTSGVALPGVDYELIVLLGLDPCVKRYMMYHQGCFAGGTVLRLAKDLAENNKDARVLIVCSENTAVTFRGPSETDMDSLVGQALFADGAAAIIIGSDPVPEVEKPIFEIVSTDQKLVPGSHGAIGGLLREVGLTFYLNKSVPDIISQNINDALSKAFDPLGISDYNSIFWIAHPGGRAILDQVEQKVNLKPEKMKATRDVLSNYGNMSSACVFFIMDLMRKKSLEEGLKTTGEGLDWGVLFGFGPGLTIETVVLRSVAI
>AN_XP_016197805.1
MVSVSEIRNVQRAEGPATVLAIGTANPSNCVDQSTYADYYFRVTNSEHMTDLKKKFQRICERTQIKNRHMYLTEEILKENPNMCAYKAPSLDAREDMMIREVPRVGKEAATKAIKEWGQPMSKITHLIFCTTSGVALPGVDYELIVLLGLDPCVKRYMMYHQGCFAGGTVLRLAKDLAENNKDARVLIVCSENTAVTFRGPSETDMDSLVGQALFADGAAAIIIGSDPVPEVEKPIFEIVSTDQKLVPGSHGAIGGLLREVGLTFYLNKSVPDIISQNINDALSKAFDPLGISDYNSIFWIAHPGGRAILDQVEQKVNLKPEKMKTTRDVLSNYGNMSSACVFFIMDLMRKKSLEEGLKTTGEGLDWGVLFGFGPGLTIETVVLRSVTI
>AN_XP_016197807.1
MVSVSEIRNIQRAEGPATVLAIGTANSLNCVDQSTYADYYFRVTNSEHMTDLKKKFQRICERTQIKNRHMYLTEEILKENPNMCAYKAPSLDAREDMMIREVPRVGKEAATKAIKEWGQPMSKITHLIFCTTSGVALPGVDYELIVLLGLDPCVKRYMMYHQGCFAGGTVLRLAKDLAENNKDARVLIVCSENTAVTFRGPSETDMDSLVGQALFADGAAAIIIGSDPVPEVEKPIFEIVSTDQKLVPGSHGAIGGLLREVGLTFYLNKSVPDIISQNINDALSKAFDPLGISDYNSIFWIAHPGGRAILDQVEQKVNLKPEKMKATRDVLSNYGNMSSACVFFIMDLMRKKSLEEGLKTTGEGLDWGVLFGFGPGLTIETVVLRSVTI
>AN_XP_016207754.1
MTQGKLNGSSKEHAACTRRVPTPGVATILAIGKAFPSQIIPQECLVEGYIRDTKCEDSYIKEKLERLCKNTTVKTRYTVMSKEILDKYPELATEGSATIKQKLEIANPAVVEMATNASLACIKEWGRPAQDITHIVYVSSSEIRLPGGDLYLANELGLRSDVSRVMLYFLGCYGGVTGLRVAKDIAENNLGSRVLLTTSETTILGFRPPNKSRPYDLVGAALFGDGAAAVIIGANPVLGQESPFMELNYAVQKFVPETHTVIDGRLSEEGINFKLGRDLPQKIEDNIEEFCKKLMAKSNIKDFNELFWAVHPGGPAILNKLESTLKLSSEKLDCSRKALMDYGNVSSNTIFYVMEYMREYLKEGREEWGLGLAFGPGITFEGILLRSL
>AN_XP_020962009.1
MGSLGATQEGNGAKGVATILAIGTANPPNIIRQDDYPDFYFRATKSNHLLHLKQKFQRLCKNSMIEKRHFLYNEDLLMENPNIGTYGASSLNTRQNILIKEVPKLGKEAAMKAINEWGQPLSEITHLIFYTTSCFGNMPGPDYHLAKLLGLKPTVNRHMIFNNGCHAGGAVLRVAKDIVENNAESRVLVVWVETMVVSFHGPNPNHMDVLVGQALFGDGAAALIIGTDPKPCIEYPLFELVLASQTTIPNTESSIDGRLQEMGLVYYLGKEIPIAISENIDKCLINAFSLVGVNRESSVDWNSLFYAIHPGGPSILNRIEEKLGLKKEKLRASRKVLSQYGNMWSLSVIFVLDELRNWSKIEGKSTCGEGKEWGVLVGFGPGLSLELVVLRSICFDG
>AN_XP_020962010.1
MLMEEIPKLGKEATLNAIREWGQPLSRITHLIFYTTSCLCNTPGPDYHLAKLVGLSPTVNRFMIFNTGCHGGGTILRVAKDIAENNAGSRVLVVWAEVALAYFHGPNSNDMDVLVGQGLFGDGAAAIIIGADPNNNNNNPNCIEVPLFELIFASQTTIPNTESVLRARPEEMGLVYYIGKEVPSLVSENIGKCIIEAFDSSGMMRNDRMDWNNLFHVIHPGGPAVLDRIEKKLGLKEEKLRASRKVLRQYGNMMSLSVIFVLDEMRKRSKIEGKSTTGEGLEWGVLAGFGPGISLEIIVLRSISI
>AN_XP_020976418.1
MVAVSEIRKVQRAEGPATVLAIGTANPSNCVDQSTYADYYFRVTNSEHMTDLKKKFQRICERTQIKNRHMYLTEEILKENPNMCAYKAPSLDAREDMMIREVPRVGKEAATKAIKEWGQPMSKITHLIFCTTSGVALPGVDYELIVLLGLDPCVKRYMMYHQGCFAGGTVLRLAKDLAENNKDARVLIVCSENTAVTFRGPSETDMDSLVGQALFADGAAAIIIGSDPVPQVEKPIFELVSTDQKLIPDSHGAIGGLLREVGLTFYLNKSVPDIISQNINDALSKAFDPLGISDYNSIFWIAHPGGRAILDQVEQKVNLKPEKMKATRDVLSNYGNMSSACVFFIMDLMRKKSLEEGLKTTGEGLDWGVLFGFGPGLTIETVVLRSVGI
>AN_XP_020976446.1
MVAVNDIRKVQQRAEGPATVLAIGTANPPNCVDQSTYADYYFRVTNSEHMTDLKKKFQRICERTMINMDSLVGQALFADGAAAIIIGSDPVPKVEKPIFELVSTDQKLVPGSHGAIGGLLREVGLTFYLNKSVPDIISQNINEALSKAFDPLGISDYNSIFWIAHPGGRAILDQVEQKVNLKPEKMKATRDVLSNYGNMSSACVFFIMDLMRKKSLERGLKTTGEGLDWGVLFGFGPGLTIETVVLRSVAI
>AN_XP_020978004.1
HLIFCTTSGVALPGVDYELIVLLGLDPSVKRYMMYHQGCFAGGTVLRLAKDLAENNKDARVLIVCSENTSVTFRGPSETDMDSLVGQALFADGAAAIIIGSDPIPEVENPIFEIVSTDQKLVPGSHGAIGGLLREVGLTFYLNKSVPDIISQNINDALSKAFDPLGISDYNSIFWIAHPGGRAILDQVEQKVNLKPEKMKATRDVLSNYGNMSSACVFFIMDLMRKRSLEGKLKTTGEGFDWGVLFGFGPGLTIETVVLRSVTI
>AO_XP_002871591.1
MVMAAGASSLDEIRKAQRADGPAGILAIGTANPENHVLQAEYPDYYFRITNSEHMTDLKEKFKRMCDKSMIRKRHMHLTEDFLKENPHMCAYMAPSLDTRQDIVVVEVPKLGKEAAVKAIKEWGQPKSKITHVVFCTTSGVDMPGADYQLTKLLGLRPSVKRLMMYQQGCFAGGTVLRIAKDLAENNRGARVLVVCSEITAVTFRGPSDTHLDSLVGQALFSDGAAALIVGSDPDTSVGEKPIFEMVSAAQTILPDSDGAIDGHLREVGLTFHLLKDVPGLISKNIVKSLDEAFKPLGISDWNSLFWIAHPGGPAILDQVELKLGLKEEKMRMTRHVLSEYGNMSSACVLFILDEMRRKSAKDGVATTGEGLEWGVLFGFGPGLTVETVVLHSVPL
>AO_XP_002889339.2
MCSPEGRQFCHGGRLPYFAAMVSSVPKLHALFVAKSLPVVIRAAKITNEEGSASTKSKLARSLARAVNSNPWSDELESSLSSLHPSEPLSRTTVLQTLRLIKVPADGLRFFDWVYNKGFSHKEQSFFLMLEFLGRARNLNAARNFLFSIEKRSNGCVKLQDRYFNSLIRSYGNAGLFQESVNLFQTMKKMGISPSVLTFNSLLSILLKRGRTGMAHDMFDEMRRTYGVTPDSYTFNTLISGFCKNSMVDQAFTIFKEMELYSCNPDVVTYNTIIDGLCRAGKVKIAHNLLNGMLKKATAVHPNIVSYTTLLRGYCMKQEIDEALLVFHEMLTRGLKPNAVTYNTLIKGLSEAHRYDEIKGFLIGGDAFTTFSPDACTFNILIKAHCDAGHLDAAMKVFQ…
>AO_XP_020872042.1
MGSIDAAVLGSVKKSNPGKATILALGKAFPHQLVMQEYLVDGYFKTTNCDDPELKQKLTRLCKTTTVKTRYVVMSEEILKKYPELAIEGGSTVTQRLDICNDAVTEMAVEASRACIKNWGRSISEITHLVYVSSSEARLPGGDLYLAKGLGLSPDTHRVLLYFVGCSGGVAGLRVAKDIAENNPGSRVLLATSETTIIGFKPPSVDRPYDLVGVALFGDGAGAMIVGSDPDPICEKPLFELHTAIQNFLPDTEKTIDGRLTEQGINFKLARELPQIIEDNVENFCKKLIGKAGLAHKNYNQMFWAVHPGGPAILNRMEKRLNLSPEKLSPSRRALMDYGNASSNSIVYVLEYMLEESKKVRNMNEEEDEWGLILAFGPGVTFEGIIARNLDV
>AO_XP_020878530.1
MLASARVEKQKEFGKSTKRVAYQGKATLLALGKAFPSNVVSQENLVEDYLREIKCDDLSIKDKLQHLCKSTTVKTRYTVMSRETLQKYPELATEGSPTIKQRLEIANEAVVQMAYEASLVCIKEWGRTVEDITHLVYVSSSEFRLPGGDLYLSTQLGLRNEVQRVMLYFLGCYGGLSGLRVAKDIAENNPGSRVLLTTSETTVLGFRPPNKARPYDLVGAALFGDGAAALIIGADPRESESPFMELHCALQQFLPQTQGVIDGRLSEEGISFKLGRDLPQKIEDNVEEFCKKLVAKAGSGSLELNDLFWAVHPGGPAILSGLETKLKLKPEKLECSRRALMDYGNVSSNTIFYIMDKVRDELEKKGTEGEEWGLGLAFGPGITFEGFLMRSL
>AP_0002s2222
MSKTHNQGTTRHCSAPVRRIPTPGKATVLAIGKAFPSQLVPQECLVEGYIRDTKCDDLSIKEKLERLCKTTTVKTRYTVMSKEILDKYPELVTEGSPTIRQRLEIANPAVVEMALEASLACIKEWGRPVEDITHIVYVSSSEIRLPGGDLYLASKLGLRSDVGRVMLYFLGCYGGVTGLRVAKDIVENNPGSRVLLTTSETTILGFRPPNKARPYDLVGAALFGDGAAAVIIGANPLMDIEYPFMELNHAVQQFLPGTQNVIDGRLSEEGINFKLGRDLPQKIDDNIEEFCKKLMGKAGLKEFNDLFWAVHPGGPAILNRLENTLRLNNEKLECSRKALMDYGNVSSNTIFYVMEYMREALKHKQVEEWGLGLAFGPGITFEGILLRSL*
>AP_0003s1378
MGSENIQQQAFSKMPNPCKATILALGKAFPHQLVMQDFLVDGYFQNTNCNDPELKQKLTRLCKTTTVKTRYVVMSEEILKKYPELAVEGLPTVKQRLDICNDAVTQMAVEASQTCIKNWGRSISDITHLVYVSSSEARLPGGDLYLARGLGLSPEIHRVMLYFMGCSGGVAGLRVAKDIAENNPGSRVLLATSETTIIGFKPPSANRPYDLVGVALFGDGAGAMIIGSDPNSITEKPLFELHTAIQNFLPNTEKIIDGRLTEEGITFKLARELPQIIEDHIEGFCMKLMDTVALTNKDYNKMFWAVHPGGPAILNRMEKKLELLPEKLNASRRALMDYGNASSNTIVYVLEYMIEEGLKMKKVEQGRGACEWGLILAFGPGITFEGILARNLTV*
>AP_0004s0372
MASLDQIRKAQRAEGTASILAIGTANPPNYFDQSKFPDTFFNMTNSQHMTELKKKMQRMCDKTTIRKRHMYLTDEFVKENPYLREYSTPSLDARQDQAAVLISELAKEAATKAIEEWGQPKSKITHLICCTTTGAFLPGIDYRVVKLLGLDLSIKRLMLYQQGCNGGGTVLRMAKDLAENNKGARVLIVVSETTLIGMHGPSEDDVDILVSHSLFGDGSAALIVGADPVLGVEKPIFELVSTAPTLVSNSAGSITGAIRETGLLIHIGKEVPELIANNIEERLIEVFKPLGISDWNSIFWTAHPGGPAILDQIEATLHLKPEKLQTTRHVLAEYGNMSSVTVLFVLDEMRKKSIKYGLKTTGEGLEWGVLFGFGPGLTIETLVLHSVNVA*
>AP_0004s0373
MISVDEIRKGQRAQGTATIMAIGTANPPHYFEQSKFPDTYFRMTHDDHMIELKKKMQRMCKNISIFKRHMFVNEEFVNEHPVIREHNAPSLDIRQDISAVLISELGKEAAEKAIKEWGQPKSKITHLICCTTMAAFLPGIDYRIVKLLDLDLSVKRLMLYQQGCNGGGTVLRMAKDLLRIIKVTLIGLRGFSETDIDVLVSHSLFGDGAAALIVGADPIPNVEKPVFELISTAPTLVPDSPGSITGSIRENGLIIHIGKEVPGLIASHIEKKLIELFRPLGISDWNSIFWAVHPGGPAILDQIEATLGLKSEKLLATRHVLAEYGNMSSVTVLFALDELRKRSVENGLKTTGDGLEWGVLFGFGPGLTIESLVLHSCSVST*
>AP_0004s0374
MVSVDEIRKAQRSEGPATVMAIGTATPPNCVDQSTYPDYYFRITNSEHKTELKEKFKRMCEKSMIKKRYMYLTEDILKENPAICAYMAPSLDARQDMVVVEVPKLGKEAATKAIKEWGQPKSKITHLVFCTTSGVDMPGADYQLTKLLGLRPSVKRYMMYQQGCFAGGTVLRLAKDLAENNKGARVLLVCSEITAVTFRGPSDTHLDSLVGQALFGDGAAAIIIGSDPVPGVEKPMFELVSTAQTILPDSDGAIDGHLREVGLTFHLLKDVPGLISKNIEKSLLEAFKPLGISDWNSLFWIAHPGGPAILDQVELKLGLKEEKLRATRHILSEYGNMSSACVLFILDEMRKKSIENGFKTTGEGLEWGVLFGFGPGLTVETIVLHSVTTA*
>AP_0004s0376
MVTVQEVLKAQRAEGPATVMAIGTATPLNCVDQSTYPDYYFRVTNSEHKTELKEKFKRMCEKSMIKKRYMYLTEEILKENPSVCEYMAPSLDARQDMVVVEVPKLGKEAATKAIKEWGQPKSKITHLCSAPPVVLTCLLLGLRPSVKRYMMYQQGCFAGGTVLRLAKDLAENNKGARVLVVCSEITAVTFRGPSDTHLDSLVGQALFGDGAAAVMLTSLGLFQRILRRVWLRHSNLWVFLIGTRFSGLHTLEDPQFWTKLNSNWGLRKRSYVHRHILSEYGNMSSACVLFILDEMRKKSIENGSNTTGDGLEWGVLFGFGPGLTVETVVLHSVAIA*
>AP_0004s0377
MCEKSMIKKRYMYLTEEILKENPSVCEYMAPSLDARQDMVVVEVPKLGKEAATKAIKEWGQPKSKITHLVFCTTSGVDMPGADYQLTKLLGLRPSVKRYMMYQQGCFAGGTVLRLAKDLAENNKGARVLVVCSEITAVTFRGPSDTHLDSLVGQALFGDGAAAVIVGSDPVPGVEKPLFELVSTAQTILPDSDGAIDGHLREVGLTFHLLKDVPGLISKNIEKSLVEAFKPLGISDWNSLFWIAHPGGPAILDQVELKLGLKEEKLGATRHILSEYGNMSSACVLFILDEMRKKSIENGFKTTGEGLEWGVLFGFGPGLTVETVVLHSVAIA*
>AP_0004s0378
MVSVQEVLKAQRAEGPATVMAIGTATPLNCVDQSTYPDYYFRVTNSEHKTELKEKFKRMCEKSMIKKRYMYLTEEILKENPSVCEYMAPSLDARQDMVVVEVPKLGKEAATKAIKEWGQPKSKITHLVFCTTSGVDMPGADYQLTKLLGLRPSVKRYMMYQQGCFAGGTVLRLAKDLAENNKGARVLVVCSEITAVTFRGPSDTHLDSLVGQALFGDGAAAVIVGSDPVPGVEKPLFELVSTAQTILPDSDGAIDGHLREVGLTFHLLKDVPGLISKNIEKSLVEAFKPLGISDWNSLFWIAHPGGPAILDQVELKLGLKEEKLGATRHILSEYGNMSSACVLFILDEMRKKSNENGFKTTGEGLEWGVLFGFGPGLTVETVVLHSVAIA*
>AP_0004s0386
MVTVDEVRKAQRAEGTATIMAIGTANPPHFYDQSTYPDTYFRMTNTEHMTQFKNKMQRMCDKTTINKRHTYTTPDVIKENPNISSYKAPSLDTRQDMAATLIPELGKEAATKAIEEWGQPKSKITHLICCSTMGPFMPGYDYQIVQLLGLDLSIKRVMLYQQGCNGGGTILRIAKDLAENNRGARVLIVCTEITLVGFHCPTETDVDVLVSHSLFADGSAALIVGADPISGIEKPIFELISAAPTLVPNSPGSICGSIREHGLTIHIGKEVPDLIANHIEKRLIDVFHPLGITDWNSIFWATHPGGPAILDQVEAKLGLEPEKLRATRHVLAEYGNMSSVTVLFVLDEVRKKSIEAGLKTTGEGLEWGVLFGFGPGLTIETLVLHSVNIA*
>AP_0004s0387
MVTVDEVRKAQRAEGTATIMAIGTANPPHFYDQSTYPDTYFRMTNTEHMTQFKNKMQRMCDKTTINKRHTYTTPDVIKENPNISSYKAPSLDTRQDMAATLIPDTMGPFMPGYDYQIVQLLGLDLSIKRVMLYQQGCNGGGTILRIAKDLAENNKGARVLIVCTEITLVGFHCPTETDVDVLVSHSLFADGSAALIVGADPISGVEKPIFELISAAPTLVPNSPGSICGSIREHGLTIHIGKEVPTLSYHRLELNLLGYTSWWPAILDQVEAKLGLEPEKLRATRHVLAEYGNMSSVTVLFVLDEVRKKSIEAGLKTTGEGLEWGVLFGFGPGLTIETLVLHSVNIA*
>AP_0006s0569
MPGSDYQLTELLGLRRSVKRFMIYQQGCFASGTVIRLTKDLAENNKGARVLIVCAEITAITFRGPTEAHLDSLVGQALFDDGAGAVIVGSDPDTSIERPLYQIISAAHTILPDSEGAIDGHSREAGLKLHLQKDTIRLITKNIEKSLGEAFTPIGINDWNSIFWIVHPGGPAILDQVKLKLGLKEEKMTATRQVLSDYGNMSTACVLFILDETRKKNIEEGKTTTGEGLDWGVLFGFGPGLTVETVVLQSVPLAPAAAH*
>AP_0008s0736
MQRICDKTMIKKRHMYVIDELITNGNSYLHEYSTLPLDARQEKAAILVSKLGEEAANKAIKEWGHSKSKITHLICCTTVASSIPGFDCRIVKLLGLDLSVKRLMLYQQGCNGGGTVLRMAKELAENNKGARVLIVTSEVTMIGIQNPNETDLDILVTHALFGDGSAALIVGADPIPNIEKPIFELISTAPTLVPDSSEALTGTVNEKGLLMHIGKEVPNLVADNIENRLIEVFKPLGISDWNSIFWVAHPGGPAILDQIQAKLALQPDKLRACRHVLAEYGNMSTVTVLFVLDEMRKKSTKDGLKTAGEGLEWGVLFGFGPGVTIETIVLRSANVA*
>AP_0008s0737
MISMDEIRNAQRAQGTATILAIGTANPPHYFEQSKFPDTYFRMTHDDHMIELKKKMQRMCDKTLIRKRHMYVNEEFVEENPIIREHNAPSLDIRQDISAVLISQLGKEAAEKAIKEWGQPKSKITHLICCTTMAAFLPGIDYRILKLLDLDLSVKRLMLYQQGCNGGGTVLRMAKDLVENNKGARVLIVVSEVTLIGLRGFSETDIDVLVSHSLFGDGAAALVVGADPIFGVEKPIFELISTSPTIVPDSVGAITGSIRESGLIIHIGKEVPGLIASHIEKKLVELFQPLGIFDWNSIFWAVHPGGPAILDQIETTLGLKHEKLLATRHVLAEYGNMSSVTVLFALDEIRKRSIDNGFKTTGDGLEWGVLFGFGPGLTIESLVLHSCSV*
>AP_0008s0738
MMSVDEIRKAQRAQGTATILAIATANPPHYFEQSKFPDTYFRMTHDDHMIELKKKMQRMCDKTMIRKRHMYVNEEFVEENPIIREHNAPSLDIRQDISAVLISQLGKEAAEKAIKEWGQPKSKITHLICCTTMAAFLPGIDYRILKLLDLDLSVKRLMLYQQGCNGGGTVLRMAKDLVENNKGARVLIVVSEVTLIGLRGFSETDIDVLVSHSLFGDGAAALVVGADPIFGVEKPIFELISTSPTIVSDSPGAITGSIRESGLIIHIGKEVPGLIASHIEKKLVELFQPLGISDWNSIFWAVHPGGPAILDQIEATLGLKREKLHATRHVLAEYGNMSSVTVLFALNEMRKRSVEKGLKTTGDGLEWGVLFGFGPGLTIESLVLHSCNV*
>AP_0008s0739
MISVDEIRKAQRAQGTATVLAIGTANPPHYFEQSKFPDTYFRMTHDDHMIELKKKMQRMCDKTMIRKRHMYVNEEFVEENPIIREHNAPSLDIRQDISAVLISQLGKEAAEKAIKEWGQPKSKITHLICCTTMAAFLPGIDYRILKLLNLDLSVKRLMLYQQGCNGGGTVLRMAKDLVENNKGARVLIVVSEVTLIGLRGFSETDIDVLVSHSLFGDGAAALIVGADPVPGVEKPIFELISTSPTIVPDSPGAITGSIRESGLIIHIGKEVPGLIASHIEKKLIEFFQPLGISDWNSIFWAVHPGGPAILDQIEATLGLKQEKLLATRHVLAEYGNMSSVTVLFALDEIRKRSIGNGLKTTGDGLEWGVLFGFGPGLTIESLVLHSCNT*
>AP_0008s0740
MVSVDEVRKAQRAEGPATVMAIGTATPPNCVDQSTYPDYYFRITNSEHKTELKEKFKRMCEKSMIKKRYMYLTEEILKENPAICEYMAPSLDARQDMVVVEVPKLGKEAAAKAIKEWGQPKSKITHLVFCTTSGVDMPGADYQLTKLLGLRPSVKRYMMYQQGCFAGGTVLRLAKDLAENNKGARVLVVCSEITAVTFRGPSDTHLDSLVGQALFGDGAAAVIVGSDPIPEVEKPMFELVSTAQTILPDSDGAIDGHLREVGLTFHLLKDVPGLISKNIEKSLVEAFQPLGISDYNSLFWIAHPGGPAILDQVEAKLGLKEEKLRATRHVLSEYGNMSSACVLFILDEMRKKSKENGLKTTGEGLEWGVLFGFGPGLTVETVVLHSITTA*
>AP_0008s0741
MVTVDQVLKAQRAEGPATVMAIGTATPPNCVDQSAYPDYYFRITNSEHKTELKEKFKRMCEKSMIKKRYMYLTEEILKENPAVCEYMAPSLDARQDMVVVEVPKLGKEAAAKAIKEWGQPKSKITHLVFCTTSGVDMPGADYQLTKLLGLRPSVKRYMMYQQGCFAGGTVLRLAKDLAENNKGARVLVVCSEITAVTFRGPSDTHLDSLVGQALFGDGAAAVIVGSDPIPEVEKPMFELVSTAQTILPDSDGAIDGHLREVGLTFHLLKDVPGLISKNIEKSLVEAFQPLGISDWNSLFWIAHPGGPAILDQVEAKLGLKEEKLRATRHVLSEYGNMSSACVLFILDEMRKKSKENGLKTTGEGLEWGVLFGFGPGLTVETVVLHSITTA*
>AP_0008s0742
MVSVDEVRKAQRAEGPATVMAIGTATPPNCVDQSTYPDYYFRITNSQHKTELKEKFKRICAKSMIKKRYMYLTEEILKEHPAVCEYMAPSLDARQDMVVVEVPKLGKEAAAKAIKEWGQSKSKITHLVFCTTSGVDMPGADYQLTKLLGLRPSVKRYMMYQQGCFAGGTVLRLAKDLAENNKGARVLVVCSEITAVTFRGPSDTHLDSLVGQALFGDGAAAVIVGSDPIPEVEKPMFELVSTAQTILPNSEGAIDGHLREAGLTFHLLKDVPGLISKNIEKSLVEAFQPLGISDWNSLFWIAHPGGAAIVDQVEAKLGLKEEKLRATRHVLSEYGNMSSACVLFILDEMRKKSKENGLKTTGEGLEWGVLFGFGPGLTVETVVLHSVATA*
>AP_0008s0752
MVSVDEVRKAQRAEGTATIMAIGTANPPHVYDQATYPDDYFRMTNTEHLTQVKNKMQRMCDKTMIKKRHSYTTEEVMRENPNIVSYEAPSLDTRQDMAARLIPELGKEAATKAIEEWGQPKSKITHLICCSTMGPYMPGYDYQIVQLLGLDLSINRVMLYQQGCNGGGTILRIAKDLAENNKDARVLIVCTEITLVGFHCPTETDVDILVSHSLFADGSASLIVGADPIPGVEKPIFELVSAAPTLVPNCPGSICGSIREHGLTIHIGKEKRLIEVFHPLGITDWNSIFWAAHPGGPAILDQVEAKLSLKPDKLQATRHVLAEYGNMSSVTVLFVLDQVRKSSIEAGSKTTGEGLEWGVLFGFGPGLTIETLVLHSVNVA*
>AP_0011s0528
MASCGRKTVTTGYVLTSEEILKEYLELAVEGLPTVKQRLDIGSDVVTQITIEACIKITHLVNVSSSEARLPVGDLCLGRGLGLSPKTNRVMLHVMGCSGVVAGLRVAKDIAENNPLNPVSITEMLAFELHAAFQNFPPNTQASIDGLLTEDGVSFKVAREIIQMIEDHMEGFCVKLMDGVVLSNEDYNIMFWAVHRGEPAILNKMEKRLKLFPENLNASRRALMDSGNADGNTILSEEHMLEEGLKMK*
>AP_0012s0039
MVTVEEVRRAQRAEGTATIMAIGTANPPTIYEHSKYPDTYFRMTNSEHLTLVKNKMQRMCDKTTIKKRYTYTTEEVLKENPNIATYKAPSLDTRQDMAATLIPELGKQAAIKAIDEWGQSKSKITHLICCSTMGPYMPGYDYQIVQLLGLDLSIKRVMLYQQGCNGGGTILRIAKDLAENTKDARVLIVCVEITIAGFHCPTEADVDILVSHSLFGDGAAALIVGADPIPNVEKPIFELVSAAPTIVPSCPEAICGSIREHGLTIHIGKEVPDLIANHIEERLIKAFKPLGISDWNSIFWATHPGGPAILDQIEAKLGLKPEKLRATRHVLAEYGNMSSATVLFVLDELRKSSIEDGSKTTGGGLEWGVLFGFGLGLLSRLWSSTVLTLLKRSFGLTLH…
>AP_0014s0086
MASVENMVAEKQRRRAQGPASILAIGTANPPNIFYQTDFPDFFFGVSQSDHMTQLKDKFKRICEKSKIRKRHMHLSEEIINQIPSITCLNSPSLDARQEILKVEVPKLGKEAALKAIREWNQPLSNITHLIFCTTTSAGELPGADFQLTKLLGLPPTVQRLMNYQGGCFAGGTALRLAKDMAENNGGARVLVVNSELMLGGFHAPSDTYLDNIFGSAIFGDGAAAVIVGADPNTTTEHPLFQLLSASQKIIPETENSIVGHVTEMGFKYFLSKTVTEKISNNIRQCCEETFCKLGVENDLNSLFYVVHPGGPSILWAVEQKLELKEEKLRESWGVLREYGNMGSCSVLFILDEMRKRSVKEGKSTTGEGLKSGVLLAFGPGITVETIVLRSIDLE*
>AP_0014s0087
MASVENMAAEKQRRRAQGPASILAIGTANPPNIFYQTDCPDFFFGVSQSDHMTQLKDKFKRICEKSKIRKRHMHLSEEIINQIPSVTCLNSPSLDARQEILKVEVPKLGKEAALKAIREWNQPSSNITHLIFCTTSSAGELPGADFQLAKLLGLPPPVQRLMIYQGGCFAGGTALRLAKDMAENNGGARVLVVNSELMLGAFHAPSDTYLDNIFGSAIFGDGAAAVIVGADPNTTTEHPLFQLLSASQKIIPETENSIVGHVTEMGFKYFLSKTVTEKISNNIRQCCEETFCKLGVENDLNSLFYVVHPGGPSILWAVEQKLELKEEKLRESWGVLREYGNMGSCSVLFILDEMRKRSVKECKSTTGEGLKSGVLLAFGPGITVETIVLRSIDLE*
>AP_0014s0088
MASVENMAAEKQRRRAQGPASILAIGTANPPNIFYQTDCPDFFFGVSQSDHMTQLKDKFKRICEKSKIRKRHMHLSEEIINQIPSVTCLNSPSLDARQEILKVEVPKLGKEAALKAIREWNQPSSNITHLIFCTTSSAGELPGADFQLAKLLGLPPPVQRLMIYQGGCFAGGTALRLAKDMAENNGGARVLVVNSELMLGAFHAPSDTYLDNIFGSAIFGDGAAAVIVGADPNTTTEHPLFQLLSASQKIIPETENSIVGHVTEMGFKYFLSKTVTEKISNNIRQCCEETFCKLGVENDLNSLFYVVHPGGPSILWAVEQKLELKEEKLRESWGVLREYGNMGSCSVLFILDEMRKRSVKECKSTTGEGLKSGVLLAFGPGITVETIVLRSIDLE*
>AP_0014s0089
MASVENMVAEKQRRRAQGPASILAIGTANPLNIFYQTDYPDFFFGVTQSDHMTQLKDKFKRICEKSMIRKRHMHLSEEIINQIPNITCLNSPSLDARQEILKIEVPKLGKEAALKAIKEWRQPLSNITHLIFCTTSSAGELPGPDFQLTKLLGLPPTVQRLTVYHGGCFAGGTALRLAKDMAENNEGARVLVVSSELMLGCFHAPSDTYLDNIVGSAIFGDGAAAVIVGSDPNTTTEHPIFQLLSASQKIIPESENGIMGHVSEMGLKYFLSKTVTEKIANNIRQCCEETFCKLGIDNDLNSLFYVVHPGGPSILRAVEQKLELKEEKLRESWVVLGEYGNMWSCNVLFILDEMRKRSVEEGKSTTGEGLKSGVLLAFGPGITVETIVLRSIDLE*
>AP_0014s0090
MASVENMAAEKQRRRAQGPASILAIGTANPPNIFYQTDFPDFFFGVSQSDHMTQLKDKFKRICEKSKIRKRHMHLSEEIINQIPSVTCLNSPSLDARQEILKAEVPKLGKEAALKAIREWNQPLSNITHLIFCTTSSAGELPGADFQLTKLLDLPPTVQRLMIYQGGCFARGTALRLAKDMAENNEGARVLVVNSELMLGGFHAPSDTYLDNILGSAIFGDGAAAVIVAADPKTNTEHPLFQLLSASQKIIPETENSIVGHVTEMGFKYFLSKTVTEKISNNIRQCCQETFCKLGVENDLNSLFYVVHPGGPSILWAVKQKLELKEEKLRESWGVLREYGNMGSCSVLFILDEMRKRSVKEGKSTTGEGLKSGVLLAFGPGITVETIVLRSIDLE*
>AP_0014s0091
MVAEKQRRRAQGPASILAIGTANPLNIFYQTDYPDFFFGVTQSDHMTQLKDKFKRICEKSMIRKRHMHLSEEIINQIPNITCLNSPSLDARQEILKIEVPKLGKEAALKAIKEWRQPLSNITHLIFCTTSSAGELPGPTSSSPSSSAFHPPFKDSRSIMAVASLEDMAENNEGARVLVVSSELMLGCFHAPSDTYLDNIVGSAIFGDGAAAVIVGSDPNTTTEHPIFQLLSASQKIIPESENGIMGHVSEMGLKYFLSKTVTEKIANNIRQCCEETFCKLGIDNDLNSLFYVVHPGGPSILRAVEQKLELKEEKLRESWVVLGEYGNMWSCNVLFILDEMRKRSVEEGKSTTGEGLKSGVLLAFGPGITVETIVLRSIDLE*
>AP_0014s0093
MASVENMAAEKQRRRAQGPASILAIGTANPPNIFYQTDFPDFFFGVSQSDHMTQLKDKFKRICEKSKIRKRHMHLSEEIINQIPSVTCLNSPSLDARQEILKVEVPKLGKEAALKAIREWNQPLSNITHLIFCTTSSAGELPGADFQLAKLLGLPPTVQRLMIYQGGCFAGGTALRLAKDMAENNEGARVLVVNSELMLGGFHAPSDTYLDNIFGSAIFGDGAAAVIVGADPNTTTEHPLFQLLSASQKIIPETENSIVGHVTEMGFKYFLSKTVTEKISNNIRQCCQETFCKLGVENDLNSLFYVVHPGGPSILWAVEQKLELKEEKLRESWGVLREYGNMGSCSVLFILDEMRKRSVKEGKSTTGEGLNSGVLLAFGPGLTVETIVLRSIDLE*
>AP_0014s0094
MRSNVKKSRMSSSNKEEMTENRRKHAWNWRIQWPQREKRGCNNERENEKRKKKSISKMASVENMVAEKQRRRAQGPASILAIGTANPLNIFYQTDYPDFFFGVTQSDHMTQLKDKFKRICKCMPTSTLILHPMKKSLQIEVPKLGKEAALKAIKERRQPLSNITHLIFCTTSSAGELPGPDFQLTKLLGLPPTVQRLTVYHGGCFAGGTALRLAKDMAENNEGARVLVVSSELMLGCFHAPSDTYLDNIVGSAIFGDGAAAVIVGSDPNTTTEHPIFQLLSASQKIIPESENGSWATEMGLKYFLSKTVTEKIANNIRQCCEETFCKLGIDNDLNSLFYVVHPGGPSILRAVEQKLELKEEKLRESWETFCGGRQKHHREGLKSGVLLAFGPGITVETI…
>AP_0014s0095
MAAEKQRRRAQGPASILAIGTANPPNIFYQTDFPDFFFGVSQSDHMTQLKDKFKRICEKSKIRKRHMHLSEEIINQIPSITCLNSPSLDARQEILKVEVPKLGKEAALKAIREWNQPLANITHLIFCTTSSAGELPGADFQLAKLLGLPPTVQRLMIYQGGTALRLAKDMAENNGGARVLVVNSELMLGGFHAPSDTYLDNIFGSAIFGDGAAAVIVGADPNTTTEHPLFQLLSASQKIIPETENSIVGHVTEMGFKYFLSKTVTEKISNNIRQCCEETFCKLGVENDLNSLFYVVHPGGPSILWAVEQKLELKEEKLRESWGVLREYGNMGSCSVLFILDEMRKRSVKEGKSTTGEGLKSGVLLAFGPGITVETIVLRSIDLE*
>AP_0014s0096
MASVENMVAEKKRRRAQGPASILAIGTANPPNIFYQTDYPDFFFRVSQSDHMTQLKEKFKRICEKSMIRKRHMHLSEEIINQIPNITCLNSPCLDARQEILAIEVSKLGKEAALKAITEWNQPLSNITHLIFCTSASAGEMPGADHQLTKLLGLPPSIQRLMIYQGGCFAAGTALRLAKDIAENNAGARVLIVSSELMLICFHAPSDTYLDIIVGSALFGDGAAAVIIGADPNTTAERPLFQLISASQKLIPDSENGIVGHVREMGLQYFLSKTVTEKIADNIFQCCEETFGKLGVDSDWNTLFYVVHPGGPSILRAVEQKLGLKEEKLGASWGVLREYGNMWSCSVLFVLDEMRKRSVEEGKSTTGEGLKFGVLLAFGPELTVETILLRSFDQE*
>AP_0014s0726
MATVSVEEIRNAQRAKGPATILAIGTATPANCVNQADYPDYYFRITNSEHMTELKEKFQRMCDKSMIKKRYMHLNEEILKENPNMCAYMAPSLDARQDIVVVEVPKLGKEAAAKAIKEWGQPKSKITHLIFCTTSGVDMPGADYQLTKLLGLRPSVKRFMMYQQGCFAGGTVLRLAKDLAENNKGARVLVVCSEITAVTFRGPTDTHLDSLVGQALFGDGAGALIVGSDPDTLIERPLYQIISAAQTILPDSDGAIDGHLREVGLTFHLLKDVPGLISKNIEKSLVEAFTPIGINDWNSIFWIAHPGGPAILDQVELKLGLKEEKLRATRQVLSDYGNMSSACVLFILDEMRKKCIEEGKTTTGEGLDWGVLFGFGPGLTVETVVLHSVPLPPAAAH*
>AP_0014s0727
MTELKEKFQRMCDKSMIKKRYMHLNEEILKENPNMCAYMAPSLDARQDIVVVEVPKLGKEAAAKAIKEWGQPKSKITHLIFCTTSGVDMPGADYQLTKLLGLRPSVKRFMMYQQGCFAGGTVLRLAKDLAENNKGARVLVVCSEITAVTFRGPTDTHLDSLVGQALFGDGAGALIVGSDPDTSIERPLYQIISAAQTILPDSDGAIDGHLREVGLTFHLLKDVPGLISKNIEKSLVEAFTPIGINDWNSIFWIAHPGGPAILDQVELKLGLKEEKLRATRQVLSDYGNMSSACVLFILDEMRKKCIEEGKTTTGEGLDWGVLFGFGPGLTVETVVMHSIPLAPAAAP*
>AP_0475s0001
MVAEKNRRRAQGPASILAIGTANPPNIFYQTDYPDFFFRVTQSDHMTQLKDKFKRICEKSMIRKRHMHLSEEIVNQIPNITCLNSPCLDARQEILAIEVPKLGKEAALKAITEWNQPLSNITHLIFCTPASAGEMPGADHQLTKLLGLPPSIQRLMIYQGGCFAAGTALRLAKDIAENNAGARVLIVSSELMLVCFHAPSNTYLDIIVGSALFGDGAAAVIIGADPNTTTERPLFQLVSASQKLIPDSENGIVGHVREMGLQYFLSKTVTEKIANNIFQCCEETFGKLGVDSDWNTLFYVVHPGGPSILRAVEQKLGLKEEKLGANWGVLREYGNMWSCSVLFVLDEMRKRSVEEENHILTFISSDFKPRGKSTTGEGLKFGVLLAFGPGLTVETIVLR…
>AP_0620s0003
MVSVQEVLKAQRAEGPATVMAIGTATPLNCVDQSTYPDYYFRVTNSEHKTELKEKFKRMCEKSMIKKRYMYLTEEILKENPSVCEYMAPSLDARQDMVVVEVPKLGKEAATKAIKEWGQPKSKITHLVFCTTSGVDMPGADYQLTKLLGLRPSVKRYMMYQQGCFAGGTVLRLAKDLAENNKGARVLVVCSEITAVTFRGPSDTHLDSLVGQALFGDGAAAVIVGSDPVPGVEKPLFELVSTAQTILPDSDGAIDGHLREVGLTFHLLKDVPGLISKNIEKSLVEAFKPLGISDWNSLFWIAHPGGPAILDQVELKLGLKEEKLGATRHILSEYGNMSSACVLFILDEMRKKSNENGFKTTGEGLEWGVLFGFGPGLTVETVVLHSVAIA*
>AP_0620s0004
MPGADYQLTKLLGLRPSVKRYMMYQQGCFAGGTVLRLAKDLAENNKGARVLVVCSEITAVTFRGPSDTHLDSLVGQALFGDGAAAVIVGSDPVPGVEKPLFELVSTAQTILPDSDGAIDGHLREVGLTFHLLKDVPGLISKNIEKSLVEAFKPLGISDWNSLFWIAHPGGPAILDQVELKLGLKEEKLGATRHILSEYGNMSSACVLFILDEMRKKSIENGFKTTGEGLEWGVLFGFGPGLTVETVVLHSVAIA*
>AP_0620s0005
MVTVQEVLKAQRAEGPATVMAIGTATPLNCVDQSTYPDYYFRVTNKRYMYLTEEILKENPSVCEYMAPSLDARQDMVVVEVPKLGKEAATKAIKEWGQPKSKITHLCSAPPVVLTCLLLGLRPSVKRYMMYQQGCFAGGTVLRLAKDLAENNKGARVLVVCSEITAVTFRGPSDTHLDSLVGQALFGDGAAAVIVGSDPVPGVEKPVFELVSTAQTILPDSDGAIDGHLREVGLTFHLLKDVPGLISKNIEKSLVEAFKPLGISDWNSLFWIAHPGGPAILDQVELKLGLKEEKLRAQTYSFEYGNMSSACVLFILDEMRKKSIENGSNTTGDGLEWGVLFGFGPGLTVETVVLHSVAIA*
>AP_0620s0006
MCEKSMIKKRYMYLTEEILKENPAICAYMAPSLDARQDMVVVEVPKLGKEAATKAIKEWGQPKSKITHLVFCTTSGVDMPGADYQLTKLLGLRPSVKRYMMYQQGCFAGGTVLRLAKDLAENNKGARVLVVCSEITAVTFRGPSDTHLDSLVGQALFGDGAAAIIVGSDPVPGVEKPMFELVSTAQTILPDSDGAIDGHLREVGLTFHLLKDVPGLISKNIEKSLVEAFKPLGISDWNSLFWIAHPGGPAILDQVELKLGLKEEKLRATRHILSEYGNMSSACVLFILDEMRKKSIENGFKTTGEGLEWGVLFGFGPGLTVETIVLHSVTTA*
>AP_0620s0007
MFVNEEFVNEHPVIREHNAPSLDIRQDISAVLISELGKEAAEKAIKEWGQPKSKITHLICCTTMAAFLPGIDYRIVKLLDLDLSVKRLMLYQQGCNGGGTVLRMAKDLVENNKGARVLIVVSEVTLIGLRGFSETDIDVLVSHSLFGDGAAALIVGADPIPNVEKPVFELISTAPTLVPDSPGSITGSIRENGLIIHIGKEVPGLIASHIEKKLIELFRPLGISDWNSIFGLYILVACNFGSN*
>AP_0620s0008
MTNSQHMTELKKKMQRMCDKTTIRKRHMYLTDEFVKENPYLREYSTPSLDARQDQAAVLISELAKEAATKAIEEWGQPKSKITHLICCTTTGAFLPGIDYRVVKLLGLDLSIKRLMLYQQGCNGGGTVLRMAKDLAENNKGARVLIVVSETTLIGMHGPSEADVDILVSHSLFGDGSAALIVGADPVLGVEKPIFELVSTAPTLVSNSAGSITGAIRETGLLIHIGKEVPELIANNIEERLIEVFKPLGISDWNSIFWTAHPGGPAILDQIEATLHLKPEKLQATRHVLAEYGNMSSVTVLFVLDEMRKKSIKYGLKTTGEGLEWGVLFGFGPGLTIETLVLHSVNVA*
>AP_0641s0003
MATVDEVRKAQRAEGTATIMAIGTANPPHFYDQSTYPDTYFRMTNTEHMTQFKNKMQRMCDKTTINKRHTYTTPDVIKENPNISSYKAPSLDTRQDMAATLIPELGKEAATKAIEEWGQPKSKITHLICCSTMGPFMPGYDYQIVQLLGLDLSIKRVMLYQQGCNGGGTILRIAKDLAENNKGARVLIVCTEITLVGFHCPTETDVDVLVSHSLFADGSAALIVGADPISGVEKPIFELISAAPTLVPNSPGSICGSIREHGLTIHIGKEVPDLIANHIEKRLIDVFHPLGITDWNSIFWATHPAKLGLEPEKLRATRHVLAEYGNMSSVTVLFVLDEVRKKSIEAGLKTTGEGLEWGVLFGFGPGLTIETLVLHSVDIA*
>AP_0641s0004
MVTVDEVRKAQRAEGTATIMAIGTANPPHFYDQSTYPDTYFRMTNTEHMTQVKNKMQRMCDKTTINKRHTYTTPDVIKENPNFFNKTPSLDTSTMGPFMPGYDYQIVQLLGLDLSIKRVMLYQQGCNGGGTILRIAKDLAENNRGARVLIVCTEITLVGFHCPTETDVDVLVSHSLFADGSAALIVGADPISGIEKPIFELISAAPTLVPNSPGSICGSIREHGLTIHIGKEVPDLIANHIEKRLIDVFHPLGITDWNSIFWATHPGGPAILDQVEPSWALNLRSYVQLGMCLLSTVICLV*
>AP_0643s0011
MTELKEKFQRMCDKSMIKKRYMHLNEEILKENPNMCAYMAPSLDARQDIVVVEVPKLGKEAAAKAIKEWGQPKSKITHLIFCTTSGVDMPGADYQLTKLLGLRPSVKRFMMYQQGCFAGGTVLRLAKDLAENNKGARVLVVCSEITAVTFRGPTDTHLDSLVGQALFGDGAGALIVGSDPDTSIERPLYQIISAAQTILPDSDGAIDGHLREVGLTFHLLKDVPGLISKNIEKSLVEAFTPIGINDWNSIFWIAHPGGPAILDQVELKLGLKEEKLRATRQVLSDYGNMSSACVLFILDEMRKKCIEEGKTTTGEGLDWGVLFGFGPGLTVETVVLHSIPLAPAAAP*
>AP_1644s0001
MVSVDEVRKAQRAEGPATVMAIGTATPPNCVDQSTYPDYYFRITNSEHKTELKEKFKRMCEKSMIKKRYMYLTEEILKENPAICEYMAPSLDARQDMVVVEVPKLGKEAAAKAIKEWGQPKSKITHLVFCTTSGVDMPGADYQLTKLLGLRPSVKRYMMYQQGCFAGGTVLRLAKDLAENNKGARVLVVCSEITAVTFRGPSDTHLDSLVGQALFGDGAAAVIVGSDPIPEVEKPMFELVSTAQTILPDSDGAIDGHLREVGLTFHLLKDVPGLISKNIEKSLVEAFQPLGISDYNSLFWIAHPGGPAILDQVEAKLGLKEEKLRATRHVLSEYGNMSSACVLFILDEMRKKSKENGLKTTGEGLEWGVLFGFGPGLTVETVVLHSITTA*
>AQ_XP_020241912.1
MSKARQNGESQLCERSSRRGKATILALGKAFPDQILRQERLVEGYLRDTNCDDPVMKEKLERLCKTTTVRTRYTVMSKDILDKYPELAPTEALRRSTQRLEDRQPCVLRMPVEAAAXCLQRVSDRPASAITHLVYVSSSDRLPGGTTTSPPARLDPAVQSPSCSTSIGCYAXVTGLRVCQDIAENNXGSRSSVVTSETTVVRLPPTGLSXPYDLVAPLLFGDALAARLSSEQTRCNTSAAIFEMDWLVQEFIPGHHRRSQRPGLAEEGVHFKLGRDLPSIIEANIDRFCRKLMERAGLTDYNEMFWAVHPGGPAILNRLESHLGLREEKLRASRRALREYGNVSSNTVFYVIENMIEELKEKGKKGEEWGFVLAFGPGITFEGILVRSLAQ
>AQ_XP_020245912.1
MLVASTSSMDEMRRAQRAEGPATVLAIGTATPKNFVYQDEYPDYYFRITKSEHMTDLKEKFKRMCDKSMIRKRYMHLTEEILTQNPNMCAYMSPSLDARQDIVVVEVPKTNRQAAAVRRHPRYWGRPQSHITPPHFCXTSGVDMPGADYQLTNSSGLRRSVNALHDVQQAXFARGTMLRMAKDRRGEQPGARRARRCSEITGGQTFRRARPTPTSTRMVGQALCRRRAAAVDXSGPTCASVERPIFQMVSASADILPTSEGXSNGHLREVGLTFHLLKDVPGLISKNIEKSLTEALSPLGIDDWNSVFWIAHPGGPAILDQVEERTGLRKEKMRATREVLKEYGNMSSACVLFIMEEMRRWSERXGXXXEWGVLFGFGPGLTVETVVLRSVPLDQAK
>AQ_XP_020252477.1
MNKQVKFIASHGLETIITRDKEVSYEGIIFNRCTTSPLSHARQTSLDVLIPPLAAEASRKAIADWGQPISSITHLVVCNSSGASMPRADYELVKLLXLPLSTKRFMLYQQGCFGGGSVLRLAKDLAENNXACPCARVCSEPIVNGFRXPCEDHIQNLVVQVLFGDGAAAVVVGADPRPGVETPLFEIVSTYQNIIAGSEGTIEGKLREAGLMISLQPEIPLHIAGSIGKIVKEALKPIKLTPTATDRSVTPPEILSKLPEGYDEIVKEAMGSIGSTAVNDVFWIVHPGGRAIMDAVEMVLGLNKEKLEATREVLREYGNMSSASVLFVMETMRRRSEKMKMATAGEGLEWGLLIGMGPGITVETVVLRCP
>AQ_XP_020257203.1
MAATSMMENVENIRKAQRADGMATIMAIGTSHPPHAIEQNNFADFYFRVTNSEDKVDLKNKFDRICRKTMIKKRYFYHNEEFLKKYPNICSFSAPSLNDRQDICVPEVPKLGKQAALKALEEWGRDKSLITHVIMCTSCGVDMPGADFQLVKLLGLNLNINRYMVYMQGCYAGGTVLRYAKDLAENNRGARVLVVCAELTIIGIRGPNETHIDNGIGNSLFGDGAAALIVGSDPIKGVEKPIFEIVSVKQRIIPDSEGVIQLHLREEGLTFHLTKDSPDLIANNIEQCLTDAFEPVGLPSDWNSLFWIPHPGGRAILDEVEAKLNLHPEKFRATRHVLWEYGNMISACVLYILDEMRKRSLAEGLATTGEGLEWGVLLGFGPGMTVETIVLHSVPI
>AQ_XP_020260024.1
MESIVDMIPVSEKSNATILGVGTANPPTFVDQNTLPDYYFRITKSEHLVDLKPKFARMCKSSMIDRRYTTITEEVLNEHPSIGAYNAPSLNIRQELLDIIIPQLGAEAASKAIADXGRPLSDITHLVFCNSSGASMPGADYELIKILGLPLSTKRFMLYQQGCFGGGSVLRLAKDLAENNPGARVLVVCSEPITNGFRGPSKDHLQNLVTQALFSDGAASVIVGANPMPEIEHPLFEIVWTSQNIIEGSDGKIVGKLRESGLMISLQPEIPLLIAGSMGKIVKEAIGNTGVDAVNDVFWMVHPGGRAILDAVEMVLGVKKEKFAATREVLREYGNMSSASVLFVMETMRRKSEEKKMATAGEGLEWGLLVGFGPGITVETVVLRCP
>AQ_XP_020275699.1
MAATSNMENVENIRQAQRADGMATIMAIGTARPPNIIMQDDFADFYFRVTNNEHKVELKKKFANICKKSMINKRYFYHNEEFLKKYPNICSFSEPSLNDRQDICVPEVPKLGKEAALEALKEWGRDKSLITHLVMCTSCGVDMPGADFRLAKLLXNVNRYMVYMQGCYAGGTVLRYAKDLAENNRGARVLIVCSELTIIGFRGPNENAIDSGIGNSLFGDGAAALIVGSDPVIGIEKPIFEIVSVKQRIIPDSEEVIHLHLREEGLTFHLTKDSPDMIANNIEQCLADAFAPVGLPSDWNSLFWIPHPGGRAILDRVEEKLNLRPEKFGATRRVLWDYGNMISACVLYILDEMRKSSLAEGLATTGEGFEWGVLLGFGPGMTVETIVLHSVPIIIDKEA…
>AR_XP_027335992.1
MVTVAEIRQAQRAEGPATVLAIGTATPPNCVEQSTYPDYYFRITNSEHKTELKEKFKRMCDKSMIKKRYMHLTEEILKENPNICEYMAPSLDARQDMVVVEVPKLGKEAATKAIKEWGQPKSKITHLIFCTTSGVDMPGADYQLTKLLGLRPYVKRFMMYQQGCFAGGTVLRMAKDLAENNKGARVLVVCSEITAVTFRGPSDTHLDSLVGQALFGDGAAAVIVGSDPLPEVERPLFELVWTAQTILPDSEGAIDGHLREVGLTFHLLKDVPGLISKNIEKALVEAFQPLNISDYNSIFWIAHPGGPAILDQVEEKLGLKPEKMQATRHVLSEYGNMSSACVLFILDEMRRKSKEDGLATTGEGLEWGVLFGFGPGLTVETVVLHSVAV
>AR_XP_027335993.1
MVTVGEIRQAQRAEGPATVLAIGTATPPNCVEQSTYPDYYFRITNSEHKTELKEKFKRMCDKSMIKKRYMHLTEEILKENPNICEYMAPSLDARQDMVVVEVPKLGKEAATKAIKEWGQPKSKITHLIFCTTSGVDMPGADYQLTKLLGLRPYVKRFMMYQQGCFAGGTVLRMAKDLAENNKGARVLVVCSEITAVTFRGPSDTHLDSLVGQALFGDGAAAVIVGSDPLPEVERPLFELVWTAQTILPDSEGAIDGHLREVGLTFHLLKDVPGLISKNIEKALVEAFQPLNISDYNSIFWIAHPGGPAILDQVEEKLGLKPEKMQATRHVLSEYGNMSSACVLFILDEMRRKSKEDGLATTGEGLEWGVLFGFGPGLTVETVVLHSVAL
>AR_XP_027337745.1
MSKEILDKYPELATEGSPTLKQKLEIANPAVVELATKASLACIKEWGRLAQDITHIVYVSSSEIRLPGGDLYLANELGLKSDVIRVMLYFLGCYGGVTGLRVAKDIAENNPGSRVLLTTSETTILGFRPPNKARPYDLVGAALFGDGAAAVIVGANPVMGQESPFMELNYAVQKFLPETHNVIDGRLSEEGINFKLGRDLPQKIEDNIEEFCRKLMAKSNVKEFNDLFWAVHPGGPAILNKLESTLKLSSDKLECSKKALMHYGNVSSNTIFYVMEYMKEFLKEDGEEWGLGLAFGPGITFEGILLRNL
>AR_XP_027339239.1
MAYLEKIREAQRGGGPATILAIGTATPSNCIYQSDFTDYYFRVTKSDHMTQLKAKLKRICDKSMIKKRYVHLTEEILKENPNISTYSESSLDARQDILVEEVPKLGEKAASKAIKEWGRPKSEITHLIFCSTSGVDMPGADYQLIKLLGLKPSTKRIMLYHQGCFAGGTVLRLAKDLAENNAHARVLVVCSEITVVTFRGPSETHLDSLVGQALFGDGASSVIVGSNPDPSIERPSFHLVSASETILPHSEGAIEGHLREVGLTFHLKDNVPQLIGENIEKSLEETFHPLGINDWNSLFWITHPGGPAILKQIEASLGLKAEKLRATKQVLSEYGNMSSACVLFILDEMRRWSMEEGKDTTGEGLKWGVLYGFGPGLTMETIALHSATIDHGH
>AR_XP_027339533.1
MAYLEKIREAQRGGGPATILAIGTATPSNCIYQSDFTDYYFRVTKSDHMTQLKAKLKRICEKSMIKKRYVHLTEEILKENPNISTYSESSLDARQDILVEEVPKLGEKAASKAIKEWGRPKSEITHLIFCSTSGVDMPGADYQLIKLLGLKPSTKRIMLYHQGCFAGGTVLRLAKDLAENNAHARVLVVCSEITVVTFRGPSETHLDSLVGQALFGDGASSVIVGSNPDPSIERPLFHLVSASETILPHSEGAIEGHLREVGLTFHLKDNVPQLIGENIEKSLEETFHPLGINDWNSLFWITHPGGPAILKQIEASLGLKAEKLRATKQVLSEYGNMSSACVLFILDEMRRWSMEEGKDTTGEGLKWGVLYGFGPGLTMETIALHSATIDHGH
>AR_XP_027350008.1
MVSVEEIRKAQRAEGPATIMAIGTANPSNCVDQSTYPDFYFRITNSEHKTELKEKFKRMCDKSMIKKRYMYLTEEILKENPNLCAYMAPSLDARQDMVVVEVPRLGKEAATKAIKEWGQPKSKITHLIFCTTSGVDMPGADYQLTKLLGLRPYVKRFMMYQQGCFAGGTVLRMAKDLAENNKGARVLVVCSEITAVTFRGPTDTHLDSLVGQALFGDGAAALIVGSDPVPEIEKPLFELVWTAQTILPDSEGAIDGHLREVGLTFHLLRDVPGLISKNIEKALVEAFQPLGISDYNSIFWIAHPGGPAILDQVELKLGLKPEKMRATRHVLSEYGNMSSACVIFILDEMRKKSIEGKLKTTGEGLEWGVLFGFGPGLTVETVVLRSVAVQD
>AR_XP_027350027.1
MVTVEEIRNAQRSHGPATILAFGTATPSNCVSQEDYPDYYFRITKSEHMTDLKEKFKRMCEKSMIKKRYMHLTEEFLKENPNMCAYMAPSLDARQDIVVVEVPKLGKEAAAKAIKEWGQPKSKITHLVFCTTSGVDMPGADYQLTKLLGLRPSVKRLMMYQQGCFAGGTVLRLAKDLAENNKGARVLVVCSEITAVTFRGPSDTHLDSLVGQALFGDGAAAVIVGADPDLAVERPIFELVSAAQTLLPDSDGAIDGHLREVGLTFHLLKDVPGIISKNIEKSLVEAFTPIGISDWNSIFWVAHPGGPAILDQVEAKLRLKEEKLRCTRHVLSEYGNMSSACVLFILDEVRKRSKEEGKGTSGDGFEWGVLFGFGPGLTVETVVLHSVPLEG
>AR_XP_027354468.1
MVSVEEIRKAQRAEGPATIMAIGTANPSNCVDQSTYPDFYFRITNSEHKTELKEKFKRMCDKSMIKKRYMYLTEEILKENPNLCAYMAPSLDARQDMVVVEVPRLGKEAATKAIKEWGQPKSKITHLIFCTTSGVDMPGADYQLTKLLGLRPYVKRFMMYQQGCFAGGTVLRLAKDLAENNKGARVLVVCSEITAVTFRGPTDTHLDSLVGQALFGDGAAALIVGSDPVPEIEKPLFELVWTAQTVLPDSEGAIDGHLREVGLTFHLLRDVPGLISKNIEKALVEAFQPLGISDYNSIFWIAHPGGPAILDQVELKLGLKPEKMRATRHVLSEYGNMSSACVIFILDEMRKKSIEGKLKTTGEGLEWGVLFGFGPGLTVETVVLRSVTV
>AR_XP_027356185.1
MGDEGILKGVTKQVNPGKASILALGKAFPHQLVMQDYLVDGYFKDTNCDNPELKQKLTRLCKTTTVKTRYVVMSEEILKKYPELAVEGIPTIKQRLEICNKAVTQMAIEASQACIKNWGGSLSDITHLVYVSSSEARLPGGDLYLATGLGLSPDIQRIMLYFAGCSGGVAGLRVAKDVAENNPGSRVLLATSETTIIGFKPPSADRPYDLVGVALFGDGAGAMIIGSDPILETEKPLFELHTAVQEFLPHTEKKIDGRLTEEGISFKLARELPQIIEDNVEGFCDKLMSVVGFQNKGYNELFWAVHPGGPAILNRIEKRLDLLPEKLSASRRALMDYGNASSNTIVYVLEYMIEEGLKIKKGGSGDSEWGLILAFGPGITFEGILARNLCA
>AR_XP_027360815.1
MASVAEIRKAQRAEGPATILAIGTANPPNCVDQSTYPDYYFRITNSEHMTELKEKFKRMCDKSMIKKRYMYLTEEILKENPNICAYMAPSLDARQDMVVVEVPRLGKEAAVKAIKEWGQPKSKITHLIFCTTSGVDMPGADYQLTKLLGLRPYVKRFMMYQQGCFAGGTVLRMAKDLAENNKGARVLVVCSEVTAVTFRGPTDTHLDSLVGQALFGDGAAAVIVGSDPIPQIEKPLFELVWTAQTIAPDSEGAIDGHLREVGLTFHLLKDVPGIVSKNIDKALVEAFQPLGISDYNSIFWIAHPGGPAILDQVEQKLGLKPEKMKATREVLSDYGNMSSACVLFILDEMRRKSAQDGLKTTGEGLEWGVLFGFGPGLTIETVVLHSVAI
>AV_XP_025605778.1
MTQGKLNGSSKEHAACTRRVPTPGVATILAIGKAFPSQIIPQECLVEGYIRDTKCEDSYIKEKLERLCKNTTVKTRYTVMSKEILDKYPELATEGSATIKQKLEIANPAVVEMATNASLACIKEWGRPAQDITHIVYVSSSEIRLPGGDLYLANELGLRSDVSRVMLYFLGCYGGVTGLRVAKDIAENNLGSRVLLTTSETTILGFRPPNKSRPYDLVGAALFGDGAAAVIIGANPVLGQESPFMELNYAVQKFVPETHTVIDGRLSEEGINFKLGRDLPQKIEDNIEEFCKKLMAKSNIKDFNELFWAVHPGGPAILNKLESTLKLSSEKLDCSRKALMDYGNVSSNTIFYVMEYMREYLKEGREEWGLGLAFGPGITFEGILLRSL
>AV_XP_025612869.1
MGSLGATQEGNGAKGVATILAIGTANPPNIIRQDDYPDFYFRATKSNHMLHLKEKFQRLCKNSMIEKRHFLYNEDLLMENPNIVTYGASSLNTRQNILIKEVPKLGKEAALKAINEWGQPLSEITHLIFYTTSCFGNMPGPDYHLAKLLGLKPTVNRHMIFNNGCHGGGAVLRVAKDIVENNAGSRVLVVWVETMVASFHGPNPNHMDVLVGQALFGDGAGALIIGTNPKPCIECPLFELVLASQTTIPNTESSINGNIQEMGLVYYLGKEIPIAISENIDKCLINAFRESSVDWNSLFYAIHPGGPSILNRIEEKLGLKKEKLRASRKVLSQYGNMWSPGVIFVLDELRNWSKIEGKSTCGEGKEWGVLVGFGPGLSLELLVLRSFSTYLQNFREQKQ…
>AV_XP_025612870.1
MGSVARSSSVAAILAIGTANPPNIILQSEYPDFYFRITKSDHMLDLKQKFDRICKKSMIEKRHFFYTENFLMENPNITTYGAPSLDTRQDILMEEVSKLGKEATLNAIREWGQPLSRITHLIFYTTSCLCNTPGPDYHLAKLLGLTPTVNRLMIFNTGCHGGGTILRVAKDTAENNPGSRVLVVWAEITLASFHGPNSNDMDVLVGQGLFGDGAAAIIIGADPNNCTEVPLFELTFASQTTIPNTESVLRARPEEKGLVYYIGKEVPLLVSENIGKCIIEAFDSIGMMSNDVMDWNNLFYVIHPGGPAILDRIEKKLGLKEEKLRASRHVLRQYGNMMSLSVIFILDEMRKRSKIEGKSTTGEGLEWGVLAGFGPGVSLEVIVLRGICV
>AV_XP_025626847.1
MVSVSEIRKVQRAEGPATVLAIGTANPPNCIDQSTYADYYFRVTNSEHMTDLKKKFQRICERTQIKNRHMYLTEEILKENPNMCAYKAPSLDAREDMMIREVPRVGKEAATKAIKEWGQPMSKITHLIFCTTSGVALPGVDYELIVLLGLDPSVKRYMMYHQGCFAGGTVLRLAKDLAENNKDARVLIVCSENTAVTFRGPSETDMDSLVGQALFADGAAAIIIGSDPVPEVEKPIFEIVSTDQKLVPNSHGAIGGLLREVGLTFYLNKSVPDIISQNINDALSKAFDPLGISDYNSIFWIAHPGGRAILDQVEQKVNLKPEKMNATRDVLSNYGNMSSACVFFIMDLMRKKSLEEGLKTTGEGLDWGVLFGFGPGLTIETVVLRSVAI
>AV_XP_025642689.1
MSEEILRKYPELALEGLPTVKQRLEICNKAVTQMAIEASQVCIKNWGRSLSDITHLVYVSSSEARLPGGDLYLARGLGLSPATQRVLLYFVGCSGGVAGLRVAKDIAENNPGSRVLLATSETTIIGFKPPSADRPYDLVGVALFGDGAGAMIIGSDPIEGTEKPLFELNTAIQEFLPDTEKKIDGRLTEEGISFKLARELPQIIEDNVEDFCDKLMSVAGFQNKEYNKLFWAVHPGGPAILNRIEKRLDLLPEKLNASRKALMDYGNASSNTIVYVLEYMLEEAIKIRKDGGDDPEWGMLLAFGPGITFEGILARNLCN
>AV_XP_025642791.1
MVSVSEIRKAQRAEGPATIMAIGTATPANCVDQSTYPDYYFRVTNSDHMTELKEKFQRMCDKSMIKKRYMYLTEEILKENPNMCAYMAPSIDARQDMVVVEVPKLGKEAATKAIKEWGQPKSKITHLIFCTTSGVDMPGADYQLTKLLGLRPYVKRYMMYQQGCFAGGTVLRLAKDLAENNKGARVLVVCSEITAVTFRGPSDTHLDSLVGQALFGDGAAALIVGSDPLPEIEKPIFELIWTAQTIAPDSEGAIDGHLREVGLTFHLLKDVPGIVSKNIDKALAEAFNPLEIHDYNSIFWIAHPGGPAILDQVEAKVQLKPEKMRATRHVLSEYGNMSSACVLFILDEMRKNSAQEGFKTTGEGLEWGVLFGFGPGLTIETVVLRSVPI
>AV_XP_025645472.1
MVSVSEIRNAQRAEGPATVLAIGTANPSNCVDQSTYADYYFRVTNSEHMTDLKKKFQRICERTQIKNRHMYLTEEILKENPNICVYKAPSLDAREDMMIREVPRVGKEAATKAIKEWGRPMSEITHLIFCTTSGVALPGVDYELIVLLGLDPSVKRYMMYHQGCFAGGTVLRLAKDLAENNKDARVLIVCSENTSITFRGPSETDMDSLVGQALFADGAAAIIIGSDPVPEVEKPLFEIVSTDQKLVPGSHGAIGGLLREVGLTFYLNKSVPDIISQNINDALSKAFDPLGISDYNSIFWIAHPGGRAILDQVEQKVNLKPEKMKATRDVLSNYGNMSSACVFFIMDLMRKKSLEEGLKTTGEGLDWGVLFGFGPGLTIETVVLRSVAI
>AV_XP_025645473.1
MVSVSEIRNGQRTEGPATVLAIGTANPSNCVDQSTYADYYFRITNSEHMTDLKKKFQRICERTQIKNRHMYLTEEILKENPNMCAYKAPSLDAREDMMIREVPRVGKEAATKAIKEWGQPMSKITHLIFCTTSGVVLPGVDYELIILLGLDPSVKRYMMYHQGCFAGGTVLRLAKDLAENNKDARVLIVCSENTSITFRGPSETDMDSLVGQALFADGAAAIIIGSDPVPEVEKPIFEIVSTDQKLVPGSHKAIGGLLREVGLTFYLNKSVPDIISQNINDALSKAFDPLGISDYNSIFWIAHPGGRAILDQVEQKVNLKPEKMKAARDVLSNYGNMSSACVFFIMDLMRKKSLEEGLKTTGEGLDWGVLFGFGPGLTIETVVLHSVAI
>AV_XP_025646354.1
MVAVNDIRKVQQRAEGPATVLAIGTANPPNCVDQSTYADYYFRVTNSEHMTDLKKKFQHICERTMIKTRHMYLTEEILKENPNMCAYKAPSLDAREDMMIREVPRVGKEAATKAIKEWGQPMSKITHLIFCTTSGVALPGVDYELIVLLGLDPCVKRYMMYHQGCFAGGTVLRLAKDLAENNKDARVLIVCSENTAVTFRGPSETDMDSLVGQALFADGAAAIIIGSDPVPEVEKPIFELVSTDQKLVPGSHGAIGGLLREVGLTFYLNKSVPDIISQNINEALSKAFDPLGISDYNSIFWIAHPGGRAILDQVEQKVNLKPEKMKATRDVLSNYGNMSSACVFFIMDLMRKQSLERGLKTTGEGLDWGVLFGFGPGLTIETVVLRSVAI
>AV_XP_025646355.1
MVSVSEIRNVQRAEGPATVLAIGTANPSNCVDQSTYADYYFRVTNSEHMTDLKKKFQRICERTQIKNRHMYLTEEILKENPNMCAYKAPSLDAREDMMIREVPRVGKEAATKAIKEWGQPMSKITHLIFCTTSGVALPGVDYELIVLLGLDPCVKRYMMYHQGCFAGGTVLRLAKDLAENNKDARVLIVCSENTAVTFRGPSETDMDSLVGQALFADGAAAIIIGSDPVPEVEKPIFEIVSTDQKLVPGSHGAIGGLLREVGLTFYLNKSVPDIISQNINDALSKAFDPLGISDYNSIFWIAHPGGRAILDQVEQKVNLKPEKMKATRDVLSNYGNMSSACVFFIMDLMRKKSLEEGLKTTGEGLDWGVLFGFGPGLTIETVVLRSVAI
>AV_XP_025646356.1
MVSVSEIRNIQRAEGPATVLAIGTANSLNCVDQSTYADYYFRVTNSEHMTDLKKKFQRICERTQIKNRHMYLTEEILKENPNMCAYKAPSLDAREDMMIREVPRVGKEAATKAIKEWGQPMSKITHLIFCTTSGVALPGVDYELIVLLGLDPCVKRYMMYHQGCFAGGTVLRLAKDLAENNKDARVLIVCSENTAVTFRGPSETDMDSLVGQALFADGAAAIIIGSDPVPEVEKPIFEIVSTDQKLVPGSHGAIGGLLREVGLTFYLNKSVPDIISQNINDALSKAFDPLGISDYNSIFWIAHPGGRAILDQVEQKVNLKPEKMKATRDVLSNYGNMSSACVFFIMDLMRKKSLEEGLKTTGEGLDWGVLFGFGPGLTIETVVLRSVTI
>AV_XP_025646357.1
MVSVSEIRNVQRAEGPATVLAIGTANPSNCVDQSTYADYYFRVTNSEHMTDLKKKFQRICERTQIKNRHMYLTEEILKENPNMCAYKAPSLDAREDMMIREVPRVGKEAATKAIKEWGQPMSKITHLIFCTTSGVALPGVDYELIVLLGLDPCVKRYMMYHQGCFAGGTVLRLAKDLAENNKDARVLIVCSENTAVTFRGPSETDMDSLVGQALFADGAAAIIIGSDPVPEVEKPIFEIVSTDQKLVPGSHGAIGGLLREVGLTFYLNKSVPDIISQNINDALSKAFDPLGISDYNSIFWIAHPGGRAILDQVEQKVNLKPEKMKTTRDVLSNYGNMSSACVFFIMDLMRKKSLEEGLKTTGEGLDWGVLFGFGPGLTIETVVLRSVTI
>AV_XP_025646360.1
MVAVSEIRMAQRAEGPATVLAIGTANPPNCVDQSTYADYYFRVTNSEHMTDLKKKFQRICERTQIKNRHMYLTEEILKENPNMCAYKAPSLDAREDMMIREVPRVGKEAATKAIKEWGQPMSKITHLIFCTTSGVALPGVDYELIVLLGLDPCVKRYMMYHQGCFAGGTVLRLAKDLAENNKDARVLIVCSENTAVTFRGPSETDMDSLVGQALFADGAAAIIIGSDPVPEVEKPIFELVSTDQKLVPGSHGAIGGLLREVGLTFYLNKSVPDIISQNINDALNKAFDPLGISDYNSIFWIAHPGGRAILDQVEQKVNLKPEKMKATRDVLSNYGNMSSACVFFIMDLMRKRSLEEGLKTTGEGLDWGVLFGFGPGLTIETVVLRSVAI
>AV_XP_025646361.1
MVAVSEIRKAQRAEGPATVLAIGTANPSNCVDQSTYANYYFRVTNSEHMTDLKKKFQRICERTQIKNRHMYLTEEILKENPNMCAYKAPSLDAREDMMIREVPRVGKEAATKAIKEWGQPMSKITHLIFCTTSGVALPGVDYELIVLLGLDPSVKRYMMYHQGCFAGGTVLRLAKDLAENNKDARVLIVCSENTSVTFRGPSETDMDSLVGQALFADGAAAIIIGSDPVPEVENPLFEIVSTDQQLVPGSHGAIGGLLREVGLTFYLNKSVPDIISQNINDALSKAFDPLGISDYNSIFWIAHPGGRAILDQVEEKVNLKPEKMKATRDVLSNYGNMSSACVFFIMDLMRKKSLEAGLKTTGEGLDWGVLFGFGPGLTIETVVLRSMSI
>AV_XP_025646362.1
MVSVNGIRKVQRAEGPATVLAIGTANPPNCIDQSTYADYYFRVTNSEHMTDLKKKFQRICERTQIKNRHMYLTEEILKENPNICAYKAPSLDAREDMMIREVPRVGKEAATKAIKEWGQPMSKITHLIFCTTSGVALPGVDYELIVLLGLDPCVKRYMMYHQGCFAGGTVLRLAKDLAENNKDARVLIVCSENTAVTFRGPSETDMDSLVGQALFADGAAAIIIGSDPIPEVENPIFEIVSTDQKLVSGSHGAIGGLLREVGLTFYLNKSVPDIISQNINDALSKAFDPLGISDYNSIFWIAHPGGRAILDQVEQKVNLKPEKMKATRDVLSNYGNMSSACVLFIMDLMRKRSLEDKLKTTGEGFDWGVLFGFGPGLTIETVVLRSVTI
>AV_XP_025646363.1
MVAVSEIRKAQRAEGPATVLAIGTANPPNCVDQSTYADYYFRVTNSEHMTDLKKKFQRICERTQIKNRHMYLTEEILKENPNMCAYKAPSLDAREDMMIREVPRVGKEAATKAIKEWGQPMSKITHLIFCTTSGVALPGVDYELIVLLGLDPCVKRYMMYHQGCFAGGTVLRLAKDLAENNKDARVLIVCSENTAVTFRGPSETDMDSLVGQALFADGAAAIIIGSDPVPEVEKPIFELVSTDQKLVPGSHGAIGGLLREVGLTFYLNKSVPDIISQNINDALSKAFDPLGISDYNSIFWIAHPGGRAILDQVEQKVNLKPEKMKATRDVLSNYGNMSSACVFFIMDLMRKKSLEEGLKTTGEGLDWGVLFGFGPGLTIETVVLRSVAI
>AV_XP_025646364.1
MVSVSGIRKVQRAEGPATVLAIGTANPPNCIDQSTYADYYFRVTNSEHMTDLKKKFQRICERTQIKNRHMYLTEEILKENPNICAYKAPSLDAREDMMIREVPRVGKEAATKAIKEWGQPMSKITHLIFCTTSGVALPGVDYELIVLLGLDPCVKRYMMYHQGCFAGGTVLRLAKDLAENNKDARVLIVCSENTAVTFRGPSETDMDSLVGQALFADGAAAIIIGSDPIPQVEKPIFELVSTDQKLVPNSHGAIGGLLREVGLTFYLNKSVPDIISQNINDALSKAFDPLGISDYNSIFWIAHPGGRAILDQVEQKVNLKPEKMKATRDVLSNYGNMSSACVFFIMDLMRKKSLEGGLKTTGEGLDWGVLFGFGPGLTIETVVLRSVAI
>AV_XP_025646366.1
MVAVSEIRKVQRAEGPATVLAIGTANPSNCVDQSTYADYYFRVTNSEHMTDLKKKFQRICERTQIKNRHMYLTEEILKENPNMCAYKAPSLDAREDMMIREVPRVGKEAATKAIKEWGQPMSKITHLIFCTTSGVALPGVDYELIVLLGLDPCVKRYMMYHQGCFAGGTVLRLAKDLAENNKDARVLIVCSENTAVTFRGPSETDMDSLVGQALFADGAAAIIIGSDPVPQVEKPIFELVSTDQKLIPDSHGAIGGLLREVGLTFYLNKSVPDIISQNINDALSKAFDPLGISDYNSIFWIAHPGGRAILDQVEQKVNLKPEKMKATRDVLSNYGNMSSACVFFIMDLMRKKSLEEGLKTTGEGLDWGVLFGFGPGLTIETVVLRSVGI
>AV_XP_025646376.1
MVAVSEIRKVQRAEGPATVLAIGTANPSNCVDQSTYADYYFRVTNSEHMTDLKKKFQRICERTQIKNRHMYLTEEILKENPNMCAYKAPSLDAREDMMIREVPRVGKEAATKAIKEWGQPMSKITHLIFCTTSGVALPGVDYELIVLLGLDPSVKRYMMYHQGCFAGGTVLRLAKDLAENNKDARVLIVCSENTSVTFRGPSETDMDSLVGQALFADGAAAIIIGSDPVPEVENPLFEIVSTDQQLVPNSHGAIGGLLREVGLTFYLNKSVPDIISQNINDALSKAFDPLGISDYNSIFWIAHPGGRAILDQVEEKVNLKPEKMKTTRDVLSNYGNMSSACVFFIMDLMRKKSLEGGLKTTGEGLDWGVLFGFGPGLTIETVVLRSVAI
>AV_XP_025646378.1
MVSASDIRKVQRAEGPATVLAIGTANPPNCVDQSTYADYYFRVTNSEHMTDLKKKFQRICERTQIKNRHMYLTEEILKENPNMCAYKAPSLDAREDMMIREVPRVGKEAATKAIKEWGQPMSKITHLIFCTTSGVALPGVDYELIVLLGLDPSVKRYMMYHQGCFAGGTVLRLAKDLAENNKDARVLIVCSENTSVTFRGPSETDMDSLVGQALFADGAAAIIIGSDPVPEVENPLFEIVSTDQQLVPNSHGAIGGLLREVGLTFYLNKSVPDIISQNINDALSKAFDPLGISDYNSIFWIAHPGGRAILDQVEEKVNLKPEKMKATRDVLSNYGNMSSACVFFIMDLMRKKSLEAGLKTTGEGLDWGVLFGFGPGLTIETVVLRSMTI
>AV_XP_025646379.1
MVSASDIRKVQRAEGPATVLAIGTANPPNCVDQSTYADYYFRVTNSEHMTDLKKKFQRICERTQIKNRHMYLTEEILKENPNMCAYKAPSLDAREDMMIREVPRVGKEAATKAIKEWGQPMSKITHLIFCTTSGVALPGVDYELIVLLGLDPSVKRYMMYHQGCFAGGTVLRLAKDLAENNKDARVLIVCSENTSVTFRGPSETDMDSLVGQALFADGAAAIIIGSDPVPEVENPLFEIVSTDQQLVPNSHGAIGGLLREVGLTFYLNKSVPDIISQNINDALSKAFDPLGISDYNSIFWIAHPGGRAILDQVEEKVNLKPEKMKATRDVLSNYGNMSSACVFFIMDLMRKKSLEAGLKTTGEGLDWGVLFGFGPGLTIETVVLRSMTI
>AV_XP_025646380.1
MVSASDIRKVQRAEGPATVLAIGTANPPNCVDQSTYADYYFRVTNSEHMTDLKKKFQRICERTQIKNRHMYLTEEILKENPNMCAYKAPSLDAREDMMIREVPRVGKEAATKAIKEWGQPMSKITHLIFCTTSGVALPGVDYELIVLLGLDPSVKRYMMYHQGCFAGGTVLRLAKDLAENNKDARVLIVCSENTSVTFRGPSETDMDSLVGQALFADGAAAIIIGSDPVPEVENPLFEIVSTDQQLVPNSHGAIGGLLREVGLTFYLNKSVPDIISQNINDALSKAFDPLGISDYNSIFWIAHPGGRAILDQVEEKVNLKPEKMKATRDVLSNYGNMSSACVFFIMDLMRKKSLEAGLKTTGEGLDWGVLFGFGPGLTIETVVLRSMTI
>AV_XP_025646381.1
MVSASDIRKVQRAEGPATVLAIGTANPPNCVDQSTYADYYFRVTNSEHMTDLKKKFQRICERTQIKNRHIYLTEEILKENPNMCAYKAPSLDAREDMMIREVPRVGKEAATKAIKEWGQPMSKITHLIFCTTSGVALPGVDYELIVLLGLDPSVKRYMMYHQGCFAGGTVLRLAKDLAENNKDARVLIVCSENTSVTFRGPSETDMDSLVGQALFADGAAAIIIGSDPVPEVENPLFEIVSTDQQLVPNSHGAIGGLLREVGLTFYLNKSVPDIISQNINDALSKAFDPLGISDYNSIFWIAHPGGRAILDQVEEKVNLKPEKMKATRDVLSNYGNMSSACVFFIMDLMRKKSLESGLKTTGEGLDWGVLFGFGPGLTIETVVLRSVAI
>AV_XP_025646382.1
MVSASDIRKVQRAEGPATVLAIGTANPPNCVDQSTYADYYFRVTNSEHMTDLKKKFQRICERTQIKNRHMYLTEEILKENPNMCAYKAPSLDAREDMMIREVPRVGKEAATKAIKEWGQPMSKITHLIFCTTSGVALPGVDYELIVLLGLDPSVKRYMMYHQGCFAGGTVLRLAKDLAENNKDARVLIVCSENTSVTFRGPSETDMDSLVGQALFADGAAAIIIGSDPVPEVENPLFEIVSTDQQLVPNSHGAIGGLLREVGLTFYLNKSVPDIISQNINDALTKAFDPLGISDYNSIFWIAHPGGRAILDQVEEKVNLKPEKMKATRDVLSNYGNMSSACVFFIMDLMRKKSLEAGLKTTGEGLDWGVLFGFGPGLTIETVVLRSVAI
>AV_XP_025646383.1
MVSASDIRKVQRAEGPATVLAIGTANPPNCVDQSTYADYYFRVTNSEHMTDLKKKFQRICERTQIKNRHMYLTEEILKENPNMCAYKAPSLDAREDMMIREVPRVGKEAATKAIKEWGQPMSKITHLIFCTTSGVALPGVDYELIVLLGLDPSVKRYMMYHQGCFAGGTVLRLAKDLAENNKDARVLIVCSENTSVTFRGPSETDMDSLVGQALFADGAAAIIIGSDPVPEVENPLFEIVSTDQQLVPNSHGAIGGLLREVGLTFYLNKSVPDIISQNINNALSKAFDPLGISDYNSIFWIAHPGGRAILDQVEEKVNLKPEKMKATRDVLSNYGNMSSACVFFIMDLMRKKSLEAGLKTTGEGLDWGVLFGFGPGLTIETVVLRSVAI
>AV_XP_025646384.1
MVSVSEIRKVQRAEGPATVLAIGTANPSNCVDQSTYADYYFRVTNSEHMTDLKKKFQRICERTQIKNRHMYLTEEILKKNPNMCAYKAPSLDAREDMMIREVPRVGKEAATKAIKEWGQPMSKITHLIFCTTSGVALPGVDYELIVLLGLDPCVKRYMMYHQGCFAGGTVLRLAKDLAENNKDARVLIVCSENTAVTFRGPSETDMDSLVGQALFADGAAAIIIGSDPVPEVEKPIFEIVSTDQKLVPGSHGAIGGLLREVGLTFYLNKSVPDIISQNINDALSKAFDPLGISDYNSIFWIAHPGGRAILDQVEQKVNLKPEKMKATRDVLSNYGNMSSACVFFIMDLMRKKSLKEGLKTTGEGLDWGVLFGFGPGLTIETVVLRSVAI
>AV_XP_025646385.1
MVSVSEIRNIQRAEGPATVLAIGTANPSNCVDQSTYADYYFRVTNSEHMTDLKKKFQRICERTQIKNRHMYLTEEILKENPNMCAYKAPSLDAREDMMIREVPRVGKEAATKAIKEWGQPMSKITHLIFCTTSGVALPGVDYELIVLLGLDPCVKRYMMYHQGCFAGGTVLRLAKDLAENNKDARVLIVCSENTAVTFRGPSETDMDSLVGQALFADGAAAIIIGSDPVPEVEKPIFEIVSTDQKLVPGSHGAIGGLLREVGLTFYLNKSVPDIISQNINDALSKAFDPLGISDYNSIFWIAHPGGRAILDQVEQKVNLKPEKMKATRDVLSNYGNMSSACVFFIMDLMRKKSLEEGLKTTGEGLDWGVLFGFGPGLTIETVVLRSVTI
>AV_XP_025646387.1
MVNVSEIRKAQRAEGPATIMAIGTATPPNCVDQSTYPDYYFRITNSEHMSDLKKKFQRMCDKSMIKKRYMYLTEEMLKENPNMCAYMAPSLDARQDMVVVEVPRLGKEAATKAIKEWGQPKSKITHLIFCTTSGVDMPGADYRLTKLLGLRPYVKRYMMYQQGCFAGGTVLRLAKDLAENNKGARVLVVCSEITAVTFRGPSETHLDSLVGQALFGDGAAALIVGSDPLPEIEKPIFELVWTAQTLAPDSEGAIDGHLREVGLTFHLLKDVPSIVSKNINKALTEAFDPLGISDYNSIFWIAHPGGPAILDQVEEKLNLKPEKMKATRDVLSNYGNMSSACVLFILDEMRKKSVEEGLKTTGEGFEWGVLFGFGPGLTIETVVLHSVAT
>AV_XP_025646390.1
MVAVNDIRKVQQRAEGPATVLAIGTANPPNCVDQSTYADYYFRVTNSEHMTDLKKKFQRICERTMIKNRHMYLTEEILKENPNMCAYKAPSLDAREDMMIREVPRVGKEAATKAIKEWGQPMSKITHLIFCTTSGVALPGVDYELIVLLGLDPCVKRYMMYHQGCFAGGTVLRLAKDLAENNKDARVLIVCSENTAVTFRGPSETDMDSLVGQALFADGAAAIIIGSDPVPKVEKPIFELVSTDQKLVPGSHGAIGGLLREVGLTFYLNKSVPDIISQNINEALSKAFDPLGISDYNSIFWIAHPGGRAILDQVEQKVNLKPEKMKATRDVLSNYGNMSSACVFFIMDLMRKKSLERGLKTTGEGLDWGVLFGFGPGLTIETVVLRSVAI
>AV_XP_025646391.1
MVAVNDIRKVQQRAEGPATVLAIGTANPANCIDQSTYADYYFRVTNSEHMTDLKKKFQRICERTMIKNRHMYLTEEILKENPNMCAYKAPSLDAREDMMIREVPRVGKEAATKAIKEWGQPMSKITHLIFCTTSGVALPGVDYELIVLLGLDPCVKRYMMYHQGCFAGGTVLRLAKDLAENNKDARVLIVCSENTAVTFRGPSETDMDSLVGQALFADGAAAIIIGSDPVPEVEKPIFELVSTDQKLVPGSHGAIGGLLREVGLTFYLNKSVPDIISQNINEALSKAFDPLGISDYNSIFWIAHPGGRAILDQVEQKVNLKPEKMKATRDVLSNYGNMSSACVFFIMDLMRKKSLENGLKTTGEGLDWGVLFGFGPGLTIETVVLRSVAI
>AV_XP_025646392.1
MVGVNDIRKVQQRAEGPATVLAIGTANPANCIDQSTYADYYFRVTNSEHMTDLKKKFQRICERTQIKNRHMYLTEEILKENPNMCAYKAPSLDAREDMMIREVPRVGKEAATKAIKEWGQPMSKITHLIFCTTSGVALPGVDYELIVLLGLDPSVKRYMMYHQGCFAGGTVLRLAKDLAENNKDARVLIVCSENTAVTFRGPSETDMDSLVGQALFADGAAAIIIGSDPVPEVEKPIFELVSTDQKLVPGSHGAIGGLLREVGLTFYLNKSVPDIISQNINEALSKAFDPLGISDYNSIFWIAHPGGRAILDQVEQKVNLKPEKMKATRDVLSNYGNMSSACVFFIMDLMRKKSLENGLKTTGEGLDWGVLFGFGPGLTIETVVLRSVAI
>AV_XP_025646393.1
MVSVSEIRNVQRAEGPATVLAIGTANPSNCVDQSTYADYYFRVTNSEHMTDLKKKFQRICERTQIKNRHMYLTEEILKENPNMCAYKAPSLDAREDMMIREVPRVGKEAATKAIKEWGQPMSKITHLIFCTTSGVALPGVDYELIVLLGLDPCVKRYMMYHQGCFAGGTVLRLAKDLAENNKDARVLIVCSENTAVTFRGPSETDMDSLVGQALFADGAAAIIIGSDPVPEVEKPIFEIVSTDQKLVPGSHGAIGGLLREVGLTFYLNKSVPDIISQNINDALSKAFDPLGISDYNSIFWIAHPGGRAILDQVEQKVNLKPEKMKATRDVLSNYGNMSSACVFFIMDLMRKKSLEEGLKTTGEGLDWGVLFGFGPGLTIETVVLRSVTI
>AV_XP_025646394.1
MVSASEIRNVQRAEGPATVLAIGTANPSNCVDQSTYADYYFRVTNSEHMTDLKKKFQRICERTQIKNRYMYLTEEILKENPNICAYKAPSLDAREDMMIREVPRVGKEAATKAIKEWGQPMSKITHLIFCTTSGVALPGVDYELIVLLGLDPCVKRYMMYHQGCFAGGTVLRLAKDLAENNKDARVLIVCSENTAVTFRGPSETDIDSLVGQALFADGAAAIIIGSDPVPEVEKPIFEIVSTDQKLVPGSHGAIGGLLREVGLTFYLNKSVPDIISQNINDALSKAFDPLGISDYNSIFWIAHPGGRAILDQVEQKVNLKPEKMKATRDVLSNYGNMSSACVFFIMDLMRKKSLEEGLKTTGEGLDWGVLFGFGPGLTIETVVLRSVTI
>AV_XP_025653969.1
MVNVSEIRKAQRAEGPATIMAIGTATPQNCVDQSTYPDYYFRITNSQHMTELKEKFQRMCDKSMIKKRYMYLTEEILKENPNMCKYMAPSLDARQDMVVVEVPRLGKEAATKAIKEWGQPKSKITHLIFCTTSGVDMPGADYQLTKLIGLRPSVKRYMMYQQGCFAGGTVLRLAKDLAENNKGARVLVVCSEITAVTFRGPSETHLDSLVGQALFGDGAAALIVGSDPLPQIEKPIFELVWTAQTLAPDSEGAIDGHLREVGLTFHLLKDVPGIVSKNINKALSEAFDPLGISDYNSIFWIAHPGGPAILDQVEDKLKLKPHKLRATRDVLSDYGNMSSACVLFILDHMRNKSLQQRLQTTGEGLEWGVLFGFGPGLTIETVVLHSVAI
>AV_XP_025653970.1
MVNVSEIRKAQRAEGPATIMAIGTATPQNCVDQSTYPDYYFRITNSQHMTELKEKFQRMCDKSMIKKRYMYLTEEILKENPNMCKYMAPSLDARQDMVVVEVPRLGKEAATKAIKEWGQPKSKITHLIFCTTSGVDMPGADYQLTKLIGLRPSVKRYMMYQQGCFAGGTVLRLAKDLAENNKGARVLVVCSEITAVTFRGPSETHLDSLVGQALFGDGAAALIVGSDPLPQIEKPIFELVWTAQTLAPDSEGAIDGHLREVGLTFHLLKDVPGIVSKNINKALSEAFDPLGISDYNSIFWIAHPGGPAILDQVEDKLKLKPHKLRATRDVLSDYGNMSSACVLFILDHMRNKSLQQRLQTTGEGLEWGVLFGFGPGLTIETVVLHSVAI
>AV_XP_025658599.1
MVSVEEIRNAARANGPATVLAIGTATPSNCVYQDTYPDYYFRITNSEHMTDLKEKFKRMCEKSMIRKRYMHLTEDFLKKNPSMCEYMAPSLDARQDIVVVEVPKLGKEAATKAIKDWGQPKSKITHLVFCTTSGVDMPGADYQLTKLLGLRSSVKRLMMYQQGCFAGGTVLRLAKDLAENNKNARVLVVCSEITAVTFRGPSDTHLDSMVGQALFGDGAAAVIVGADPDTKVERPLFEMVSAGQTILPDSEGAIDGHLREVGLTFHLLKDVPGIISKNIEKSLVEAFTPIGISDWNSIFWIAHPGGPAILDQVEAKLQLKEEKLKATRHVLGEYGNMSSACVLFILDEMRKRSIEEGKATTGEGFDWGVLFGFGPGLTVETVVLHSLPLENLS
>AV_XP_025659771.1
MVAVSDIRKVQQRAEGPATVLAIGTANPANCIDQSTYADYYFRVTNSEHMTDLKKKFQRICERTMIKNRHMYLTEEILKENPNMCAYKAPSLDAREDMMIREVPRVGKEAATKAIKEWGQPMSKITHLIFCTTSGVALPGIDYELIVLLGLDPCVKRYMMYHQGCFAGGTVLRLAKDLAENNKDARVLIVCSENTAVTFRGPSETDMDSLVGQALFADGAAAIIIGSDPVPEVEKPIFELVSTDQKLVPGSHGAIGGLLREVGLTFYLNKSVPDIISQNINEALSKAFDPLGISDYNSIFWIAHPGGRAILDQVEQKVNLKPEKMKATRDVLSNYGNMSSACVFFIMDLMRKKSLENGLKTTGEGLDWGVLFGFGPGLTIETVVLRSVAI
>AV_XP_025659772.1
MVSVSEIRNVQRAEGPATVLAIGTANPSNCVDQSTYADYYFKVTNSEHMTDLKKKFQRICERTQIKNRHMYLTEEILKENPNMCAYKAPSLDAREDMMIREVPRVGKEAATKAIKEWGQPMSKITHLIFCTTSGVALPGVDYELIVLLGLDPCVKRYMMYHQGCFAGGTVLRLAKDLAENNKDARVLIVCSENTAVTFRGPSETDMDSLVGQALFADGAAAIIIGSDPVPEVEKPIFEIVSTDQKLVPGSHGAIGGLLREVGLTFYLNKSVPDIISQNINDALSKAFDPLGISDYNSIFWIAHPGGRAILDQVEQKVNLKPEKMKATRDVLSNYGNMSSACVFFIMDLMRKKSLEEGLKTTGEGLDWGVLFGFGPGLTIETVVLRSVTI
>AV_XP_025665205.1
MGSVTTGVATILAIGTANPPNIILQSEHPDFYFRATKSDHMLDLKQKFNRICKNSMIEKRHFVYTENFLKENPNITTYGTPSLDARQDMLMEEIPKLGKEATLNAIREWGQPLSRITHLTFYTTSCLCNAPGPDYHLAKLVGLTPTVNRLMIFNTGCHGGGTILRVAKDIAENNAGSRVLVVWAEVALAYFHGPNSNDMDVLVGQGLFGDGAAAIIIGADPNNNNNNPNCIEVPLFELIFASQTTIPNTESVLRLRPQKMGLVYHLGKEIPSVVSENIGKCIIEAFDSSGMMRNDRMDWNNLFHVIHPGGPAVLDRIEKKLGLKEEKLRASRKVLRQYGNMMSLSVIFVLDEMRKRSKIEGKSTTGEGLEWGVLAGFGPGISLEIIVLRSISI
>AV_XP_025665206.1
MGSVARSSVAAILAIGTANPPNIILQSEYPDFYFRITKSDHMLDLKQKFDRICKKSMIEKRHFLYTENFLMENPNITTYGAPSLDTRQDMLMEEIPKLGKEATLNAIREWGQPLSRITHLIFYTTSCLCNTPGPDYHLAKLVGLSPTVNRFMIFNTGCHGGGTILRVAKDIAENNAGSRVLVVWSEITLASFHGPNSNDMDVLVGQGLFGDGAAAIIIGADPNNNNNPNCTEVPLFELTFASQTTIPNTESVLRARPEEMGLVYYIGKEVPSLVSENIGKCIIEAFDSIGMMSNDVMDWNNLFYVIHPGGPAILDRIENKLGLKEEKLRASRKVLSQYGNMLSLSVIFILDEMRKRSKIEGKSTSGEGLEWGVLAGFGPGVSLEVVVLRSISVQSPS
>AV_XP_025668931.1
MGSLGATQEGNGAKGVATILAIGTANPPNIIRQDDYPDFYFRATKSNHLLHLKQKFQRLCKNSMIEKRHFLYNEDLLMENPNIGTYGASSLNTRQNILIKEVPKLGKEAAMKAINEWGQPLSEITHLIFYTTSCFGNMPGPDYHLAKLLGLKPTVNRHMIFNNGCHAGGAVLRVAKDIVENNAESRVLVVWVETMVVSFHGPNPNHMDVLVGQALFGDGAAALIIGTDPKPCIEYPLFELVLASQTTIPNTESSIDGRLQEMGLVYYLGKEIPIAISENIDKCLINAFSLVGVNRESSVDWNSLFYAIHPGGPSILNRIEEKLGLKKEKLRASRKVLSQYGNMWSLSVIFVLDELRNWSKIEGKSTCGEGKEWGVLVGFGPGLSLELVVLRSICFDG
>AV_XP_025686811.1
MGDEGIMRGVTKQANPGKATILALGKAFPHQLVMQEYLVDGYFRDTNCDNLELKQKLSRLCKTTTVKTRYVVMSEEILKKYPELALEGLPTVKQRLEICNKAVTQMAIEASQVCIKNWGRSLSDITHLVYVSSSEARLPGGDLYLARGLGLSPATQRVLLYFVGCSGGVAGLRVAKDIAENNPGSRVLLATSETTIIGFKPPSADRPYDLVGVALFGDGAGAMIIGSDPIEGTEKPLFELNTAIQEFLPDTEKKIDGRLTEEGISFKLARELPQIIEDNVEDFCDKLMSVAGFQNKEYNKLFWAVHPGGPAILNRIEKRLDLLPEKLNASRKALMDYGNASSNTIVYVLEYMLEEAIKIRKDGGDDPEWGMLLAFGPGITFEGILARNLCN
>AV_XP_025686923.1
MVSVSEIRKAQRAEGPATIMAIGTATPANCVDQSTYPDYYFRVTKSEHMTELKEKFQRMCDKSMIKKRYMYLTEEILKENPNMCAYMAPSIDARQDMVVVEVPKLGKEAATKAIKEWGQPKSKITHLIFCTTSGVDMPGADYQLTKLLGLRPYVKRYMMYQQGCFAGGTVLRLAKDLAENNKGARVLVVCSEITAVTFRGPSDTHLDSLVGQALFGDGAAALIVGSDPLPEIEKPIFELIWTAQTIAPDSEGAIDGHLREVGLTFHLLKDVPGIVSKNIDKALAEAFNPLEIHDYNSIFWIAHPGGPAILDQVEAKVQLKPEKMRATRHVLSEYGNMSSACVLFILDEMRRNSAQKGLKTTGEGLEWGVLFGFGPGLTIETVVLRSVPI
>AV_XP_025688727.1
MVSVSEIRKVQRAEGPATVLAIGTANPPNCIDQSTYADYYFRVTNSEHMTDLKKKFQRICERTQIKNRHMYLTEEILKENPNMCAYKAPSLDAREDMMIREVPRVGKEAATKAIKEWGQPMSKITHLIFCTTSGVALPGVDYELIVLLGLDPSVKRYMMYHQGCFAGGTVLRLAKDLAENNKDARVLIVCSENTAVTFRGPSETDMDSLVGQALFADGAAAIIIGSDPVPEVEKPIFEIVSTDQKLVPNSHGAIGGLLREVGLTFYLNKSVPDIISQNINDALSKAFDPLGISDYNSIFWIAHPGGRAILDQVEQKVNLKPEKMKATRDVLSNYGNMSSACVFFIMDLMRKKSLEEGLKTTGEGLDWGVLFGFGPGLTIETVVLRSIAI
>AV_XP_025692412.1
TVDQSTYADYYFRVTNSKHMTDLKKKFQRICERTQIKNRHMYLTEEILKENPNICAYKAPSLDAREDMMIREVPRVGKEAATKAIKEWGQPMSKITHLIFCTTSGVALPGVDYELIVLLGLDPSVKRYMMYHQGCFAGGTVLRLAKDLAENNKDARVLIVCSENTAVTFRGPNETDMDSLVGQALFADGAAAIIIGSDPVPEVENPLFEIVSTDQQLVPNSHGAIGGLLREVGLTFYLNKSVPDIISQNINGALSKAFDPLGISDYNSIFWIAHLGGRAILDQVEQKVNLKPEKMKATRDVLSNYGNMSSACVFFIMDLMRKKSLETGLKTTGEGLDWGVLFGFGPGLTIETVVLRSMAI
>AV_XP_025692419.1
MANVSEIRKAQRAEGPATIMAIGTATPPNCVDQSTYPDYYFRITNSEHMSDLKKKFQRMCDKSMIKKRYMYLTEEMLKENPNMCAYMAPSLDARQDMVVVEVPRLGKEAATKAIKEWGQPKSKITHLIFCTTSGVDMPGADYRLTKLLGLRPYVKRYMMYQQGCFAGGTVLRLAKDLAENNKGARVLVVCSEITAVTFRGPSETHLDSLVGQALFGDGAAALIIGSDPLPEIEKPIFELVWTAQTLAPDSEGAIDGHLREVGLTFHLLKDVPSIVSKNINKALTEAFDPLGISDYNSIFWIAHPGGPAILDQVEQKLNLKPEKMKATRDVLSNYGNMSSACVLFIHYQKHGSYQQEGTHER
>AV_XP_025693517.1
MVSVSEIRNVERAEGPATVLAIGTANPSNCVDQSTYADYYFRVTNSEHMTDLKKKFQRICERTQIKNRHMYLTEEILKENPNICAYKAPSLDAREDMMIREVPRVGKEAATKAIKEWGRPMSEITHLIFCTTSGVALPGVDYELIVLLGLDPSVKRYMMYHQGCFAGGTVLRLAKDLAENNKDARVLIVCSENTSITFRGPSETDMDSLVGQALFADGAAAIIIGSDPVPEVEKPLFEIVSTDQKLVPGSHGAIGGLLREVGLTFYLNKSVPDIISQNINDALSKAFDPLGISDYNSIFWIAHPGGRAILDQVEQKVNLKPEKMKATRDVLSNYGNMSSACVFFIMDLMRKKSLEEGLKTTGEGLDWGVLLGFGPGLTIETVVLRSVAI
>AV_XP_025694412.1
MVAVNDIRKIQQRAEGPATVLAIGTANPANCVDQSTYADYYFRVTNSEHMTDLKKKFQRICERTMIKNRHMYLTEEILKENPNMCAYKAPSLDAREDMMIREVPRVGKEAATKAIKEWGQPMSKITHLIFCTTSGVALPGVDYELIVLLGLDPCVKRYMMYHQGCFAGGTVLRLAKDLAENNKDARVLIVCSENTAVTFRGPSETDMDSLVGQALFADGAAAIIIGSDPVPEVEKPIFELVSTDQKLVPGSHGAIGGLLREVGLTFYLNKSVPDIISQNINEALSKAFDPLGISDYNSIFWIAHPGGRAILDQVEQKVNLKPEKMKATRDVLSNYGNMSSACVFFIMDLMRKKSLERGLKTTGEGLDWGVLFGFGPGLTIETVVLRSVAI
>AV_XP_025694413.1
MVSVSEIRNIQRAEGPATVLAIGTANPSNCVDQSTYADYYFRVTDSEHMTDLKKKFQRICERTQIKNRHMYLTEEILKENPNMCAYKAPSLDAREDMMIREVPRVGKEAATKAIKEWGQPMSKITHLIFCTTSGVALPGVDYELIVLLGLDPCVKRYMMYHQGCFAGGTVLRLAKDLAENNKDARVLIVCSENTAVTFRGPSETDMDSLVGQALFADGAAAIIIGSDPVPEVEKPIFEIVSTDQKLVPGSHGAIGGLLREVGLTFYLNKSVPDIISQNINDALSKAFDPLGISDYNSIFWIAHPGGRAILDQVEQKVNLKPEKMKATRDVLSNYGNMSSACVFFIMDLMRKKSLEEGLKTTGEGLDWGVLFGFGPGLTIETVVLRSVAI
>AV_XP_025694415.1
MVSVSEIRNVQRAEGPATVLAIGTANPSNCVDQSTYADYYFRVTNSEHMTDLKKKFQCICERTQIKNRHMYLTEEILKENPNMCAYKAPSLDAREDMMIREVPRVGKEAATKAIKEWGQPMSKITHLIFCTTSGVALPGVDYELIVLLGLDPCVKRYMMYHQGCFAGGTVLRLAKDLAENNKDARVLIVCSENTAVTFRGPSETDMDSLVGQALFADGAAAIIIGSDPVPEVEKPLFEIVSTDQKLVPGSHGAIGGLLREVGLTFYLNKSVPDIISQNINDALSKAFDPLGISDYNSIFWIAHPGGRAILDQVEQKVNLKPEKMKATRDVLSNYGNMSSACVFFIMDLMRKKSLEEGLKTTGEGLDWGVLFGFGPGLTIETVVLRSVTI
>AV_XP_025694416.1
MVAVNDIRKVQQRAEGPATVLAIGTANPPNCIDQSTYADYYFRVTNSEHMTDLKKKFKRICERTMIKNRHMYLTEEILKENPNMCAYKAPSLDAREDMMIREVPRVGKEAATKAIKEWGQPMSKITHLIFCTTSGVALPGVDYELIVLLGLDPCVKRYMMYHQGCFAGGTVLRLAKDLAENNKDARVLIVCSENTAVTFRGPSETDMDSLVGQALFADGAAAIIIGSDPVPEVEKPIFELVSTDQKLVPGSHGAIGGLLREVGLTFYLNKSVPDIISQNINEALSKAFDPLGISDYNSIFWIAHPGGRAILDQVEQKVNLKPEKMKATRDVLSN
>AV_XP_025694417.1
MVAVSEIRTAQRAEGPATVLAIGTANPPNCVDQSTYADYYFRVTNSEHMTDLKKKFQRICERTQIKNRHMYLTEEILKENPNMCAYKAPSLDAREDMMIREVPRVGKEAATKAIKEWGQPMSKITHLIFCTTSGVALPGVDYELIVLLGLDPSVKRYMMYHQGCFAGGTVLRLAKDLAENNKDARVLIVCSENTSVTFRGPSETDMDSLVGQALFADGAAAIIIGSDPIPEVENPLFEIVSTDQQLVPNSHGAIGGLLREVGLTFYLNKSVPDIISQNINDALSKAFDPLGISDYNSIFWIAHPGGRAILDQVEQKVNLKPEKMKATRDVLSNYGNMSSACVFFIMDLMRKRSLERGLKTTGEGLDWGVLFGFGPGLTIETVVLRSVAI
>AV_XP_025694418.1
MVAVSEIRTAQRAEGPATVLAIGTANPPNCVDQSTYADYYFRVTNSEHMTDLKKKFQRICERTQIKNRHMYLTEEILKENPNMCAYKAPSLDAREDMMIREVPRVGKEAATKAIKEWGQPMSKITHLIFCTTSGVALPGVDYELIVLLGLDPSVKRYMMYHQGCFAGGTVLRLAKDLAENNKDARVLIVCSENTSVTFRGPSETDMDSLVGQALFADGAAAIIIGSDPIPEVENPLFEIVSTDQQLVPNSHGAIGGLLREVGLTFYLNKSVPDIISQNINDALSKAFDPLGISDYNSIFWIAHPGGRAILDQVEQKVNLKPEKMKATRDVLSNYGNMSSACVFFIMDLMRKKSLERGLKTTGEGLDWGVLFGFGPGLTIETVVLRSVAI
>AV_XP_025694419.1
MVSVSEIRKVQRAEGPATVLAIGTANPPNCIDQNTYADYYFRVTNSEHMIDLKKKFQRICERTQIKNRHMYLTEEILKENPNMCAYKAPSLDAREDMMIREVPRVGKEAATKAIKEWGQPMSKITHLIFCTTSGVALPGVDYELIVLLGLDPSVKRYMMYHQGCFAGGTVLRLAKDLAENNKDARVLIVCSENTSVTFRGPSETDMDSLVGQALFADGAAAIIIGSDPVPEVENPLFEIVSTDQQLVPNSHGAIGGLLREVGLTFYLNKSVPDIIFQNINDALSKAFDPLGISDYNSIFWIAHPGGRAILDQVEQKVNLKPEKMKATRDVLSNYGNMSSACVFFIMDLMRKKSLEGGLKTTGEGLDWGVLFGFGPGLTIETVVLRSIAI
>AV_XP_025694420.1
MVAVSEIRTAQRAEGPATVLAIGTANPPNCVDQNTYADYYFRVTNSEHMTDLKKKFQRICERTQIKNRHMYLTEEILKENPNMCAYKAPSLDAREDMMIREVPRVGKEAATKAIKEWGQPMSKITHLIFCTTSGVALPGVDYELIVLLGLDPSVKRYMMYHQGCFAGGTVLRLAKDLAENNKDARVLIVCSENTAVTFRGPSETDMDSLVGQALFADGAAAIIIGSDPVPEVENPLFEIVSTDQQLVPNSHGAIGGLLREVGLTFYLNKSVPDIISQNINDALSKAFDPLGISDYNSIFWIAHPGGRAILDQVEEKVNLKSEKMKATRDVLSNYGNMSSACVFFIMDLMRKKSVEAGLKTTGEGLDWGVLFGFGPGLTIETVVLCSMAI
>AV_XP_025694421.1
MVSVSGIRKVQRAEGPATVLAIGTANPPNCVDQSTYADYYFRVTNSEHMTDLKKKFQRICERTQIKNRHMYLTEEILKENPNMCAYKAPSLDAREDMMIREVPRVGKEAATKAIKEWGQPMSKITHLIFCTTSGVALPGVDYELIVLLGLDPCVKRYMMYHQGCFAGGTVLRLAKDLAENNKDARVLIVCSENTAVTFRGPSETDMDSLVGQALFADGAAAIIIGSDPIPEVENPIFEIVSTDQKLVPGSHGAIGGLLREVGLTFYLNKSVPDIISQNINDALSKAFDPLGISDYNSIFWIAHPGGRAILDQVEQKVNLKPEKMKATRDVLSNYGNMSSACVFFIMDLMRKRSLEGKLKTTGEGFDWGVLFGFGPGLTIETVVLRSMTI
>AV_XP_025694423.1
MVSASDIRKVQRAEGPATVLAIGTANPPNCVDQSTYADYYFRVTNSEHMTDLKKKFQRICERTQIKNRHMYLTEKILKENPNMCAYKAPSLDAREDMMIREVPRVGKEAATKAIKEWGQPMSKITHLIFCTTSGVALPGVDYELIVLLGLDPSVKRYMMYHQGCFAGGTVLRLAKDLAENNKDARVLIVCSENTSVTFRGPSETDMDSLVGQALFADGAAAIIIGSDPIPEVENPLFEIVSTNQQLVPNSHGAIGGLLREVGLTFYLNKSVPDIISQNINDALSKAFDPLGISDYNSIFWIAHPGGRAILDQVEEKVNLKPEKMKATRDVLSNYGNMSSACVFFIMDLMRKKSLKAGLKTTGEGLDWGVLFGFGPGLTIETVVLRSVVI
>AV_XP_025694424.1
MVAVSETRKVQRAEGPATVLAIGTANPSNCVDQSTYADYYFTVTNSEHMTDLKKKFQRICERTQIKNRHMYLTEEILKENPNMCAYKAPSLDAREDMMIREVPKVGKEAATKAIEEWGQPMSKITHLIFCTTSGVALPGVDYELIVLLGLDPSIKRYMMYHQGCFAGGTVLRLAKDLAENNKDARVLIVCSENTSVTFRGPSETDMDSLVGQALFADGAAAIIIGSDPVPEVENPLFEIVSTDQQLIPNSHGAIGGLLREVGLTFYLNKSVPDIISQNINDALSKAFDPLGISDYNSIFWIAHPGGRAILDQVEEKVNLKPEKMKATRDVLSNYGNMSSACVFFIMDLMRKKSLEAGLKTTGEGLDWGVLFGFGPGLTIETVVLRSVAI
>AV_XP_025694425.1
MVSASDIRKVQRAEGPATVLAIGTANPPNCVDQSTYADYYFRVTNSEHMTDLKKKFQRICERTQIKNRHMYLTEEILKENPNMCAYKAPSLDAREDMMIREVPRVGKEAATKAIKEWGQPMSKITHLIFCTTSGVALPGVDYELIVLLGLDPSVKRYMMYHQGCFAGGTVLRLAKDLAENNKDARVLIVCSENTSVTFRGPSETDMDSLVGQALFADGAAAIIIGSDPVPEVENPLFEIVSTDQQLVPNSHGAIGGLLREVGLTFYLNKSVPDIISQNINDALSKAFDPLGISDYNSIFWIAHPGGRAILDQVEEKVNLKPEKMKATRDVLSNYGNMSSACVFFIMDLMRKKSLEAGLKTTGEGLDWGVLFGFGPGLTIETVVLRSVAI
>AV_XP_025694426.1
MVSASDIRKVQRAEGPATVLAIGTANPPNCVDQSTYADYYFRVTNSEHMTDLKKKFQRICERTQIKNRYMYLTEEILKENPNMCAYKAPSLDAREDMMIREVPRVGKEAATKAIKEWGQPMSKITHLIFCTTSGVALPGVDYELIVLLGLDPSVKRYMMYHQGCFAGGTVLRLAKDLAENNKDARVLIVCSENTSITFRGPSETDMDSLVGQALFADGAAAIIIGSDPIPDVENPLFEIVSTDQQLVPNSHGAIGGLLREVGLTFYLNKSVPDIISQNINDALNKAFDPLGISDYNSIFWIAHPGGRAILDQVEEKVNLKPEKMKATRDVLSNYGNMSSACVFFIMDLMRKKSLESGLKTTGEGLDWGVLFGFGPGLTIETVVLRSVAI
>AV_XP_025694427.1
MVSASDIHKIQRAEGPATVLAIGTANPPNCVDQSTYAGYYFRVTNSEHMTDLKKKFQRICERTQIKNRHMYLTEEILNENPNMCAYKAPSLDAREDMMIREVPRVGKEVATKAIKEWGQPMSKITHLIFCTTSGVALPGVDYELIVLLGLDPSVKRYMMYHQGCFAGRTVLRLAKDLAENNKDARVLIVCSENTSVTFRGPSETDMDSLVGQALFADGAAAIIIGSDPVPEIENPLFEIVSTDQQLVPNSHGAIGGLLREVGLTFYLNKSVPDIISQNINDALSKAFDPLGISDYNSIFWIAHPGGRAILDQVEEKVNLKPEKMKATRDVLSNYGNMSSACVFFIMNLMRKKSLEAGLKTTGEGLNWGVLFGFGPGLTIETVVLRSVAI
>AV_XP_025694435.1
MVAVNDIRKVQQRAEGPATVLAIGTANPPNCVDQSTYADYYFRVTNSEHMTDLKKKFQRICERTMIKNRHMYLTEEILKENPNMCAYKALSLDAREDMMIREVPRVGKEAATKAIKEWGQPMSKITHLIFCTTSGVALPGVDYELIVLLGLDPCVKRYMMYHQGCFAGGTVLRLAKDLAENNKDARVLIVCSENTAVTFRGPSETDMDSLVGQALFADGAAAIIIGSDPVPEVEKPIFELVSTDQKLVPGSHGAIGGLLREVGLTFYLNNSVPDIISQNINEALSKAFDPLGISDYNSIFWIAHPGGRAILDQVEQKVNLKPEKMKATRDVLSNYGNMSSACVFFIMDLMRKKSLENGLKTTGEGLDWGVLFGFGPGLTIETVVLRSVAI
>AV_XP_025694436.1
MVAVNDIRKVQQRAEGPATVLAIGTANPPNCVDQNTYADYYFRVTNSEHMIDLKKKFQRICKRTMIKNRYMYLTEEILKENPNMCAYKAPSLDAREDMMIREVPKVGKEAATKAIKEWGQPMSKITHLIFCTTSGVALPGVDYELIVLLGLDPCVKRYMMYHQGCFAGGTVLRLAKDLAENNKDARVLIVCSENTAVTFRGPSETDMDSLVGQALFADGAAAIIIGSDPVPEVEKPIFELVSTDQKLVPGSHGAIGGLLREVGLTFYLNKSVPDIISQNINEALNKAFDPLGISDYNSIFWIAHPGGRAILDQVEQKVNLKPEKMKATRDVLSNYGNMSSACVFFIMDLMRKNSLERGLKTTGEGLDWGVLFGFGPGLTIETVVLRSVAI
>AV_XP_025694437.1
MVSVSEIRKVQRAEGPATVLAIGTANPSNCVDQSTYADYYFRVTNSEHMTDLKKKFQRICEKTQIKNRHMYLTEEILKENPNMCAYKAPSLDAREDMMIREVPRVGKEAATKAIKEWGQPMSKITHLIFCTTSGVALPGVDYELIVLLGLDPCVKRYMMYHQGCFAGGTVLRLAKDLAENNKDARVLIVCSENTAITFRGPSETDMDSLVGQALFADGAAAIIIGSDPVPEVEKPIFEIVSTDQKLVPGSHGAIGGLLREVGLTFYLNKSVPDIISQNINDALSKAFDPLGIFDYNSIFWIAHPGGRAILDQVEQKVNLKPEKMKATRDVLSNYGNMSSACVFFIMDLMRKKSLKEGLKTTGEGLDWGVLFGFGPGLTIETVVLRSVAI
>AV_XP_025694438.1
MVSVSEIHNIQRAEGPATVLAIGTANPPNCVDQSTYADYYFRVTNSEHMTDLKKKFQRICERTQIKNRHMYLTEEILKENPNMCAYKAPSLDAREDMMIREVPRVGKEAATKAIKEWGQPMSKITHLIFCTTSGVALPGVDYELIVLLGLDPCVKRYMMYHQGCFAGGTVLRLAKDLAENNKDARVLIVCSENTAVTFRGPSETDMDSLVGQALFADGAAAIIIGSDPVPDVEKPIFEIVSTDQKLVPGSHGAIGGLLREVGLTFYLNKSVPDIISQNINDALSKAFDPLGIFDYNSIFWIAHPGGRAILDQVEQKVNLKPEKMKATRDVLSNYGNMSSACVFFIMDLMRKKSLEEGLKTTGEGLDWGVLFGFGPGLTIETVVLRSVTI
>AV_XP_025694439.1
MVSVSEIRNVQRAEGPATVLAIGTANPSNCVDQSTYADYYFRVTNSEYMTDLKKKFQRICERTQIKNRHMYLTEDILKENPNMCAYKAPSLDAREDMMIREVPRVGKEAATKAIKEWGQPMSKITHLIFCTTSGVALPGVDYELIVLLGLDPCVKRYMMYHQGCFAGGTVLRLAKDLAENNKDARVLIVCSENTAVTFRGPSETDMDSLVGQALFADGAAAIIIGSDPVPEVEKPLFEIVSTDQKLVPGSHGAIGGLLREVGLTFYLNKSVPDIISQNINDALSKAFDPLGISDYNSIFWIAHPGGRAILDQVEQKVNLKPEKMKATRDVLSNYGNMSSACVFFIMDLMRKKSVEEGLKTTGEGLDWGVLFGFGPGLTIETVVLRSVTI
>AV_XP_025694440.1
MYLTEEILKENPNMCAYKAPSLDAREDMMIREVPRVGKEAATKAIKEWGQPMSKITHLIFCTTSGVALPGVDYELIVLLGLDPCVKRYMMYHQGCFAGGTVLRLAKDLAENNKDARVLIVCSENTSVTFRGPSETDMDSLVGQALFADGAAAIIIGSDPVPEVENPLFEIVSTDQQLVPNSHGAIGGLLREVGLTFYLNKSVPDIISQNINDALSKAFDPLGISDYNSIFWIAHPGGRAILDQVEEKVNLKPEKMKATRDVLSNYGNMSSACVFFIMDLMRKKSLKEGLKTTGEGLDWGVLFGFGPGLTIETVVLRSVAI
>AV_XP_025699802.1
MVNVSEIRKAQRAEGPATIMAIGTATPQNCVDQSTYPDYYFRITNSQHMTELKEKFQRMCDKSMIKKRYMYLTEEILKENPNMCKYMAPSLDARQDMVVVEVPRLGKEAATKAIKEWGQPKSKITHLIFCTTSGVDMPGADYQLTKLLGLRPSVKRYMMYQQGCFAGGTVLRLAKDLAENNKGARVLVVCSEITAVTFRGPSETHLDSLVGQALFGDGAAALIVGSDPLPQIEKPVFELVWTAQTLAPDSEGAIDGHLREVGLTFHLLKDVPGIVSKNINKALTEAFDPLGISDYNSIFWIAHPGGPAILDQVEDKLKLKPHKLRATRDVLSDYGNMSSACVLFILDHMRNKSLQQGLQTTGEGLEWGVLFGFGPGLTIETVVLHSVAI
>AV_XP_025699803.1
MVNVSEIRKAQRAEGPATIMAIGTATPQNCVDQSTYPDYYFRITNSQHMTELKEKFQRMCDKSMIKKRYMYLTEEILKENPNMCKYMAPSLDARQDMVVVEVPRLGKEAATKAIKEWGQPKSKITHLIFCTTSGVDMPGADYQLTKLLGLRPSVKRYMMYQQGCFAGGTVLRLAKDLAENNKGARVLVVCSEITAVTFRGPSETHLDSLVGQALFGDGAAALIVGSDPLPQIEKPVFELVWTAQTLAPDSEGAIDGHLREVGLTFHLLKDVPGIVSKNINKALTEAFDPLGISDYNSIFWIAHPGGPAILDQVEDKLKLKPHKLRATRDVLSDYGNMSSACVLFILDHMRNKSLQQGLQTTGEGLEWGVLFGFGPGLTIETVVLHSVAI
>BA_XP_020149377.1
MATILAPVREIRRSQRAEGAAAVLAIGTANPANCVSQEEYPDYYFRVTKSQHLTDLKQKFKAMCQMTPTDKRYFHHTEELLDAHPGFLCRGKPSLDARLAIAAVAAPELAASAAAKAIAEWGRPATDITHLVVSTNSGAHSPGADLRLACLLGLRASVCRTMLYLNGCSAGAASLRLAKDLAENNCGARVLVVCVELTIVSFRGPEEADAHPHTLISQAFFGDGAGAVIVGADAVHTVEHPIFEMVSASQTMIPGTDRVLTMKLTEAGLDGHIFTKELVPIAAQHIDQCLKDAFQPIGVMSDGATLWNDLFFVVHPGIRGILDHIEGALQLETGKLAASRTVLREYGNMLGATVIFVLDEQRRRMEEDRGMRGEWGVMMGFGPGFTIETMVLHAAGSLQ…
>BA_XP_020154451.1
MGSNTLTSMHEIRRLQRAEGPAAILAVGTANPPNCVSQEEYPDYYFRVTKSEHLTDLKQKLKSFCQMTSTEKRYFHHTEELLDAHPEFLRRDKPSLDARLDIAAAAAPELAASAAAKAIAEWGRPATDITHLVVSTNSGAHAPGVDLRLASLLGLRASVCRTMLNLNGCSAGAASLRLAKDLAENNRGARVLVACVELTVVAFRGPEEAYPHRLISQAIFGDGAGAVIVGADAVRSVERPLFEMVSASQTTIPATDGVLTMQLTEAGLDGDIFTRELTPLAAQHIEQCLTDAFQPLGIMSGGAEWNDLFFVVHPGLRGIMDHIDGALRLDPGKLVASRAVLREYGNMLGATLIFVLDEQRRRMEEDGETGEWGVMMGFGPGFTVETMVLHAVAIDLHNEN
>BA_XP_020154453.1
MASSSSIPATTVREISVAQRADGPAAVLAIGTANPPHCVPQSDYPDYYFRITNSDHLTDLKHTFAKLCGMTGIGRRFFHHTEELLATHPDLSLDARLDVVSTAAPELAVSAAANAIAEWGRPAGDITHLVVSTNAGSHAPGTDVRLVSLLGLRHDVLRTVLQLNGCASGCAALRLAKDLAENNRGARILVACVELTVTAFRAPHEADTFDTLIPQGLFGDGAGAVIVGADPDVHERPLFEMVSASQYVIPDTEHMLTMQLRSDGIGGTIATGLPRLAAGIVERCLLDAFGDHLAIIQGVVHWNNLFWAVHPGSSAMLDHIVTALRLAPGKLAASRTVVREFGNMLGATVIFVLDEVRRQRVDRDGEGAAADEDWGVMMGFGPGFTVETMLLHAAT
>BA_XP_020154537.1
MAAVKLEEVRRAQQAVGLATVLAIGTAVPANCVYQATYPDYYFRVTKSEHLPDLKEKFERMCEKSTIRKRHMHLTEEILKKNPSICSHMEPSLDTRHDIVVVEVPKLGKEAAERAIKEWGQPLSKITHVVFCTTSGVDMPGADYQLTRLLGLSPTVKRLMMYQQGCFGGATVLRMAKDIAENNRGARVLVVCSEITAMAFRGPSKSHLDSLVGHALFGDGAAAAIIGADPDVPFEKPLFQLVSASQTILPDSEGAINGHLTEAGLTIHLLKDVPGLISENIEQALEDAFKPLGIHDWNSIFWIAHPGGPAILDMVEEKVGLDKERMRASREVLSEYGNMSSACVLFVLDVMRKTSSQDGQATTGEGKEWGVLFGFGPGLTVETLVLYSVPITATA
>BA_XP_020154538.1
MAVLSFLYPWFSLFVVFLLVLVVCSEITAMAFLGPSKSHLDSLVGHALFGDGAAAAIIGTDPDVPFEKPLFQLVSASQTIPPDSEGAINGHLTEAGLTIHLLKDMPGPISENIEQALEDAFKPLGIHDWNSIFWIAHPGGPAILDMVEEKVGLDKERMRASREVLSEYGNMSSACVLFVLDVMRKTSSQDGQATTGEGKEGGVLFGFGPGLTIETLVPYNAPITATP
>BA_XP_020156499.1
MSGLGGLGSIGGGGNGISHGSGGKAKLLALGKGLPEQVLPQEKLVETYLQDTSCDDPATRAKLERLCKTTTVRTRYTVMSKELLDEYPELKTEGSPTLTPRLDICNAAVLELGAAAARAALGEWGRPAADITHLVYISSSELRLPGGDLFLATRLGLSPNTVRTSLLFLGCSGGAAALRTAKDIAENNPGSRVLVIAAETTVLGFRPPSPDRPYDLVGAALFGDGASAAIIGASPIKAEEDPFLELEFSTQEFLPGTDKVIDGKISEEGINFKLGRDLPEKIESRIEGFCRILMDKVGIKEFNDVFWAVHPGGPAILNRLEVCLELEPDKLKISRKALMNYGNVSSNTVFYVLEYLRDELKKGAIREEWGLILAFGPGITFEGMLVRGIN
>BA_XP_020158448.1
MAVLSFLYPWFSLFVVFLLVLVVCSEITAMAFLGPSKSHLDSLVGHALFGDGAAAAIIGTDPDVPFEKPLFQLVSASQTILPDSEGAINGHLTEAGLTIHLLKDVPGLISENIEQALEDAFKPLGIHDWNSIFWIAHPGGPAILDMVEEKVGLDKERMRASREVLSKYDNMSSACVLFILDVMRKTSSQDGQATTGEGKEWGVLFGFGPGLTVETLVLYSVPITATT
>BA_XP_020158539.1
MAAVKLEEVRRAQQAVGLATVLAIGTAVPANCVYQATYPDYYFRVTKSEHLPDLKEKFERMCEKSTIRKRHMHLTEEILKKNPSICSHMEPSLDTRHDIVVVEVPKLGKEAAERAIKEWGQPLSKITHVVFCTTSGVDMPGADYQLTRLLGLSPTVKRLMMYQQGCFGGATVLRMAKDIAENNRGARVLVVCSEITAMAFRGPSKSHLDSLVGHALFGDGAAAAIIGADPDVPFEKALFQLVSASQTILPDSEGAINGHLTEAGLTIHLLKDVPGLISENIEQALEDAFKPLGIHDWNSIFWIAHPSGPAILDMVEEKVGLDKERMRTSREVLSEYGNMSSACVLFVLDVMRKTSSQDGHATTGEGMEWGVLFGFGPGLTVETLVLYSVPITATA
>BA_XP_020161699.1
MATALQEIRQAQRADGHAAVLAIGTANPATSMLQDEYTDYYFRVTKSEHLTHLKHKLKRILRTPGIEKRFMHVSEEILDAHPDLIDRTLPTLDARLRLASLLGLRPTVCRTVLNLNGCSGGGRALQIAKELAENNRGARVLVACSELTLIAFYGPQDGCLDTIVGQGLFGDGAGAIVVGADPVEDERPLFEMAFTTQTTIPETEDAITMQLRKGGLDFHISSQVPRLLAENIERVLIDAFEPLGIVANGAAWNDLFWAIHPGGRSILDNIEELLGLDAEKLGASRQVLRDFGNMSGATVIFVLDELRRRRAKEGETAAEWGVVMAFGPGITIETMVLHAATNNLKEN
>BA_XP_020166949.1
MAATMTVEEVRKAQRAEGPATVLAIGTATPANCVYQADYPDYYFKITKSDHMADLKEKFKRMCDKSQIRKRYMHLTEEILQDNPNMCAYMAPSLDARQDIVVVEVPKLGKAAAQKAIKEWGQPRSKITHLVFCTTSGVDMPGADYQLTKMLGLRPSVKRLMMYQQGCFAGGTVLRLAKDLAENNRGARVLVVCSEITAVTFRGPHESHLDSLVGQALFGDGAAAVIVGADPDMSVERPLFELVSASQTILPDSEGAIDGHLREVGLTFHLLKDVPGLISKNIERALEDAFKPLGIDDWNSVFWIAHPGGPAILDMVEAKVNLNKERMRATRHVLSEYGNMSSACVLFIMDEMRKRSAEDGHTTTGEGMDWGVLFGFGPGLTVETVVLHSVPITI
>BA_XP_020166950.1
MAATMTVEEVRKAQRAEGPAMVLAIGTATPANCVYQADYSDYYFKITKSDHMADLKEKFKRMCDKSQIRKRYMHLTEEILQENPNMCAYTAPSLDARQDIVVVEVPKLGKAAAQKAIKEWGQPRSKITHLVFCTTSGVDMPGADYQLTKMLGLRPSVKRLMMYQQGCFAGGTVLRLAKDLAENNHHRGARVLVVCSEITAVTFRGPHESHLDSLVGQALFGDGAAAVIIGADPDESIEHPLFQLVSASQTILPDSEGAIDGHLREVGLTFHLLKDVPGLISKNIERALEDAFKPLGIDDWNSVFWIAHPGGPAILDMVEAKVNLNKERMRATRHVLSEYGNMSSACVLFIMDEMRKRSAEDGHTTTGEGMDWGVLFSFGPGLTVETVVPVTA
>BA_XP_020166951.1
MAATMTVEEVRKAQRAEGPATVLAIGTATPANCVYQADYPDYYFKITKSDHMADLKEKFKRMCDKSQIRKRYMHLTEEILQDNPNMCAYMAPSLDARQDIVVVEVPKLGKAAAQKAIKEWGQPRSKITHLVFCTTSGVDMPGADYQLTKMLGLRPSVKRLMMYQQGCFAGGTVLRLAKDLAENNRGARVLVVCSEITAVTFRGPHESHLDSLVGQALFGDGAAAVIVGADPDMSVERPLFQLVSASQTILPDSEGAIDGHLREVGLTFHLLKDVPGLISKNIERALQEAFKPLGIDDWNSVFWIAHPGGPAILDMVEAKVNLNKERMRATRHVLSEYGNMSSACVLFIMDEMRKRSTEDGHTTTGEGMNWGVLFGFGPGLTVETVVLHSVPITA
>BA_XP_020170080.1
MGSVPAATPSVREIWRAQRADGPAAVLAIGTANPAHCVPQDEFPDFYFRATNSDHLTALKGKFKRVFQKLGVEKRYLHHTEELLRAHPEFLDDEAASLDARLDIVATAVPELAAEASKKAISEWGRPAADITHLVVTTNSGAHIPGVDFRLIPLLGLRPSVRRTMLYLNGCFAGSAALRLAKDLAENNRGARVLVVCAELTLMLFNGPKEGSFERLIHQGLFGDGAGAVVVGADPLSPVEHALFEMVSAAQTVIPDSGDAITMHITKGGFGGNISTRDVPVFIGDNVERCLHDSLEPLGIGAKWNDLFWAVHPGSSAILDRIDTVLQLEPEKLAASRRVLSDYGNMFGVTIIFVLDELRRRLREQEGAGGAPEWGVVMTFGPGLTVETMVLHATGHMHA…
>BA_XP_020170441.1
MVSARDVDVDTTTAANKQQQATCLAPNPGKATILALGHAFPQQLVMQDYVVEGFMRNTNCNDPELKEKLARLCKTTTVKTRYVVMSDEILKSYPELAQEGLPTMKQRLDISNKAVTQMATEASLACVKAWGGDLSAITHLVYVSSSEARFPGGDLHLARALGLSPDVRRVMLAFTGCSGGVAGLRVAKGLAESCPGARVLLATSETTVAGFRPPSPDRPYDLVGVALFGDGAGAAVVGTDPTPLERPLFELHSALQRFLPDTEKTIDGRLTEEGIKFQLGRELPHIIEAHVESFCQKLIKEHPAAAAAEGDNMLTYDKMFWAVHPGGPAILTKMEGRLGLDGGKLRASRSALRDFGNASSNTIVYVLENMVEESRQRAEAPEPEPEPEGGQECEWGLIL…
>BA_XP_020173222.1
MRTQRAEGPATVLAIGTATPDNCVSQADYADYYFRVTKSEHLVDLKKKFKRMCDNSMIRKRYMHLTEDIIQENPNIGSFMAPSLDARQDILVAEIPKLGKAAAEKAIKEWGQPKSKITHLVFCTTSGVDMPGADYQLVKLLGLRPSVRRVMLYQQGCYAGGTVLRVAKDLAENNRGARVLVVCSEIIAMCFRGPSEAHIDSLIGQALFGDGAAAVIVGADPDVPMERPLFQLVSASQTIVPGTDGFIEGQLRELGLTFQLHKDVPLAISKNIESALVAAFAPLGINDWNSIFWVAHPGGPAILDMVEAEANLDKKRMHATRHVLSEYGNMSSACVLFILDGMRKRSAEEGQTTTGEGLDWGVLFGFGPGLTIETVVLHSVPITAP
>BA_XP_020173494.1
MGSNTLTSMHEIRRLQRAEGPAAILAVGTANPPNCVSQEEYPDYYFRVTKSEHLTDLKQKLKSFCQMTSTEKRYFHHTEELLDAHPEFLRRDKPSLDARLDIAAAAAPELAASAAAKAIAEWGRPATDITHLVVSTNSGAHAPGVDLRLASLLGLRASVCRTMLNLNGCSAGAASLRLAKDLAENNRGARVLVACVELTVVAFRGPEEAYPHRLISQAIFGDGAGAVIVGADAVRSVERPLFEMVSASQTTIPATDGVLTMQLTEAGLDGDIFTRELTPLAAQHIEQCLTDAFQPLGIMSGGAEWNDLFFVVHPGLRGIMDHIDGALRLDPGKLVASRAVLREYGNMLGATLIFVLDEQRRRMEEDGETGEWGVMMGFGPGFTVETMVLHAVAIDLHNEN
>BA_XP_020179503.1
MASSSSIPATTVREIRVAQRAGRPAAVLAIGTANPPHCVPQDDYPDYLTDLKPTFAKLCGMTGIGRRFFHHTDELLATHSDLSLDAWLDVVATAAPELAASAAANAITEWGRPAGDITHLVVSTNAGSHAPGTDVRLVSLLGLRHAVLRTVLQLNGCASGCAALRLAKVLAENNRGARVLVACVELTVTAFRAPHEADTFDTLIPQGLFGDGAGAVIVGADPDVHERPLFEMVSASQYVIPDTEHMLTMQLGSGGIGGTIATGLPRLAAGIVERCLLDAFGNHLAVVGGVVEWNNLFWAVHPGSSAMLDHIVGALHLAPGKLDASRTVLREYGNMLGATVIFVLDEVRRQREDPEGERAAADEDWGVMMGFGPGFTVETMLLHAAT
>BA_XP_020179787.1
TVLAIGTANPASRMLQDDYADYYFRVTNSEHHAELKDNLKRICKKSGIERRYVHLDEELLGAHPEFTDRALPTLDARIDMASAAVPELAASAASRAIAEWGRPAADVTHLVFSTYSGGKAPSADLRLASLLGLRPTVSRTNLSLNGCSGGGRALQLAKELAENNRGARVLVACSELTLVPFYGPQEGRLDTILGHGIFGDGAGAVIVGAEPVDGVEHPLFEMAFATQATIPDTQDEITMQLMKGGLDFHVSVRVPKLLKSNVERCLIDAFQSIGISAEWNDLFWAIHPGGRAILDHVEQLLGLGVDKLAASRRVLREYGNMSGPTVIFVLDELRRRRARGEEVAEWGVMMAFGPGITIETMVLHAATNSLGED
>BA_XP_020182607.1
MAAAVTVDEVMKMQRAQGPATVLAIGTATPHNCVYQADYADYYFRITNSEHLTDLKDKFQRMCDRSMIRKRYMHVTEEILKDNPNVCAYMAPSLDARQDMVLGEVPKLGKEAAHKAIKEWGQPLSKITHLVFCTTSGVDMPGADYQLTKMLGLRPSVRRVMLYQQGCFAGGTVLRVAKDLAENNRGARVLVVCSEITAVTFRGPCDTQLDSMVGQALFGDGAAAVVVGADPDVLVERPLFQLVSASQTILPDTDGFIKGHLREVGLTFHLHKDVPVAISKNIQQALEDAFAPLGIDDWNSIFWVAHPGGPAILDMVEAEAKLDKRRMRATRHILSEYGNMSSACVLFILDEMRKRSAEDGHATTGEGLDWGVLFGFGPGLTVETVVLHSVRTTAA
>BA_XP_020182608.1
MAAAVTVDEVMKMQRAQGPATVLAIGTATPHNCVYQADYADYYFRITNSEHLTDLKDKFQRMCDRSMIRKRYMHVTEEILKENPNVCAYMAPSLDARQDMVLGEVPKLGKEAAHKAIKEWGQPLSKITHLVFCTTSGVDMPGADYQLTKMLGLHPSVRRVMLYQQGCFAGGTVLRVAKDLAENNRGARVLVVCSEITAVTFRGPCDTQLDSMVGQALFGDGAAAVVVGADPDVLVERPLFQLVSASQTILPDTDGFIKGHLREVGLTFHLHKDVPVAISKNIQQALEDAFAPLGIDDWNSIFWVAHPGGPAILDMVEAEAKLDKRRMRATRHILSEYGNMSSACVLFILDEMRKRSAEDGHATTGEGLDWGVLFGFGPGLTVETVVLHSVRTTAA
>BA_XP_020183062.1
MTSTEKRYFHHTEELLDAHPEFLRRDKPSLDARLDIAAAAAPELAASAAAKAIAEWGRPATDITHLVVSTNSGAHAPGVDLRLASLLGLRASVCRTMLNLNGCSAGAASLRLAKDLAENNRGARVLVACVELTVVAFRGPEEAYPHRLISQAIFGDGAGAVIVGADAVRSVERPLFEMVSASQTTIPATDGVLTMQLTEAGLDGDIFTRELTPLAAQHIEQCLTDAFQPLGIMSGGAEWNDLFFVVHPGLRGIMDHIDGALRLDPGKLVASRAVLREYGNMLGATLIFVLDEQRRRMEEDGETGEWGVMMGFGPGFTVETMVLHAVAIDLHNEN
>BA_XP_020185293.1
MPLKLHSITKLATSDPCPANKSSAPASERSAMGSIGTANGNGIGHGGAAVARRQHAEGPAAMLGIGTANPTGVEVPQNVFAENLFRVTKSDHLTELQQKLTRICEKTGIDKRHFHLTEETLVAHPELYDQDAPSLDSRLAMTVDAVPKLAQCAAAKAIAEWGRPASEITHLVFSTYSAWGAPSADLRLATLLGLRPTVNRTILSLHGCYGGGRALGLARELAENNRGARVLVACAEITLVCFGGPDGGNLVGHAIFGDGAGAVIVGAGPFRDGEQSPIFEMVHATQTTLPKTEHVLGMQVSGSGVDFHLAIQVPTLIGQNVERCLLDAFRGGDDEDDDGGAHLPSPLSGNGKWNELFWAVHPGGRQILDNIDKVLQLEPEKLGASRHVLREYGNMSGAT…
>BA_XP_020185387.1
MANTTANAREIRRLQRADGPAAMLAIGTANPPNCVSQDEYPEYYFRVTKSEHLAEKLTDTLKIICALTGNERRFIYNTEKMLSAHPEFLDRALPSLEQRLAIVAAAAPELLAAAATKAIAIWGRPATDITHLIVVTNSGAGAPSADVHLATLLGLHHNVRRTVLHLNGCFAGCSALRLAKDLAENNRGARVLVACVELMSVAGFRGPDLSEDSVNNLIRNTVFGDGAGAVIVGADPVEPVERPLFEMVSASQTVVPNTLQLLSTELKTYGLDGNVSTKLPKLVADSIKQCLLDSFGPLGIEVKWNDLFWAVHPGAIAILDKIDRVLLLEPGKLMASRTVAREYGNMLSATIIFVLDEQRRRMEEEGEWAEWGAMVGFGPGFTMETMVLQATSNLKKK
>BA_XP_020187066.1
MAMGSCGIRGGAAARRHAAMLGIGTANPTGVLVPQDVFAENLFRVTNSDHLPELKEKLKRICEKSGIEKRHFHLTEETVAAHPELLDRELPSLDTRVDMTADAVPKLAQCAAAKAIAEWGRPAADITHLVFSTYSACQAPSADLRLAALLGLRPTVSRTMLSLHGCYGGGRALSLAKELAENNRGARVLVACSEMTLVCFGAPDGGNIVGHALFGDGAGAVVVGAGPFLDGERRPIFEMVSATQTTIPRTEHALGMRVSGGGIDFHLAIQVPTLVGQNVEQCLVDAFRGAIVDDDDHDGGAAPPPPSPCSGNGNGRWNDLFWAVHPGGRPILDKIDKVLMLEAEKLAASRHVLREYGNLSGATIVFVLDELRRGRSPLPEWGALLAFGPGITIEAMVLR…
>BA_XP_020189826.1
MAAVKLEEVRRAQQAVGLATVLAIGTAVPANCVYQATYPDYYFRVTKSEHLPDLKEKFERMCEKSTIRKRHMHLTEEILKKNPSICSHMEPSLDTRHDIVVVEVPKLGKEAAERAIKEWGQPLSKITHVVFCTTSGVDMPGADYQLTRLLGLSPTVKRLMMYQQGCFGGATVLRMAKDIAENNRGARVLVVCSKITAMAFRGPSKSHLDSLVGHALFGDGAAAAIIGADPDVPFEKPLFQLVSASQTILPDSEGAINGHLTEAGLTIHLLKDVPGLISENIEQALEDAFKPLGIHDWNSIFWIAHPGGPAILDMVEEKVGLDKERMRASREVLSEYGNMSSACVLFVLDVMRKTSSQDGQATTGEGKEWGVLFGFGPGLTVETLVLYSVPITATA
>BA_XP_020189828.1
MMVASSSQLEEVRRAQQAVGLATVLAIGTAVPANCVYQATYPDYYFRVTKSEHLPDLKEKFERMCEKSTIRKRHMHLTEEILKKNPSICSHMEPSLDTRHDIVVVEVPKLGKEAAERAIKEWGQPLSKITHVVFCTTSGVDMPGADYQLTRLLGLSPTVKRLMMYQQGCFGGATVLRMAKDIAENNRGARVLVVCSEITAMAFRGPSKSHLDSLVGHALFGDGAAAAIIGADPDVPFEKPLFQLVSASQTILPDSEGAINGHLTEAGLTIHLLKDVPGLISENIEQALEDAFKPLGIHDWNSIFWIAHPGGPAILDMVEEKVGLDKERMRASREVLSEYGNMSSACVLFVLDVMRKTSSQDGQATTGEGKEWGVLFGFGPGLTVETLVLYSVPITATA
>BA_XP_020189830.1
MMVASSSQLEEVRRAQQAVGLATVLAIGTAVPANCVYQATYPDYYFRVTKSEHLPDLKEKFERMCEKSTIRKRHMHLTEEILKKNPSICSHMEPSLDTRHDIVVVEVPKLGKEAAERAIKEWGQPLSKITHVVFCTTSGVDMPGADYQLTRLLGLSPTVKRLMMYQQGCFGGATVLRMAKDIAENNRGARVLVVCSEITAMAFRGPSKSHLDSLVGHALFGDGAAAAIIGADPDVPFEKPLFQLVSASQTILPDSEGAINGHLTEAGLTIHLLKDVPGLISENIEQALEDAFKPLGIHDWNSIFWIAHPGGPAILDMVEEKVGLDKERMRASREVLSEYGNMSSACVLFVLDVMRKTSSQDGQATTGEGKEWGVLFGFGPGLTVETLVLYSVPITATA
>BA_XP_020194633.1
MAAATMTVEEVRKAQRAEGPATVLAIGTATPANCVYQADYPDYYFKITKSDHMADLKDKFKRMCEKSQIRKRYMHLTEEILQDNPNMCAYMAPSLDARQDIVVVEVPKLGKAAAQKAIKEWGQPRSKITHLVFCTTSGVDMPGADYQLTKMLGLRPSVKRLMMYQQGCFAGGTVLRLAKDLAENNRGARVLVVCSEITAVTFRGPHESHLDSLVGQALFGDGAAAVIVGADPDESVERPLFQLVSASQTILPDSEGAIDGHLREVGLTFHLLKDVPGLISKNIERALEDAFKPLGIDDWNSVFWMAHPGGPAILDMVEAKVNLNKERMRATRHVLSEYGNMSSACVLFIMDEMRKRSAEDGHTTTGEGMDWGVLFGFGPGLTVETVVLHSVPITA
>BA_XP_020196796.1
MATVQQIRHAQRSDGPAAVLAIGTANPASSMLQDDYADYYFRVTNSEHHADLKDKLKRICKNSGIERRYAHLDEELLGAHPDFSDRALPTLDARIDIASSAVPAPSGDLHLASLLGLRPTVSRTILSLNGCSGGGRALQLAKELAENNRGARVLVACSELTLIAFYGPQEGRLDTILGHGIFGDGAGAVIVGADPVNCIERPLFEMVFATQTTIPETEDEITMRLMKGGLDFHVSIRVPKLLKSNIERCLIDAFQSIGISAEWNDLFWAIHPGGRAILDHVEQLLGLGVDKLAASRRVLREYGNMSGPTVIFVLDELRRRRARGEEVAEWGVMMAFGPGITIETMVLHAATNSLGED
>BA_XP_020201197.1
MAATMTVEEVRKAQRAEGPATVLAIGTATPANCVYQADYPDYYFKITKSDHMADLKEKFKRMCDKSQIRKRYMHLTEEILQENPNMCAYMAPSLDARQDIVVVEVPKLGKAAAQKAIKEWGQPRSKITHLVFCTTSGVDMPGADYQLTKMLGLRPSVKRLMMYQQGCFAGGTVLRLAKDLAENNRGARVLVVCSEITAVTFRGPHESHLDSLVGQALFGDGAAAVIIGADPDVSVERPLFQLVSASQTILPDSEGAIDGHLREVGLTFHLLKDVPGLISKNIERALEEAFKPLGIDDWNSVFWIAHPGGPAILDMVEAKVNLNKERMRATRHVLSEYGNMSSACVLFIMDEMRKRSAEDGQATTGEGMDWGVLFGFGPGLTVETVVLHSVPITAGATA
>BC_NP_171707.1
MSNSRMNGVEKLSSKSTRRVANAGKATLLALGKAFPSQVVPQENLVEGFLRDTKCDDAFIKEKLEHLCKTTTVKTRYTVLTREILAKYPELTTEGSPTIKQRLEIANEAVVEMALEASLGCIKEWGRPVEDITHIVYVSSSEIRLPGGDLYLSAKLGLRNDVNRVMLYFLGCYGGVTGLRVAKDIAENNPGSRVLLTTSETTILGFRPPNKARPYDLVGAALFGDGAAAVIIGADPRECEAPFMELHYAVQQFLPGTQNVIEGRLTEEGINFKLGRDLPQKIEENIEEFCKKLMGKAGDESMEFNDMFWAVHPGGPAILNRLETKLKLEKEKLESSRRALVDYGNVSSNTILYVMEYMRDELKKKGDAAQEWGLGLAFGPGITFEGLLIRSLTSS
>BC_NP_191915.1
MLVSARVEKQKRVAYQGKATVLALGKALPSNVVSQENLVEEYLREIKCDNLSIKDKLQHLCKSTTVKTRYTVMSRETLHKYPELATEGSPTIKQRLEIANDAVVQMAYEASLVCIKEWGRAVEDITHLVYVSSSEFRLPGGDLYLSAQLGLSNEVQRVMLYFLGCYGGLSGLRVAKDIAENNPGSRVLLTTSETTVLGFRPPNKARPYNLVGAALFGDGAAALIIGADPTESESPFMELHCAMQQFLPQTQGVIDGRLSEEGITFKLGRDLPQKIEDNVEEFCKKLVAKAGSGALELNDLFWAVHPGGPAILSGLETKLKLKPEKLECSRRALMDYGNVSSNTIFYIMDKVRDELEKKGTEGEEWGLGLAFGPGITFEGFLMRNL
>BC_NP_196897.1
MVMAGASSLDEIRQAQRADGPAGILAIGTANPENHVLQAEYPDYYFRITNSEHMTDLKEKFKRMCDKSTIRKRHMHLTEEFLKENPHMCAYMAPSLDTRQDIVVVEVPKLGKEAAVKAIKEWGQPKSKITHVVFCTTSGVDMPGADYQLTKLLGLRPSVKRLMMYQQGCFAGGTVLRIAKDLAENNRGARVLVVCSEITAVTFRGPSDTHLDSLVGQALFSDGAAALIVGSDPDTSVGEKPIFEMVSAAQTILPDSDGAIDGHLREVGLTFHLLKDVPGLISKNIVKSLDEAFKPLGISDWNSLFWIAHPGGPAILDQVEIKLGLKEEKMRATRHVLSEYGNMSSACVLFILDEMRRKSAKDGVATTGEGLEWGVLFGFGPGLTVETVVLHSVPL
>BC_NP_567971.1
MGSIDAAVLGSEKKSNPGKATILALGKAFPHQLVMQEYLVDGYFKTTKCDDPELKQKLTRLCKTTTVKTRYVVMSEEILKKYPELAIEGGSTVTQRLDICNDAVTEMAVEASRACIKNWGRSISDITHVVYVSSSEARLPGGDLYLAKGLGLSPDTHRVLLYFVGCSGGVAGLRVAKDIAENNPGSRVLLATSETTIIGFKPPSVDRPYDLVGVALFGDGAGAMIIGSDPDPICEKPLFELHTAIQNFLPETEKTIDGRLTEQGINFKLSRELPQIIEDNVENFCKKLIGKAGLAHKNYNQMFWAVHPGGPAILNRIEKRLNLSPEKLSPSRRALMDYGNASSNSIVYVLEYMLEESKKVRNMNEEENEWGLILAFGPGVTFEGIIARNLDV
>BD_XP_006837297.1
MANGQNGSDNGFIGEQKEATILAVGKAFPEQVIPQECLVEAYFRNTNCQDPVIREKLERLCKNTTVKTRYTVISKEILDKYPELTTEGSPTITQRLDIANHAVLEMALQASLSCISDWGKPVSQITHLVYVSSSEIRFPGGDLYLAANLGLKTDVNRVMLYFLGCYGGVTGLRVAKDIAENNPGSRVLLTTAETTILGYRPPNLARPYDLVGAALFGDGAAAVIVGSGPFSEGEKPFMELHNAVQEFLPGTQGIIEGRLTEEGINFKLGRDLPQKIEGHIDIFCKNLMKNANLTEFNDLFWAVHPGGPAILNKLESNLRLNPEKLKCSRKALMDYGNVSSNTIFYVLDYMREEAKEDGGEEWGLVLAFGPGITFEGILVRRLY
>BD_XP_006837977.1
MVSVEELRKAQRADGPATVLAIGTANPPNVVEQAHFPDFYFNITNLQDLYLKDKFSRICAKSGIKKRHLFLTEERLSANPSLCSYMAPSLDARQELVLEEIPRLGKEAALCAIKEWGQPVSGITHLVFCTTSCIDMPGADLRLANLLNLSPCVNRVMLYLQGCFAGATALRIAKDLAENNHNARVLVVCSEMIPIFFRGVHASHLESLVGPALFGDGAAAVIIGSDPLTTERALYQLAWAGQSIVPDSTHALAGHLREVGLTFTLSKELPMLLTKSVKDCLSHALEPLGITDWNSIFYAAHPGGPLVMDKMENELGLKPEKLRATRHVLEEYGNMSSPSVLFVLDEMRKWSAEQGAATTGEGLEWGVLFGFGPGLTIETVVIRSMPT
>BD_XP_006854881.2
MVQEKPCNAGKTAILALGKAFPHQLVMQEFLVDGYFRNTKCDDPELKCKLSRLCKTTTVKTRYVVMSDEILKKYPELALEGLPTISQRLSISNEAVTEMAIEASKACIKNWGRPVSDITHLVYVSSSEARLPGGDIYLARGIGLNPEANRVMLYFMGCSGGVAGLRVAKDIAENNPGSRVLLATTETTIIGFKPPSASRPYDLVGAALFGDGAGAMILGTNPIEGEKPLFELHTAIQHFLPGTEKIIDGRLTEEGINFKIERDLPQIIEDYIEAFCLKLMQKVGLGEEGYNEMFWAVHPGGPAILNRLEKRLNLTPEKLVASRRALMDYGNVSSNTIVYVLEFMMEESLKMRDTGERENEWGLILAFGPGITFEGILARSLV
>BD_XP_011627026.1
MVNVEAIRKAQRAEGPATIMAIGTATPPNSVDQSTYPDYYFRITKSEHKTQLKEKFKRLCEKSMIKKRYMYLTEEILKENPTVCEYMAPSLDARQDMVVVEVPKLAKEAATRAIKEWGQPKSKITHLVFCTTSGVDMPGADYQLTKLLGLRPSVKRVMMYQMGCYAGGTVLRVAKDLAENNRGARVLAVCSEITAVTFRGPSDTHLDSLVGQALFGDGAGALIVGSDPLPVERPIFELIWTGQTILPDSNGAIDGHLREVGLTFHLLKDVPGIISKNIDKALVEAFEPLGISDWNSLFWIAHPGGPAILDQVEAKLGLKEEKLRATRHVLSEFGNMSSACVLFILDEMRRKSAQDGCKTTGEGLEWGVLFGFGPGLTVETVALRGIATA
>BD_XP_020532038.1
MVNVEEHRKAQRADGAATVLAIGTANPPPSPQCDILICFLSSKLLRFTLWILGLDPNEVKPGAVASVDSIPLGLLRSTPATFDASGFSGADIYPLYGSNNACSGPGIDLHLKLLNLSPFVNRVMIYMQGCFAGGTTLRSAKDLAENNCGACVLIVCPEMMSMYFHGPIRMDPESLVVPALFGDGAATVVIGADPMSTERGLNQLFRACQSIVPNSMHALKGPIHEAGITYWNTLFYVVHPGGPRILDKMEDDLKLKPEKLRAACHVLREYENMWSATMFVVLDEIQKSS
>BG_XP_003561033.1
MANTLREIRRQQRADGHAAVLAIGTANPPNCVSQDEYRDYYFRVTKSEHLTDLKHKLKTMFDKTCTVKRFFHHTEELLDAHPHFLDRGKPSLDDRLSIAGAAAPELAASAAAKAIAKWGRPATDITHLVVSTNSGAHAPGADLVLASLLGLHASVLRTLLHLKGCSAGSASLRLAKDLAENNRGARVLVVCVELTIVAFRGPEETYPHTLVGQATFGDGAGAVIVGADAYDPVEHPLFEMVSALQTVIPNTGHVLTMKLTEGGLDGHIFTRELIPIAAENIKRCLSDAFGPLFGSVDAVEWNDLFWAVHPGISAILDNIDRALRLEPGKLAASRTVLREYGNMLGATIIFVLDEQRRRMEEEEGEGGEWGVMMGFGPGFTIETMVLHATSELKKN
>BG_XP_003563005.1
MASILRDIRSSQRADGPAAVLSIGTANPPDCVSQDEYPDYYFRITKSEHLTDLKQKLKTMCQNTGTKKRFFHHTEQLLGAHPHFLDRGKPSLNDRLKIAAVAAPELAATAAAKAIAKWGRSVTDITHLIVSSNSGAHAPGIDLRLASILGLRSSVCRTMLHLNGCSSGSAALRLAKDMAENNRGARVLVACVELTVVAFRGPEEAYPHTLVGQASFGDGAGAVIVGADAVRPIERPLFEMVSVSQTVIPDTDHVLTVQLTEGGIDGHLLSRELIPIAGQNIEQCLSDAFGPLGLGVDWNDLFWAVHPGIRAILDQIDKALRLEPGKLAASFTVLREYGNMLGATVIFVLDEQRRRMEEEEGGEWGVLMGFGPGFTVETMVLRATSDLKKK
>BG_XP_003574084.1
MSGLGLGDIGRSGNGRSHGKAKLLALGKGLPEHVQPQDKLVETYLQDTRCDDPATRAKLERLCKTTTVKTRYTVMSKELLDEHPELKTEGTPTLTPRLDICNAAVLELGAAAAHAALGEWGRPAVEITHLVYISSSELRLPGGDLFLATRLGLSPNTVRTSLLFLGCSGGAAALRTAKDIAENNPGSRVLVIAAETTVLGFRPPSPDRPYDLVGAALFGDGASAAIIGASPITAEENPFLELEFSTQEFLPGTDKVIDGKITEEGINFKLGRDLPEKIESRIEGFCRILMDKVGIKEFNDVFWAVHPGGPAILNRLEICLQLDPDKLKISRKALMNYGNVSSNTVFYVLEYLRDGLKKGMIREEWGLILAFGPGITFEGMLVRVIN
>BG_XP_003576276.2
MMNSAPSKAMASTQQLGEIRRQQRADGHAAVLAIGTANPPNCVSEDEYPDYYFRVTKSQHLTDLKHKFKTMCEKTCTEKRFFHHTEALLDAHPHFLDRGKPSLDARLSIAAAAAPGLAAQAANKAIAKWGRPATDITHLIVSTNAGAHSPGADLVLASLLGLRASVIRTMLHLNGCSAGAASLRLAKDLAENNRGARVLVVCVELTIVGFRGPEEAYPHTLVSQAAFGDGAGAVIVGADACPEEHPLFEMVSASQTVIPDTGHVLTMLLTEAGLDGHILTRELIPIAAENIEQCMSDAFGPLLGGGVVGVGEWNDLFWAVHPGVSAILDNIDKALRLEPGKLSASRAVLRDYGNMLGATIIFVLDEQRRRMEEEGEGGDKWGVMMGFGPGFTIETMVLH…
>BG_XP_003576417.1
MTRANGNGTVPVRDNRRSMQHAEGPAAVLAIGTANPTSTIAQQDQFADQFFRVTNSDDLTDLKAKFERICDKTGIEKRHFHMTEEMLLAHPEFLDRDQPSLDARIEIVATAVPKLAESAARKAIAEWGRPASDITHLIFSTYSGCRAPAADLELATLLNLRPTVCRTILSLHGCYGGGRALHLAKELAENNRGARVLVACSEITLVCFNGPDGSNLVGHALFGDGAGAAIVGAGPFDAASGERPLFEMVAATQTTVPKTEHVLGMQVAGGGIDFHLAIQVPMLIGQNVEQCLRDAFRATLGDDDEDGIPCWNDLFWAVHPGGRPILDNIDAVLKLEKGKLAASRQVLREYGNMSGATIVFVLDELRRRREKDGSGGHQLPEWGALLAFGPGITIETMVL…
>BG_XP_003577513.1
MAAATMTVEEVRRAQRAEGPATVLAIGTATPANCVYQADYPDYYFKMTKSDHLADLKEKFKRMCDKSQIRKRYMHLTEEILEENPNMCAYMAPSLDARQDIVVVEVPKLGKAAAQKAIKEWGQPRSRITHLVFCTTSGVDMPGADYQLTKMLGLRPSVKRLMMYQQGCFAGGTVLRLAKDLAENNRGARVLVVCSEITAVTFRGPHESHLDSLVGQALFGDGAAAVIVGADPEEHVERPLFQLVSAAQTILPDSEGAIDGHLREVGLTFHLLKDVPGLISKNIEKALEEAFKPLGIDDWNSVFWVAHPGGPAILDMVEAKINLNKERMRATRHVLSEYGNMSSACVLFILDEMRKRSAEDGHATTGEGMDWGVLFGFGPGLTVETVVLHSVPITAGAATA
>BG_XP_014751759.1
MANISTPVSTIRAAQRADGPAAVLAIGTANPAHCVSQDDYPDYYFRITNSDHLTHLKHVFTKLCAAAGVEKRFFHHTEGLLKAHPELLLRRRGPSSSLDTRLDIVAAAAPELAASAAAKAIAEWGRPAADITHLVVSTNAGAHAPGCDARLATLLGLRRDVRRTVLQLNGCAAGCAALRLAKDMAENCRGARVLVACVELTVSAFRGPDEEGDSFESLIPQALFGDGAAAVIVGAIGADSDIIGNEHPPLFEMVSASQAVIPGTEGVLTMQLKNGGVIDGVISTELPRLAADNVERCLLEAFAAIGVDDGNMEWNDLFWAVHPGSTVILDHIDRALRLAPEKLAASRSVVRSYGNMLGATIIFVLDELRRQPLIMDHQWGVMMGFGPGFTVETMLLHAP…
>BG_XP_014758417.1
MTASCVASATQQIREAQRADGPASVLAIGTANPAICVRQDEYADYYFRLANAEHLTKLKSKLNRICQSSGIEKRYFHHTEEMLGGHPELTDRKLPSLDTRMRILATAVPELAAAAAGKAIAEWGRPATDITHLVVSTSSGAHVPGADLRVASLLGLAPTVRRAMLYLSACNGGSTALRLAKDMAENNRGARVLVACAELTLVWLRAPDGDADSDTIIMQALFGDGAGAVIVGADPELVQGVERPIFEMLGAWETVIPESEHVATGRLGEDGVVFRPSVELPSLVRANIERCVADALAPLGLSGGDWKDLFWAVHPGGRAILDGVEAELRLGPEKLAASRHVLTEYGNMSGPTVVFVLDEIRRRHDEHAEGRHGLGVMLGIGPGITVETMVLRATGGKFT…
>BG_XP_024312798.1
MVSTGVETAAKKQAACMAPNPGKATIVALGHAFPQQLVMQDYVVEGFMRNTNCNDPELKEKLTRLCKTTTVKTRYVVMSDEILGRYPELAQEGLPTMKQRLDISNKAVTQMATEASLSCIRSWGGALSSITHLVYVSSSEARFPGGDLHLARALGLSPDVRRVMLAFTGCSGGVAGLRVAKALAESCPGARVLLATSETTVAGFRPPSPDRPYDLVGVALFGDGAGAAIVCTDPTPLERPLFELHSALQRFLPGTEKTIDGRLTEEGIKFQLGRELPHIIEAHVEDFCQKLIKERDQGGDGHTHAQLTYDDMFWAVHPGGPAILTKMEGRLGLDGAKLTASRSALRDFGNASSNTIVYVLENMVEESRRRRELQQAAGAEGGQECEWGLILAFGPGITF…
>BG_XP_024313590.1
MASTLREIRRQQRADGHAAVLAIGTANPPSCVFXDEYPDYYFRVTKNEHLTDLKHKLKTMCEKSGVEKRFFHHTEELLAAHPHFLDRRKPSLDDRLSIVAAAAPALAASAATKAIQFHLAADNIEQCLSDAFNPLLGVAGVEWNDLFWAVHPGSTSAILDNIDIALRLDPGKLEASRTVLREYGNMLGATIFFVLDEQRRRMEEEGEGGEWGVLMGFGPGFTIETMVLHATSDLKNKLALHEDRIE
>BH_D01G0164300
MTASCVASATQQIREAQRADGPASVFAIGTANPAICVRQDEYADYYFRLANAEQLTKLKSKLNRICQSSGIEKRYFHHTEEMLGGHPELTDRKLPSLDTRMRILATAVPELAAAAAGKAIAEWGRPATDITHLVVSTSSGAHVPGADLRVASLLGLAPTVRRAMLYLSACNGGSTALRLAKDMAENNRGARVLVACAELTLVWLRAPDGDADSDTIIMQALFGDGAGAVIVGADPELVQGVERPIFEMLGAWETVIPESEHVATGRLGEDGVVFRPSVELPSLVRANIERCVADALAPLGLSGGDWKDLFWAVHPGGRAILDGVEAELRLGPEKLAASRHVLTEYGNMSGPTVVFVLDEIRRRHDEHAEGRHGLGVMLGIGPGITVETMVLRATGGKFT…
>BH_D01G0337500
MASILRDIRTNPPNCVSQDEYPDYYFRITKSEHLTDLKQKLKTMCQNTGTKKRFFHHTEQLLGAHPHFLDRGKPSLNDRLKIAAVAAPELAATAAAKAIAKWGRSATDITHLIVSSNSGAHAPGIDLRLASILGSARSAALRLAKDMAENNRGARVLVACVELTVVAFRGPEEAYPHTLVGQASFGDGAGAVIVGADAVRPIERPLFEMVSVSQTVIPDTDHVLTVQLTEGGIDGHLLSRELIPIAGQNIEQCLSDAFGPLGLGVDWNDLFWAVHPGIRAILDQIDKALRLEPGKLAASFTVLREYGNMLGATVIFVLDEQRRRMEEEEGGEWGVLMGFGPGFTVETMVLRATSDLKKK*
>BH_D01G0644300
MANTLREIRRQQRADGHAAVLAIGTANPPNCVSQDEYRDYYFRVTKSEHRTDLKHKLKTMFDKTCTVKRFFHHTEELLDAHPHFLDRGKPSLDDRLSIAGAAAPELAASAAAKAIAKWGRPATDITHLVVSTNSGAHAPGADLVLASLLGLHASVLRTLLHLKGCSAGSASLRLAKDLAENNRGARVLVVCVELTIVAFRGPEETYPHTLVGQATFGDGAGAVIVGADAYDPVEHPLFEMVSALQTVIPNTGHVLTMKLTEGGLDGHIFTRELIPIAAENIKRCLSDAFGPLFGSVDAVEWNDLFWAVHPGISAILDNIDRALRLEPGKLAASRTVLREYGNMLGATIIFVLDEQRRRMEEEEGEGGEWGVMMGFGPGFTIETMVLHATSELKKN*
>BH_D01G0682000
MANISTPVSTIRAAQRADGPAAVLAIGTANPAHCVSQDDYPDYYFRITNSDHLTHLKHVFTKLCAAAGVGKRFFHHTEGLLKAHPELLLRRRGPSSSLDTRLDIVAAAAPELAASAAAKAIAEWGRPAADITHLVVSTNAGAHAPGCDARLATLLGLRRDVRRTVLQLNGCAAGCAALRLAKDMAENCRGARVLVACVELTVSAFRGPDEEGDSFESLIPQALFGDGAAAVIVGAIGADSDIIGNEHPPLFEMVSASQAVIPGTEGVLTMQLKNGGVIDGVISTELPRLAADNVERCLLEAFAAIGVDDGNMEWNDLFWAEHPGSTVILDHIDRALRLAPEKLAASRSVVRSYGNMLGATIIFVLDELRRQPLIMDHQWGVMMGFGPGFTVETMLLHAP…
>BH_D01G0708700
MVSTGVETAAKKQAACMAPNPGKATIVALGHAFPQQLVMQDYVVEGFMRNTNCNDPELKEKLTRLCKTTTVKTRYVVMSDEILGRYPELAQEGLPTMKQRLDISNKAVTQMATEASLSCIRSWGGALSSITHLVYVSSSEARFPGGDLHLARALGLSPDVRRVMLAFTGCSGGVAGLRVAKALAESCPGARVLLATSETTVAGFRPPSPDRPYDLVGVALFGDGAGAAIVCTDPTPLERPLFELHSALQRFLPGTEKTIDGRLTEEGIKFQLGRELPHIIEAHVEDFCQKLIKERDQGGDGHTHAQLTYDDMFWAVHPGGPAILTKMEGRLGLDGAKLTASRSALRDFGNASSNTIVYVLENMVEESRRRRELQQAAGEEGDQECEWGLILAFGPGITF…
>BH_D03G0394800
MSGLGLGDIGRSGNGRSHGKAKLLALGKGLPEHVQPQDKLVETYLQDTRCDDPATRAKLERLCKTTTVKTRYTVMSKELLDEHPELKTEGTPTLTPRLDICNAAVLELGAAAAHAALGEWGRPAVEITHLVYISSSELRLPGGDLFLATRLGLSPNTVRTSLLFLGCSGGAAALRTAKDIAENNPGSRVLVIAAETTVLGFRPPSPDRPYDLVGAALFGDGASAAIIGASPITAEENPFLELEFSTQEFLPGTDKVIDGKITEEGINFKLGRDLPEKIESRIEGFCRILMDKVGIKEFNDVFWAVHPGGPAILNRLEICLQLDPDKLKISRKALMNYGNVSSNTVFYVLEYLRDGLKKGMIREEWGLILAFGPGITFEGMLVRVIN*
>BH_D04G0254100
MAAATMTVEEVRRAQRAEGPATVLAIGTATPANCVYQADYPDYYFKMTKSDHLADLKEKFKRMCDKSQIRKRYMHLTEEILEENPNMCAYMAPSLDARQDIVVVEVPKLGKAAAQKAIKEWGQPRSRITHLVFCTTSGVDMPGADYQLTKMLGLRPSVKRLMMYQQGCFAGGTVLRLAKDLAENNRGARVLVVCSEITAVTFRGPHESHLDSLVGQALFGDGAAAVIVGADPEEHVERPLFQLVSAAQTILPDSEGAIDGHLREVGLTFHLLKDVPGLISKNIEKALEEAFKPLGIDDWNSVFWVAHPGGPAILDMVEAKINLNKERMRATRHVLSEYGNMSSACVLFILDEMRKRSAEDGHATTGEGMDWGVLFGFGPGLTVETVVLHSVPITAGAAT…
>BH_D04G0359100
MMNSAPSKAMASTQQLGEIRRQQRADGHAAVLAIGTANPPNCVSEDEYPDYYFRVTKSQHLTDLKHKFKTMCEKTCTEKRFFHHTEALLDAHPHFLDRGKPSLDARLSIAAAAAPGLAAQAANKAIAKWGRPATDITHLIVSTNAGAHSPGADLVLASLLGLRASVIRTMLHLNGCSAGAASLRLAKDLAENNRGARVLVVCVELTIVGFRGPEEAYPHTLVSQAAFGDGAGAVIVGADACPEEHPLFEMVSASQTVIPDTGHVLTMLLTEAGLDGHILTRELIPIAAENIEQCMSDAFGPLLGGGVVGVGEWNDLFWAVHPGVSAILDNIDKALRLEPGKLAASRAVLRGYGNMLGATIIFVLDEQRRRMEEEGEGGDKWGVMMGFGPGFTIETMVLH…
>BH_D04G0406100
MTEEMLLAHPEFLDRDQPSLDARIEIVATAVPKLAESAARKAIFSTYSGCRAPAADLELATLLNLRPTVCRTILSLHGCYGGGRALHLAKELAENNRGARVLVACSEITLVCFNGPDGSNLVGHALFGDGADAAIVGAGPFDAASGERPLFEMVAATQTTVPKTEHVLGMQVAGGGIDFHLAIQVPMLIGQNVEQCLRDAFRATLGDDDEDGIPCWNDLFWAVHPGGRPILDNIDAVLKLEKGKLAASRQVLREYGNMSGATIVFVLDELRRRREKDGSGGHQLPEWGALLPFGPGITIETMVQRCPPRLKGN*
>BH_D04G0406500
MTRANGNGTVPVRDNRRSMQHAEGPAAVLAIGTANPASTIVQQDQFADQFFRVTNSDDLTDLKAKFERICDKTGIEKRHFHMTEEMLLAHPEFLDRDQPSLDARIEIVATAVPKLAESAARKAIAEWGRPASDITHLIFSTYSGCRAPAADLELATLLNLSPTVCRTILSLHGCYGGGRALHLAKELAENNRGARVLVACSEITLVCFNGPDGSNLVGHALFGDGAGAAIVGAGPFDAASGERPLFEMVAATQTTVPKTEHVLGMQVAGGGIDFHLAIQVPMLIGQNVEQCLRDAFRATLGDDDEDGIPCWNDLFWAVHPGGRPILDNIDAVLKLEKGKLAASRQVLREYGNMSGATIVFVLDELRRRREKDGSGGHQLPEWGALLAFGPGITIETMVL…
>BH_D04G0407200
MTRANGNGIVAPVRGSRRSMQHAEGPAAVLAIGTANPTGTIVQQDVFAGEFFRAINSEDLTDLKAKFERICDKTGIEKRHFHMTEEMHLAHPEFLDRDQPSLDARIEIVATAVPKLAESAARKAIFSTYSGCRAPAADLELATLLNLRPTELAENNRGARVLVACSEITLVCFNGPDGSNLVGHALFGDGADAAIVGAGPFDAASGERPLFEMVAATQTTVPKTEHVLGMQVAGGGIDFHLAIQVPMLIGQNVEQCLRDAFRATLGDDDEDGIPCWNDLFWAVHPGGRPILDNIDAVLKLEKGKLAASRQVLREYGNMSGATIVFVLDELRRRREKDGSGGHQLPEWGALLAFGPRITIETMVQRCPPRLKGN*
>BH_S02G0276500
MTASCVGVASATQQIWAAQRADSPASVLAIGTANPAICVRQDEYADYYFRLANAEHLTKLKSKLHRICQSSAIEKRYFHHTEEMLQGHPELMDRKLPSLDTRMRIAGTAVPELAAAAAAKAIAEWGRPATDITHLVVCTSSGAQMPGADLRLASLLGLAPTVRRAMLYLSACNSGSTALRLAKDMAENNRGARVLVACAELSLSWLRAPDGETDNGTVIMQALFGDGAGAVIVGADPELEAGSTERPLFEMVSARETVIPESEHVAAGRLGEGGVVFRPSVELPSLVRANVVQCVADALAPLGLSGGDWNDLFWAVHPGGRAVLDGVEAELRLGPEKLAASRHVLSEYGNMSGSTVIFVLDEIRRRHGEHAEGCHGLGVMLGIGPGVTVETMVLRATGR…
>BH_S03G0173100
MSGPRLGDIGRSGNGRSHGKAQLLALGKGLPEQVLPQDKLVETYLQDTSCDDPATRAKLERLCKTTTVKTRYTVMSKELLDEHPELKTEGTPTLTPRLDICNAAVLELGAAAAHAALGEWGRPAVDITHLVYISSSELRLPGGDLFLATRLGLSPNTVRTSLLFLGCSGGAAALRTAKDIAENNPGSRVLVIAAETTVLGFRPPSPDRPYDLVGAALFGDGASAAIIGASPITAENPFLELEFSTQEFLPGTDKVIDGKISEEGINFKLGRDLPEKIESRIEGFCRILMDKVGIKEFNDVFWAVHPGGPAILNRLEICLQLDPDKLKISRKALMNYGNVSSNTVFYVLEYLRDGLKKGVIREEWGLILAFGPGITFEGMLVRGIN*
>BH_S04G0155200
MVLLGNLAASPAATVIRQLRQAQRADGPASVLAIGTANPANCVRQDEYADYYFRVTNKEHLTKLKSKLSRICHKSAIKKRHFHHTEKLLQEHPELINRALPSLDARMDVAATAVPELAAAAAGKAIAEWGRPAGDITHLVMATYSGAHMPGADLRLASLLGLDPSVRRTMLYLNGCSSGSAALRVAKDVAENNRGARVLVACAEITLVLFRAPDEAHVDTIIMQALFGDGAGAVVVGAEPSVGERPHFEMVAASQSVIPESCHAAAGRLRQDGLAFSPSFEMPALIRDNIERSMAGALGPLGLPGACWNDLFWAVHPGGRAILDSVEAGLRLEPEKLTASRRVLSEYGNMSGPTVIFVLDEIRRRHDHGDHGLGVLLGLGPGVSVETMVLRATRS*
>BH_S04G0188000
MVLLGNLMAGPAATAIRQFRQSQGADGPASILAIGTANPTNCVQQDEYADYYFRVTKREHLTELKAKLSRICHKSGIKKRYFHHTEELLRRHPEFLDRTLPSLDARLDITGAAVPELAAAAASRAIAEWGRPAGDITHLVASTYSGAHMPGADRRLASLLGLAPSVRTTMLYVNGCSSASAALRVAKDAAENDRGARVLVACAELTLVMFRAPDDAATVLTQALLGDGAAAAIVGADADAAERPVFEMLAASQSVIPGTERAAAGGFRQDGFRFCPSIEMPGLVRDNVERCLVDALGPLGLRPSSSSSGGSCYWPWNELFWAVHPGGRAILDSVEDALRLDPGKLAASRHVLSEYGNMSGPTLIFVLDEIRRRRDEHHGLGVMLGIGPGVTVETMVLHA…
>BH_S05G0111700
MTRANGNGTVPVRGSRRSMQHAEGPAAVLAIGTANPTGTIVRQDVFAGEFFRVTNSEDLTDLKAKFERICDKTGIEKRHFHMTEEMLRAHPEFLDRDQPSLDARIEIVATAVPKLAESAATKAIAEWGRPASDITHLVFSTYSGCRAPAADLELATLLALRPTVCRTILSLHGCYGGGRALHLAKELAENNRGARVLVACSEITLVCFNGPDGSNLVGHALFGDGAGAAIVGAGPFDAAGERPLFEMVAATQTTVPRTEHVLGMQVAGGGIDFHLAIQVPMLIGQYVEQCLRDAFKATLGDDEEDVIPCWNDLFWAVHPGGRPILDNIDTVLKLEKGKLAASRQVLREYGNMSGATIVFVLDELRRRREKQDQDGRGGHLPEWGALLAFGPGITIETMV…
>BH_S06G0113500
MASTLRDIRSSQRADGPAAVLSIGTANPPNCVSQDEYPDYYFRITKSEHLTDLKQKLKTMCQNTGTERRFFHHTEQLLETHTHFLDRGKPSLDDRLNIAAVAAPELAATAAAKAIAKWGRPATDITHLIVSTNSSAHAPGVDLRLASILGLRSSVCRTMLHLNGCSAGSASLRLAKDIAENNRGARVLVACVELTIVAFRGPEEAYPHTLIGQASFGDGAGAVIVGADAVRTMECPLFEMVSVSQTVIPDTDQVLTVQLTEGGLDGHLLSRELIPIAGQNIERCLSDAFGPLGLGGIEWNDLFWAVHPGIRAILDQVGKALQLEPGKLAASFTVLREYGNMLGATVIFVLDEQRRRMEEEEEGGEWGVMMGFGPGFTVETMVLRATSDLKKN*
>BH_S06G0169300
MVSTGVEAAAKKQAACMAPNPGKATIVALGHAFPQQLVMQDYVVEGFMRNTNCNDPELKEKLTRLCKTTTVKTRYVVMSDEILGRYPELAQEGLPTMKQRLDISNKAVTQMATEASLSCIRSWGGALSSITHLVYVSSSEARFPGGDLHLARALGLSPDVRRVMLAFTGCSGGVAGLRVAKALAESCGPGARVLLATSETTVAGFRPPSPDRPYDLVGVALFGDGAGAAIVCTDPTPLERPLFELHSALQRFLPGTEKTIDGRLTEEGIKFQLGRELPHIIEAHVEDFCQKLVKEAHAHAQLTYDDMFWAVHPGGPAILTKMEGRLGLHGSKLTASRSALRDFGNASSNTIVYVLENMVEESRRKREQLQQALGAQEDHDCEWGLILAFGPGITFEGIL…
>BH_S07G0020700
MADISTPVSEIRAAQRADGPAAVLAIGTANPANCVSQDDYPDYYFRVTNSGHLTHLKHVFTKLCAAVGVGKRFFHHTEELLKAHPELLLRRGPSPSLDTRLGIVAEAAPELAASAAAKAMAEWGRPAADITHLVVSTNAGARAPGCDARLASLLGLRHDVRRTVLHLNGCAAGCAALRLAKDMAENSRGARVLVACVELTVSAFRGPDEEHDSFETVIPQALFGDGAAAVIVGAIGADNDIIGDEHLPLFEMVSASQALIPGTEQVLPMQLKNGGVIDGVISTQLPRLAADNVERCLQEAFAAIGVDDDANVEWNDLFWAVHPGSTVILDHIDGALRLAPEKLAASRRVARDYGNMLGATIIFVLDELRRQPLITHRSRWGVMMGFGPGFTVETMLLHV…
>BH_S07G0051300
MAMASTLSEIRRQQRADGHAAVLAIGTANPPNCVSQDAYPDYYFRVTKSEHLTDLKHKFKTMCDKTGTEKRFFHHTEELLDSHPHFLGRGKPSLDDRLNIAAAAAPELAASAAAKAIANWGRPATDITHLIVSTNAGAHAPGADILLASLLGLRASVQRTSLQLNGCSAGAASLRLAKDMAENSRGARVLVVCVELTVVSFRGPEESCQDTDLISQAAFGDGAGAAIVGADACERPLFEMVSASQTVVPGTGHVLTMRLTEGGLDGDIFLRELVPIAAENVRRCLSDAFGPLAGVVGDGVEWNELFWAVHPGTGAILDNINEALRLEPGKFAASRTVLREYGNMLGATIFFVLDELRRRMEEEGEREGGEWGVMMGFGPGFTIETMVLHATSDLKKNKL…
>BH_S10G0129900
MAPHQYYNTKQHQHQLFVPCDPPFNFLPRKLTAETSRSQPLVSYSAAMAAATMTVEEVRRAQRAEGPATVLAIGTATPANCVYQADYPDYYFKMTKSDHLADLKEKFKRMCDKSQIRKRYMHLTEEILEENPNMCAYMAPSLDARQDIVVVEVPKLGKAAAQKAIKEWGQPRSRITHLVFCTTSGVDMPGADYQLTKMLGLRPSVKRLMMYQQGCFAGGTVLRLAKDLAENNRGARVLVVCSEITAVTFRGPHESHLDSLVGQALFGDGAAAVIVGADPEENVERPLFQLVSAAQTILPDSEGAIDGHLREVGLTFHLLKDVPGLISKNIEKALEEAFKPLGIDDWNSVFWVAHPGGPAILDMVEAKINLNKERMRATRHVLSEYGNMSSACVLFILDE…
>BL_NP_001302477.1
MVMGPSSLDEIRKAQRADGPAGILAIGTANPANHVLQAEYPDYYFRITNSEHMTDLKEKFKRMCDKSTIRKRHMHLTEEFLKENPNMCAYMAPSLDARQDLVVVEVPKLGKDAAVKAIKEWGQPKSKITHVVFCTTSGVDMPGADYQLTKLLGLRPSVKRLMMYQQGCFAGGTVLRLAKDLAENNRGARVLVVCSEITAVTFRGPSDTHLVSLVGQALFSDGAAALIVGSDPDVSAGEKPIFQMVSAAQTILPDSDGAIDGHLREVGLTFHLLKDVPGLISKNIEKSLDEAFKPLGISDWNSLFWIAHPGGPAILDDVEKKLGLKAEKMRATRHVLSEYGNMSSACVLFILDEMRRKSKEDGVATTGEGLEWGVLFGFGPGLTVETVVLHSVPL
>BL_NP_001302984.1
MVMCTPSSLDEIRKAQRADGPAGILAIGTANPANHVIQAEYPDYYFRITNSEHMTDLKEKFKRMCDKSTIRKRHMHLTEEFLKENPDMCAYMSPSLDARQDIVVVEVPKLGKEAAVKAIKEWGQPKSKITHVVFCTTSGVDMPGADYQLTKLLGLRPSVKRLMMYQQGCFAGSTVLRLAKDLAENNRGARVLVVCSEITAVTFRGPSDTHLDSLVGQALFSDGAAALIVGSDPDTSAGEKPIFEMVSAAQTILPDSDGAIDGHLREVGLTFHLLKDVPGLISKNIEKSLDEAFKPLGISDWNSLFWIAHPGGPAILDDVEKKLGLKAEKMRATRHVLSEYGNMSSACVLFILDEMRRKSTEDGVGTTGEGLEWGVLFGFGPGLTVETVVLHSVPL
>BL_XP_013654165.2
MGSIDATELGSEKKPNPGKATILAIGKAFPQQLVMQEYLVDGYFKTTNCDDPELKQKLTRLCKTTTVKTRYVVMSEEILNKYPELAIEGGSTVKQRLDICNDAVTEMAVEASRACIKNWGRSISDITHLVYVSSSEARLPSGDLFLAKGLGLSPETHRVLLYFVGCSGGVAGLRVAKDIAENNPGSRVLLATSETTVIGFKPPSADRPYDLVGVALFGDGAGAMIIGSDPDPILEKPLFELHTAIQNFLPDTEKTIDGKLTEQGINFTLSRELPQIIEDNVESFCKKHLDVHRWDDYPLGAAVAYVADIFKVPTILIKGVTDIVDGNRPTSEEFLENLAAVTAQLDESITKVIDFISGKCLSDL
>BL_XP_013656162.1
MGSIDATELGSEKKPNPGKATILAIGKAFPQQLVMQEYLVDGYFKTTNCDDPELKQKLTRLCKTTTVKTRYVVMSEEILNKYPELAIEGGSTVKQRLDICNDAVTEMAVEASRACIKNWGRSISDITHLVYVSSSEARLPSGDLFLAKGLGLSPETHRVLLYFVGCSGGVAGLRVAKDIAENNPGSRVLLATSETTVIGFKPPSADRPYDLVGVALFGDGAGAMIIGSDPDPILEKPLFELHTAIQNFLPDTEKTIDGKLTEQGINFTLSRELPQIIEDNVESFCKKLIGKAGLAHIDYNQMFWAVHPGGPAILNRMEKRLNLSPEKLSPSRRALMDYGNASSNSIVYVLEYMLEESRKARNMNEGGNEWGLILAFGPGVTFEGIVARNLDV
>BL_XP_013670615.1
MGSIDSTELGSEKKPNPGKATILAIGKAFPHQLVMQEYLVDGYFKTTNCDDPELTQKLTRLCKTTTVKTRYVVMSEEILTKYPELAIEGGSTVKQRLDICNDAVTEMAVEASRACIKKWGRSISDITHLVYVSSSEARLPGGDLYLAKGLGLSPETHRVLLYFVGCSGGVAGLRVAKDIAENNPGSRVLLATSETTIIGFKPPSADRPYDLVGVALFGDGAGAMIIGSDPDPISEKPLFELHTAIQNFLPDTEKTIDGRLTEEGINFTLSRELPKLIEDNVESFCKKLIGKAGLTPKDYNQMFWAVHPGGPAILNRMEKRLNLSPEKLSPSRRALMDYGNASSNSIVYVLEYMLEESRKARKMKEVENEWGLILAFGPGVTFEGIVARNLDV
>BL_XP_013674300.1
MVMGALSLDEIRKAQRADGPASILAIGTANPPNQVTQAEYPDYYFRITNSEHMTDLKEKFKRMCDKSVIRKRYMHLTEEFLKDNPNICAFMAPSLDVRQDILVAEVPKLGKEAAVKAIKEWGQPKSKITHLVFCTTSGVAMPGADYQLIKLLGLCPSVKRVMMYHQGCYAGGTVLRLAKDIAENNRGARVLIICAEITVVTFRGPSETQLDSLVGQSFFGDGTAALIVGSDPDTSVGEKPIFEMVSAAQTILPDSQGAIEGHLKEVALTFHLLKTVPGLISKNIEKCLEEAFKPLGISDWNSLFWIAHPGGPSILDHVEIKLGLKAEKMKATRHVLSEYGNMSSACIIHLNSLRERSQDWNKHILNLDMGYYVNLAMKSNGGGPMNVCRVGKR
>BL_XP_013677202.1
MVMVGTTSSLDEIRKAQRADGPAGILAIGTANPANHVLQAEYPDYYFRITNSEHMTDLKEKFKRMCDKSTIRKRHMHLTEEFLKENPNMCAYMAPSLDARQDLVVVEVPKLGKDAAVKAIKEWGQPKSKITHVVFCTTSGVDMPGADYQLTKLLGLRPSVKRLMMYQQGCFAGGTVLRLAKDLAENNRGARVLVVCSEITAVTFRGPSDTHLDSLVGQALFSDGAAALIVGSDPDVSAGEKPIFEMVSAAQTILPDSDGAIDGHLREVGLTFHLLKDVPGLISKNIEKSLDEAFKPLGISDWNSLFWIAHPGGPAILDDVEKKLGLKAEKMRATRHVLSEYGNMSSACVLFILDEMRRKSVEDGVATTGEGLEWGVLFGFGPGLTVETVVLHSVPV
>BL_XP_013677720.1
MVMGALSLDEIRKAQRGDGPASILAIGTANPPNQVIQAEYPDYYFRITNSEHMTDLKEKFKRMCDKSMIRKRYMHLTEEFLKDNPNICAFMAPSLDVRQDILVTEVPKLGKEAAVNAIKEWGQPKSKITHLVFCTTSGVDMPGADYQLIKLLGLSPFVKRVMMYHQGCYAGGTVLRLAKDIAENNRGARVLIVCSEITVVTFRGPSETHLDSLVGQSLFGDGAAALIVGSDPDTSAGEKPIFEMVSAAQTILPDSKGAIEGHLKEVGLTFHLLKTVPGLISKNIEKCLQEAFKPLGISDWNSLFWIAHPGGPAILDHVEIKLGLKAAKMKATRHVLSEYGNMSSACVFFILDEMRRRAVEDGAETTGEGLEWGVLFGFGPGLTVETVVLHSVPL
>BL_XP_013677721.1
MVMGALSLDEIRKAQRGDGPASILAIGTANPPNQVIQAEYPDYYFRITNSEHMTDLKEKFKRMCDKSMIRKRYMHLTEEFLKDNPNICAFMAPSLDVRQDILVTEVPKLGKEAAVNAIKEWGQPKSKITHLVFCTTSGVDMPGADYQLIKLLGLSPFVKRVMMYHQGCYAGGTVLRLAKDIAENNRGARVLIVCSEITVVTFRGPSETHLDSLVGQSLFGDGAAALIVGSDPDTSAGEKPIFEMVSAAQTILPDSKGAIEGHLKEVGLTFHLLKTVPGLISKNIEKCLQEAFKPLGISDWNSLFWIAHPGGPAILDHVEIKLGLKAAKMKATRHVLSEYGNMSSACVFFILDEMRRRAVEDGAETTGEGLEWGVLFGFGPGLTVETVVLHSVPL
>BL_XP_013697889.1
MLATGRVAKQKEIAQSTRRVANQGKATVLALGKAFPSNVVSQENLVEEYLREIKCDDPSIKEKLQHLCKTTTVKTRYTVMSSETMQKYPELATEGSPTIKQRLEIANEAVVQMAYEASLACIKEWGRGVEDITHLVYVSSSEFRLPGGDLYLSAQLGLSNEVQRVMFYFLGCYGGVSGMRVAKDIAENNPGSRVLLTTSETMVLGFRPPNKARPYDLVGAALFGDGAAALIIGADPTESENPFMELHYALQQFLPGTQGVIDGRLSEEGISFKLGRELPQKIEDNIEEFCKKLVAKAGSGSLELNDLFWAVHPGGPAILNGLETKLKLKPEKLECSRQALVDYGNASSNTIFYIMDKVRGELEKKGRGGEEWGLGLAFGPGITFEGFLMRSL
>BL_XP_013701181.1
MSSSGMNGVKKQITTRRVANPGKATVLALGKAFPSQVVPQEHLVEGFLRDTKCDDPFIKEKLEHLCKTTTVKTRYTVLSREILDKYPELTTEGSPTIKQRLEIANEAVVEMALEASLGCIKEWGRPVEDITHIVYVSSSEIRLPGGDLYLSAKLGLKNDVNRVMLYFLGCYGGVTGLRVAKDIAENNPGSRVLLTTSETTILGFRPPNKARPYDLVGAALFGDGAAAVIIGADPLPSESPFMELHYAVQQFVPGTQTVIDGRLTEEGINFKLGRDLPQKIEENIEEFCKKLMGKAGDDSMEFNDMFWTVHPGGPAILNRLETKLKLGREKLECSRRALVDYGNVSSNTILYVMEYMRDELKKKGDGAQEWGLGLAFGPGITFEGLLLRSLASP
>BL_XP_013707052.1
MGSIDATELGSEKKPNPGKATILAIGKAFPHQLVMQEYLVDGYFKTTNCADPELKQKLTRLCKTTTVKTRYVVMSEEILTKYPELAIEGGSTVKQRLDICNDAVTEMAVEASRACIKKWGRSISDITHLVYVSSSEARLPGGDLYLAKGLGLSPETHRVLLYFVGCSGGVAGLRVAKDIAENNPGSRVLLATSETTIIGFKPPSADRPYDLVGVALFGDGAGAMIIGSDPDPISEKPLFELHTAIQNFLPDTEKTIDGRLTEEGINFTLSRELPQIIEDNVESFCKKLIGKAGLTPKDYNQMFWAVHPGGPAILNRMEKRLNLSPEKLSPSRRALMDYGNASSNSIVYVLEYMLEESRKARNMKEVENEWGLILAFGPGVTFEGIVARNLDV
>BL_XP_013717994.1
MGSIDATELGSEKKPNPGKATILAIGKAFPQQLVMQEYLVDGYFKTTNCDDPELKQKLTRLCKTTTVKTRYVVMSEEILNKYPELATEGGSTVKQRLDICNDAVTEMAVEASRACIENWGRSISDITHLVYVSSSEARLPGGDLYLAKGLGLSPETHRVLLYFVGCSGGVAGLRVAKDIAENNPGSRVLLATSETTIIGFKPPSADRPYDLVGVALFGDGAGAMIIGSDPDPVREKPLFELHTAIQNFLPDTEKTIDGKLTEQGINFTLSRELPQIIEDNVDSFCKKLIGKAGLAHKDYNQMFWAVHPGGPAILNRMEKRLNLSPEKLSPSRRALMDYGNASSNSIVYVLEYMLEESRKARNMNEGGNEWGLILAFGPGVTFEGIVARNIDV
>BL_XP_013721290.1
MVMGALSLDEIRKAQRGDGPASILAIGTANPPNQVIQAEYPDYYFRITNSEHMTDLKEKFKRMCDKSMIKKRYMHLTEEFLKDNPNICAFMAPSLDVRQDILVAEVPKLGKEAAAKAITEWGQPKSKITHLVFCTTSGVDMPGADYQLIKLLGLCPSVKRVMMYHQGCYAGGTVLRVAKDIAENNRGARVLIVCSEITVVTFRGPSETHLDSLVGQSLFGDGAAALIVGSDPDTSVGEKPIFEMVSAAQTILPDSQGAIEGHLKEVGLTFHLLKTVPGLISKNIEKCLEEAFKPLGISDWNSLFWIAHPGGPAILDHVEIKLGLKPEKMKATRHVLSEYGNMSSACVFFILDEMRRKAVEDGAETTGEGLEWGVLFGFGPGLTVETVVLHSVPL
>BL_XP_013724973.1
MGSIDATELGSEKKPNPGKATILAIGKAFPHQLVMQEYLVDGYFKTTNCDDPELKQKLTRLCKTTTVKTRYVVMSEEILTKYPELAIEGGSTVKQRLDICNDAVTEMAVEASRSCIKNWGRSVSDITHLVYVSSSEARLPGGDLFLAKGLGLSPETHRVLLYFVGCSGGVAGLRVAKDIAENNPGSRVLLATSETTIIGFKPPSKDRPYDLVGVALFGDGAGAMIIGSDPDPVSEKPLFELHTAIQNFLPDTEKTIDGRLTESGINFTLSRELPQIIEDNVESFCKKLLGKAGLAHKDYNQMFWAVHPGGPAILNRMEKRLNLSPEKLSPSRRSLMDYGNASSNSIVYVLEYMLEESRKARKMNEGENEWGLILAFGPGVTFEGIVARNLDV
>BL_XP_013724974.1
MGSIDATELGSEKKPNPGKATILAIGKAFPHQLVMQEYLVDGYFKTTNCDDPELKQKLTRLCKTTTVKTRYVVMSEEILTKYPELAIEGGSTVKQRLDICNDAVTEMAVEASRSCIKNWGRSVSDITHLVYVSSSEARLPGGDLFLAKGLGLSPETHRVLLYFVGCSGGVAGLRVAKDIAENNPGSRVLLATSETTIIGFKPPSKDRPYDLVGVALFGDGAGAMIIGSDPDPVSEKPLFELHTAIQNFLPDTEKTIDGRLTESGINFTLSRELPQIIEDNVESFCKKLLGKAGLAHKDYNQMFWAVHPGGPAILNRMEKRLNLSPEKLSPSRRSLMDYGNASSNSIVYVLEYMLEESRKARKMNEGENEWGLILAFGPGVTFEGIVARNLDV
>BL_XP_013725548.2
MGSIDATELASEKKPNPGKATILAIGKAFPHQLVMQEYLVDGYFKTTNCDDPELKQKLTRLCKTTTVKTRYVVMSEEILTKYPEIAIEGGSTVKQRLDICNDAVTEMAVEASRSCIKNWGRSVSDITHLVYVSSSEARLPGGDLFLAKGLGLSPETHRVLLYFVGCSGGVAGLRVAKDIAENNPGSRVLLATSETTIIGFKPPSKDRPYDLVGVALFGDGAGAMIIGSDPDPVSEKPLFELHTAIQNFIPDTEKTIDGRLTETGINFTLSRELPQIIEDNVESFCKKLIGKAGLADKDYNQMFWAVHPGGPAILNRMEKRLNLSPEKLSPSRRSLMDYGNASSNSIVYVLEYMLEESRKSRSMSGSENEWGLILAFGPGVTFEGIVARNLDV
>BL_XP_013727454.1
MVMSRPSSSLDEIRKAQRADGPAGILAIGTANPANHVIQAEYPDYYFRITNSEHMTDLKEKFKRMCDKSMIRKRHMHLTEEFLKENPNMCAYMAPSLDVRQDIVVVEVPKLGKEAAVKAIKEWGQPKSKITHVVFCTTSGVDMPGADYQLTKLLGLRPSVKRLMMYQQGCFAGGTVLRLAKDLAENNRGARVLVVCSEITAVTFRGPSDTHLDSLVGQALFSDGAAALIVGSDPDASVGEKPIFEMVSAAQTILPDSDGAIDGHLREVGLTFHLLKDVPGLISKNIEKSLEEAFKPLGISDWNSLFWIAHPGGPAILDEVEKKLGLKAEKMRATRQVLSEYGNMSSACVLFILDEMRRKSAKDGVATTGEGLEWGVLFGFGPGLTVETVVLHSVPV
>BL_XP_013731042.1
MGSIDATELGSEKKPNPGKATILAIGKAFPHQLVMQEYLVDGYFKTTNCDDPELKQKLTRLCKTTTVKTRYVVMSEEILTKYPELAIEGGSTVKQRLDICNDAVTEMAVEASRACIKKWGRSISDITHLVYVSSSEARLPGGDLYLAKGLGLSPETHRVLLYFVGCSGGVAGLRVAKDIAENNPGSRVLLATSETTIIGFKPPSADRPYDLVGVALFGDGAGAMIIGSDPDPISEKPLFELHTAIQNFLPDTEKTIDGRLTEEGINFTLSRELPQIIEDNVESFCKKLIGKAGLTPKDYNQMFWAVHPGGPAILNRMEKRLNLSPEKLSPSRRALMDYGNASSNSIVYVLEYMLEESRKARNMKEVENEWGLILAFGPGVTFEGIVARNLDV
>BL_XP_013744791.1
MSSSGMNGVKKQISTRRVANPGKATVLALGKAFPSQVVPQEHLVEGFLRDTKCDDPFIKEKLEHLCKTTTVKTRYTVLSREILDKYPELTTEGSPTIKQRLEIANEAVVEMALEASLGCIKEWGRTVEDITHIVYVSSSEIRLPGGDLYLSAKLGLKSDVNRVMLYFLGCYGGVTGLRVAKDIAENNPGSRVLLTTSETTILGFRPPNKARPYDLVGAALFGDGAAAVIIGADPLPSEAPFMELHYAVQQFVPGTQTVIDGRLTEEGINFKLGRDLPQKIEENIEEFCKKLMGKAGDDSMEFNDMFWTVHPGGPAILNRLETKLKLGREKLECSRRALVDYGNVSSNTILYVMEYMRDELKKKGDGAQEWGLGLAFGPGITFEGLLLRSLASP
>BL_XP_022554351.1
MVMSRPSSSLDEIRKAQRADGPAGILAIGTANPANHVIQAEYPDYYFRITNSEHMTDLKEKFKRMCDKSMIRKRHMHLTEEFLKENPNMCAYMAPSLDVRQDIVVVEVPKLGKEAAVKAIKEWGQPKSKITHVVFCTTSGVDMPGADYQLTKLLGLRPSVKRLMMYQQGCFAGGTVLRLAKDLAENNRGARVLVVCSEITAVTFRGPSDTHLDSLVGQALFSDGAAALIVGSDPDASVGEKPIFEMVSAAQTILPDSDGAIDGHLREVGLTFHLLKDVPGLISKNIEKSLEEAFKPLGISDWNSLFWIAHPGGPAILDEVEKKLGLKAEKMRATRQVLSEYGNMSSACVLFILDEMRRKSAKDGVATTGEGLEWGVLFGFGPGLTVETVVLHSVPV
>BL_XP_022570133.1
MGSIDATELGSEKKPNPGKATILAIGKAFPHQLVMQEYLVDGYFKTTNCDDPELKQKLTRLCKTTTVKTRYVVMSEEILTKYPELAIEGGSTVKQRLDICNDAVTEMAVEASRSCIKNWGRSVSDITHLVYVSSSEARLPGGDLFLAKGLGLSPETHRVLLYFVGCSGGVAGLRVAKDIAENNPGSRVLLATSETTIIGFKPPSKDRPYDLVGVALFGDGAGAMIIGSDPDPVSEKPLFELHTAIQNFIPDTEKTIDGRLTETGINFTLSRELPQIIEDNVESFCKKLIGKAGLADKDYNQMFWAVHPGGPAILNRMEKRLNLSPEKLSPSRRSLMDYGNASSNSIVYVLEYMLEESRKSRSMSGSENEWGLILAFGPGVTFEGIVARNLDV
>BL_XP_022570641.1
MGSIDATELGSEKKPNPGKATILAIGKAFPQQLVMQEYLVDGYFKTTNCDDPELKQKLTRLCKTTTVKTRYVVMSEEILNKYPELATEGGSTVKQRLDICNDAVTEMAVEASRACIENWGRSISDITHLVYVSSSEARLPGGDLYLAKGLGLSPETHRVLLYFVGCSGGVAGLRVAKDIAENNPGSRVLLATSETTIIGFKPPSADRPYDLVGVALFGDGAGAMIIGSDPDPVREKPLFELHTAIQNFLPDTEKTIDGKLTEQGINFTLSRELPQIIEDNVDSFCKKLIGKAGLAHKDYNQMFWAVHPGGPAILNRMEKRLNLSPEKLSPSRRALMDYGNASSNSIVYVLEYMLEESRKARNMNEGGNEWGLILAFGPGVTFEGIVARNIDV
>BL_XP_022571810.1
MLATGRVAKQKEIAQSTRRVANQGKATVLALGKAFPSNVVSQKNLVEEYLREIKCDDPSIKEKLQHLCKTTTVKTRYTVMSSETMQKYPELATEGTPTIKQRLEIANDAVVQMAYEASLACIKEWGRGVEDITHLVYVSSSEFRLPGGDLYLSAQLGLSNEVQRVMFYFLGCYGGVSGMRVAKDIAENNPGSRVLLTTSETMVLGFRPPNKARPYDLVGAALFGDGAAALIIGADPTESESPFMELHYALQQFLPGTQAVIDGRLSEEGISFKLGRELPQKIEDNIEEFCKKLVAKAGSGSLELNDLFWAVHPGGPAILNGLETKLKLKPEKLECSRQALVDYGNASSNTIFYIMDKVRDELEKKGRSGEEWGLGLAFGPGITFEGFLMRSL
>BM_XP_013596630.1
MGSIDATELASEKKPNPGKATILAIGKAFPHQLVMQEYLVDGYFKTTNCDDPELKQKLTRLCKTTTVKTRYVVMSEEILTKYPEIAIEGGSTVKQRLDICNDAVTEMAVEASRSCIKNWGRSVSDITHLVYVSSSEARLPGGDLFLAKGLGLSPETHRVLLYFVGCSGGVAGLRVAKDIAENNPGSRVLLATSETTIIGFKPPSKDRPYDLVGVALFGDGAGAMIIGSDPDPVSEKPLFELHTAIQNFLPDTEKTIDGRLTETGINFTLSRELPQIIEDNVESFCKKLIGKAGLADKDYNQMFWAVHPGGPAILNRMEKRLNLSPEKLSPSRRSLMDYGNASSNSIVYVLEYMLEESRKSRSMSGSENEWGLILAFGPGVTFEGIVARNLDV
>BM_XP_013605982.1
MVMGTPSSLDEIRKAQRADGPAGILAIGTANPANHVIQAEYPDYYFRITNSEHMTDLKEKFKRMCDKSTIRKRHMHLTEEFLKENPDMCAYMAPSLDARQDIVVVEVPKLGKEAAVKAIKEWGQPKSKITHVVFCTTSGVDMPGADYQLTKLLGLRPSVKRLMMYQQGCFAGGTVLRLAKDLAENNRGARVLVVCSEIIAVTFRGPSDTHLDSLVGQALFSDGAAALIVGSDPDTSAGEKPIFEMVSAAQTILPDSDGAIDGHLREVGLTFHLLKDVPGLISKNIEKSLDEAFKPLGISDWNSLFWIAHPGGPAILDEVEKKLGLKAEKMRATRHVLSEYGNMSSACVLFILDEMRRKSAEDGVATTGEGLEWGVLFGFGPGLTVETVVLHSVPV
>BM_XP_013606896.1
MGTPSSLGEIRKAQRADGPAGILAIGTANPANHVIQAEYPDYYFRITNSEHMIDLKEKFKRMCDKSGIRKRHMHLTEEFLKDNPNMCAYMAPSLDVRQDVVVVEVPKLGKEAAEKAIKEWGQPKSRITHLVFCTTSGVDMPGADYQLTKLLGLCPSVKRLMMYQQGCFAGATVLRLAKDLAENNRGARVLVVCSEIIALFFRGPSDTHLDSLLGQALFSDGAAALVVGSDPDISVGEKPIFEMVSAAQTILPDSDGAINLQLREAGLTFHLLKHVPRLISKNIEKSLHEAFKPLGISDWNSLFWIAHPGGRAIFDEVEKKLGLKAEKMRATRHVLSEYGNMTSACVLFILDEMRRKSAEDGVATTGEGLEWGVLFGFGPGLTVETVVLHSVPL
>BM_XP_013617861.1
MVMGALSLDEIRKAQRADGPASILAIGTANPPNQVTQAEYPDYYFRITNSEHMTDLKEKFKRMCDKSVIRKRYMHLTEEFLKDTPNICAFMAPSLDVRQDILVAEVPKLGKEAAVKAIKEWGQPKSKITHLVFCTTSGVAMPGADYQLIKLLGLCPSVKRVMMYHQGCYAGGTVLRLAKDIAENNRGARVLIICAEITVVTFRGPSETQLDSLVGQSFFGDGTAALIVGSDPDTSVGEKPIFEMVSAAQTILPDSQGAIEGHLKEVALTFHLLKTVPGLISKNIEKCLEEAFKPLGISDWNSLFWIAHPGGPSILDHVEIKLGLKAEKMKATRHVLSEYGNMSSACIIHLNSLRERSQDWNKHILNLDMGYYVNLAMKSNGGGPMNVCRVGKR
>BM_XP_013618287.1
MVMGALSLDEIRKAQRGDGPASILAIGTANPPNQVIQAEYPDYYFRITNSEHMTDLKEKFKRMCDKSMIRKRYMHLTEEFLKDNPNICAFMAPSLDVRQDILVTEVPKLGKEAAVNAIKEWGQPKSKITHLVFCTTSGVDMPGADYQLIKLLGLSPFVKRVMMYHQGCYAGGTVLRLAKDIAENNRGARVLIVCSEITVVTFRGPSETHLDSLVGQSLFGDGAAALIVGSDPDTSAGEKPIFEMVSAAQTILPDSKGAIEGHLKEVGLTFHLLKTVPGLISKNIEKCLQEAFKPLGISDWNSLFWIAHPGGPAILDHVEIKLGLKAAKMKATRHVLSEYGNMSSACVFFILDEMRRRAVEDGAETTGEGLEWGVLFGFGPGLTVETVVLHSVPL
>BM_XP_013621435.1
MVMVGTTSSLDEIRKAQRADGPAGILAIGTANPANHVLQAEYPHNYFRITNSAYMTDLKEKFKRMCDKSTIRKRHMHLTEEFLKENPNMCAYMAPSLDARQDLVVVEVPKLGKDAAVKAIKEWGQPKSKITHVVFCTTSGVDMPGADYQLTKLLGLRPSVKRLMMYQQGCFAGGTVLRLAKDLAENNRGARVLVVCSEITAVTFRGPSDTHLDSLVGQALFSDGAAALIVGSDPDVSAGEKPIFEMVSAAQTILPDSDGAIDGHLREVGLTFHLLKDVPGLISKNIEKSLDEAFKPLGISDWNSLFWIAHPGGPAILDDVEKKLGLKAEKMRATRHVLSEYGNMSSACVLFILDEMRRKSVEDGVATTGEGLEWGVLFGFGPGLTVETVVLHSVPV
>BM_XP_013622382.1
MVMSRPSSSLDEIRKAQRADGPAGILAIGTANPANHVLQAEYPDYYFRITNSEHMTDLKEKFKRMCDKSMIRKRHMHLTEEFLKENPNMCAYMAPSLDVRQDIVVVEVPKLGKEAAVKAIKEWGQPKSKITHVVFCTTSGVDMPGADYQLTKLLGLRPSVKRLMMYQQGCFAGGTVLRLAKDLAENNRGARVLVVCSEITAVTFRGPSDTHLDSLVGQALFSDGASALIVGSDPDASVGEKPIFEMVSAAQTILPDSDGAIDGHLREVGLTFHLLKDVPGLISKNIEKSLEEAFKPLGISDWNSLFWIAHPGGPAILDEVEKKLGLKAEKMRATRQVLSEYGNMSSACVLFILDEMRRKSAKDGVATTGEGLEWGVLFGFGPGLTVETVVLHSVPV
>BM_XP_013623560.1
MGSIDATELGSEKKPNPGKATILAIGKAFPQQLVMQEYLVDGYFKTTNCDDPELKQKLTRLCKTTTVKTRYVVMSEEILNKYPELATEGGSTVKQRLDICNDAVTEMAVEASRACIENWGRSISDITHLVYVSSSEARLPGGDLYLAKGLGLSPETHRVLLYFVGCSGGVAGLRVAKDIAENNPGSRVLLATSETTIIGFKPPSADRPYDLVGVALFGDGAGAMIVGSDPDPVREKPLFELHTAIQNFLPDTEKTIDGKLTEQGINFTLSRELPQIIEDNVESFCKKLIGKAGLAHKDYNQMFWAVHPGGPAILNRMEKRLNLSPEKLSPSRRALMDYGNASSNSIVYVLEYMLEESRKARNMNEGGNEWGLILAFGPGVTFEGIVARNIDV
>BM_XP_013626817.1
MLATGRVAKQKEIAQSTRRVANQGKATVLALGKAFPSNVVSQENLVEEYLREIKCDDPSIKEKLQHLCKTTTVKTRYTVMSSETMQKYPELATEGSPTIKQRLEIANEAVVQMAYEASLACIKEWGRGVEDITHLVYVSSSEFRLPGGDLYLSAQLGLSNEVQRVMFYFLGCYGGVSGMRVAKDIAENNPGSRVLLTTSETMVLGFRPPNKARPYDLVGAALFGDGAAALIIGADPTESENPFMELHYALQQFLPGTQGVIDGRLSEEGISFKLGRELPQKIEDNIEEFCKKLVAKAGSGSLELNDLFWAVHPGGPAILNGLETKLKLKPEKLECSRQALVDYGNASSNTIFYIMDKVRGELEKKGRGGEEWGLGLAFGPGITFEGFLMRSL
>BM_XP_013634932.1
MSSSGMNCVEKQITTRRVANPGKATVLALGKAFPSQVVPQEHLVEGFLRDTKCDDPFIKEKLEHLCKTTTVKTRYTVLSREILDKYPELTTEGSPTIKQRLEIANEAVVEMALEASLGCIKEWGRQVEDITHIVYVSSSEIRLPGGDLYLSAKLGLKSDVNRVMLYFLGCYGGVTGLRVAKDIAENNPGSRVLLTTSETTILGFRPPNKARSYDLVGAALFGDGAAAVIIGADPLPSEAPFMELHYAVQQFVPGTQNVIDGRLTEEGINFKLGRDLPQKIEENIEEFCKKLMGKAGDDSMEFNDMFWTVHPGGPAILNRLETKLKLGREKLECSRRALVDYGNVSSNTILYVMEYMRDELKKKGDGALEWGLGLAFGPGITFEGLLLRSLASP
>BN_1260977922
MGSEGIADGGSTKVASPGKATILALGKAFPHQLVMQDYLVDGYFRDTNCDDPVLKQKLTRLCKTTTVKTRYVVMSEEILKKYPELAVEGSPTVKQRLDICNEAVTRMAVEASQACIKNWGRPISDITHLVYVSSSEARLPGGDLYLAKGLGLSPETQRVLLYFMGCSGGVSGLRVAKDIVENNPGSRVLLATSETTIIGYKPPSTERPYDLVGVALFGDGAGAMIIGSDPVLGNERPLFELHTAIQNFLPDTNKTIDGRLTEEGISFKLSRELPQIIEDNIEGFCKKLIKVVGFPDKDYNKMFWAVHPGGPAILNRIEKRLDLSPEKLNASRRALMDYGNASSNTIVYVLEYMIEESLTIKKENKGDSEWGLILAFGPGITFEGILARNLTV
>BN_1260997484
MVSVEEVRKAQRAEGPATVMAIGTATPPNCVDQSTYPDYYFRITNSEHKTELKEKFQRMCDKSMIKKRYMYLTEEILKEHPNMCAYMAPSLDARQDMVVVEIPKLGKEAATKAIKEWGQPKSKITHLVFCTTSGVDMPGADYQLTKLLGLRPSVKRLMMYQQGCFAGGTVLRLAKDLAENNKGARVLVVCSEITAVTFRGPSDAHLDSLVGQALFGDGAAAIIVGADPLPEVEKPLFELVSTAQTILPDSDGAIDGHLREVGLTFHLLKDVPGLISKNIEKSLTEAFQPLGISDWNSLFWIAHPGGPAILDQVESKLSLKAEKLRATRHVLSEFGNMSSACVLFILDEMRKKSAENGLKTTGEGLEWGVLFGFGPGLTVETVVLHSLST
>BN_1261015697
MASVEEIRKAQRAHGPATVLAIGTATPSNCVTQADYPDYYFRVTKSDHMTELKEKFKRMCDKSMIKKRYMYLNEEILNENPNMCAYMAPSLDARQDIVVVEVPKLGKEAATKAIKEWGQPKSKITHLVFCTTSGVDMPGADYQLTKLLGLRPSVKRLMMYQQGCFAGGTVLRLAKDLAENNKGARVLVVCSEITAVTFRGPTDTHLDSLVGQALFGDGAAAVIVGADPDTSVERPLFELISAAQTILPDSDGAIDGHLREVGLTFHLLKDVPGIISKNIEKSLAEAFAPLGISDWNSLFWIAHPGGPAILDQVESKLGLKEEKLRATRHVLSEYGNMSSACVLFILDEMRRNSLEGGKVTTGEGLEWGVLFGFGPGLTVETVVLHSVPVPVEASH
>BN_1261015700
MASVEEIFKAQRAQGPATVLAIGTANPSNYIYQDDFPDYYFRVTKSEHMTDLKRKFKRICEKSMIKKRYMHVTEDILKENPNMCTFQEPSLDARQEIVVEELPKLAKEAASKAIKEWGQPKSKITHLIFSTTLGTSDMPGADYQLTKLLGLKPSVKRIMMYQHGCFGGGTVLRVAKDFAENHKGARVLAVCAEITASCFRGPSESHLDALVGQSLFGDGAAAVIVGADPDTSIERPLFQIVSATQTLLPDSDGAVQGHMLERGLTFHLLKDLPKIASTNIGRSLDESFSPIGISDWNSLFWIVHPGGPAILDQVEARLGLEKEKMRASRHVLSEYGNMSTACVLFILDEIRKKSVEEGQATTGGGLDWGVLFGLGPGLTVETVVLHSVPLETIH
>BN_1261056838
MSRINGNGDPDKYPAQTRNIPTPGKATILALGKAFPSQLIPQECLVEGYIRDTKCVDSSIKEKLERLCKTTTVKTRYTVMSKEILDKYPELATEGSPTIKQRLEIANPAVLEMAKEASLACIKEWGRPAQDITHIVYVSSSEIRLPGGDLYLASQLGLRSDVGRVMLYFLGCYGGVTGLRVAKDIAENNPGSRILLTTSETTILGFRPPNKERPYDLVGAALFGDGAAAVIIGSNPLTGQESSPFMELNYAVQQFLPGTHNVIDGKISEEGINFKLGRDLPQKIEENIEEFCKKLMGKADLKEFNDLFWAVHPGGPAILNRLENTLKLTSDKLECSRRALMDYGNVSSNTIFYVMDYMREDLNRGKEEWGLALAFGPGITFEGILIRSL
>BQ_XP_009108194.1
MGSIDATELGSEKKPNPGKATILAIGKAFPHQLVMQEYLVDGYFKTTNCDDPELKQKLTRLCKTTTVKTRYVVMSEEILTKYPELAIEGGSTVKQRLDICNDAVTEMAVEASKACIKKWGRSISDITHLVYVSSSEARLPGGDLYLAKGLGLSPETHRVLLYFVGCSGGVAGLRVAKDIAENNPGSRVLLATSETTIIGFKPPSADRPYDLVGVALFGDGAGAMIIGSDPNPISEKPLFELHTAIQNFLPDTEKTIDGKLTEEGINFTLSRELPQIIEDNVESFCKKLIGKAGLTPKDYNQMFWAVHPGGPAILNRMEKRLNLSPEKLSPSRRALMDYGNASSNSIVYVLEYMLEESRKARNMNEGENEWGLILAFGPGVTFEGIVARNLDV
>BQ_XP_009108697.1
MGSIDATELGSEKKPNPGKATIIAIGKAFPQQLVMQEYLVDGYFKTTNCDDPELKQKLTRLCKTTTVKTRYVVMSEEILNKYPELAIEGGSTVKQRLDICNDAVTEMAVEASRACIKNWGRSISDITHLVYVSSSEARLPGGDLFLAKGLGLSPETHRVLLYFVGCSGGVAGLRVAKDIAENNPGSRVLLATSETTIIGFKPPSADRPYDLVGVALFGDGAGAMIIGSDPDPILEKPLFELHTAIQNFLPDTEKTIDGKLTEQGINFTLSRELPQIIEDNVESFCKKLIGKAGLAHKDYNQMFWAVHPGGPAILNRMEKRLNLSPEKLSPSRRALMDYGNASSNSIVYVLEYMLEESRKARNMNEGGNEWGLILAFGPGVTFEGIVARNLDV
>BQ_XP_009108700.1
MGSIDATELGSEKKPNPGKATIIAIGKAFPQQLVMQEYLVDGYFKTTNCDDPELKQKLTRLCKTTTVKTRYVVMSEEILNKYPELAIEGGSTVKQRLDICNDAVTEMAVEASRACIKNWGRSISDITHLVYVSSSEARLPGGDLFLAKGLGLSPETHRVLLYFVGCSGGVAGLRVAKDIAENNPGSRVLLATSETTIIGFKPPSADRPYDLVGVALFGDGAGAMIIGSDPDPILEKPLFELHTAIQNFLPDTEKTIDGKLTEQGINFTLSRELPQIIEDNVESFCKKLIGKAGLAHKDYNQMFWAVHPGGPAILNRMEKRLNLSPEKLSPSRRALMDYGNASSNSIVYVLEYMLEESRKARNMNEGGNEWGLILAFGPGVTFEGIVARNLDV
>BQ_XP_009111334.1
MCTPSSLDEIRKAQRADGPAGILAIGTANPANHVIQAEYPDYYFRITNSEHMIDLKEKFKRMCDKSGIRKRHMHLTEEFLKDNPNMCAYMAPSLDVRQDLVVVEVPKLGKEAAVKAINEWGQPKSRITHLVFCTTSGVDMPGADYQLTKLLGLCPSVKRLMMYQQGCFAGATVLRLAKDLAENNRGARVLVVCSEIIALFFRGPSDTHLDSLLGQALFSDGAAALVVGSDPDISVGEKPIFEMVSAAQTILPDSDGVINLQLREAGLTFHLLKHVPRLISKNIEKSLHEAFKPLGISDWNSLFWIAHPGGRAILDEVEKKLGLKAEKLRATRHVLSEYGNMTSACVLFILDEMRRKSAEDGVATTGEGLEWGVLFGFGPGLTVETLVLHSVPL
>BQ_XP_009121714.1
MVMGTPSSLDEIRKAQRADGPAGILAIGTANPANHVIQAEYPDYYFRITNSEHMTDLKEKFKRMCDKSTIRKRHMHLTEEFLKENPDMCAYMAPSLDARQDIVVVEVPKLGKEAAVKAIKEWGQPKSKITHVVFCTTSGVDMPGADYQLTKLLGLRPSVKRLMMYQQGCFAGGTVLRLAKDLAENNRGARVLVVCSEITAVTFRGPSDTHLDSLVGQALFSDGAAALIVGSDADTSAGEKPIFEMVSAAQTILPDSDGAIDGHLREVGLTFHLLKDVPGLISKNIEKSLDEAFKPLGISDWNSLFWLAHPGGPAILDEVEKKLGLKAEKMRATRHVLSEYGNMSSACVLFILDEMRRKSAEDGVATTGEGLEWGVLFGFGPGLTVETVVLHSVPV
>BQ_XP_009125955.1
MVMGPSSLDEIRKAQRADGPAGILAIGTANPANHVLQAEYPDYYFRITNSEHMTGLKEKFKRMCDKSTIRKRHMHLTEEFLKENPNMCAYMAPSLDARQDLVVVEVPKLGKDAAVKAIKEWGQPKSKIKHVVFCTTSGVDMPGAYYQLTKLLGLRPSVKRLMMYQQCCCAGGTVLRLAKDLAENNRGARVLVVCSEITAVTFRGPSDTHLDSLVGQALFSDGAAALIVGSDPDVSAGEKPIFEMVSAAQTILPDSDGAIDGHLREVGLTFHLLKDVPGLISKNIEKSLDEAFKPLGISDWNSLFWIAHPGGPAILDDVEKKLGLKAEKMRATRHVLSEYGNMSSACVLFILDEMRRKSKEDGVATTGEGLEWGVLFGFGPGLTVETVVLHSVPV
>BQ_XP_009129739.1
MVMGALSLDEIRKAQRGDGPASILAIGTANPPNQVIQAEYPDYYFRITNSEHMTDLKEKFKRMCDKSMIKKRYMHLTEEFLKDNPNVCAFMAPSLDVRQDILVAEVPKLGKEAAVKAITEWGQPKSKITHLVFCTTSGVDMPGADYQLIKLLGLCPSVKRVMMYHQGCYAGGTVLRVAKDIAENNRGARVLIVCSEITVVTFRGPSETHLDSLVGQSLFGDGAAALIVGSDPDTSVGEKPIFEMVSAAQTILPDSQGAIEGHLKEVGLTFHLLKTVPGLISKNIEKCLEEAFKPLGISDWNSLFWIAHPGGPAILDQVEIKLGLKPEKMKATRHVLSEYGNMSSACVFFILDEMRRKAVEDGAETTGEGLEWGVLFGFGPGLTVETVVLHSVPL
>BQ_XP_009131369.1
MVMSRPSSSLDEIRKAQRADGPAGILAIGTANPANHVIQAEYPDYYFRITNSEHMTDLKEKFKRMCDKSMIRKRHMHLTEEFLKENPNMCAYMAPSLDVRQDIVVVEVPKLGKEAAVKAIKEWGQPKSKITHVAFCTTSGVDMPGADYQITKLLGLRPSVKRLMMYQRGCFAGGTVLRLAKDLAENNRGARVLVVCSEITAVTFRGPSDTHLDSLVGQALFSDGAAALIVGSDPDASVGEKPIFEMVSAAQTILPDSDGAIDGHLREVGLTFHLLKDVPGLISKNIEKSLEEAFKPLGISDWNSLFWIAHPGGPAILDEVEKKLGLKAEKMRATRQVLSEYGNMSSACVLFILDEMRRKSAKDGVATTGEGLEWGVLFGFGPGLTVETVVLHSVPV
>BQ_XP_009133969.1
MLATGRVAKQKEIAQSTRRVANQGKATVLALGKAFPSNVVSQENLVEEYLREIKCDDPSIKEKLQHLCKTTTVKTRYTVMSSETMQKYPELATEGSPTIKQRLEIANEAVVQMAYEASLACIKEWGRGVEDITHLVYVSSSEFRLPGGDLYLSAQLGLSNEVQRVMFYFLGCYGGVSGMRVAKDIAENNPGSRVLLTTSETMVLGFRPPNKARPYDLVGAALFGDGAAALIIGADPTESESPFMELHYALQQFLPGTQGVIDGRLSEEGISFKLGRELPQKIEDNIEEFCKKLVAKAGSGSLELNDLFWAVHPGGPAILNGLETKLKLKPEKLECSRQALVDYGNASSNTIFYIMDKVRGELEKKGRGGEEWGLGLAFGPGITFEGFLMRSL
>BQ_XP_009138330.1
MGSIDATELGSEKKPNPGKATILAIGKAFPHQLVMQEYLVDGYFKTTNCDDPELKQKLTRLCKTTTVKTRYVVMSEEILTKYPELAIEGGSTVKQRLDICNDAVTEMAVEASRSCIKNWGRSVSDITHLVYVSSSEARLPGGDLFLAKGLGLSPETHRVLLSFGGCSGGVAGLRVAKDIAENNPGSRVLLATSETTIIGFKPPSKDRPYDLVGVALFGDGAGAMIIGSDPARVSEKPLFELHTAIQNFLPDTEKTIDGRLTESGINFTLSRELPQIIEDNVESFCKKLLGKAGLAHKDYNQMFWAVHPGGPAILNRMEKRLNLSPEKLSPSRRSLMDYGNASSNSIVYVLEYMLEESRKARKMNEGENEWGLILAFGPGVTFEGIVARNLDV
>BQ_XP_009141701.1
MSSSGMNGVKKQISTRRVANPGKATVLALGKAFPSQVVPQEHLVEGFLRDTKCDDPFIKEKLEHLCKTTTVKTRYTVLSREILDKYPELTTEGSPTIKQRLEIANEAVVEMALEASLGCIKEWGRTVEDITHIVYVSSSEIRLPGGDLYLSAKLGLKSDVNRVMLYFLGCYGGVTGLRVAKDIAENNPGSRVLLTTSETTILGFRPPNKARPYDLVGAALFGDGAAAVIIGADPLPSEAPFMELHYAVQQFVPGTQTVIDGRLTEEGINFKLGRDLPQKIEENIEEFCKKLMGKAGDDSMEFNDMFWTVHPGGPAILNRLETKLKLGREKLECSRRALVDYGNVSSNTILYVMEYMRDELKKKGDGAQEWGLGLAFGPGITFEGLLLRSLAST
>BR_02G259300
MTASCVGVASATQQIWAAQRADSPASVLAIGTANPAICVRQDEYADYYFRLANAEHLTKLKSKLHRICQSSAIEKRYFHHTEEMLQGHPELMDRKLPSLDTRMRTAGTAVPELAAAAAAKAIAEWGRPATDITHLVVCTSSGAQMPGADLRLASLLGLAPTVRRAMLYLSACNSGSTALRLAKDMAENNRGARVLVACAELSLSWLRAPDGETDNGTVIMQALFGDGAGAVIVGADPELEAGSTERPLFEMVSARETVIPESEHVAAGRLGEGGVVFRPSVELPSLVRANVVQCVADALAPLGLSGGDWNDLFWAVHPGGRAVLDGVEAELRLGPEKLAASRHVLSEYGNMSGSTVIFVLDEIRRRHGEHAEGCHGLGVMLGIGPGVTVETMVLRATGR…
>BR_03G062100
MANISTRVSEIRAAQRADGPAAVLAIGTANPAHCVSQKDYPDYYFRVTNSDHLTRLKRVFTKICAFVGVGKRFFHHTEELLEAHPDLLLRRGSSLNARLDIVADGAPGLAASAAARAIAEWGRPAADITHLVVSTNAGAHAPGCDARLASLLGLRHDVRRTMLHLNGCAAGSAALRLAKDLAENNRAARVLVACVELTVSAFRGPDEEYDSFHTLIAQALFGDGAAAVIVGAIGAAAATDNEHPPLFEMVSASQALIPGTEQLLTMQLKDGGIDGVISTELPRLAADNVERCVLDAFAAIGVDDANVEWNHLFWAVHPGSTVILDHIDRALRLAPEKLAASRSVVRDYGNMLGATIIFVLDELRRQPLMDHRHQSQWGVMMGFGPGFTVETMLLHAPPN…
>BR_03G154500
MSGPRLGDIGRSGNGRSHGKAQLLALGKGLPEQVLPQDKLVETYLQDTSCDDPATRAKLERLCKTTTVKTRYTVMSKELLDEHPELKTEGTPTLTPRLDICNAAVLELGAAAAHAALGEWGRPAVDITHLVYISSSELRLPGGDLFLATRLGLSPNTVRTSLLFLGCSGGAAALRTAKDIAENNPGSRVLVIAAETTVLGFRPPSPDRPYDLVGAALFGDGASAAIIGASPITAEENPFLELEFSTQEFLPGTDKVIDGKISEEGINFKLGRDLPEKIESRIEGFCRILMDKVGIKEFNDVFWAVHPGGPAILNRLEICLQLDPDKLKISRKALMNYGNVSSNTVFYVLEYLRDGLKKGVIREEWGLILAFGPGITFEGMLVRGIN*
>BR_04G145500
MVLLGNLAASPAATVIRQLRQAQRADGPASVLAIGTANPANCVRQDEYADYYFRVTNKEHLTKLKSKLSRICHKSAIKKRHFHHTEKLLQEHPELINRALPSLDARMDVAATAVPELAAAAAGKAIAEWGRPAGDITHLVMATYSGAHMPGADLRLASLLGLDPSVRRTMLYLNGCSSGSAALRVAKDVAENNRGARVLVACAEITLVLFRAPDEAHVDTIIMQALFGDGAGAVVVGAEPSVREHPLFEMVAASQSVIPESNHAAAGRLRQDGLAFSPSFEMPALIRDNIERSMAGALGPLGLAGACWNGLFWAVHPGGRAILDSVEAGLRLEPEKLNASRHVLSEYGNMSGPTVIFVLDEIRRRHDHGDHGLGVLLGLGPGVSVETMVLRATRS*
>BR_04G175400
MVLLGNLMAGPAATAIRQFRQSQGADGPASILAIGTANPTNCVQQDEYADYYFRVTKREHLTELKAKLSRICHKSGIKKRYFHHTEELLRRHPEFLDRTLPSLDARLDITGAAVPELAAAAASRAIAEWGRPAGDITHLVASTYSGAHMPGADRRLASLLGLAPSVRTTMLYVNGCSSASAALRVAKDAAENDRGARVLVACAELTLVMFRAPDDAATVLTQALLGDGAAAAIVGADADAAERPVFEMLAASQSVIPGTERAAAGGFRQDGFRFCPSIEMPGLVRDNVERCLVDALGPLGLRPSSSSSGGSCYWPWNELFWAVHPGGRAILDSVEDALRLDPGKLAASRHVLSEYGNMSGPTLIFVLDEIRRRRDEHHGLGVMLGIGPGVTVETMVLHA…
>BR_05G098600
MTRANGNGTVPVRGSRRSMQHAEGPAAVLAIGTANPTGTIVRQDVFAGEFFRATNSEDLTDLKAKFERICDKTGIEKRHFHMTEEMLRAHPEFLDRDQPSLDARIEIVATAVPKLAESAATKAIAEWGRPASDITHLVFSTYSGCRAPAADLELATLLALRPTVCRTILSLHGCYGGGRALHLAKELAENNRGARVLVACSEITLVCFNGPDGSNLVGHALFGDGAGAAIVGAGPFDAAGERPLFEMVAATQTTVPGTEHVLGMQVAGGGIDFHLAIQVPMLIGQNVEQCLRDAFKATLGDDEEDVIPCWNDLFWAVHPGGRPILDNIDTVLKLEKGKLAASRQVLREYGNMSGATIVFVLDELRRRREKQDQDGCSGGHLPEWGALLAFGPGITIETM…
>BR_06G107700
MASTLRDIRSSQRADGPAAVLSIGTANPPNCVSQDEYPEYYFRITKSEHLTDLKQKLKTMCQNTGTERRFFHHTEQLLETHTHFLDRGKPSLDDRLNIAAVAAPELAATAAAKAIAKWGRPATDITHLIVSTNSSAHAPGVDLRLASILGLRSSVCRTMLHLNGCSAGSASLRLAKDIAENNRGARVLVACVELTIVAFRGPEEAYPHTLIGQASFGDGAGAVIVGADAVRTMECPLFEMVSVSQTVIPDTDQVLTVQLTEGGLDGHLLSRELIPIAGQNIERCLSDAFGPLGLGGIEWNDLFWAVHPGIRAILDQVGKALQLEPGKLAASFTVLREYGNMLGATVIFVLDEQRRRMEEEEEGGEWGVMMGFGPGFTVETMVLRATSDLKKN*
>BR_06G146900
MVSTGVEAAAKKQAACMAPNPGKATIVALGHAFPQQLVMQDYVVEGFMRNTNCNDPELKEKLTRLCKTTTVKTRYVVMSDEILGRYPELAQEGLPTMKQRLDISNKAVTQMATEASLSCIRSWGGALSSITHLVYVSSSEARFPGGDLHLARALGLSPDVRRVMLAFTGCSGGVAGLRVAKALAESCGPGARVLLATSETTVAGFRPPSPDRPYDLVGVALFGDGAGAAIVCTDPTPLERPLFELHSALQRFLPGTEKTIDGRLTEEGIKFQLGRELPHIIEAHVEDFCQKLVKEAHAHAQLTYDDMFWAVHPGGPAILTKMEGRLGLHGSKLTASRSALRDFGNASSNTIVYVLENMVEESRRKREQLQQALGAQEDHDCEWGLILAFGPGITFEGIL…
>BR_07G019200
MADISTPVSEIRAAQRADGPAAVLAIGTANPANCVSQDDYPDYYFRVTNSGHLTHLKHVFTKLCAAVGVGKRFFHHTEELLKAHTELLLRRGPSPSLDTRLGIVAEAAPELAASAAAKAMAEWGRPAADITHLVVSTNAGARAPGCDARLASLLGLRHDVRRTVLHLNGCAAGCAALRLAKDMAENSRGARVLVACVELTVSAFRGPDEEHDSFETLIPQALFGDGAAAVIVGAIGADNDIIGDELLPLFEMVSASQALIPGTEQVLTMQLKNGGVIDGVISTQLPRLAADNVERCLQEAFAAIGVDDDANVEWNDLFWAVHPGSTVILDHIDGALRLAPEKLAASRRVARDYGNMLGATIIFVLDELRRQPLITHRSRWGVMMGFGPGFTVETMLLHV…
>BR_07G048100
MAMASTLSEIRRQQRADGHAAVLAIGTANPPNCVSQDAYPDYYFRVTKSEHLTDLKHKFKTMCDKTGTEKRFFHHTEELLDSHPHFLGRGKPSLDDRLNIAAAAAPELAASAAAKAIANWGRPATDITHLIVSTNAGAHAPGADILLASLLGLRASVQRTSLQLNGCSAGAASLRLAKDMAENSRGARVLVVCVELTVVSFRGPEESCQDTDLISQAAFGDGAGAAIVGADACERPLFEMVSASQTVVPGTGHVLTMRLTEGGLDGDIFLRELVPIAAENVRRCLSDAFGPLAGVVGDGVEWNELFWAVHPGTGAILDNINEALRLEPGKFAASRTVLREYGNMLGATIFFVLDELRRRMEEEGEREGGEWGVMMGFGPGFTIETMVLHATSDLKKNKL…
>BR_10G108200
MAAATMTVEEVRRAQRAEGPATVLAIGTATPANCVYQADYPDYYFKMTKSDHLADLKEKFKRMCDKSQIRKRYMHLTEEILEENPNMCAYMAPSLDARQDIVVVEVPKLGKAAAQKAIKEWGQPRSRITHLVFCTTSGVDMPGADYQLTKMLGLRPSVKRLMMYQQGCFAGGTVLRLAKDLAENNRGARVLVVCSEITAVTFRGPHESHLDSLVGQALFGDGAAAVIVGADPEENVERPLFQLVSAAQTILPDSEGAIDGHLREVGLTFHLLKDVPGLISKNIEKALEEAFKPLGIDDWNSVFWVAHPGGPAILDMVEAKINLNKERMRATRHVLSEYGNMSSACVLFILDEMRKRSAEDGHATTGEGMDWGVLFGFGPGLTVETVVLHSVPITAGVAP…
>BS_14547s0012
MLASAMLEKRKEISKSTRRVANQGKATVLALGKAFPSNVVSQENLVEEYLREIKCDDLTIKDKLQHLCKTTTVKTRYTVMSRETLHKYPELATEGSPTIKQRLEIANQAVVQMAYEATLVCIKEWGRAVEDITHLVYVSSSEFRLPGGDLYLSAQLGLSNEVQRVMLYFLGCYGGVSGLRVAKDIAENNPGSRVLLTTSETTVLGFRPPNKARPYDLVGAALFGDGAAALIIGADPTESESPFMELHCALQQFLPGTQGVIDGRLSEEGISFKLGRDLPQKIEDNVEEFCKKLVAKAGSGSGSLELNDLFWAVHPGGPAILSGLETKLKLKPEKLECSRRALMDYGNVSSNTIFYIMDKVKDELEKEGTGGEEWGLGLAFGPGITFEGFLMRSL*
>BS_2902s0128
MVNAGATSLDEIRKAQRADGPAGILAIGTANPENHVLQAEYPDYYFRITNSEHMTDLKEKFKRMCDKSMIRKRHMHLTEEFLKENPHMCAYMAPSLDTRQDIVVVEVPKLGKEAAVKAIKEWGQPKSKITHVVFCTTSGVDMPGADYQLTKLLGLRPSVKRLMMYQQGCFAGGTVLRIAKDLAENNRGARVLVVCSEITAVTFRGPSDTHLDSLVGQALFSDGAAALIVGSDADTSAGEKPIFEMVSAAQTILPDSDGAIDGHLREVGLTFHLLKDVPGLISKNIVKSLDEAFKPLGISDWNSLFWIAHPGGPAILDQVEIKLGLKAEKMRATRHVLSEFGNMSSACVLFILDEMRRKSAKDGVATTGEGLEWGVLFGFGPGLTVETVVLHSVPF*
>BS_5325s0125
MSNSRMNGVEKLSSTSTRRVANPGKATVLALGKAFPSQVVPQENLVEGFLRDTKCDDAFIKEKLEHLCKTTTVKTRYTVLSREILDKYPELTTEGSPTIRQRLEIANEAVVEMALEASLGCIKEWGRPVEDITHVVYVSSSEIRLPGGDLYLSAKLGLRNDVNRVMLYFLGCYGGVTGLRVAKDIAENNPGSRVLLTTSETTILGFRPPNKARPYDLVGAALFGDGAAAVIIGADPKECEAPFMELHYAVQQFLLGTQNVIDGRLSEEGINFKLGRDLPQKIEENIEEFCTKLMGKAGDESMEFNDMFWAVHPGGPAILNRLETKLKLESEKLESSRRALVDYGNVSSNTILYVMEYMKDELKKKGEAAQEWGLGLAFGPGITFEGLLIRSLTSP*
>BS_7867s1344
MGSIDAAELSSEKKSNPGKATILALGKAFPHQLVMQEYLVDGYFKTTNCDDPELKQKLTRLCKTTTVKTRYVVMSEEILKKYPELAIEGGSTVKQRLDICNDAVTEMAVEASRACIKNWGRSISDITHLVYVSSSEARLPGGDLYLAKGLGLSPDTHRVLLYFVGCSGGVAGLRVAKDIAENNPGSRVLLATSETTIIGFKPPSADRPYDLVGVALFGDGAGAMIIGSDPDPVDEKPLFELHTAIQNFLPETEKIIDGRLTEQGINFKLDRELPQIIEDNVENFCEKLIGKAGLAHKDYNQMFWAVHPGGPAILNRMEKRLNLSPEKLSPSRRALMDYGNASSNSIVYVLEYMLEESKKVRNMNEGENEWGLILAFGPGVTFEGIIARNLDV*
>BT_3G178700
MSGLGLGDIGRSGNGKAKLLALGKGLPEQVLPQDKLVETYLQDTSCDDPATRAKLERLCKTTTVKTRYTVMSKELLDEHPELKTEGTPTLTPRLDICNAAVLELGAAAAHAALGEWGRPAVDITHLVYISSSELRLPGGDLFLATRLGLSPNTVRTSLLFLGCSGGAAALRTAKDIAENNPGSRVLVIAAETTVLGFRPPSPDRPYDLVGAALFGDGASAAIIGASPITAEENPFLELEFSTQEFLPGTDKVIDGKITEEGINFKLGRDLPEKIESRIEGFCRILMDKVGIKEFNDVFWAVHPGGPAILNRLEICLQLDPDKLKISRKALMNYGNVSSNTVFYVLEYLRDGLKKGVIREEWGLILAFGPGITFEGMLVRGIN*
>BT_4G200500
MVLLGNLMAGPAATAIRQFRQSQGADGPASILAIGTANPANCVQQDEYADYYFRVTKREHLTELKAKLSRICDKSAIKKRYFHHTEELLRRHPEFLDRTLPSLDARLDITATAVPELAAAAAFKAIAEWGRPASDITHLVVSTYSGAHMPGADRHLASLLGLDASVRTTMLYVNGCSSASAALRVAKDVAENDRGARVLVACAELTLVMFRAPDDVGTVVTQALLGDGAGALIVGAEAEAGAERPIFDMVAASQSVIPGTVHVAAGGFGEDGFRFYPSIEMPALVRENVERCLVDALGPLGLRPMSGGSSSSWAWNELFWAVHPGGRAILDNVEEALRLDPGKLAASRHVLSEYGNMSGPTLIFVLDEIRRRRDEHHGLGVMLGIGPGVTVETMLLHAT…
>BT_5G123400
MAAATMTVEEVRRAQRAEGPATVLAIGTATPANCVYQADYPDYYFKMTKSDHLADLKEKFKRMCDKSQIRKRYMHLTEEILEDNPNMCAYMAPSLDARQDIVVVEVPKLGKAAAQKAIKEWGQPRSRITHLVFCTTSGVDMPGADYQLTKMLGLRPSVKRLMMYQQGCFAGGTVLRLAKDLAENNRGARVLVVCSEITAVTFRGPHESHLDSLVGQALFGDGAAAVIVGADPEEHVERPLFQLVSAAQTILPDSEGAIDGHLREVGLTFHLLKDVPGLISKNIEKALEEAFKPLGIDDWNSVFWVAHPGGPAILDMVEAKINLNKERMRATRHVLSEYGNMSSACVLFILDEMRKRSAEDGHATTGEGMDWGVLFGFGPGLTVETVVLHSVPITAGAVA…
>BT_5G127300
MSSTPASVCDTWRRQHAEGPAAVLAIGTANPANCVSQDEYPDHIFRVSKTEEHLPALKDRLRRICQNSGIKNRFFHLNEEILDAHPNLHDRKSPSLKARIDLTSNEVPKLAAAAAAKAIAEWGHPATDITHVVFSSYSGAGAPSADLSLASLLGLRASVSRTTLNLHGCAGAAKALHLAKDIAENNLGARVLVACSEISLIAYSGPSEDCFDTILGHGLFGDGAGAVIVGAGPIIGAERPLFEMVSATQTTIPMTEHAISMQFTESGMDYHVGTEVPAMVERNVERCLLDAIRPLGIVDAPKWNDLFWAVHPGGRAILDSIDAVFALEPRKLAASRNVLSEFGNMTSATLVFVLDEMRRRLSARQEGELGVMLAFGPGITVEMMVLRAGREQNSLV*
>BT_5G304100
MTRANGNGTVAPVRGTRRSKQHAEGPAAVLAIGTANPTGTIVQQDVFAGEFFRATNSEDLTDLKAKFERICDKTGIEKRHFHMTEEMLLAHPEFLDRDQPSLDARIEIVATAVPKLAESAAKKAIAEWGRPASDITHLIFSTYSGCRAPAADLELATLLNLRPTVCRTILSLHGCYGGGRALHLAKELAENNRGARVLVACSEITLVCFNGPDGSNLVGHALFGDGAGAAIVGAGPFDAPSGERPLFEMVAATQTTVPRTEHVLGMQVAGGGIDFHLAIQVPMLIGQNVEQCLRDAFRATLGDDDEDVGLPCWNDLFWAVHPGGRPILDNIDAVLKLEKGKLAASRQVLREYGNMSGATIVFVLDELRRRREKEGASGGLQPEWGALLAFGPGITIETM…
>BT_7G059700
MTASCVASATQQIREAQRADGPASVLAIGTANPAICVRQDEYADYYFRLANAEAEHLTKLKSKLNRICQSSGIEKRYFHHTEEMLRGHPELTDRKLPSLDTRMRILATAVPELAAAAAAKAIAEWGRPATDITHLVVSTSSGAHVPGADLRVASLLGLAPTVRRAMLYLSACNGGTTALRIAKDMAENNRGARVLVACAEITLVWLRAPDGDADSDTVIMQALFGDGAGAAIVGADPEPEGVERPLFEMVAAWETVIPGSEHVAAGRLGEDGVVFRPSVELPSLVRANVEQCVADALMATLGLSVGDWNDLFWAVHPGGRAILDVVEAELRLGPEKLAASRRVLREYGNMSGPTVIFVLDEIRRRHGLGVMLGIGPGITVETMVLRATGGNY*
>BT_9G253100
MVSTGVEETAAKKQAACMAPNPGKATIVALGHAFPQQLVMQDYVVEGFMRNTNCNDPELKEKLTRLCKTTTVKTRYVVMSDEILRRYPELAQEGLPTMKQRLDISNKAVTQMATEASLSCVRSWGGPLSSITHLVYVSSSEARFPGGDLHLARALGLSPDVRRVMLAFTGCSGGVAGLRVAKALAESCPGARVLLATSETTVAGFRPPSPDRPYDLVGVALFGDGAGAAIVCTDPTPLERPLFELHSALQRFLPGTEKTIDGRLTEEGIKFQLGRELPHIIEAHVEDFCQKLIKERDQGHAHLTYDDMFWAVHPGGPAILTKMEGRLGLDGAKLTASRSALRDFGNASSNTIVYVLENMVEESRRRRELQQAAGAEGDHACEWGLILAFGPGITFEGIL…
>BU_XP_010670606.1
MESIQQIRDAQRAFGPACILGIGKAHPPNYIFQKDYPDYYFRVTNSEHKVELKEKFKRICEKTMITKRHFYLTEEILKANPSMLTYGEPSHDARRAMTIEYVPKLGVEAAEGALKEWGQPKSKITHLIVYTTLALSMPGTDYEIAKLLKLDPSVHRMVLYLVGCHAGPHILKHAKDIVENNKGARVLVVCSEITAVNFHGPSENHIDSLVGQALFGDGAAAVVVGADPDLSIERPLFQLVHAIQATIPDTAGPASEIIEMGQTFHLRRDLPFFVSKNVEECLVKAFKPIGISDWNKLFWIAHNGGPAVLDQTEAELGLNKDKLEVTRHVLSEYGNMASVGVIIMMDEMRKKALKEGKATTGLGLDWGVMFGFGPGMTIETLVLRSVPLEA
>BU_XP_010670607.1
MESIQQIRDAQRATGAACILGIGKAHPPHFIYQKDYPDYYFKVTNSEHKVELKEKFKRICEKTMITKRHFYLTEEILKANPSMLTYGEPSHDARRAMTIDYVPKLGVEAAEEALKEWGQPKSKITHLIVYTTLALSMPGTDYEIAKLLKLDPSVHRMVLYLVGCHAGPHILKHAKDIVENNKGARVLVVCSEITAVNFHGPSENHIDSLVGQALFGDGAAAVVVGADPDLSIEKPLFQLVHAIQATIPDTAGPASEIIEMGQTFHLRRDLPFFVSKNVEECLVKAFKPIGISDWNKLFWIAHNGGPAVLDQTEAELGLNKDKLEVTRHVLSEYGNMASVGVIIMMDEMRKKALKEGKATTGLGLDWGVMFGFGPGMTIETLVLRSVPLEA
>BU_XP_010682889.1
MASIEEIRKAQRADGPATILAIGTATPPNCVYQADYPDYYFRVTKSEHMTDLKEKFRRMCDKSMIKKRYMYLTEEILEENPNLCDYMGTSSLDTRQDIVVAEVPRLGKEAAVKAIKEWGQPKSKITHVIMCTTSGVDMPGADYQLTKLLGLRPSVRRFMLYQQGCFAGGTVLRLAKDLAENNRGARVLVVCSEITAICFRGPTETHLDSMVGQALFGDGAGALIVGADPIESLERPLFKMVSAAQTLLPDSEGAIDGHLRQVGLTFHLLKDVPGLISKNINKALEDAFTPLGIDDWNSIFWIAHPGGPAILDQVEAKLGLKEDKLTATRNVLSEFGNMSSACVLFILDEMRKKSSKEGKSTTGEGLDWGVLFGFGPGLTVETVVLHSVPLNH
>BU_XP_010683006.1
MASIQEIRNSHRANGPATILAIGTANPPNEMYQADYPDFYFRATNNEHMTDLKAKFKRICEKSMIKKRYMHITEEMLKENSNLCDYNASSLNFRQLILASEVPKLGKEAALKAIEEWGQSKSKITHVLFCTNSGVDIPGADYQLIKLLGLHSSVKRLILCQEGCHSGAMVLRIAKDMVENNRGARVLVVCSESTVICFRGPTDAHMDSMVAQALFGDGAAAMIVGADPDESIERPIFKLVWTAQAILPDSEGAIEGHIREAGMDIRLSSDVPKLISNSIKNALVEAFDPIGLEINDRNSFFWIAHPGGPAILDKVEAELGLEENKLSTTRHVLSEFGNMWSACMIFILDEMRKRSLKECKTTTGEGLDWGVMVGLGPGITVETIVIHSVPLS
>BU_XP_010690460.1
MNMGIQEIKIDAKSTNKANIGKATILALGKGFPHQLVMQEFLVDGYFRNTNCDDPELKEKLMRLCKTTTVKTRYVVMSEEILNKYPELAIEGQPTVTQRLDICNEAVTQMAIEASKACISNWGRPISDITHLVYVSSSEARLPGGDIYLAKGLGLKPETNRVMLYFAGCSGGVAGLRVAKDIAENNPGSRVLLATSETTIIGFKPPSANRPYDLVGVALFGDGAGAMLIGSDPDLSIERPLFELHTAIQHFLPDTEKIIDGRLTEEGISFKLDRALPQIIEDNIESFCGKLMENIGLSNKDYNKIFWAVHPGGPAILNRLEKRLDLSPDKLIASRRALADYGNASSNTIVYVMEYMMEEGAKMNKEHKNDDQWGLILAFGPGVTFEGILAKNLTI
>BU_XP_010692112.1
MMSKNDGNGASSDHFYRTATLGKATVLALGKAFPKQLIPQEHLVEGYIRDTNCHDLVVKEKLERLCKTTTVKTRYTVMSREILNNYPELATEGTPTIKQKLEIANPAVVEMALEASIACIKEWGRPAQDITHIVYVSSSEIRLPGGDLYLSTELGLRPDVGRVMLYFLGCYGGVTGLRVAKDIAENNPGSRVLLTTSETTILGFRPPNKDRPYDLVGAALFGDGAAAVIIGSHPDLGREKPFMELNYAVQQFLPGTHNVIDGCITEEGINFKLGRDLPNKIEDNIEEFCKKLMSKAGLKDYNELFWAVHPGGPAILNRVENTLKLKGDKLNCSRRALMDYGNVSSNTVFYVMEYMRDELKSKQNGGEEWGLALAFGPGITFEGILLRSL
>BU_XP_010692193.1
MATPSVQEIRDAQRSNGPATILAIGTANPANEMYQAEYPDFYFRVTKSEHMKELKQKFKRMCDNSMIKKRYMHVTEELLEENPHLCDFNASSLDTRQDILATEVPKLGKEAAVKAIKEWGQPRSKITHVIFCTTSGVDMPGADYQLTKLLGLRPSVKRFMLYQQGCYAGGTVLRLAKDIAENNRGARVLVVCAEITIICFRGPTQIHLDSMVGQALFGDGAGAVIVGADPDESIERPIFQLVWAAQTILPGSEGAIDGHLREVGLTFHLLKDVPGLISKNIEKALVEAFQPIGIDDWNSIFWVAHPGGRAILDDVESKLGLKEDKLKTTRHVLSEYGNMSSACVLFILDEMRKRAMKEGMATTGEGLEWGVLFGFGPGLTVETVMLHSVPTAN
>BU_XP_010692194.1
MATPSVQEIRDAQRSNGPATILAIGTANPANEMYQAEYPDFYFRVTKSEHMKELKQKFKRMCDNSMIKKRYMHVTEELLEENPHLCDFNASSLDTRQDILATEVPKLGKEAAVKAIKEWGQPRSKITHVIFCTTSGVDMPGADYQLTKLLGLRPSVKRFMLYQQGCYAGGTVLRLAKDIAENNRGARVLVVCAEITIICFRGPTQVHLDSMVGQALFGDGAGAVIVGADPDESIERPIFQLVWAAQTILPGSEGAIDGHLREVGLTFHLLKDVPGLISKNIEKALVEAFQPIGIDDWNSIFWVAHPGGRAILDEVESKLGLKEDKLKTTRHVLSEYGNMSSACVLFILDEMRKRATKEGMATTGEGLEWGVLFGFGPGLTVETVMLHSVPTAN
>BU_XP_010692195.1
MATPSVQEIRDAQRSNGPATILAIGTANPANEMYQAEYPDFYFRVTKSEHMSELKQKFKRMCDKSMIKKRYMHVTQELLEENPHMCDYNASSLNTRQDILATEVPKLGKEAAVKAIKEWGQPRSKITHVIFCTTSGVDMPGADYQLTKLLGLRPSVKRFMLYQQGCYAGGTVLRLAKDIAENNRGARVLVVCAEITVICFRGPTETHLDSMIGQALFGDGAGAVIVGADLDESIERPIFQLVWAAQTILPDSEGAIDGHLREVGLAFHLLKDVPGLISKNIEKALVEAFKPIGIDDWNSIFWAAHPGGPAILDQVESKLGLKQDKLSTTRHVLSEFGNMSSACVLFILDEMRKRSMKEGMATTGEGLEWGVLFGFGPGLTVETVMLHSVPIAN
>BU_XP_019107235.1
MASSSIEEIMKAQRANGPATILAIGTATPPNCVYQDDYPDYYFRVTNSEHMTDLKEKFKHMCNKSMIKKRYMHLTEEFLKENPNMCAYMGASLDTRQDIVVSEVPRLGKEAAVKAIKEWGQPKSKITHVIMCTTSGVDMPGADYQLTKLLGLRPSVRRFMLYQQGCFAGGTVLRLAKDLAENNRGARVLVVCSEITAICFRGPTETYLDSMVGLALFGDGAGALIVGADPDESIERPLFKMVWTAQTIISDSEGAIDGHLREVGLTFHLLKDVPGLISKNINKALEEAFTPLGISDWNSIFWIAHWGGPAILDQVEAKLGLKEEKLHATRNVLREFGNMSSACVLFILDEMRKKSLEEGKITTGEGLD
>BU_XP_019107691.1
MATLSVQEIRDAQRSNGPATILARPPPLILAIGTANPANEMYQAEYPDFYFRVTKSEHMDELKQKFKRMCDKSMIKKRYVHMTEELLQENPHMYDYNASSLDTRQDILVTEVPKLGKEAAVKAIKEWGQPRSKITHVIFCTASGVDMPGADYQLTKLLGLRPSVKRFMLYQQGCYAGGTILRLAKDIAENNRGARVLVVCAEITVIGFRGTTETHLDSMVAQTLFGDGAGAVIVGADPDESIEHPIFQLVWAAQAILPAQAIFLFDGHVVSISLFPPLKILQSKDLPGLISKNIEKALVEAFKPIGINDWNTIFWVAHPGGRAILDEVESKLGLEEDKLKTTRHVLSEYGNMSSVCVLFILDEMRKRSMREGMATTGEGLEWGVLFGFGPGLTVETVML…
>BZ_XP_016549680.1
MVTVEEILRVQRAEGAAAVLAIGTATPHNGVDQSTYPDYFFRVTNNEHKTERMCDGSVIKKRYIHLTEEILKENPNICEHNAPSFNARQDIVVVEVPKLGKEAAQKAINEWGQPKSKITHLVFCTTSGVDMPGADYQLTKLLGLSPSVKRFMMYQQGCSGGGAVLRLAKDLAENNKGARVLVVCSEILAITFHGPSDTEVDVLIGQVLFGDGAAAVIIGSDPNLEVERPLFELVFATQTLLPDTGYAVYGKTSEAGLKFHLHKNVPRLISNDIEKSLVEIFEPLGISDWNSIFWVVHAGGRAIMDKVESKLGLKPEKLRATRHVLREYGNVASACVLFVLDEIRKNSIKEGLDTTGEGLEWGVLFGFGPGLTIETLVLRSVSNIHK
>BZ_XP_016551356.1
MVTVNEIRRAQRAEGPATVLAIGIANPTNCYDQSTYADYFFRVTNSEHKTELMEKFKRMCDGSMIKKRYFHLTEDILKKNPELCEYKAPSFNVRQEIAIVEVPKLAKEAAQKAINEWGQSTSKISHLVFCTTSGVDIPGADYQLTKLLGLGASVKRFMMYQQGCFGGGTALRLAKDLAENNKGARVLAMCSELINLLCFHAPNETESEVMVGQALFSDGASAVIVGSDPIVEVERPLFELVFATQTLLPNSGHAITGDLNEAGLIAQIHKDTPTLISENIERILVDAFGSLGISDWNSIFWVSHAGGRAILHQIELKLNLKPEKLRATRNVMSNYGNMGSACVLFVLDEMRKASIKEGLGTTGEGLEWGVLFGFGPGLTIEAIVLRSVSV
>BZ_XP_016551357.1
MVTINGIPAQRAVGPATILSIGTANPPNCFDQSTYADYFFRVTNSEHKAELKEKFKRMCERSMIKKRYFHLTEEILKKNPNICKYKAPSLDARQQIAIVQVPKLGKEAAQKAIKEWGQSKDEITHLVFCTTSGVDVPGADYQLTKLLGLSPSVKRFMIYQQGCTGGATVVRLAKDLAENNKGARVLAVCSEISMFCFHAPSETETDVLIGQALFSDGASAIIVGSDPVLTMERPLFQIVSATQTLLPDSGHAIIGSLTEAGLIAKIHKDTPMLISKNIERILVEAFQPLGISDWNSIFWVSHAGGRAILDQIELELGLKPEKLRATRNVMSDYGNMGSVSVLFVLDEMRKVSIKAELGTTGEGHVCWGVLLGFGPGLTIEAVVLRSLSV
>BZ_XP_016552038.1
MVTVEEVRRAQRAEGPATVLAIGTATPLNCVDQSTYPDYFFRVTNSEHQTDLKEKFKRMCNGSMIEKRYMHLTEEILKENPSICEHKAPSLGARQEIAIVEVPKLGKEAAQKAIEEWGQPISKITHLVFCTTTGVDMPGADCRLAELLGLSPSIKRFMMYQQGCYGGGVVLRLAKDLAENNKCARVLAVCAEITVATFHGPSDTDLDVLVGQALFGDGAGAIIIGSDPIAEVERPLFELVSATQTLIPDTRYAVYGNTSEVGLTVHLHKDVSKLISNNIEKSLTEIFEPLDIFDWNSIFWVVHAGGRAILDQIELKLGLKPEILKATRNVLSEYGNIASACVLFVLDEMRKGSINEGLEWGVLVGFGPGLTIETIVLHNVDKIHK
>BZ_XP_016557625.1
MSENNKNVDGATNHFFQPSRRLPTPGKATILAMGKAFPSQLVPQDCLVEGYMRDTNCQDMAIKEKLERLCKTTTVKTRYTVMSKEILDKYPELAVEGTPTINQRLEIANPAVVEMAKQASLACIKEWGRSTDEITHIVYVSSSEIRLPGGDLHLATELGLRSDIGRVMLYFLGCYGGVTGLRVAKDIAENNPGSRVLLTTSETTILGFRPPNNARPYDLVGAALFGDGAGAVIVGTEPIVGTESPFMELNFALQQFLPGTKNVIDGRLTEEGINFKLGRDLPEKIQDNIEEFCKKLIEKGDQLKETKYNDLFWAVHPGGPAILDRLERTLKLQSGKLDCSRRALMDYGNVSSNTIFYVIEYMRQELQNKKDGGEEWGLALAFGPGITFEGILLRSL
>BZ_XP_016566084.1
MVTVEEYRKAQRAEGPATVMAIGTATPSNCVDQSTYPDYYFRITNSEHKTELKEKFKRMCEKSMIKTRYMHLTEEILKENPNMCAYMAPSLDARQDIVVVEVPKLGKEAAQKAIKEWGQPKSKITHLVFCTTSGVDMPGCDYQLAKLLGLRPSVKRLMMYQQGCFAGGTVLRLAKDLAENNKGARVLVVCSEITAVTFRGPSESHLDSLVGQALFGDGAAAIIMGSDPIPGVERPLFQLVSAAQTLLPDSEGAIDGHLREVGLTFHLLKDVPGLISKNIEKSLVEAFQPLGISDWNSLFWIAHPGGPAILDQVELKLGLKPEKLKATREVLSNYGNMSSACVLFILDEMRKASTKEGLGTSGEGLEWGVLFGFGPGLTVETVVLHSVAI
>BZ_XP_016573601.1
MKLENGQKIMRVHERAEGPAKILAIGIATPFHWVDQTAYPDYYFKVTNSEHFVDLKEKFRRICSRTMIRKRHMILTEEILKKNPNLCSYNGPSLDIRQEILVSEIPKLGKEAALMAIDEWAQPKSKITHLVFCTRSGVDMPGADYQLIKLLGLSPSVQRLMMYQQGCFAGGTVLRLAKDLAENNRGARVLVVCSESSAIGFRGPSEAHPENLIAQALFGDGAAAVIIGSDPKPGLERPVFEIVTATQSFVPNGDCHLALHLREMGLTFHCTKDVPPTIAKNVESCLIKAFEPLGISDWNSMFWILHPGGNAIVEQVESTLGLEPEKLRATRNILREYGNLSSACVLFILDEIRKKSARDGLKTSGDGLDLGVLLSFGPGLTIETVVLRSQPI
>BZ_XP_016573625.1
MVTVEEVRREQRAKGPATIMAIGTATPSNCVDQATYPDYYFRITNSEHMTELKEKFQRMCDKSMIKKRYMHLTEEILKENPNICEYMAPSLDARQDIVVVEIPKLGKEAAKKAIKEWGQPKSKITHLVFCTTSGVDMPGADYQLTKLLGLRPSVKRLMMYQQGCFAGGTVIRLAKDLAENNKGARVLVVCSEITAVTFRGPSDTHLDSMVGQALFGDGAAALIVGSDPLPEVERPLFELVSAAQTLLPDSEGAIDGHLREVGLTFHLLKDVPGLISKNIEKSLIEAFQPLGISDWNSIFWIAHPGGPAILDQVELKLGLKLEKLRATRQVLSDYGNMSSACVLFILDEMRKASAKEGLNTTGEGLDWGVLFGFGPGLTVETVVLHSVSTNLEHPRVQEK…
>BZ_XP_016582441.1
MGRLEKMEGKKEINSGNATILALGKAFPHQLVMQEFLVDGYFKNTNCDDPELKQRLTRLCKTTTVKTRYVVMSEEILKKYPELAVEGLPTVKQRLDICNAAVTEMAIEASKSCINKWGRPLSDITHVVYVSSSEARLPGGDLYLAKGLGLSPDTKRVTLYFAGCSGGVAGLRVAKDIAENNPGSRVLLATSETTIIGFKPPSVDRPYDLVGVALFGDGAGAMIIGSNPIRDIERPLFELHTAIQHFLPDTEKIIDGRLTEEGISFKLERELPQIIEDNIEDFCDKLISNYTGINDREYNKLFWAVHPGGPAILNRLEKKLELSPDKLSASRRALADYGNASSNTIVYVLEYMLEEKSDNNKQDSDWGLILAFGPGITFEGILTKNLTSY
>CA_XP_027062185.1
MVTVEEIRRAQRAEGPATILAIGTATPPNFVEQSTYPDYYFRITKSEHMTELKEKFKRICEKTMIRKRYMYLTEEILRQNPNICTFMEPSLDARQDMMVDEVPRLGKVAAQKAIEEWGQSKSKITHLVCCTLSGVDMPGADYQLAKLLGLRPSVKRYMMYQQGCHAGGTVLRLAKDLAENNKGARVLIVCSELTAISFRGPSDKHFDSLVGQALFGDGAAAVIIGADPVPGVEQPLFQLVSASQTFLPDSPNAIGGHLREAGLTFFLLKDVPELISENIEKILEEAFEPLGISDWNSIFWAAHPGGRAILDKVEEKLALNPEKLRVSRYVLSEYGNMSSACVFFTLDEMRKSAVKDGFNTTGDGLEWGVLFGFGPGLTIETVVLHSVTI
>CA_XP_027065002.1
MVTVEEIRRAQRAEGPATILAIGTATPPNFVEQSTYPDYYFRITKSEHMTELKEKFKRICEKTMIRKRYMYLTEEILRQNPNICTFMEPSLDARQDMMVDEVPRLGKVAAQKAIEEWGQSKSTITHLVCCTLSGVDMPGADYQLAKLLGLRPSVKRYMMYQQGCHAGGTVLRLAKDLAENNKGARILIVCSELTAISFRGPSDKHFDSLVGQALFGDGAAAVIIGADPVPGVEQPLFQLVSASQTFLPDSPNAIGGHFREAGLTFFLLKDVPELISENVEKILEEAFEPLGISDWNSIFWAAHPGGRAILDKVEEKLALNPKKLRVSRYVLSEYGNMSSASVFFTLDEMRKSAVKDGFNTTGDGLEWGVLFGFGPGLTIETVVLHSVTI
>CA_XP_027102543.1
MSREILDQYPELTTEGSPTIKQRLEIANPAVVEMAKEASLACIKEWGRPADDITHVVYVSSSEIRLPGGDLYLATELGLRSDVGRVMLYFLGCYGGVTGLRVAKDIAENNPGSRVLLATSETTILGFRPPSKARPYDLVGAALFGDGAAAVIIGADPIIGTESPFMELNYAVQQFLPGTNNVIDGRLSEEGINFRLGRDLPQKIEDNIEAFCKKLMAKAGLGDFNDLFWAVHPGGPAILNRLESTLKLKPGKLECSRRTLMDFGNVSSNTILYVMEYMREELQKEGGEEWGLALAFGPGITFEGILVRSL
>CA_XP_027103055.1
MRGEKTMIRKRYMYLTEEILRQNPNICTFMEPSLDARQDMMVDEVPRLGKVAAQKAIEEWGQSKSKITHLVCCTLSGVDMPGADYQLAKLLGLRPSVKRYMMYQQGCHAGGTVLRLAKDLAENNKGARVLIVCSELTAISFRGPSDKHFDSLVGQALFGDGAAAVIIGADPVPGVEQPLFQLVSASQTFLPDSPNAIGGHLREAGLTFFLLKDVPELISENIEKILEEAFEPLGISDWNSIFWAAHPGGRAILDKVEEKLALNPEKLRVSRYVLSEYGNMSSACVFFTLDEMRKSADKDGFNTTGDGLEWGVLFGFGPGLTIETVVLHSVTI
>CA_XP_027108648.1
MGIEDAVHGSTIVTPGKATILALGKAFPPQLVMQEFLVDGYFRNTNCDDPDLKQKLTRLCKTTTVKTRYVVMSEEILNQYPELVVEGLPTVKQRLDICNPAVTEMAIEAAQSCIKNWGRPISDITHLVYVSSSEVRLPGGDLYLAKGLGLRPETQRVMLNFSGCSGGVAGIRVAKDIAENNPGSRVLLATSETTIIGFRPPSAERPYDLVGVALFGDGAGAMIVGSSPEPSIERPLFELHTSMQHFLPDTEKIIDGRLTEEGISFKLGRELPQIIEDNIEGFCARLMDVAGYSEKDYNKMFWAVHPGGPAILNRMEKKLDLLPEKLNASRRALADFGNASSNTIVYVLEYMLEENKIARKEDQKGNEEWGLILAFGPGITVEGILTRTLAV
>CA_XP_027109774.1
MSKEILDQYPELTTEGSPTIKQRLEIANPAVVEMAKEASLACIKEWGRPADDITHVVYVSSSEIRLPGGDLYLATELGLRSDVGRVMLYFLGCYGGVTGLRVAKDIAENNPGSRVLLATSETTILGFRPPSKARPYDLVGAALFGDGAAAVIIGADPIIGTESPFMELNYAVQQFLPGTNNVIDGRLSEEGINFRLGRDLPQKIEDNIEAFCKKLMAKAGLGDFNDLFWAVHPGGPAILNRLESTLKLKPGKLECSRRTLMDFGNVSSNTILYVMEYMREELQKEGGEEWGLALAFGPGITFEGILVRSL
>CA_XP_027116754.1
MVTVEEVRRAQRAEGPATIMAIGTATPPNCVEQSTYPDYYFRITDSEHKTELKEKFKRMCDKSMIKKRYMYLTEEILKENPNICAYMAPSLDARQDMVVVEVPKLGKEAAQKAIKEWGQPKSKITHLVFCTTSGVDMPGADYQLTKLLGLRPSVKRLMMYQQGCFGGGTVLRLAKDLAENNKGARVLVVCSEITAVTFHGPSDAHLDSLVGQALFGDGAAAIIIGADPVPEVERPLFELVTAAQTILPDSHGAIDGQLREVGLTFHLLKDVPGLISKNTEKSLKEAFEPLGISDWNSLFWIAHPGGPAILDQVEQKLALKPEKLRATRHVLSEYGNMSSACVLFILDEMRKASAKDGFNTTGEGLDWGVLFGFGPGITVETVVLHSVTIQK
>CA_XP_027116755.1
MVTVEEVRRAQRAEGPATIMAIGTATPPNCVEQSTYPDYYFRITDSEHKTELKEKFKRMCDKSMIKKRYMYLTEEILKENPNICAYMAPSLDARQDMVVVEVPKLGKAAAQKAIKEWGQPKSKITHLVFCTTSGVDMPGADYQLTKLLGLRPSVKRLMMYQQGCFGGGTVLRLAKDLAENNKGARVLVVCSEITAVTFHGPSDAHLDSLVGQALFGDGAAAIIIGADPVPEVERPLFELVTAAQTILPDSHGAIDGQLREVGLTFHLLKDVPGLISKNTEKSLKEAFEPLGISDWNSLFWIAHPGGPAILDQVEQKLALKPEKLRATRHVLSEYGNTSSACVLFILDEMRKASANDGFNTTGEGLDWGVLFGFGPGITVETVVLHSVTIQK
>CA_XP_027118975.1
MVTVEELRRAQRAGGPATIMAIGTATPPNCVEQSTYADYYFRITNSEHKTELKARFKRMCDKSMIKKRYMYLTEEILKENPNLRAYMAPSLDTRQDIVVVEVPKLGKEAAQKAIKEWGQPKSKITHVVFCTTSGVDMPGADYQLTKLLGLRPSVKRVMLYQQGCFAGGTVLRLAKDFAENNKGARVLVVCAEITAVTFRGPSDAHLDSLVGQALFGDGAAALIIGADPVPEVERPLFELVTAAQTIVPDSHGAIDGHLREFGLMLHLLKDIPTLISKNIEKSLKEAFEPLGISDWNSLFWIVHPGGPAILDQVVEILALQPEKLRATRHVLSEYGNMSSACVLFILDEMRKASIKDGFNTTGEGSEWGVLFGFGPGLTVETVVLRSVTIPK
>CA_XP_027118978.1
MVTVEEVRRAQRAEGPATIMAIGTATPPNCVEQSTYPDYYFRITDSEHKTELKEKFKRMCDKSMIKKRYMYLTEEILKENPNICAYMAPSLDARQDMVVVEVPKLGKEAAQKAIKEWGQPKSKITHLVFCTTSGVDMPGADYQLTKLLGLRPSVKRLMMYQQGCFAGGTVLRVAKDLAENNKGARVLVVCSEITAVTFRGPSDAHLDSLVGQALFGDGAAAIIIGADPVPEVERPLFEIVTAAQTILPDSHGAIDGHLREVGLTFHLLKDVPGLISKNIEKSLKEAFEPLGISDWNSLFWIAHPGGPAILDQVEEKLALKPKKLRATRHVMSEYGNMSSACVLFILDEMRKASAKDGFNTTGEGLEWGVLFGFGPGLTVETVVLHSATIQK
>CB_Carg05691
MGKGNGALGASKGKANPGRATILALGKAFPPQLVLQDYLVDSYFKDTSCDDLDLKRKLTRLCKTTSVKTRYVVMSEEILKKHPELAMEGQATIKQRLEICNKAVTDMAIEASQAAIKNWGRPLSDITHLVYVSSSEARLPGGDLFLARGLGLSPHTQRLMLYFMGCSGGVAGLRVAKDLAENNPGSRVLIVTSETTIIGYKPPSAHRPYDLVGVALFGDGAGAMLIGTDPVLAIERPLFELHTATQKFIPNTQNVIDGRLSEEGISFTIARELPQIIEDNIESFCETFLQTVGLHEKEYNKIFWAVHPGGPAILNKVEKRLELLPEKLKASRRALMDYGNASSNTIVYVLEYMVDESLKMKMGGGEIEEWGLILAFGPGISFEGILARNLSV
>CB_Carg17674
MLHHERARRAPTPGKAAILAIGKAFPSQLVPQECLVEGYIRDTKCDDATVKEKLERLCKTTTVKTRYTVMCKEILDKYPELVTEGSPTIRQRLEIANPAVVEMATEASKACIKEWGRPVEDITHIVYVSSSEIRLPGGDLYIASRLGLKNDVGRVMLYFLGCYGGVTGLRVAKDLAENNPGSRILLTTSETTILGFRPPNNARPYDLVGAALFGDGAAAVIIGADPVAGQESPFMELNYAIQQFLPDTHYVIDGRLSEEGINFKLGRDLPQRIDDNIEGFCRKLMGKGKLVDFNELFWAVHPGGPAILNKLERTLRLKSEKLECSRKALMEYGNVSSNTIFYVIEKMREKLKREDGEEWGLALAFGPGITFEGILIPSNLDPTPIRDFPLRHWISIRLF…
>CB_Carg19368
MTLPQDIQSSAEDYMDSQTHSNRPISSILIIIGVDSVGTISASLVTYASIQALQPDLIINAGTAGGFKAKGASIGDVFLVSECAFHDRRIPIPVFDLYGVGLKQTLKTPNLLAGLDLKVGKLSTGDSLDMSVQDEASIIANDATVKDMEGAAVAYVADMFKVPAIFVKAVTDIVDGEKPTAEEFLQNLATVSAALDEAVTQVIHFISGKCIHELFLGKFKMKDMKNINGAQGAYMGKANSGRATILALGKAFPPQLVPQDYLVDGYFKDTSCDDLDLKQKLTRLCKTTTVKTRYVVMSEEILKKYPELAMEGQATIKQRLEICNKAVTDMAIEASQAAIKNWGRPVSDITHLVYVSSSEARLPGGDLFLAKGLGLSPHTQRLMLYFMGCSGGVAGLRVA…
>CB_Carg24165
MLLVKSSANEAEGTTIFLKQLAEVIWSWDIPNGTWFFLRNLVIGGINTVFTDKGYKHISFKLPNMSKVSCEGPAKLDHARARRVPTPGKATILAIGKAFPSQLVPQECLVEGYIRDTKCVDATIKEKLERKTTTVKTRYTVMCKEILDKYPELVTEGSPTIRQRLEIANPAVVEMATEASKACIKEWGRSVEDITHIVYVSSSEIRLPGGDLYIANRLGLKNDVGRVMLYFLGCYGGVTGLRVAKDIAENNPGSRILLTTSETTILGFRPPNNERPYDLVGAALFGDGAAGVIIGADPVLGQESPFMELNYAIQQFLPDTHNVIDGRLSEKGINFILGRDLPQRIDENIEEFCRKLMGKGKLVEFNELFWAVHPGGPAILNKLESTLRLKSDKLECSRK…
>CC_XP_004492184.1
MPQGDLNGNSTQNGARARRAPVPGKATILALGKAFPSQVLPQECLVEGYIRDTKCADSSIKEKLERLCKNTTVKTRYTVMSKEILDKYPELAIEGTPTIRQKLEIANPAVVEMATRASKACIKEWGRPVEEITHMVYVSSSEIRLPGGDLYLANELGLKSDVNRVMLYFLGCYGGVTGLRVAKDIAENNPGSRVLLTTSETTILGFRPPNISRPYDLVGAALFGDGAAAAIIGTNPLLNHESPFIELNYAVQKFLPDTQNVIDGRISEEGINFKLGRDLPQKIEDNIEEFCNKLMAKCDVKDFNELFWAVHPGGPAILNKLETILKLSGDKLECSRKALMDYGNVSSNTIFYVMEYMREYLKEDGREEWGLGLAFGPGITFEGILLRSL
>CC_XP_004493096.1
MVTVEEIRNAQRSNGPATILAFGTATPSNCITQADYPDYYFRITNSEHMTDLKEKFKRMCEKSMIKKRYMHLTEEFLKENTNMCAYMAPSLDVRQDIVVVEVPKLGKEAAKKAISEWGQPKSKITHLVFCTTSGVDMPGADYQLTKLLGLKPSVKRLMMYQQGCFAGGTVLRLAKDLAENNKNARVLVVCSEITAVTFRGPSDTHLDSLVGQALFGDGAAAMIIGADPDLTVERPIFEIVSAAQTILPDSDGAIDGHLREVGLTFHLLKDVPGIISKNIEKSLVEAFSPIGITDWNSIFWVAHPGGPAILDQVEEKLRLKEDKLRSTRHVLSEYGNMSSACVLFILDELRKKSKEEGKNTTGDGFEWGVLFGFGPGLTVETVVLHSVPIQG
>CC_XP_004502226.1
MVSVDEIRQAQRAEGPATVLAIGTATPQNCVDQSTYADYYFRITNSEHKTELKEKFKRMCDKSMIKKRYMHLTEEILKENPTLCEYMAPSLDARQDMVVVEVPKLGKEAATKAIKEWGQPKSRITHLIFCTTSGVDMPGADYQLTKLLGLRPYVKRYMMYQQGCFAGGTVLRLAKDLAENNKGARVLVVCSEITAVTFRGPNDTHLDSLVGQALFGDGAAAVIVGSDPLPQVEKPLFELVWTAQTILPDSEGAIDGHLREVGLTFHLLKDVPGLISKNIEKALVEAFEPLGISDYNSIFWIAHPGGPAILDQVEVKLGLKPEKMQATRQVLSDYGNMSSACVLFILDEMRRKSKEDGLGTTGEGLEWGVLFGFGPGLTVETVVLHSVAT
>CC_XP_004504355.1
MVNVDEIRKAQRAEGPATVMAIGTATPPNFIDQSDYPDYYFRVTNSEHKTELKEKFKRMCEKSMIKKRYMYLTEEILKENPNVCAYMAPSLDARQDMVVVEVPKLGKEAATKAIKEWGQPKSKITHLVFCTTSGVDMPGADYQLTKLLGLRPSVKRYMMYQQGCFAGGTVLRLAKDLAENNKGARVLVVCSEITAVTFRGPNDTHLDSLVGQALFGDGAAAVIVGSDPLPDVERPLFELVWTAQTILPDSEGAIDGHLREVGLTFHLLKDVPGLISKNIEKALVEAFKPLGISDYNSIFWIAHPGGPAILDQVEDKLGLKPEKLEATRHVLSEYGNMSSACVLFILDAMRNKSKENGLATTGEGLEWGVLFGFGPGLTVETVVLRSVVV
>CC_XP_004505681.1
MGEEGIGRGVTKKVNPGKATILSLGKAFPHQLVMQEYLVDGYFRDTNCDNPELKQKLARLCKTTTVKTRYVVMSEEILKKYPELAVEGAATVKQRLEICNKAVTQMAIEASQVCIKNWGRSLSDITHVVYVSSSEARLPGGDLYLSKGLGLNPIIQRTMLYFAGCSGGVAGLRVAKDIAENNPGSRVLLATSETTIIGFKPPSADRPYDLVGVALFGDGAGAMIIGSDPVSETETPLFELHTAAQEFLPDTEKKIDGRLTEEGISFKLARELPQIIEDNVEGFCDKLIDVVGLQNKDYNKLFWAVHPGGPAILNRMEKRLDLLPEKLNASRRALMDYGNASSNTIVYVLEYMIEEGLKIRKEGGGDPEWGLILAFGPGITFEGILARNMCA
>CC_XP_012574353.1
MVSVSEIRKAQRAEGPATILAIGTANPSNRVEQSTYPDFYFKITNSEHKVELKQKFQRMCKYIIFHYLVLYEHWFLYYSKFVLLILFYYKXKEAAVKAIKEWGQPKSKITHLIFCTTSGVDMPGADYQLTKLLGLRPYVKRYMMYQQGCFAGGTVLRLAKDLAENNKGARVLVVCSEVTAVTFRGPSDTHLDSLVGQALFGDGAAALIVGSDPIPEIEKPIFEMVWTAQTIAPDSEGAIDGHLREAGLTFHLLKDVPGIVSKNIDKALIEAFQPLNISDYNSIFWIAHPGGPAILDQVEEKLALKPEKMRATREVLSEYGNMSSACVLFILDEMRRKSAKDGLKTTGEGLEWGVLFGFGPGLTIETVVLHSVAI
>CC_XP_012574354.1
MVSVSEIRKAQRAEGPATILAIGTANPPNRVDQSTYPDFYFKITNSEHKVELKEKFQRMCDKSMIKSRYMYLTEEILKENPSVCEYMAPSLDARQDMVVVEVPRXXXEAAVKAIKEWGQPKSKITHLIFCTTSGVDMPGADYQLTKLLGLRPYVKRYMMYQQGCFAGGTVLRLAKDLAENNKGARVLVVCSEVTAVTFRGPSDTHLDSLVGQALFGDGAAALIVGSDPIPEIEKPIFEMVWTAQTIAPDSEGAIDGHLREAGLTFHLLKDVPGIVSKNIDKALIEAFQPLNISDYNSIFWIAHPGGPAILDQVEEKLALKPEKMRATREVLSEYGNMSSACVLFILDEMRRKSAKDGLKTTGEGLEWGVLFGFGPGLTIETVVLHSVAI
>CC_XP_027193184.1
MVSVSEIRKAQRAEGPATILAIGTANPPNRIDQSTYPDFYFKITNSEHKIELKEKFQRMCDKSMIKSRYMYLTEDILKENPNFCSYMTPSLDARQDMMVVEVPRLGKEAAVKAIKEWGQPKSKITHLIFCTISGVDMPGADYQLTKLLGLRPYVKRYMMYQQGCFAGGTVLRLAKDLAENNKDARVLVVCSEVTGITFCGPSESHLDNLVGQALFGDGAAAVIVGSDPIPEIEKPLFELVWTAQTIAPDSEGAICGQLREAGLSFHLRKDVPKIVSKNVEKALVEAFQPLGIYDYNSIFWIAHSGGPAILDQVEQKLALKAEKMKVTREVLSEYGNMSSACVLFVLDEMRKKSVQDGFKSTGEGLEWGVLLSFGPGLTIETIVLHSVAI
>CE_RAL43519.1
MSNLNGKCNNNNSSTITRRVPTKGKAAILAMGKAFPSQLVPQDRLVEGYFRDTKCDDPSIKEKLERLCKTTTVKTRYTVMCKDVLEKYPELATEGTPTIAQRLEIANPAVVEMAKEASLACIHDWGRSAAEITHIVYVSSSEIRLPGGDLYLAAELGLRSDVNRVMLYFLGCYGGVTGLRVAKDIAENNPGSRVLLTTSETTILGFRPPNMARPYDLVGAALFGDGAAAAIIGADPMAGVENPFMELFFAAQQFLPGTQGVIDGRLSEEGINFKLGRDLPEKIQDNIEEFCAKLAGNVAGGKKPGYNEMFWAVHPGGPAILNRLEGTLGLRKEKLDCSRRALMDYGNVSSNTILYVIEHMRDELKRKKEEEEEEEEEWGVALAFGPGITFEGILLRSI
>CE_RAL48370.1
MNKCERPNQVRNLLKICICRGNRNADGAAIDIHFPGGQLHGEDGDGGGGEKGAARGGSGDNNGHRHRQSACVDQITYPDYYFRITNSDHMTELKAKFKRICEKSMIKKRYMHITEEILKENANMCAYMAPSLDARQKMVAEEVPKLGKEAAQKAIKEWGQPKSKITHLIVCSTTCVDMPGIDYRLINLLGLNPSVKRFMMYQQGCFAGGTVLRLAKDISENNKGSRTLVVCSEMILSTFHGLDETHFDNLVGQSLFGDGASAVIIGAGPIPETERPLFELVSAAQTLLPDSFGAIEGHLREVGLTFHLQKNVPSIISENIGQILKDAFGPLGITDWNSIFCIAHPGGPSILDRVEVQLGLKPKKLQATRRVLSEYGNMSSASVLFILDLMRKASVENGL…
>CE_RAL48371.1
MVTVEEVRKAQRAEGPATILAIGTATPPNCVDQSTYPDYYFRITNSDHMTDLKEKFKRMCEKSMINKRYMYLTEEVLKDKPSMCEYMAPSLDARQDIVVVEVPKLGKEAAQKAIKEWGEPKSKITHLVFCTTSGVDMPGADYQLTKLLGLKPSVKRLMMYQQGCFAGGTVLRLAKDLAENNRGARVLVVCSEITAVTFRGPSDTHLDSLVGQALFGDGAAAIIIGSDPVPDVERPLFELVTAAQTLLPDSHGAIDGHLREVGLTFHLLKDVPGIISKNIEKSLKEAFQPLGISDWNSLFWIAHPGGPAILDQVEAKLGLKPEKLRATRHVLSEYGNMSSACVLFILDEMRKASAEDGLSTTGEGLEWGVLFGFGPGLTVETVVLHSVSTN
>CE_RAL49322.1
MGFGEAIMQGGVKKANTGKASIMAIGKAFPHQLVMQEFLVDGYFKNTNCDDPALRQKLTRLCKTTTVKTRYVVMSEEILNKYPELAIEGLPTVKQRLDICNSAVTQMALEASRVCIEKWGRSTSEITHLVYVSSSEARLPGGDLYLAKGLGLCPDTQRVMLYFSGCSGGVAGLRVAKDIAENNPGSRVLLSTSETTIIGFKPPSVDRPYDLVGVALFGDGAGAMIIGSDPVQETERPLFELHTAIQHFVPNTEKIIDGRLTEEGISFKLERELPQIIEDNIGEFCEKLIRVAGYTPEDYNKLFWAVHPGGPAILNRLEKKFELLPEKLSASRRALADYGNASSNTIVYVLEYMLEEKNKKNQPEEEEADWGLILAFGPGITFEGILTRKLTA
>CE_RAL51417.1
MVTVEEVRKAQRAEGPATILAIGTATPPNCVDQSTYPDYYFRVTNSDHMTDLKQKFKRIYKLYIYPAYPAKRFLGEKSMINKRYLYLTEELLKDKPNMCEYMAPSLDARQDIVVVEVPKLGKEAAQKALTEWGQPKSKITHLVFCTTSGVDMPGADYQLTKLLGLTPSVKRLMMYQQGCFAGGTVLRLAENNCGARVLVVCSEITAIIFRGPSDTNLDCLVGQALFGDGAAALIIGSDPLPSLERPLFELVTAAQTLLPDSHGAIDLHLREVGLTFHLRKDVPEIISKNIEKSLKEAFQPLGISEWNSLFWIAHPGGPAILDQVEAKLGLRPEKLRATRHVLSEYGNLTSACVLFILDEMRKASVKDGLSTTGEGLEWGVLFGFGPGLTVETVVLHSVS…
>CE_RAL54519.1
MKIEKNGGGTWRVQRADGPANILAIGTATPSHWVDQSEYPDFYFRVTNSEHLEDLKDKFRRICGRTMIKKRHMLLNEEILKENPNLCTFSEPSLNTRQDILISEIPKLGKEAALNAIVEWGESRTKITHLIFCTRSGLDMPGADYQLIKLLGLSPTTQRFMMYQQGCFAGGTVLRLAKDIAENNKDSRILAVCTESSAIGFRGPSPDHIDNLVAQSLFGDGAAALIIGSDPKPNIEKPIFEIFSAAQTFVPNGDYHLALHLRESGLSFHGTKFVPSTIAKNAESCLIRAFDGLGISDWNSLFWALHPGGSAIVDQVESKLGLEPDKLRATRSILRDYGNLSSACVMFILDEVRKKSIRDGLMTTGDGLEFGVLLSFGPGLTIETVVLRSMPI
>CH_KYP33863.1
MAYLQEIREKQRAHGLATILAIGTATPPNCIYQSDFPDYYFRVTKSEHMTELKAKMRKICEKSMINKRHMHLTEKMLEENPTLGTLKEPSLNVRHDILVEEIPKLGAKAASKAIKEWGRPKSDITHLIFCSTGGVDMPGADYQLVKLLGLNPFIKRFMFYQQGCFAGGTALRLAKDLAENNIGARVLVVCSEITVSIFRGPSETQLDMIVALSLFGDGASSVIVGSDPDITIERPLYHLVSAAQTILPNSEGAVEGHLREHGLTVNLHGNLPHWIRDNIEKTLEEAFHPLGIRDWNSLFWVTHPGGAAIFKLVEERLGLKADKLRAAKKVLSEYGNMSSVCVLFILDEMRRWSIKEGKSTTGEGLKWGVLHGFGPGLTVETVVLHSATIDPSH
>CH_KYP38127.1
MVTVEEIRSAQRAHGPATILALGTATPSNCISQADYPDYYFRITNSQHMTDLKEKFKRMCEKSMIKKRYMHLTEEFLKENPNICAYMEPSLDARQDIVVVEVPKLGKEAATKAIKEWGQPKSKITHLVFCTTSGVDMPGADYQLTKLLGLRPSVKRLMMYQQGCFAGGTVLRLAKDLAENNKGARVLVVCSEITAVTFRGPSETHLDSLVGQALFGDGAAAVIVGADPDLAVERPLFELVSAAQTILPDSDGAIDGHLREVGLTFHLLKDVPGIISKHIQKSLADAFAPIGINDWNSLFWIAHPGGPAILDQVEEKLRLKPEKLRSTRHVLSEYGNMSSACVLFILDEVRKRSKEEKKGTTGEGLEWGVLFGFGPGLTVETVVLHSVPLEG
>CH_KYP39164.1
MAYLEEIREKQRARGPATILAIGTATPANSIYQSDFTDYYFRVTKSEHMTELKSKLNRICEKSMIKKRYIHLTEEMLKENPTISTYKESSLDVRQDILVEEVPKLGEKAASKAIKEWGRPKSDITHLIFCSTSGVDMPGADYQLVKLLGLNPSTKRFMLYHQGCFAGGTVLRLAKDLAENNVGARILVVCSEITVVTFRGPCETHLDSLVGQALFGDGASSVIVGSNADITIERPLYHLVSASETILPNSVGAIEGHLREVGLTFHLKDNVPHLIGENIEKSLEETFHPLGIRDWNSLFWVTHPGGPAILKQIEEKLGLKADKLRATKQVLSEYGNMSSACVLFILDEMRRWSMKEGKSTTGEGLKWGVLYGFGPGLTMETIALHSATIDPSHY
>CH_KYP40370.1
MPGADYQITKLLGLRPYVKRYTMYQQGCFAGGTVLRLAKDLAENNKGARVLVVCSEITAVTFRGPTDTHLDSLVGQALFGDGATVVIVDSDHFPVEKPLFELVCTAQTILPDTERAIDGHLREVGLTFHLLKVVPRLISKNIEKALVEVFQLVTDLGILSSGGNI
>CH_KYP52692.1
MASVAEIRKAQRAEGPATILAIGTANPPNCVDQSTYPDFYFRITNSQHMTELKEKFQRMCDKSMIKRRYMYLNEEILKENPNMCAYMAPSLDARQDMVVVEVPKLGKEAAAKAIKEWGQPKSKITHLIFCTTSGVDMPGADYQLTKLLGLRPYVKRYMMYQQGCFAGGTVLRLAKDLAENNKGARVLVVCSEITAVTFRGPSDTHLDSLVGQALFGDGAAAVIVGSDPIPQVEKPLYELVWTAQTIAPDSDGAIDGHLREVGLTFHLLKDVPGIVSKNIDKALFEAFNPLNISDYNSIFWIAHPGGPAILDQVEQKLALKPEKMRATREVLSEYGNMSSACVLFILDEMRRKSAKDGLKTTGEGLEWGVLFGFGPGLTIETVVLHSVAI
>CH_KYP57024.1
MVSVDEIRKAQRAEGPATVLAIGTATPPNCVDQSTYPDYYFRITNSEHKTELKEKFKRMCEKSMIKKRYMHLTEEILKENPSICEYMAPSLDARQDMVVVEVPKLGKEAATKAIKEWGQPKSKITHLIFCTTSGVDMPGADYQLTKLLGLRPYVKRYMMYQQGCFAGGTVLRLAKDLAENNKGARVLVVCSEITAVTFRGPTDTHLDSLVGQALFGDGAAAVIVGSDPLPVEKPLFELVWTAQTILPDSEGAIDGHLREVGLTFHLLKDVPGLISKNIEKALVEAFQPLNISDYNSIFWIAHPGGPAILDQVEAKLGLKPEKMRATRQVLSDYGNMSSACVLFIMDEMRRKSKEDGKATTGEGLDWGVLFGFGPGLTVETVVLHSVAA
>CH_KYP67775.1
MVSVEDIRKAQRAEGPATVMAIGTATPPNCVDQSTYPDYYFRITNSEHKTELKEKFKRMCDKSMIKKRYMYLNEEILKENPSVCEYMAPSLDARQDMVVVEVPKLGKEAATKAIKEWGQPKSKITHLIFCTTSGVDMPGADYQLTKLLGLRPSVKRYMMYQQGCFAGGTVLRLAKDLAENNKGARVLVVCSEITAVTFRGPSDTHLDSLVGQALFGDGAAAVIVGSDPLPVEKPFFELVWTAQTILPDSEGAIDGHLREVGLTFHLLKDVPGLISKNIEKALVEAFQPLGISDYNSIFWIAHPGGPAILDQVEAKLGLKPEKMEATRHVLSEYGNMSSACVLFILDQMRKKSIENGLGTTGEGLEWGVLFGFGPGLTVETVVLRSVTV
>CH_KYP67776.1
MVSVEDIRKAQRAEGPATVMAIGTATPPNCVDQSTYPDYYFRITNSEHKTELKEKFKRMCDKSMIKKRYMYLNEEILKENPSVCEYMAPSLDARQDMVVVEVPKLGKEAATKAIKEWGQPKSKITHLIFCTTSGVDMPGADYQLTKLLGLRPSVKRYMMYQQGCFAGGTVLRLAKDLAENNKGARVLVVCSEITAVTFRGPSDTHLDSLVGQALFGDGAAAVIVGSDPLPVEKPFFELVWTAQTILPDSEGAIDGHLREVGLTFHLLKDVPGLISKNIEKALVEAFQPLGISDYNSIFWIAHPGGPAILDQVEAKLGLKPEKMEATRHVLSEYGNMSSACVLFILDQMRKKSIENGLGTTGEGLEWGVLFGFGPGLTVETVVLRSVTV
>CH_KYP68086.1
MGSVGVLKDATRKQRVNPGKATILALGKAFPHQLVMQEYLVDGYFRDTNCDNPELKQKLARLCKTTTVKTRYVVMSEEILKKYPELAAEGIPTVKQRLEICNEAVTEMAIEASQACIKNWGGSLSDITHLVYVSSSEARLPGGDLYLAKGLGMSPDTQRVMLYFAGCSGGVAGLRVAKDIAENNPGSRVLLATSETTIIGFKPPSADRPYDLVGVALFGDGAGAMIIGSDPVLESEKPLFELHTAVQEFLPHTAKKIDGRLTEEGISFQLARELPQIIEDNVEGFCDKLMSVAGVKNKEYNKMFWAVHPGGPAILNRIEKRLDLVPEKLSASRRALMDYGNASSNTIVYVLEYMMEEGLKIRKNGRGDAEWGLILAFGPGITFEGILARNLCA
>CH_KYP70010.1
MAYLQEIHEKQRARGPATILAIGTANPPNYIYQSHFSDYFFGMTKSQHMTQLKAKFDRICANSMIKKRHMHLSEEMLKENSTISTYKEPSLDSCQDILVEEVPKLGEKAASKAIKEWGRPKSDITHLIFCSMAGVDMPGADYQLVKLLGLKPSIKRFMLYHQGCFAGGTVLRLAKDLAENNAGARVLVVCSEIVVSTFRGPSEKHLDMLVGQALFGDGASSVIVGSDPDTSIEQPLFHLVSASQTILPNTEGAIEGHLRELGLTLSLKKNVPQMIAENIGKSLEETFQPLGISDWNSLFWVTHPGGPTILKEIEATLGLNADKMRASKHVLSEYGNMSSACVFFILDEMRRWSIKEGKSTTGEGLQWGVLYGFGPGLTMETIVLHSTALDSGHYS
>CH_KYP75606.1
MPQGDSNGSSKQHAALTRRVPTPGKATILAIGKAFPSQIIPQECLVEGYIRDTKCEDSYIKEKLERLCKNTTVKTRYTVMSKEILDKFPELATEGSPTIKQKLEIANPAVVEMATKASLSCIKEWGRPAQDITHVVYVSSSEIRLPGGDLYLANELGLRRDVGRVMLYFLGCYGGVTGLRVAKDIAENNPGSRVLLTTSETTILGFRPPNKARPYDLVGAALFGDGAAAVIVGANPVMGQESPFMELSYAVQKFLPDTHHVIDGRLSEEGINFKLGRDLPQKIEDNIEEFCRKLMAQSTVKEFNDLFWAVHPGGPAILNRLESTLKLSSEKLECSRKALMDYGNVSSNTIFYVMEYMREYLKEGGEEWGLGLAFGPGITFEGILLRSL
>CH_KYP76700.1
MATVDEIHSAQRAKGPASILAIGIATPQNCVEQSTYPDYYFRITNSDHKIELKNKFKRMCENSMIKKRYMHLTEEILKKNPNIGEHMAPSLDARQELVVMEVPKLGKEAAMKAIKEWGEPKSKITHLIFCTTSGVDMPGADYQLTKLLGLCPNVKRYMIYQQGCFAGVMVLRLAKDLAENNKGARVLIVCSENTIFTFRGPSDTHVDNLVGQSLFGDGATAVIIGSDIIPKVEKPLFQLVWTSQTIIPDSEGALELHLREAGLTFHLLKEVPNLISNNIENALCEAFQPLNISDYNSIFWIVHPGGRAILDQIEAKLGLKAEKMRASRHILSEYGNMASVCVFFIMDEMRRKSKENGLSTTGWGVLFGFGPGITLETIVLHSVAL
>CH_KYP76977.1
MPGADYQITKLLGLRPYVKRYTMYQQGCFAGGTVLRLAKDLAENNKGARVLVVCSEITAVTFRGPTDTHLDSLVGQALFGDGATVVIVDSDHFPVEKPLFELVCTAQTILPDTERAIDGHLREVGLTFHLLKVVPRLISKNIEKALVEVFQLVTDLGILSSGGNI
>CH_KYP78357.1
APSLDARQDMVVVEVPKLGKEAATKAIKEWGQPKSKITHLIFCTTSGVDMPGADYQLTKLLGLRPSVKRYMMYQQGCFAGGTVLRLAKDLAENNKGARVLVVCSEITAVTFRGPSDTHLDSLVGQALFGDGAAAVIVGSDPLPVEKPFFELVWTAQTILPDSEGAIDGHLREVGLTFHLLKDVPGLISKNIEKALVEAFQPLGISDYNSIFWIAHPGGPAILDQVEAKLGLKPEKMEATRHVLSEYGNMSSACVLFILDQMRKKSIENGLGTTGEGLEWGVLFGFGPGLTVETVVLRSVTV
>CI_CDO96957.1
MGIEDAVHGSTTVTPGKATILALGKAFPPQLVMQEFLVDGYFRNTNCDDPDLKQKLTRLCKTTTVKTRYVVMSEEILNQYPELVVEGLPTVKQRLDICNPAVTEMAIEAAQSCIKNWGRPISDITHLVYVSSSEVRLPGGDLYLAKGLGLRPETQRVMLNFSGCSGGVAGIRVAKDIAENNPGSRVLLATSETTIIGFRPPSAERPYDLVGVALFGDGAGAMIVGSSPEPSIERPLFELHTSMQHFLPDTEKIIDGRLTEEGISFKLGRELPQIIEDNIEGFCARLMDVAGYSEKDYNKMFWAVHPGGPAILNRMEKKLDLLPEKLNASRRALADFGNASSNTIVYVLEYMLEENKIARKEDQKGNEEWGLILAFGPGITFEGILTRTLAV
>CI_CDP09465.1
MSQFNKNGTSRRIPTPGKATVLSIGKAFPRQVVPQDCLVEGYVRDTKCVDPAIKEKLERLCKTTTVKTRYTVMSREILDQYPELTTEGSPTIKQRLEIANPAVVEMAKEASLACIKEWGRPADDITHVVYVSSSEIRLPGGDLYLATELGLRSDVGRVMLYFLGCYGGVTGLRVAKDIAENNPGSRVLLATSETTILGFRPPSKARPYDLVGAALFGDGAAAVIIGADPIIGTESPFMELNYAVQQFLPGTNNVIDGRLSEEGINFRLGRDLPQKIEDNIEAFCKKLMAKAGLGDFNDLFWAVHPGGPAILNRLESTLKLKPGKLECSRRTLMDFGNVSSNTILYVMEYMREELQKEGGEEWGLALAFGPGITFEGILVRSL
>CI_CDP20499.1
MIKKRYMYLTEEILKENPNICAYMAPSLDARQDMVVVEVPKLGKEAAQKAIKEWGQPKSKITHLVFCTTSGVDMPGADYQLTKLLGLRPSVKRLMMYQQGCFGGGTVLRLAKDLAENNKGARVLVVCSEITAVTFHGPSDAHLDSLVGQALFGDGAAAIIIGADPVPEVERPLFELVTAAQTILPDSHGAIDGQLREVGLTFHLLKDVPGLISKNTEKSLKEAFEPLGISDWNSLFWIAHPGGPAILDQVEQKLALKPEKLRATRHVLSEYGNMSSACVLFILDEMRKASAKDGFNTTGEGLDWGVLFGFGPGITVETVVLHSVTIQK
>CI_CDP21878.1
MIKKRYMYLTEEILKENPNICAYMAPSLDARQDMVVVEVPKLGKEAAQKAIKEWGQPKSKITHLVFCTTSGVDMPGADYQLTKLLGLRPSVKRLMMYQQGCFAGGTVLRLAKDLAENNKGARVLVVCSEITAVTFRGPSDSHLDSLVGQALFGDGAAAIIIGADPVPEVERPLFELVTAAQTILPDSHGAIDGHLREVGLTFHLLKDVPGLISKNIEKSLKEAFEPLGISDWNSLFWIAHPGGPAILDQVEQKLALKPEKLRATRHVLSEYGNMSSACVVFILDEMRKASAKDGFNTTGEGLDWGVLFGFGPGLTVETVVLHSATIQK
>CL_OMO53047.1
MVTVEEVRRAQRAEGPATILAIGTSTPPNCVDQSTYPDYYFRITNSEHKTELKEKFKRMCEKSMIKKRYMHLTEEILKENPNLCAYMAPSLDARQDMVVVEVPKLGKEAATRAIKEWGQPKSKITHLVFCTTSGVDMPGADYQLTKLLGLRPSVKRLMMYQQGCFAGGTVLRLAKDLAENNKGARVLVVCSEITAVTFRGPSDTHLDSLVGQALFGDGAAAIIIGADPIPEIEKPMFELVSAAQTILPDSDGAIDGHLREVGLTFHLLKDVPGLISKNIEKSLVEAFKPLGISDWNSLFWIAHPGGPAILDQVELKLSLKPEKLRATRHVLSEYGNMSSACVLFILDEMRKKSREEGLKTTGEGLEWGVLFGFGPGLTVETVVLHSIPA
>CL_OMO55635.1
MVSVEEIRKAQRAEGPATVLAIGTSTPPNCVYQSTYPDYYFRITNSEHKTDLKHKFKRMCEKSMVKKRYLYLTEEILKENPNMCAYMANSLDARQDMVIVEVPKLGKEAARKAIKEWGQPKSKITHLIFCTTSGVDMPGADYQLTMLLGLNPSVKRTMIYQLGCYGGGTVLRLAKDLAENNKGARVLVVCSEITSVTFHGPSETHLDNLVGQALFGDGASAVIVGADPDPKTEKPLFELVSAAQIILPDSEGAIHIHFREVGLMFYLHEEIPEMISKHIEKSLVEAFKPLGISDWNSLFWIAHPGGPAILDEIELKLSLKPEKLRATRHILSEYGNMSCACVLFVLDEMRNKSSEQGLKTTGEGLEWGVLFGFGPGLTIETVVLHSIFT
>CL_OMO55636.1
MLQETRPGVATILAIGTANPPDCFCQSEYPDFYFQLTNSQHMTQLKQKFQRICERSAIQKRYMHLSEDMIKENPNLSIYRAPSLDVRQEILITEVPKLGKEAALKAIKEWGQPLSNITHLIFCTSCCATAPTADYHFANLIGLKPSIQKFFIYGQGCYAAGTALRLSKDLVENNVDSRVLIVCSELMLGCFHAPSETHLDILVGSAIFSDGAAALIVGANPDTNKNERPLFEIISANQTVIPDSETMMHGKICEMGINYYISKELPKYIANNIEQCLIEMFTPFGINDWNTLFYAVHNGGPAVLRGIEEKLGLDKDKLEASWHVLREYGNMWSPSVLFALDKMRKMSIKQGKSTTGQGLEWGVLLALGPGLTVETVGLRSCAVVGYACI
>CL_OMO69550.1
MSTKHQLKRAPTPGKATVLAIGKAFPRQLLHQECLVEGYIRDTKCEDASIKEKLERLCKTTTVKTRYTVMSKEILDKYPELATEGSSTIKQRLEIANPAVVEMAVEASQACIKEWGRAATDITHIIYVSSSEIRLPGGDLYLASQLGLKNDVNRVMLYFLGCYGGVTGLRVAKDIAENNPGSRVLLTTSETTILGFRPPNKARPYDLVGAALFGDGAAAVIIGTDPITCSESPFMELNYAVQQFLPGTQNVIDGHLSEEGINFKLGRDLPQKIEDNIEEFCRKLVSKANLTEFNDLFWAVHPGGPAILNRLENTLKLNNGKLECSRRALMDYGNVSSNTIFYVMEYMKEELKRQGSEEWGLALAFGPGITFEGQKMISVKVDPSSYYRTTAKRGRPPKC…
>CL_OMO71365.1
MVMALPENFGRQKRAQGLATILSIGTANPAYCISQDDFPDYYFKVTKSEHMTQLKGKLKRICEKSMIRKRHFVLTEDLLNKNANISTYGSPSLDARREIASAELPKLAMEAASKAIQEWGQPKSQITHLLFSALSGLDMPGPDFNLTQLLGLPSSVKRVMLNFQSCFASGTLLRIAKDIVENNAGARVLIVSVVTSLVTFHGPNKHDIASLVSQATAGDGAVAMIVGADPDYSKERPLFQIVSTWQNIIPDSGDGIEGHICESGYSILLSKDVPKLIANNIDKCLEQALSPIKVNDWNSFFWMIHPGGNAILEQIEIELGLKKEKLSSTRHVLSEFGNMGVASVLFALNEKRRKSLEEGKGTTGEGLEWGILVGLGSGITVETVVLRSFATTIPYN
>CL_OMO74451.1
MVTPGKAAILALGKAFPHQLVMQEFLVDGYFKNTNCDDPELKQKLTRLCKTTTVKTRYVVMSDEILKKYPELAIEGLPTVKQRLDICNDAVTEMAIEASKTCIQKWGRPVSDITHLVYVSSSEARLPGGDLYLAKGLGLSPETRRVMLYFMGCSGGVAGLRVAKDIAENNPGSRVLLATSETTIIGFKPPSADRPYDLVGVALFGDGAGAMIVGSDPVLSIEKPLFELHTALQNFLPNTEKTIDGKLTEEGISFKLARELPQIIEDNVQGFCEKLMGIAGLTDKDYNKMFWAVHPGGPAILNRMEKRLELSPEKLNASRRALMDYGNASSNTIVYVLEYMIEESFKKKKTTTQSHEDGEWGLILAFGPGVTFEGILARNLTV
>CL_OMO79991.1
MAPSLDARQDMAIVDVPKLGKEAAAKAIKEWDQPKSKITHLIFHTTSGAEMPGADYQLTKLLGLRPSVKRFMMYQQGCFAGGTVIRMAKDLAENNRGARVLVVCSEITAVTFRGPSETNPDGLVGQALFGDGAAAMIIGADPIPEVEKPLFELVTAGQSILPDSDGAISGQLREAGLTLHLVREVPNLIAKNIEDSLIEAFEPLGISDWNSIFWIAHPGGPAILDRIEAKLALNPERLRATRHVLSEYGNLSSASVLFILDEMRKSSREKGFNTTGEGLDWGVLFGFGPGLTVETVVLHSITA
>CL_OMO79999.1
MMSVEEIRRAQRADGPATILAIGTSTPPYCVEQSTYPDYYFRITKSEHKTELKDKFKRICEKSCVKRRQDMAIVDVPRLGKEAAVKAIKEWDQPKSKITHLIFHTTSGAEMPGADYQLTKLLGLRPSVKRFMMYQQGCFAGGTVIRMAKDLAENNRGARVLVVCSEITAVTFRGPSETNPDGLVGQALFGDGAAAIIIGADPIPEVEKPLFELVTAGQSILPDSDGAISGQLREAGLTLHLVREVPNLIAKNIEDSLIEAFEPLGISDWNSIFWIAHPGGPAILDKIEAKLALKPERLRATRHVLSEYGNLSSASVLFILDEMRKSSREKGFSTTGEGLDWGVLFGFGPGLTVETVVLHSVPA
>CL_OMO85574.1
MAASIEEIRKAQRAEGPATILAIGTATPSNCVSQADYPDYYFRITNSEHMTELKEKFKRMCEKSMIKKRYMHLTEEILKENPNMCAYMAPSLDARQDMVVVEVPKLGKEAATKAIKEWGQPKSKITHLVFCTTSGVDMPGADYQLTKLLGLRPSVKRLMMYQQGCFAGGTVLRLAKDLAENNKGARVLVVCSEITAVTFRGPSDTHLDSLVGQALFGDGAAAIIIGADPDTKIERPLFQLVSAAQTILPDSDGAIDGHLREVGLTFHLLKDVPGLISKNIEKSLVEAFKPIGINDWNSIFWIAHPGGPAILDQVEAKLSLKEEKMRATRHVLSEYGNMSSACVLFILDEMRKKSLEEGKSTTGEGLDWGVLFGFGPGLTVETVVLHSVPLEATH
>CL_OMO89220.1
MAMATVEEIRKAQRADGVATILSIATANPPNCISQSDYPDFYFRVTNSSHLTYLKNKFIRMCDRTMIKKRYFHMTEEMLKANPSMCTYMAPSLDARQDITVEAVPKLGQEAAAKAIKEWLLDLSPSVKRFMVYLQGCFAGGTALRLAKDLAENNKGARVLVVCSEILALFFRGVSETETNLDYLVGSAIFSDGAAAVIVGADPDPVLELIEEFTRFDRKQCRENYYREFSSIGSIKDWNSIFYVVHPGGRLILDLLEAKLGLEKHKLRATRHVLSEFGNMSSASVLFVLDEMCKKCMEEGKATTGEGLEWGVLLGLGPGLTAETVVLHSIPIKSK
>CM_XP_024958746.1
MSNTNGNGVAERRDSSATRRAPTPGKATVLAIGKAFPSQLIPQDCLVEGYFRDTNCADFAMKEKLARLCKTTTVKTRYTVMSKEILDKYPELATEGSPTITQRLDIANQAVTEMAKEASLACIKQWGRPAGDITHVIYVSSSEIRLPGGDLYLASELGLRSDVNRVMLYFLGCYGGVTGLRIAKDIAENNPGSRVLLTTSETTILGFRPPNKSRPYDLVGAALFGDGAAAAIIGADPMTKVESPFMELSFAVQQFLPGTHSVIDGRLSEEGINFKLGRDLPQKIDDNIEGFCQKLMEKAGGLEDFNDLFWAVHPGGPAILNRLETTLKLRGEKLDCSRRALMDFGNVSSNTIIYVMEYMKEELMNRENGEEWGLALAFGPGITFEGILLRNLN
>CM_XP_024970907.1
MASSIDIAEIRKAQRAQGPATILAIGTATPSNCIYQADYPDYYFRITNSEHMVDLKEKFKRMCDKSMIRKRYMHITEEFLKDNPNMCEYMAPSLDARQDVVVVEVPKLGKEAATKAIKEWGNAKSKITHLIVCTTSGVDMPGADYQITKLLGLRPSVKRFMMYQQGCFAGGTVLRLAKDIAENNKGSRVLVVCSEITAVTFRGPNDTHLDSLVGQALFGDGAAAVIVGADPDLTTERPLFEMVSAAQTILPDSEGAIDGHLREVGLTFHLLKDVPGLISKNIEKALTQAFSPLGITDWNSIFWIAHPGGPAILDQVEQKLGLKEEKMRATRHVLSEYGNMSSACVLFIIDEMRKKSAEEGATTTGEGLDWGVLFGFGPGLTVETVVLHSLPTTMPIVTQN
>CM_XP_024971117.1
MFSKSALSIIEFRKAQRAEGPATIMAIGTATPPNCLLQSTYPDYYFRITKSEHRKELKEKFRRMCDKSMIKKRYMYLTEEILQEKPNICAYMAPSLDERQDIVVVEVPKLGKEAATRAIKEWGQPKSKITHLVFCTTSGVDMPGADYQLTKLLGLRPSVKRLMMYQQGCFAGGTVLRLAKDLAENNKGARVLVVCSEITAVTFRGPDESHLDSLVGQALFGDGAAAIIVGSDPMLDVEKPLFEIVSAAQTILPDSDGAIDGHLREVGLTFHLLKDVPRLISKHIEKSLLEAFRPLGIIDWNSLFWIAHPGGPAILDQVEEKLSLKPDKLRATRHVLSEYGNMSSACVLFILNEMRHASATDGLNTTGEGLEWGVLFGFGPGLTVETLVLHSVSI
>CM_XP_024973748.1
MASSPVVVDINTIRKSQRAQGPASILAIGTATPPNCVYQADYPDYYFRITKSEHMVDLKEKFQRMCDKSMIRKRYMHITEEFLKENPNMCEYEAPSLDARQDLVVVEVPKLGKEAAVKAIKEWGLPKSKITHLVFCTTSGVDMPGADYQLTKLLGLRPSVKRLMMYQQGCFAGGTVLRLAKDLAENNNGARVLVVCSEITAVTFRGPNDSHLDSLVGQALFGDGAAAVIIGSDPDLTVERPLFEMVSAAQTILPDSEGAIDGHLREVGLTFHLLKDVPGLISKNIEKALTQAFSPLGIKDWNSIFWIAHPGGPAILDQVELKLGLKEEKMRATRSVLSEYGNMSSACVLFIIDEMRKKSIEEGKTTTGEGLEWGVLFGFGPGLTVETVVLHGLPTTIQI…
>CM_XP_024982444.1
MASFELGVGVEKPSGHATILAIGTATPSNCFYQANYPDYYFRVTNNEHMVDLKAKFERICEKTQIKKRYMFLTEEFLKENPNLCEFKAPSLNVRQDLLVTAIPKLGKEAAIKAIDEWGLPTSNITHLIFCTTSGIDMPGADHQLVKLLGLSPMVKRLMMYQQGCSGGAMVLRLAKDLAENNKGSRVLVVCSESSAIMFRGPNPNHLDSLVGQSLFGDGAAAIIVGSDPEFPIEHPLFEIVSTTQXTLENTEMAXKLHLREEGLTFHLQKDVPXMISENIEDVLRHAVSPMGISDWNSLFLVVHPGGRAILDLLELKLKLKKEKLRASRHVLSEYGNMTSACVXFILDEIRKKSMEEGKSTTGEGLDWGVLFGFGPGLTVETVVLRSLSSATPVALKN
>CM_XP_024982445.1
MASFELGVGVEKASCHASILAIGTATPSNCLYQADYPEYYFRVTDNEHMVDVKAKFERICEKTQIKKRYMFLTEEFLKENPNLCEFKAPSLNVRQDLLVTAIPKLGKEAAIKAIDEWGLPTSNITHLIFCTTSGIDMPGADHQLVKLLGLSPMVKRLMMYQQGCSGGAMVLRLAKDLAENNKGSRVLVVCSESSAIMFRGPNPNHLDSLVGQSLFGDGAAAIIVGSDPEFSIEHPLFEIVSTTQTTLENTEMALKLHLREEGLTFHLQKDVPNMISENIEDVLRHAVSPLGISDWNXLFLVVHPGGRVILDLLELKLKLKKEKLRASRHVLSEYGNMTSACVXFILDEIRKKSMEEGKSTTGEGLDWGVLFGFGPGLTVETVVLRSLSSATPVALKN
>CM_XP_024993824.1
MEDLLVDGYFRDTNCDDPELRRKLTRLCKTTTVRTRYVVMSQEILEKYPELALEGLPTVKQRLDICNKAVTQMAIEASQACIKSWGRSVSDITHLVYVSSSEARLPGGDLYLAKGIGLSPDTNRVMLYFSGCSGGVAGLRVAKDIAENNPGSRVLLATSETTIIGYKPPSVNRPYDLVGVALFGDGAGAMIIGSGPVSGLERPLFELHTAIQNFLPDTEKVIDGRLNEEGISFILARELPEIIEENVKGFCDKLLGHLGCDDMGYNDFFWAVHPGGPAILNKLEKKLDLWPEKLSASRRALADYGNASSNTIVYVLEYLIEESLMKKKEGKKGGPDLGLILAFGPGVTFEGILTRNLTV
>CO_XP_006420608.1
MVTVDEVRKAQRAQGPATIMAIGTATPPNCVDQSTYPDYYFRITNSEHMTDLKEKFKRMCDKSMIKKRYMYLTEEILKENPNVCAYMAPSLDTRQDMVVVEVPRLGKEAATEAIKEWGQPKSKITHLVFCTTSGVDMPGADYRLTKLLGLRPSVKRLMMYQQGCFAGGTVLRLAKDLAENNKGARVLVVCSEITAVTFRGPSDTHLDSLVGQALFGDGAAAIIIGADPIPEIEKPMFELVSTAQTILPDSDGSIDGHLREAGLTFHLLKDVPGLISKNIQKSLTEAFKPLGISDWNSIFWIAHPGGPAILDQVEEKLGLKPEKLRATRHVLSEYGNMSSACVLFILDEMRKKSAEDGLETAGEGLEWGVLFGFGPGLTVETVVLHSVAAA
>CO_XP_006423581.1
MGSLAGFANKASPGKATILALGKAFPHQLVMQEFLVDGYFKNTNCDDPELKQKLTRLCKTTTVKTRYVVMSDEILKKYPELAIEGLPTVKQRLDICNKAVTQMAIEASQACIKSWGRPITDITHVVYVSSSEARLPGGDLYLARGLGLSPETQRVMLYFMGCSGGVSGLRVAKDIAENNPGSRVLLATSETTIIGFKPPSAERPYDLVGVALFGDGAGAMIVGSDPVPSERPLFELHTAIQNFLPNTEKTIDGRLTEEGISFKLARELPQIIEDNIEGFCGKLMGNIGFTNNDYNKMFWAVHPGGPAILNKLEKRLNLLPDKLNASRRALMDYGNASSNTIVYVLEYMLEESLKMKSQDHEDTDWGLILAFGPGITFEGILARNLTV
>CO_XP_006423718.1
MGTVKSNGDVHRSRGPSAKILAIGTATPPNCFYQADYPDFFFRVTNSEHKIELKEKFRRICERSSIRKRYFYLTEEILKENPNMSCYKAPSLDARHAMLIEEVPKLGKEAALKAIKEWGQPVSKITHLIFGAVYGVDMPGADVRLMNLLGLEPSVNRLMIYSQGCYMGGAVIRHAKDIAENNPGARVLVVCCDITVLHFHEPTEARLDMLVGQAIFGDGAAAAIIGADPDVSLNERPLFQVLSCTQMTVPNTENNVVGHLKEMGWDYTLSKDLPVIIGKYIDKLLADAMSPIGISDWNSLFYIVHPGGKVILDQVEQNLGLGKEKLGASRYALSEYGNLGAPSVLFILDDVRKKSTEERKATTGEGLEYGVLFGFGPGITVETVVLRSIPIDSAN
>CO_XP_006423719.1
MGTVEINEDTYTSQGPSAMILAIGTATPPNCFYQADYPDFFFRITNSEHKTELKEKFKRICDRSSIKKRYLYLTEDILKQNPKMCCYKTPSLDARHAMLIDEVPKLGKEAALKAIKEWGQPVSKITHLIFSAFYGVDMPGADVRLMKLLGLEPSVNRLMIYTQGCYMGGTVLRLAKDIAENNPGARVLVVCSDIKVLDFHEPSETHLDILVVQAIFGDGAGAAIIGADPDISNGERPLFQLLSCTQTTVPDTENYIVGHLKEMGTDYYLSKDLPVTIGKHIDKLLADAMSPIGISDWNSLFYIVHPGGKGVLDQVEKNLGLGKDKLSASRYVLSEFGNLGAPSVFFILDEVRKKSLEETKATSGEGLDCGVLFGFGPGLTVETVVLRSIPIDSTN
>CO_XP_006423721.2
MEPKFVYKYQRARSLVYYKAPNIHLSNTSLINFCTLLSNKRQLKALRDMTTVKSNQRPAATILAVGTATPPNCFYQADYPDFYFRATNSEHKTELKEKFKRICERQPINKRYFHLTEEILKENPNMCCYNAPSLDARQAMLIDEVPKLGKEAALKAIKEWGQSVSKITHLIFSAFYGVDMPGADVRLVKLLGLKPSVNRLMIYNQGCYMGGTVIRLAKDIAENNPGARVLVVCSDIRVLDFHEPSETHLDVLVVQAVFGDGAGAAIIGAGPDISNHERTLFQVLSCTQTTIPDTENYITGQLKEMGIYGHLSLDVPVAIGKYIGKCLSNAMSPIGISDWNSLFYVLHPGGDGLIDQVEKNLGLGKDKLWASRYVLREYGNVGAASVFFILDEVRKKSFE…
>CO_XP_006423724.1
MTTVKSNQGPTATILAIGTSTPPNCFYQADYPDFYFRVTNSDHKTELKEKFKRICERQSIKKRYFHLTEEILKENPNMCCYEAPSLDARQAMLIDEVPKLGKEAALKAIKEWGQPVSKITHLIFSAFYGVDMPGADVRLMRLLGLKPSVNRLMIYTQGCYMGGTVIRLAKDIAENNPGARVLVVCSDIRVLDFHEPSETHLDVLVVQAVFGDGAGAAIIGADSDISNHERPLFQILSCTQTTVPDTENYISGQLKEMGTGTYCHLSRDVPVAIGNYVDKCLSNAMSPIGISDWNSLFYVVHPGGDGLLDQVEKTLGLRKEKLWASRYVLREYGNMGAPSVFFILDEVRKKSIEEMKATTGEGLECGVLFGFGPGLTVETVVLQSVSTNFTNY
>CO_XP_006427991.1
MVTMEEIRKAQRAEGLATILAISTATPPNCVIQADYPDYYFGITNSEHMTELKEKFKLLCEKSMIRKRHMCLTEEILKANPNMCLHMGTSLDARQDISLVEVPKLGKEAATKAIKEWGQPKSNITHLIFCTSAGVDMPGADYQLTRLIGLNPDVKRMMIYQQGCYAGATILRLAKDLAENNKGSRVLVVCSENTIPTFRGPSYTHIDSLVGQALFADGAAALIVGADPDTSIERPLYHIVSASQTLLPDSDGAIEGHIREAGLTVHLKKDVPEFFSANIEKSLVDAFTPIGISDWNSIFWIAHPGGPAILDQVEAKLGLRKDKLRASRHVMSEYGNMSSACVLFILDEMRNKCLEEGKATTGEGLDWGVLFGFGPGLTVETVVLHSLPIEA
>CO_XP_006427993.1
MVTMEEIRKAQRAEGLATILAISTATPPNCVIQADYPDYYFGITNSEHMTELKEKFKLLCEKSMIRKRHMCLTEEILKANPNMCLHMGTSLDARQDISLVEVPKLGKEAATKAIKEWGQPKSNITHLIFCTSAGVDMPGADYQLTRLIGLNPDVKRMMIYQQGCYAGATILRLAKDLAENNKGSRVLVVCSENTIPTFRGPSYTHIDSLVGQALFADGAAALIVGADPDTSIERPLYHIVSASQTLLPDSDGAIEGHIREAGLTVHLKKDVPEFFSANIEKSLVDAFTPIGISDWNSIFWIAHPGGPAILDQVEAKLGLRKDKLRASRHVMSEYGNMSSACVLFILDEMRNKCLEEGKATTGEGLDWGVLFGFGPGLTVETVVLHSLPIEA
>CO_XP_006434150.1
MEKVKDGKNQQQGGGLATILAIGTANPPNCIYQADYPDYYFRVTNSDHMTLLKQKFKRICEKSNVKKRYFHVTEDILKKNPNICAYDGSSLDSRQDILVREVPKLGEEAATKAIKEWGQSKSQITHLIFCSLVGVDMPGADYQLTKMLGLNPSVKRVMLYFQGCYIGATAIRMAKDFAENNPGTRVLVVCSDLSLGTFRGPSDANLGCLAGQALFGDGAAALIIGANPDTTLSEKPLFQIVSGAQTILPGSDSDVAGQFREMGLTVHLSKNVATVVSENIEKCLDEAFSPFGIKDWNSLFWIVQPGGPAIVNQIEAKLGLKQQKLSATRHVLSEYGNMGGVSVFFILDEIRRKSAEEGKVTTGEGLEWGVMFGIGAGVTVDTVVLRSFPFPTVTT
>CO_XP_006434306.1
MESMAKVKNFLNAKRSKGPASILAIGTANPPTCFNQSDYPDFYFRVTDCEHKTELKDKFKRICDRSAVKKRYLHVTEEVLKENPSMRSYNAPSLDARQALLIEQVPKLGKEAAAKAIKEWGQPLSKITHLVFSAMAGVDIPGADLRLMNLLGLEPSVKRLMIYSQGCFIGGAAIRCAKDFAENNAGARVLVVFSDIMNMYFHEPQEAHLDILVGQAVFGDGAAAVIVGADPEVSIERPLFHVVSSTQMSVPDTNKFIRAHVKEMGMELYLSKDVPATVGKNIEKLLVDAVSPFGISDWNSLFYSVHPGGRAILDQVELNLGLGKEKLRASRHVLSEYGNMGGSSVYFILDEIRKKSMQEAKPTTGDGLEWGVLFAIGPGLTVETVILLSVPIDSAC
>CO_XP_006434354.1
MASMGNIMESRQARGRSPAAILAIGTANPPNIFYQSDYPDFYFSVTKSEHLTHLKDKFKRMCEKSTIRKRHMYLTEDIIKENPNIGTHNAPSFNTRQEILVDEVPKLGKEAALKAIKEWGQPLSKITHLIFCTSSGIDMPSADHKVAKLIGLQPSVQRFMIYQQGCFSGGTALRLAKDLAENNVGARVLIVCSELMVVCFHAPSDTYMDVLVGSTIFSDGAAAAIVGADPDTDTSNERPLFQLVSTAQTMIPDSDNAIVGRIREVGMQYYLSKGVPKVIGDNIVQCCIETFAPFGIGDWNSLFYVVHPGGPSVLRVVEEKLGLSKEKLRASKHVLSEYGNMWSPSVLFILDEMRNKSMDERKATTGEGLQWGVLFGFGPGLSIETIVLQSVAIH
>CO_XP_006445367.1
MSQINGSGSDGHHSASARRTPTPGKATVLAIGKAFPSQLIPQECLVEGYLRDTKCEDESIKEKLERLCKTTTVKTRYTVMSKAILDKYPELTTEGSATIKQRLEIANPAVVEMALEASLACIKEWGRPAEDITHIVYVSSSEIRLPGGDLYLSSKLGLRSDVGRVMLYFLGCYGGVTGLRVAKDIAENNPGSRVLLTTSETTILGFRPPNKSRPYDLVGAALFGDGAAAVIVGADPFLDKESSPFMELNYAVQQFLPGTQNVIDGRLSEEGINFKLGRDLPQKIEENIEEFCKKLMAKAGLQDFNDLFWAVHPGGPAILNRLESNLKLNNQKLECSRRALMDYGNVSSNTIFYVMDYMREELKRKGDEEWGLALAFGPGITFEGILLRGL
>CO_XP_006446902.1
MATVQEIRNAQRADGPATVLAIGTATPAHSVNQADYPDYYFRITKSEHMTELKEKFKRMCDKSMIKKRYMYLTEEILKENPNMCAYMAPSLDARQDIVVVEVPKLGKEAATKAIKEWGQPKSKITHLIFCTTSGVDMPGADYQLTKLIGLRPSVKRFMMYQQGCFAGGTVLRLAKDLAENNKGARVLVVCSEITAVTFRGPADTHLDSLVGQALFGDGAAAVIVGADPDTSVERPLYQLVSTSQTILPDSDGAIDGHLREVGLTFHLLKDVPGLISKNIEKSLSEAFAPLGISDWNSIFWIAHPGGPAILDQVESKLGLKGEKLKATRQVLSEYGNMSSACVLFILDEMRKKSVEEAKATTGEGLDWGVLFGFGPGLTVETVVLHSVPIKA
>CO_XP_024039616.1
MYLTEDIIKENPNIGTQNAPSFNTRQEILVDEVPKLGKEAALKAIKEWGQPLSKITHLIFCTSSGIDMPSADHKVAKLIGLQPSVQRFMIYQQGCFSGGTALRLAKDLAENNVGARVLIVCSELMVVCFHAPSDTYMDVLVGSTIFSDGAAAAIVGADPDTDTSNERPLFQLVSTAQTMIPDSDNAIVGRIREVGMQYYLSKGVPKVIGDNIVQCFHPGGPSVLRVVEEKLGLSKEKLRASKHVLSEYGNMWSPSVLFILDEMRNKSMDERKATTGEGLQWGVLFGFGPGLTIETIVLQSVAIH
>CP_XP_027155047.1
MSKEILDQYPELTTEGSPTIKQRLEIANPAVVEMAKEASLACIKEWGRPADDITHVVYVSSSEIRLPGGDLYLATELGLRSDVGRVMLYFLGCYGGVTGLRVAKDIAENNPGSRVLLATSETTILGFRPPSKARPYDLVGAALFGDGAAAVIIGADPIIGTESPFMELNYAVQQFLPGTNNVIDGRLSEEGINFRLGRDLPQKIEDNIEAFCKKLMAKAGLGDFNDLFWAVHPGGPAILNRLESTLKLKPGKLECSRRTLMDFGNVSSNTILYVMEYMREELQKEGGEEWGLALAFGPGITFEGILVRSL
>CP_XP_027163982.1
MGIEDAVHGSKTVVTPGKATILALGKAFPPQLVMQEFLVDGYFRNTNCDDPDLKQKLTRLCKTTTVKTRYVVMSEEILNQYPELVVEGLPTVKQRLDICNPAVTEMAIEAAQSCIKNWGRPISDITHLVYVSSSEVRLPGGDLYLAKGLGLRPETQRVMLNFSGCSGGVAGIRVAKDIAENNPGSRVLLATSETTIIGFRPPSAERPYDLVGVALFGDGAGAMIVGSSPEPSIERPLFELHTSMQHFLPDTEKIIDGRLTEEGISFKLGRELPQIIEDNIEGFCARLMEVAGYSEKDYNKMFWAVHPGGPAILNRMEKKLDLLPEKLNASRRALADFGNASSNTIVYVLEYMLEENKIARKEDQKGNEEWGLILAFGPGITFEGILTRTLAV
>CP_XP_027164609.1
MVTVEEVRRAQRAEGPATIMAIGTATPPNCVEQSTYPDYYFRITDSEHKTELKEKFKRMCDKSMIKKRYMYLTEEILKENPNICAYMAPSLDARQDMVVVEVPKLGKEAAQKAIKEWGQPKSKITHLVFCTTSGVDMPGADYQLTKLLGLRPSVKRLMMYQQGCFAGGTVLRVAKDLAENNKGARVLVVCSEITAVTFRGPSDAHLDSLVGQALFGDGAAAIIIGADPVPEVERPLFEIVTAAQTILPDSHGAIDGHLREVGLTFHLLKDVPGLISKNIEKSLKEAFEPLGISDWNSLFWIAHPGGPAILDQVEEKLALKPKKLRATRHVMSEYGNMSSACVLFILDEMRKASAKDGFNTTGEGLEWGVLFGFGPGLTVETVVLHSATIQK
>CP_XP_027164610.1
MVTVEELRRAQRAGGPATIMAIGTATPPNCVEQSTYADYYFRITNSEHKTELKARFKRMCDKSMIKKRYMYLTEEILKENPNLRAYMAPSLDTRQDIVVVEVPKLGKEAAQKAIKEWGQPKSKITHVVFCTTSGVDMPGADYQLTKLLGLRPSVKRVMLYQQGCFAGGTVLRLAKDFAENNKGARVLVVCAEITAVTFRGPSDAHLDSLVGQALFGDGAAALIIGADPVPEVERPLFELVTAAQTIVPDSHGAIDGHLREFGLMLHLLKDIPTLISKNIEKSLKEAFEPLGISDWNSLFWIVHPGGPAILDQVVEILALQPEKLRATRHVLSEYGNMSSACVLFILDEMRKASIKDGFNTTGEGSEWGVLFGFGPGLTVETVVLRSVTIPK
>CP_XP_027164763.1
MVTVEELRRAQRAGGPATIMAIGTATPPNCVEQSTYADYYFRITNSEHKTELKARFKRMCDKSMIKKRYMYLTEEILKENPNLRAYMAPSLDTRQDIVVVEVPKLGKEAAQKAIKEWGQPKSKITHVVFCTTSGVDMPGADYQLTKLLGLRPSVKRVMLYQQGCFAGGTVLRLAKDFAENNKGARVLVVCAEITAVTFRGPSDAHLDSLVGQALFGDGAAALIIGADPVPEVERPLFELVTAAQTIVPDSHGAIDGHLREFGLMLHLLKDIPTLISKNIEKSLKEAFEPLGISDWNSLFWIVHPGGPAILDQVVEILALQPEKLRATRHVLSEYGNMSSACVLFILDEMRKASIKDGFNTTGEGSEWGVLFGFGPGLTVETVVLRSVTIPK
>CP_XP_027170252.1
MVTVEEIRRAQRAEGPATILAIGTATPPNFVEQSTYPDYYFRITKSEHMTELKEKFKRICEKTMIRKRYMYLTEEILRQNPNICTFMEPSLDARQDMMVDEVPRLGKVAAQKAIEEWGQSKSKITHLVCCTLSGVDMPGADYQLAKLLGLRPSVKRYMMYQQGCHAGGTVLRLAKDLAENNKGARVLIVCSELTAISFRGPSDKHFDSLVGQALFGDGAAAVIIGADPVPGVEQPLFQLVSASQTFLPDSPNAIGGHLREAGLTFFLLKDVPELISENIEKILEEAFEPLGISDWNSIFWAAHPGGRAILDKVEEKLALNPEKLRVSRYVLSEYGNMSSACVFFTLDEMRKSAVKDGFNTTGDGLEWGVLFGFGPGLTIETVVLHSVTI
>CP_XP_027170253.1
MVTVEEIRRAQRAEGPATILAIGTATPPNFVEQSTYPDYYFRITKSEHMTELKEKFKRICEKTMIRKRYMYLTEEILRQNPNICTFMEPSLDARQDMMVDEVPRLGKVAAQKAIEEWGQSKSKITHLVCCTLSGVDMPGADYQLAKLLGLRPSVKRYMMYQQGCHAGGTVLRLAKDLAENNKGARVLIVCSELTAISFRGPSDKHFDSLVGQALFGDGAAAVIIGADPVPGVEQPLFQLVSASQTFLPDSPNAIGGHLREAGLTFFLLKDVPELISENIEKILEEAFEPLGISDWNSIFWAAHPGGRAILDKVEEKLALNPEKLRVSRYVLSEYGNMSSACVFFTLDEMRKSADKDGFNTTGDGLEWGVLFGFGPGLTIETVVLHSVTI
>CP_XP_027178554.1
MVTVEEIRRAQRAEGPATILAIGTATPPNFVEQSTYPDYYFRITKSEHMTELKEKFKRICEKTMIRKRYMYLTEEILRQNPNICTFMEPSLDARQDMMVDEVPRLGKVAAQKAIEEWGQSKSKITHLVCCTLSGVDMPGADYQLAKLLGLRPSVKRYMMYQQGCHAGGTVLRLAKDLAENNKGARVLIVCSELTAISFRGPSDKHFDSLVGQALFGDGAAAVIIGADPVPGVEQPLFQLVSASQTFLPDSPNAIGGHLREAGLTFFLLKDVPELISENIEKILEEAFEPLGISDWNSIFWAAHPGGRAILDKVEEKLALNPEKLRVSRYVLSEYGNMSSACVFFTLDEMRKSAVKDGFNTTGDGLEWGVLFGFGPGLTIETVVLHSVTI
>CR_GAV60300.1
MGIRDVAQGGFTKKASPGKATILALGKAFPHQLVMQEFLVDGYFKNTNCDDLELKQKLTRLCKTTTVKTRYVVMSEEILKKYPELIIEGLPTVKQRLDICNDAVTQMAIEASQACIKSWGRPISDITHLVYVSSSEARLPGGDIYLARGLGLSPDTHRVLLYFMGCSGGVTGLRVAKDIAENNPGSRILLATSETTIIGFKPPSADRPYDLVGVALFGDGAGAMIIGTDPVPDSERPLFELHTAIQNFLPDTEKTIDGRLTEEGISFKLARELPQIIEDHIEGFCKKLMGVVGLSDKEYNKMFWAVHPGGPAILNRIEKRLDLLPEKLNASRRALMDYGNASSNTIVYVLEYMIEESLKINKEQKVDTEWGLVLAFGPGITFEGILARNLTF
>CR_GAV63195.1
MVSVDEVRRAQRAEGPATIMAIGTATPPNCVDQSTYPDYYFRITNSEHKTELKEKFQRMCDKSMIKKRYMHLTEEILKENPQVCEYMAPSLDARQDMVVVEVPKLGKEAAIKAIKQWGQPKSKITHLVFCTTSGVDMPGADYQLTKLLGLRPSVKRLMMYQQGCFAGGTVLRLAKDLAENNKGARVLVVCSEITAVTFRGPSDTHLDSLVGQALFGDGAAAIIIGSDPIPGTEKPLYELVSAAQTILPDSDGAIDGHLREVGLTFHLLKDVPGLISKNIEKSLNEAFQPLGISDWNSLFWIAHPGGPAILDQVEEKLKLKPEKLRATRHVLAEYGNMSSACVLFILDEMRKNSAENGHKTTGEGLEWGVLFGFGPGLTVETVVLHSVAAA
>CR_GAV78192.1
MSNVGVNGTPKHHHAPNRRTLTPGKATVLAMGKAFPSQLIPQECLVEGYIRDTKCVDLSIKDKLERLCKTTTVKTRYTVMSKDILDKYPEITTEGSPTIKQKLEIANPAVVEMAMEASLACMKEWGRPVQDITHIVYVSSSEIRLPGGDLYLASQLGLRNDVGRVMLYFLGCYGGVTGLRVAKDIAENNPGSRVLLTTSETTILGFRPPNKERPYDLVGAALFGDGAAAVIIGTQPIMGKESPFMELNYAVQQFLPGTQNVIDGRLSEEGINFKLGRDLPQKIEDNIEEFCKKLMSKANLKEFNDLFWAVHPGGPAILNRLESTLKLNCDKLKCSRRALMDYGNVSSNTIFYVMEYMREELKRDGGEEWGLALAFGPGITFEGILIRSL
>CR_GAV90483.1
MASVEEIRKAQRAQGPATVLAIGTATPANCVSQEDYPDYYFRITKSEHMTNLKEKFKRMCEKSMIKKRYMHITEEILKENPKMCEYMAPSLDARQDMVVVEVPKLGKEAATKAIKEWGQPKSKITHLVFCTTSGVDMPGADYQLTKLLGLRPSVKRLMMYQQGCFAGGTVLRLAKDLAENTKGARVLVVCSEITAVTFRGPSDTHLDSLVGQALFGDGAAAVIVGSDPDTSIERPLFQLVSAAQTILPDSDGAIDGHLREVGLTFHLLKDVPGLISKNIEKSLVEAFTPIGINDWNSIFWIAHPGGPAILDQVESKLGLKEEKMRATRHVLSEYGNMSSACVLFILDEMRKKSLEDGKATTGEGLDWGVLFGFGPGLTVETVVLHSVPTH
>CS_1968s0139
MSNSRMNGVEKLSSTSTRRVANPGKATVLALGKAFPSQVVPQENLVEGFLRDTKCDDAFIKEKLEHLCKTTTVKTRYTVLSREILDKYPELTTEGSPTIKQRLEIANEAVVEMALEASLGCIKEWGRPVEDITHIVYVSSSEIRLPGGDLYLSAKLGLKNDVNRVMLYFLGCYGGVTGLRVAKDIAENNPGSRVLLTTSETTILGFRPPNKARPYDLVGAALFGDGAAAVIIGADPKECEAPFMELHYAVQQFLPGTQNVIDGRLTEEGINFKLGRDLPQKIEENIEEFCKKLMGKAGDESMEFNDMFWAVHPGGPAILNRLEAKLKLEREKLESSRRALVDYGNVSSNTILYVMEYMRDELKKKGEAAQEWGLGLAFGPGITFEGLLIRSLTSP*
>CS_20893s0009
MLASARLEKRKEIGKSSRRTANQGKATVLALGKAFPSNVVSQENLVEEYLREINCDDLSIRDKLQHLCKTTTVKTRYTVMSRETLHKYPELATEGSPTIKQRLEIANEAVVQMAYEASLVCIKEWGRAVQDITHLVYVSSSEFRLPGGDLYLSAQLGLSNEVQRVMLYFLGCYGGVSGLRVAKDIAENNPGSRVLLTTSETMVLGFRPPNKARPYDLVGAALFGDGAAALIIGADPTESESPFVELHCAMQQFLPGTHGVIDGRLSEEGISFKLGRDLPQKIEDNVEEFCKKLVAEAGSGSGSLELNDLFWAVHPGGPAILSGLETKLKLKPEKLECSRRALMDYGNVSSNTIFYIMEKVRDELEKKGTGGEEWGLGLAFGPGITFEGFLMRSL*
>CS_2350s0032
MGSIDATELGSEKKSNPGKATILALGKAFPHQLVMQEYLVDGYFKTTNCDDPELKQKLTRLCKTTTVKTRYVVMSEEILKKYPELAIEGGSTVEQRLDICNDAVTEMAVEASRACIKNWGRSISDITHLVYVSSSEARLPGGDLYLAKGLGLSPETHRVLLYFVGCSGGVAGLRVAKDIAENNPGSRVLLATSETTIIGFKPPSADRPYDLVGVALFGDGAGAMIIGSDPDPISEKPLFELHTAIQNFLPDTEKTIDGRLTEQGINFKLARELPQIIEDNVENFCKKLIGKAGLAYKDYNQMFWAVHPGGPAILNRMEKRLNLSPEKLSPSRRALMDYGNASSNSIIYVLEYMLEESKKVRSMNKEENEWGLILAFGPGVTFEGIIARNLDV*
>CS_5588s0022
MVMAGASSLDEIRKAQRADGPAGILAIGTANPENHVLQAEYPDYYFRITNSEHMTDLKEKFKRMCDKSMIRKRHMHLTEEFLKENPHMCAYMAPSLDTRQDIVVVEVPKLGKEAAVKAIKEWGQPKSKITHVVFCTTSGVDMPGADYQLTKLLGLRPSVKRLMMYQQGCFAGGTVLRIAKDLAENNRGARVLVVCSEITAVTFRGPSDTHLDSLVGQALFSDGAAALIVGSDPDTSAGEKPIFEMVSAAQTILPDSDGAIDGHLREVGLTFHLLKDVPGLISKNIVKSLDEAFKPLGISDWNSLFWIAHPGGPAILDQVEIKLGLKEEKMRATRHVLSEFGNMSSACVLFILDEMRRKSAKDGVATTGEGLEWGVLFGFGPGLTVETVVLHSVPL*
>CT_03814
MTPSVEEIRKAQRADGAATVLAIGTANPPNAVLQADYPDYYFRITNSDHMTDLKEKFKRMCDKSMIRKRHMYLTEEFLKQNPDMCAYMAPSLDARQDVVVVEVPKLGKEAAVRAIKEWGQPKSKITHLVFCTTSGVDMPGADYQLTKILGLRPSVKRLMMYQQGCFAGGTVLRLAKDLAENNRHARVLVVCSEITAVTFRGPSDTHLDSLVGQALFSDGAAAVIVGADPDTSAGEKPLFEMVSAAQTILPDSDGAIDGHLREGGLTFHLLKDGPGLISKNIEKSLVEAFKPLGISDWNSIFWIAHPGGPAILDQVEAKLGLKPEKMRATRHVLSEYGNMSSACVLFILDEMRRKSAEEGAATTGEGLDWGVLFGFGPGLTVETVVLRSLPIESHAS
>CT_05449
MRRVANPRKATVLALGKAFPSQVVPQENLVEGYLRDTRCHDSFIKEKLQHLCKTTTVKTRYTVMSPEILDQYPELTTEGSCTIKQRLDIANEAVVKMAFEASSACIKEWGRPVEDITHLVYVSSSEIRLPGGDLHLAAQLGLRNDVNRVMLYFLGCYGGVTGLRVAKDIAENNPGSRVLLTTSETTILGFRPPNKARPYDLVGAALFGDGAAAVIIGAEAREGERPFMELHYAVQQFLPGTEKVIDGRLSEEGINFKLGRDLPEKIEENIEEFCRKVMGKAEGCKGLELNEMFWAVHPGGPAILNRLEKRMKLGGGKLESSRRALKDYGNVSSNTIFYVMENVREEMRQKAAAGEEGEEWGLGLAFGPGITFEGILLRTLL
>CT_10339
MAPSLMEEKRKAGRADGPAVVLAIGTANPPNAVPQTEFPEYYFRITDSMHMTELKDKFKRMCDKSMIRKRYLHLTEKFLKENPNLCSFTAPSLALRQDVVVVEVPRLGKDAAMKAIEEWGQPKSRITHLVFCTTSGLDMPGADYQLTKLLGLCPSVNRLMIYQQGCFAGATVLRLAKDLAENNRGARVLVVCSEITAMTFHGPSDAYPDILVGQALFGDGAAAVVVGADPEINLGEKPIFELVSTAQTIIEDSEKDIQGQLRESGLMIHVLKDVPSLISSNIKNSLVEVLEPLGIRDWNSVFWVVHPGGPAILDQIEDKLCLKPEKMRASRHVLKEYGNMSSACVLFVLDEMRRRSAEDGAGTTGEGLKWGVLLGFGPGLTVDTVVLHSVPIH
>CT_13945
MVDIQIGNRYNDPRYLHLTEDILRENPSLATHGTPSLELRQKISEEEIPRLGGEAAVRAIQDWGQPKSDITHLIFCAIQAVHMPGADLRLTVNLGLRPSVSRIMLYHQGCYVSISALRLAKEIVENNPTARVLVVCCDTTIGSFHVPCEDHMEDIEMQTMFGDGAAAVIVGATVNGTERPLFRMVTGAQTIIPDSDDALYGHVNESGFSMDKRTKIPGFIASAVGYHVNNFLTKMLRNASMNTIEDWNSVFWVMQATAKPMLDRIEAELQLQKDKLEDSREVWREYGYMMSTSTLFVLNEVKKKLLEKSEGSGYGVMLGFGAGLTLEAIVLQRVVMPLPASVSLSHFT
>CT_24011
MAPSLMEEKRKAGRADGPAVVLAIGTANPPNAVPQTEFPEYYFRITDSMHMTELKDKFKRMCDKSMIRKRYLHLTEKFLKENPNLCSFTAPSLDLRQDVVVVEVPRLGKDAAMKAIEEWGQPKSRITHLVFCTTSGLDMPGADYQLTKLLGLCPSVNRLMIYQQGCFAGATVLRLAKDLAENNRGARVLVVCSEITAMTFHGPSDAYPDILVGQALFGDGAAAVVVGADPEINLGEKPIFELVSTAQTIIEDSEKDIQGQLRESGLMIHVLKDVPSLISSNIKNSLVEVLEPLGIRDWNSVFWVVHPGGPAILDQIEDKLCLKPEKMRASRHVLKEYGNMSSACVLFVLDEMRRRSAEDGAGTTGEGLKWGVLLGFGPGLTVDTVVLHSVPIH
>CT_25285
MGSIDVAKMGLGKKANPGKATILALGKAFPHQLVMQEYLVDGYFKTTNCDDLELKQKLARLCKTTTVKTRYVVMSEEILRKYPELTLEGQPTVKQRLDICNHAVTEMAVEASRTCINNWGRPASDITHVVYVSSSEARLPGGDLYLAKGLGLSPETHRVLLYFIGCSGGVAGLRVAKDIAENNPGSRVLLATAETTIIGFKPPSAERPYDLVGVALFGDGAGAMIVGSDPDPVREKPLFELHTAIQNFLPDTEKTIVGKLTEEGINFKLARELPQIIEDNVENFCSKLMKIVGLTPEDYNRMFWAVHPGGPAILNRMEKRLDLSPEKLSPSRRALMDYGNASSNSIVYVLEYLLEESRKVRNEEEGDEEWGLIMAFGPGVTFEGILARNLAV
>CV_NP_001306986.1
MATVQEIRNAQRADGPATVLAIGTATPAHSVNQADYPDYYFRITKSEHMTELKEKFKRMCDKSMIKKRYMYLTEEILKENPNMCAYMAPSLDARQDIVVVEVPKLGKEAATKAIKEWGQPKSKITHLIFCTTSGVDMPGADYQLTKLIGLRPSVKRFMMYQQGCFAGGTVLRLAKDLAENNKGARVLVVCSEITAVTFRGPADTHLDSLVGQALFGDGAAAVIVGADPDTSVERPLYQLVSTSQTILPDSDGAIDGHLREVGLTFHLLKDVPGLISKNIEKSLSEAFAPLGISDWNSIFWIAHPGGPAILDQVESKLGLKGEKLKATRQVLSEYGNMSSACVLFILDEMRKKSVEEAKATTGEGLDWGVLFGFGPGLTVETVVLHSVPIKA
>CV_XP_006464463.1
MSQINGSGSDGHHSASARRTPTPGKATVLAIGKAFPSQLIPQECLVEGYLRDTKCEDESIKEKLERLCKTTTVKTRYTVMSKAILDKYPELTTEGSATIKQRLEIANPAVVEMALEASLACIKEWGRPAEDITHIVYVSSSEIRLPGGDLYLSSKLGLRSDVGRVMLYFLGCYGGVTGLRVAKDIAENNPGSRVLLTTSETTILGFRPPNKSRPYDLVGAALFGDGAAAVIVGADPFLDKESSPFMELNYAVQQFLPGTQNVIDGRLSEEGINFKLGRDLPQKIEENIEEFCKKLMAKAGLQDFNDLFWAVHPGGPAILNRLESNLKLNNQKLECSRRALMDYGNVSSNTIFYVMDYMREELKRKGDEEWGLALAFGPGITFEGILLRGL
>CV_XP_006464485.1
MVTMEEIRKAQRAEGLATILAISTATPPNCVIQADYPDYYFGITNSEHMTELKEKFKLLCEKSMIRKRHMCLTEEILKANPNMCLHMGTSLDARQDISLVEVPKLGKEAATKAIKEWGQPKSNITHLIFCTSAGVDMPGADYQLTRLIGLNPDVKRMMIYQQGCYAGATILRLAKDLAENNKGSRVLVVCSENTIPTFRGPSYTHIDSLVGQALFADGAAALIVGADPDTSIERPLYHIVSASQTLLPDSDGAIEGHIREAGLTVHLKKDVPEFFSANIEKSLVDAFTPIGISDWNSIFWIAHPGGPAILDQVEAKLGLRKDKLRASRHVMSEYGNMSSACVLFILDEMRNKCLEEGKATTGEGLDWGVLFGFGPGLTVETVVLHSLPIEA
>CV_XP_006464486.1
MVTMEEIRKAQRAEGLATILAISTATPPNCVIQADYPDYYFGITNSEHMTELKEKFKLLCEKSMIRKRHMCLTEEILKANPNMCLHMGTSLDARQDISLVEVPKLGKEAATKAIKEWGQPKSNITHLIFCTSAGVDMPGADYQLTRLIGLNPDVKRMMIYQQGCYAGATILRLAKDLAENNKGSRVLVVCSENTIPTFRGPSYTHIDSLVGQALFADGAAALIVGADPDTSIERPLYHIVSASQTLLPDSDGAIEGHIREAGLTVHLKKDVPEFFSANIEKSLVDAFTPIGISDWNSIFWIAHPGGPAILDQVEAKLGLRKDKLRASRHVMSEYGNMSSACVLFILDEMRNKCLEEGKATTGEGLDWGVLFGFGPGLTVETVVLHSLPIEA
>CV_XP_006472745.1
MEKVKDGKNQQQGGGLATILAIGTANPPNCIYQADYPDYYFRVTNSDHMTLLKQKFKRICEKSNVKKRYFHVTEDILKKNPNICAYDGSSLDSRQDILVREVPKLGEEAATKAIKEWGQSKSQITHLIFCSLVGVDMPGADYQLTKMLGLNPSVKRVMLYFQGCYIGATAIRMAKDFAENNPGARVLVVCSDLSLGTFRGPSDANLGCLAGQALFGDGAAALIIGANPDTTLSEKPLFQIVSGAQTILPGSDSDVAGQFREMGLTVHLSKNVATVVSENIEKCLDEAFSPFGIKDWNSLFWIVQPGGPAIVNQIEAKLGLKQEKLSATRHVLSEYGNMGGVSVFFILDEIRRKSAEEGKVTTGEGLEWGVMFGIGAGVTVDTVLLRSFPFPTVTA
>CV_XP_006472904.1
MASMGNIMESRQARGRGPAAILAIGTANPPNIFYQSDYPDFYFSVTKSEHLTHLKDKFKRMCEKSTIRKRHMYLTEDIIKENPNIGTPNAPSFNTRQEILVDEVPKLGKEAALKAIKEWGQPLSKITHLIFCTSSGIDMPSADHKVAKLIGLQPSVQRFMIYQQGCFSGGTALRLAKDLAENNVGARVLIVCSELMVVCFHAPSDTYMDVLVGSTIFSDGAAAAIVGADPDTDTSTERPLFQLVSTAQTMIPDSDNAIVGRIREVGMQYYLSKGVPKVIGDNIVQCCIETFAPFGIGDWNSLFYVVHPGGPSVLRVVEEKLGLSKEKLRASKHVLSEYGNMWSPSVLFILDEMRNKSMDERKATTGEGLQWGVLFGFGPGLTIETIVLQSVAIH
>CV_XP_006472906.1
MASMGNIMESRQARGRGPAAILAIGTANPPNIFYQSDYPDFYFSVTKSEHLTHLKDKFKRMCEKSTIRKRHMYLTEDIIKENPNIGTHNAPSFNTRQEILVDEVPKLGKEAALKAIKEWGQPLSKITHLIFCTSSGIDMPSADHKVAKLIGLQPSVQRFMIYQQGCFSGGTALRLAKDLAENNVGARVLIVCSELMVVCFHAPSDTYMDVLVGSTIFSDGAAAAIVGADPDTDTSTERPLFQLVSTAQTMIPDSDNAIVGRIREVGMQYYLSKGVPKVIGDNIVQCCIETFAPFGIGDWNSLFYVVHPGGPSVLRVVEEKLGLSKEKLRASKHVLSEYGNMWSPSVLFILDEMRNKSMDERKATTGEGLQWGVLFGFGPGLTIETIVLQSVAIH
>CV_XP_006473029.1
MESMAKVKIFLSAKRSKGPASILAIGTANPPTCFNQSDYPDFYFRVTDCEHKTELKDKFKRICDRSAVKKRYLHVTEEVLKENPSMRSYNAPSLDARQALLIEQVPKLGKEAAAKAIKEWGQPLSKITHLVFSAMAGVDIPGADLRLMNLLGLEPSVKRLMIYSQGCFIGGAAIRCAKDFAENNAGARVLVVFSDIMNMYFHEPQEAHLDVLVGHAVFGDGAAAVIVGADPEVSIERPLFHVVSSTQMSVPDTNKFIRAHVKEMGMELYLSKDVPATVGKNIEKLLVDAVSPFGISDWNSLFYSVHPGGRAILDQVELNLGLGKEKLRASRHVLSEYGNMGGSSVYFILDEIRKKSMQEAKATTGDGLEWGVLFAIGPGLTVETVILLSVPIDSAC
>CV_XP_006487398.1
MGSLAGFAKKASPGKATVLALGKAFPHQLVMQEFLVDGYFKNTNCDDPELKQKLTRLCKTTTVKTRYVVMSDEILKKYPELAMEGLPTVKQRLDICNKAVTQMAIEASQACIKSWGRPITDITHVVYVSSSEARLPGGDLYLARGLGLSPETQRVMLYFMGCSGGVSGLRVAKDIAENNPGSRVLLATSETTIIGFKPPSAERPYDLVGVALFGDGAGAMIVGSDPVPSERPLFELHTAIQNFLPNTEKTIDGRLTEEGISFKLARELPQIIEDNIEGFCGKLMGNIGFTNNDYNKMFWAVHPGGPAILNKLEKRLNLLPDKLNASRRALMDYGNASSNTIVYVLEYMLEESLKMKSQDHEDTDWGLILAFGPGITFEGILARNLTV
>CV_XP_006487476.1
MGTVKSNGDVHRSRGPSAKILAIGTATPPNCFYQADYPDFFFRVTNSEHKIELKEKFRRICERSSIRKRYFYLTEEILKENPNMSCYKAPSLDARHAMLIEEVPKLGKEAALKAIKEWGQPVSKITHLIFGAVYGVDMPGADVRLMNLLGLERSVNRLMIYSQGCYMGGAVIRHAKDIAENNPGARVLVVCCDITVLHFHEPTEARLDMLVGQAIFGDGAAAAIIGADPDVSLNERPLFQVLSCSQMTVPNTENNVVGHLKEMGWDYTLSKDLPVIIGKYIDKLLADAMSPIGISDWNSLFYIVHPGGKVILDQVEQNLGLGKEKLGASRYALSEYGNLGAPSVLFILDDVRKKSTEERKATTGEGLEYGVLFGFGPGITVETVVLRSIPIDSAN
>CV_XP_006487477.1
MGTLEINEDTYTSQGPSAMILAIGTATPPNCFYQADYPDFFFRITNSEHKTELKEKFKRICDRSSIKKRYLYLTEDILKENPKMCCYKTPSLDARHAMLIDEVPKLGKEAALKAIKEWGQPVSKITHLIFSAFYGVDMPGADVRLMKLLGLEPSVNRLMIYTQGCYMGGTVLRLAKDIVENNPGARVLVVCSDIKVLDFHEPSETHLDILVVQAIFGDGAGAAIIGADPDISNGERPLFQLLSCTQTTVPDTENYIVGHLKEMGTDYYLSKDLPVTIGKHIDKLLADAMSPIGISDWNSLFYIVHPGGKGILDQVEKNLGLGKDKLWASRYVLSEFGNLGAPSVFFILDEVRKKSLEETKATSGEGLDCGVLFGFGPGLTVETVVLRSIPIDSTN
>CV_XP_006487516.1
MTTVKSNQGPTATILAIGTSTPPNCFYQADYPDFYFRVTNSDHKTELKEKFKRICERQSIKKRYFHLTEEILKENPNMCCYEAPSLDARQAMLIDEVPKLGKEAALKAIKEWGQPVSKITHLIFSAFYGVDMPGADVRLMRLLGLKPSVNRLMIYTQGCYMGGTVIRLAKDIAENNPGARVLVVCSDIRVLDFHEPSETHLDVLVVQAVFGDGAGAAIIGADSDISNHESPLFQILSCTQTTVPDTENYISGQLKEMGTYCHLSRDVPVAIGNYVDKCLSNAMSPIGISDWNSLFYVVHPGGDGLLDQVEKTLGLRKEKLWASRYVLREYGNMGAPSVFFILDEVRKKSIEEMKATTGEGLECGVLFGFGPGLTVETVVLQSVSTNFTNY
>CV_XP_006489796.1
MLTVDEVRKAQRAEGPATIMAIGTATPPNCVDQSTYPDYYFRITNSEHMTDLKEKFKRMCDKSMIKKRYMYLTEEILKENPNVCAYMAPSLDTRQDMVVVEVPRLGKEAATKAIKEWGQPKSKITHLVFCTTSGVDMPGADYRLTKLLGLRPSVKRLMMYQQGCFAGGTVLRLAKDLAENNKGARVLVVCSEITAVTFRGPSDTHLDSLVGQALFGDGAAAIIIGADPIPEIEKPMFELVSTAQTILPDSDGSIDGHLREVGLTFHLLKDVPGLISKNIQKSLTEAFKPLGISDWNSIFWIAHPGGPTILDQVEEKLGLKPEKLRATRHVLSEYGNMSSACVLFILDEMRKKSAEDGLETAGEGLEWGVLFGFGPGLTVETVVLHSVAAA
>CV_XP_006495384.1
MVTMEEIRKAQRAEGLATILAISTATPPNCVIQADYPDYYFGITNSEHMTELKEKFKLLCEKSMIRKRHMCLTEEILKANPNMCLHMGTSLDARQDISLVEVPKLGKEAATKAIKEWGQPKSNITHLIFCTSAGVDMPGADYQLTRLIGLNPDVKRMMIYQQGCYAGATILRLAKDLAENNKGSRVLVVCSENTIPTFRGPSYTHIDSLVGQALFADGAAALIVGADPDTSIERPLYHIVSASQTLLPDSDGAIEGHIREAGLTVHLKKDVPEFFSANIEKSLVDAFTPIGISDWNSIFWIAHPGGPAILDQVEAKLGLRKDKLRASRHVMSEYGNMSSACVLFILDEMRNKCLEEGKATTGEGLDWGVLFGFGPGLTVETVVLHSLPIEA
>CV_XP_006495423.2
APSFNTRQEILVDEVPKLGKEAALKAIKEWGQPLSKITHLIFCTSSGIDMPSADHKVAKLIGLQPSVQRFMIYQQGCFSGGTALRLAKDLAENNVGARVLIVCSELMVVCFHAPSDTYMDVLVGSTIFSDGAAAAIVGADPDTDTSTERPLFQLVSTAQTMIPDSDNAIVGRIREVGMQYYLSKGVPKVIGDNIVQCCIETFAPFGIGDWNSLFYVVHPGGPSVLRVVEEKLGLSKEKLRASKHVLSEYGNMWSPSVLFILDEMRNKSMDERKATTGEGLQWGVLFGFGPGLTIETIVLQSVAIH
>DA_XP_022969494.1
MKDMKNINGAQEAYRGKANSGRATILALGKAFPPHLVPQDYLVEGYFKDTSCDDLDLKQKLTRLCKTTTVKTRYVVMSEEILKKYPELAMEGQATIKQRLEICNKAVTDMAIEASQAAIKNWGRPVSDVTHLVYVSSSEARLPGGDLFLASGLGLSPHTQRLMLYFMGCSGGVAGLRVAKDLAENNPGSRVLLVTSETTIIGYKPPSANRPYDLVGVALFGDGAGAMLIGTDPVFGIERPLFELQTATQKFIPNTQNIIVGRLSEEGISFSIARDLPQIIEDNIENFCEAFLQTLGLQEKEYNKLFWAVHPGGPAILSRLEKRLELLPEKLTASRRALMDYGNASSNTIVYVLEYMVEESLKKKMSGGETEEWGLILAFGPGISFEGILTRNLAVGA
>DA_XP_022974264.1
MAVISSFKDGAAVVFRRQSSNMHRRLPSLRCYSSRLTEAETKSSNKTKKARDMARMINSKPWSNDLESSLASFSPSLSKTTVLQTLGFLRDPSKALKFFNWAQEMGYAHTEQSFFSMLEILGRNRHLNTARNFLFSIEKRSRGAVKLEARFFNSLMRNFSRAGLFQESINLFTTMKSHGVSPSIVTFNSLLTILLKRGRTNMAKNVYDEMLSTYGVTPDTFTFNILIRGFCMNGMVDEGFRIFKDLSRFGCEPDVITYNTLVDGLCRGGKLTIAYNVVKAMGKKSVDLNPNVVTYTTLIRGYCAKREINNALAVFEEMVNLGLKANNITYNTLIKGLCEAEKFEKVKEILEATAVDGTFSPDTCTFNTLMHCHCDAGNLDEALRVFERMTKLKLRPDSA…
>DA_XP_022979529.1
MVSWDLVLWFISPTSLQEKVGNAPFKFSQLSDLIHSGLYTHPILFLFKLPSMSKTSCEGSAMLHHERARRAPTPGKAAILAIGKAFPSQLVPQECLVEGYIRDTKCVDATVKEKLERLCKTTTVKTRYTVMCKEILDKYPELVTEGSPTIRQRLEIANPAVVEMATEASKACIKEWGRPVEDITHIVYVSSSEIRLPGGDLYIASRLGLKNDVGRVMLYFLGCYGGVTGLRVAKDLAENNPGSRILLTTSETTILGFRPPNNARPYDLVGAALFGDGAAAVIIGADPVAGQESPFMELNYAIQQFLPDTHYVIDGRLSEEGINFKLGRDLPQRIDDNIEGFCRKLMGKGKLVDFNELFWAVHPGGPAILNKLERTLRLKSEKLECSRKALMEYGNVSSN…
>DA_XP_022983281.1
MASVAEIREAQRANGPATVLAIGTATPPNIVLQSDYPDYYFRITNSEHMAVLKEKFVRMCEKSMIRKRHMYLTEEILKENSNMCAYMEPSLDARQDMVVVEVPKLGKDAAAKAIKEWGQPKSKITHLVFCTTSGVDMPGADYQLMKLLGLRPSVKRYMMYQQGCYAGGTVLRLAKDLAENNKGARVLVVCSEITAITFRGPSETHLDSMVGQALFGDGASAMIIGSDPDVAVEKPLYELVWTGATVLPDSEGAIDGHLREVGLTFHLLKDVPGLISTNIEKSLKEAFTPLGISDWNSIFWIAHPGGPAILDQVEAKLGLKEEKMKATREILREYGNMSSACVGFIMDQMRKNSMEGGAPTTGEGLEWGVLFGFGPGLTVETIVLHSVALK
>DA_XP_022983282.1
MASVADIRNAQRANGPATILAIGTAVPPNIILQSDYPDYYFRITNSEHMTVLKEKFIRICEKSMITKRHMYLTEEILRENPNMCEYLAPSLDTRQDMVVVEVPKLGKDAAVKAIKEWGQPKSKITHLVFCTTSGIEMPGADYRLMKLLDLHPSMKRYMMYQQGCYGGGAVLRLAKDLAENNKGARVLVVCSEITAITFRGPSETHMDSMVGQALFGDGASAMIIGSDPDVAVEKPLYELVWTGATVLPDSEGAIDGHLREVGLIFHLLKDVPSLISTNIETSLKEAFTPLGISDWNSIFWITHPGGPAILDLVEAKLGLKKEKMKASREILREYGNMSSSCVGFIMDQMRKNSMEGGAPTTGEGLEWGVLFGFGPGLTVETVVLHSIAH
>DA_XP_023006163.1
MTTIDKILKDQRAEGAATVMAIGTAVPSNCVQQTTYPDYYFRITNNEHKTELKHKFKRICEKSTIRKRHMLLTEELLKQNPKICAHEAPSLDSRQDIAVVEVPKLGKQAAVNAIREWGRPTADITHLIFCTSSGIDMPGADYRLTKLLGLRPSVKRFMIYQQGCFAGATVLRLVKDLAENNRAARVLAVCSEITAVTFRGPSDSHLDGLVGQALFGDGAAAIIVGSDPVPGLERPIFEIISAAQTILPDSDGAIDGHLREVGLTFHLLKDVPGLVSKNIRRILLEAFGPLGLSNWNSIFWIVHPGGPAILDQIEMELGLGPDKLRSSRHVLREYGNMSSACVFFILDEMRKKSCQNGLKTTGEGLEWGVLFGFGPGLTVETVALRSVAI
>DB_XP_008444217.1
MSKMSCESSAMLDHARARRVPTPGTATILALGKAFPSQLVPQECLVEGYIRDTKCIDTTIKEKLERLCKTTTVRTRYTVMCKEILDKYPELVTEGSPTIRQRLEIANSAVVEMATEASKACIKEWGRSVEDITHIVYVSSSEIRLPGGDLYIANQLGLKNDVGRVMLYFLGCYGGVTGLRVAKDIAENNPGSRVLLTTSETTILGFRPPNNARPYDLVGAALFGDGAAAVIIGADPMLGQESPFMELNYAIQQFLPDTQNVINGKLSEEGISFKLGRDLPQRIDDNIEGFCRKLMKKRNLMNFNDLFWAVHPGGPAILNKLENTLRLKSEKLECSRKALMDYGNVSSNTIFYVIENMRENLKREDGEEWGLALAFGPGITFEGILIRSL
>DB_XP_008449984.1
MASVVSEIRKAQRADGPATVLAIGTATPPHSVLQSDYPDYYFRITKSEHMTQLKEKFSRMCEKSMIRKRHMYLTEEILRENPNMCEYMAPSLDARQDMVVVEVPKLGKEAAAKAIKEWGQPKSKITHLIFCTTSGVDMPGADYQLLKLLGLRPSVKRYMMYQQGCFAGGTVLRLAKDLAENNRGARVLVVCSEITAVTFRGPSETHLDSMVGQALFGDGAGAVIVGSDPDLSAERPLYELVWTGSTVLPDSEGAIDGHLREVGLTFHLLKDVPGLISKNIEKSLKEAFTPLGISDWNSIFWIAHPGGPAILDQVEAKLSLKEEKMRATREVLSEYGNMSSACVLFIMDQMRKNSMEEGNSTTGEGLEWGVLFGFGPGLTVETVVLHSVDIKESTVNVASY
>DB_XP_008453147.1
MKEMENRNGAQGAPKGKTNLGKATILALGKAFPPQLVLQDYLVDGYFKDTSCDDIDLKQKLTRLCKTTTVKTRYVVMSEEILKKYPELAKEGQPTIKQRLEICNKAVTEMAIEASQAAINNWGRSVLDITHLVYVSSSEARLPGGDLFLARGLGLSPQTQRVMLYFTGCSGGVAGLRVAKDLAENNPGSRVLLVTSETTIIGFKPPSANRPYDLVGVALFGDGAGAMLIGRDPFLGIERPLFELHTTTQKFIPDTQNIIDGKLSEEGISFTITRELPQIIEDNIESFCETFLQTLGLHEKEYNKMFWAVHPGGPAILNRLEKRLELLPEKLTASRRALMDYGNASSNTIVYVLEYMMEESLKMKMDGRKTEEWGLILAFGPGISFEGILARNLAV
>DC_RWR74428.1
MSPSVEEIRRTQRAQGPATVLAIGTATPSNVVYQADYPDYYFRVTKSEHMTELKEKFKRICNKSMIRKRYMQLTEDFLKENPNICAYMAPSLDARQDIIVAEVPKLGKEAASKAIKEWGQSKSKITHLIFCTTSGLDMPGADYQLTKLLGLRPCVKRLMMYQQGCFAGGTVLRLAKDLAENNVGARVLVVCSEITVATFRGPSDGHLDNLIGQALFGDGAAAVIIGADPNQAERPVFQLVSAAQTILPDSDGAICGHLREVGLTFHLLEDVPRLISKNIEKSLVEAFEPLGIKDWNSLFWIAHPGGPAILDQVEDKLQLKTEKLKATRHVLSEFGNMSSACVLFILDEMRRKSLEEKKETTGEGLEWGVLFGFGPGLTVETVILHSFPTPATTAH
>DC_RWR74429.1
MSPSVEEIRRTQRAQGPATVLAIGTATPSNVVYQADYPDYYFRITKSEHMTELKEKFKRMCDKSMIRKRYMQLTEDFLKENPNICAYMAPSLDARQDMVVVEVPKLGKEAASKAIKEWGQSKSKITHLVFCTTSGVDMPGADYQLTKLLGLRPSVKRLMMYQQGCFAGGTVLRLAKDLAENNAGARVLVVCSEITAVTFRGPSDSHLDSLVGQALFGDGAAAVIVGADPVQAERPLFQLVSAAQTILPDSDGAIDGHLREVGLTFHLLKDVPGLISKNIEKSLVEAFEPLGIKDWNSLFWIAHPGGPAILDQVEEKLQLKTEKLKATRHVLSEFGNMSSACVLFILDEMRRKSLEENKETTGEGLEWGVLFGFGPGLTVETVVLHSFPTPATTAH
>DC_RWR87448.1
MLGGGGCCFSDERRHTPGKATILALGKAFPHQVIPQEFLVQGYFRDTNCDDLAMKEKLERLCKTTTVKTRYTVMSKEILEKYPELTREGSPTIKQRLDIANNAVLEMALEASLNCIKEWGRPATDITHVVYVSSSEIRLPGGDLYLASQLGLRSDVGRVMLYFLGCYGGVTGLRVAKDLAENNPGSRILLTTSETTILGYRPPNKSRPYDLVGAALFGDGAAAVVIGATPRNGTETPFMELNYAVQQFLPGTHNIIDGRLTEEGINFNLGRDLPQKIEDHIQDFCKMLMDKAGLDEFNDLFWAVHPGGPAILNRLQSKLNLREEKLECSRKALMDYGNASSNTIFYVMDYMRKELKRDGGEEWGLLLAFGPGITFEGILVRNLQ
>DC_RWR88982.1
MAVNVDDIRKSQRADGPAIVMAVGTATPPNVVDQITYPDYYFRVTDSQHMTQLKDKFKQICEATKIRKRHKYLTEDILKENPNLCAFMAPSFDTRQEMLAMEVPKLGMEAASKAIDEWARPKSSITHLIFCTSSAISIPGADYHLTTLLHLNPSIQRHMLYHQAFSAGGAALRLAKDLAENNKGARVLVVCSEISAISFRGPSDKHLDGLTAEALFGDGAAALIIGSDLIPDIEKPIFQIVRATQRIVPQSDGAAIGLLREVGLTYHLYKDIPGLVEDCIGECLVEVFGEFGICDWNELFWVAHPGLPAILDRVEVRLGLESGKLRASRHVLREFGNVSSASLVFVLEEMRRWSREEGCKTTGEGLEWGVVFGFGPGFTIETVVLRSVAI
>DC_RWR88983.1
MVDVEAIRKAQRADGPATVMAIGTATPPNCVDQSTYPDFYFRITNSEHKTELKEKFKRMCDKSMIKKRYMHLNEEILKENPNICAYMAPSLDARQDMVVVEVPKLGKEAAAKAIKEWGQPKSKVTHLVFCTTSGVDMPGADYQLTKLLGLRPSVKRLMMYQQGCFAGGTVLRLAKDLAENNRGARVLVVCSEITAVTFRGPSDTHLDSLVGQALFGDGAAALIVGSDPIPGVEKPLFEMVSAAQTILPDSDGAIDGHLREVGLTFHLLKDVPGLISKNVQKSLTEAFEPLGISDWNSLFWIAHPGGPAILDQVEEKLGLKQEKLRATRHVLSEYGNMSSACVLFILDEMRKKSAEQGLKTTGEGLEWGVLFGFGPGLTVETVVLHSVSA
>DC_RWR96071.1
MVNVEAIRKAQRAEGPATIMAIGTSTPPNAVDQSEYPDYYFRITNSEHKTELKEKFKRMCDKSMIKKRYMYLTEDILKENPNVCAYMAPSLDARQDMVVVEVPKLGKEAAAKAIKEWGQPKSKITHLVFCTTSGVDMPGADYQLTKLLGLRPSVKRLMMYQQGCFAGGTVLRLAKDLAENNKGARVLVVCSEITAVTFRGPSDTHLDSLVGQALFGDGAAALIVGADPIPGVEKPMFELVSAGQTILPDSDGAIDGHLREVGLTFHLLKDVPGLISKNIEKSLVEAFEPLGISDWNSLFWIAHPGGPAILDQVEIKLGLKPEKLRATRHVLSEYGNMSSACVLFILDEMRRKSKEDGLKTTGEGIEWGVLFGFGPGLTVETVVLHSLPTH
>DC_RWR97293.1
MMSIEAIRKAQRAEGPATIMAIGTATPPNAVDQSTYPDYYFRVTNSEHKAELKEKFKRMCKQHYFTATPTLSFCPNLNFTSVSYGCGDKSMIKKRYMYLTEEILKENPSVCAYMAPSLDARQDMVVVEVPKLGKEAATKAIKEWGQPKSKITHLIFCTTSGVDMPGADYQLTKLLGLRPSVKRLMMYQQGCFAGGTVLRLAKDLAENNKGARVLVVCSEITAVTFRGPSETHLDSLVGQALFGDGAAALIVGADPIKGVESPLFDMVSAAQTILPDSDGAIDGHLREVGLTFHLLKDVPGLISKNIEKSLVEAFEPLGISDWNSLFWVAHPGGPAILDQVEEKLGLKQEKLRATRHVLSEYGNMSSACVLFILDEMRRKSIEQGCRTTGEGIEWGVLFG…
>DE_XP_022924756.1
MPHLSSPNLSDLIHSGLYTHPILFLFKLPSMSKTSCEGSAMLHHERARRAPTPGKAAILAIGKAFPSQLVPQECLVEGYIRDTKCDDATVKEKLERLCKTTTVKTRYTVMCKEILDKYPELVTEGSPTIRQRLEIANPAVVEMATEASKACIKEWGRPVEDITHIVYVSSSEIRLPGGDLYIASRLGLKNDVGRVMLYFLGCYGGVTGLRVAKDLAENNPGSRILLTTSETTILGFRPPNNARPYDLVGAALFGDGAAAVIIGADPVAGQECPFMELNYAIQQFLPDTHYVIDGRLSEEGINFKLGRDLPQRIDDNIEGFCRKLMGKGKLVDFNELFWAVHPGGPAILNKLERTLRLKSEKLECSRKALMEYGNVSSNTIFYVIEKMREKLKREDGEEW…
>DE_XP_022928457.1
MGKGNGALGASKGKANPGRASILALGKAFPPQLVLQDYLVDSYFKDTSCDDLDLKQKLTRLCKTTSVKTRYVVMSEEILKKHPELAMEGQATIKQRLEICNKAVTDMAIEASQAAIKNWGRPLSDITHLVYVSSSEARLPGGDLFLTRGLGLSPHTQRLMLYFMGCSGGVAGLRVAKDLAENNPGSRVLIVTSETTIIGYKPPSAHRPYDLVGVALFGDGAGAMLIGTDPVLAIERPLFELHTATQKFIPHTQNVIDGRLSEEGISFTIARELPQIIEDNIESFCETFLQTVGLHEKEYNKIFWAVHPGGPAILNKLEKRLELLPEKLKASRRALMDYGNASSNTIVYVLEYMVDESLKMKMGGGEIEEWGLILAFGPGISFEGILARNLSV
>DE_XP_022934336.1
MASVAEIREAQRANGPATVLAIGTATPPNSVLQSDYPDYYFRITKSEHMTVLKEKFVRMCEKSMIRKRHMYLTEEILKENSNMCAYMEPSLDARQDMVVVEVPKLGKDAAAKAIKEWGQPKSKITHLVFCTTSGVDMPGADYQLMKLLGLRPSVKRYMMYQQGCYAGGTVLRLAKDLAENNKGARVLVVCSEITAITFRGPSETHLDSMVGQALFGDGASAMIIGSDPDLAVEKPLYEMVWTGATVLPDSEGAIDGHLREVGLTFHLLKDVPGLISTNIEKSLKEAFTPLGISDWNSIFWIAHPGGPAILDQVEVKLGLNEKNTRATCAFCL
>DE_XP_022934337.1
MASVTDIRKAQRANGPATILAIGTAVPPNIVLQSDYPDYYFRITNSEHMTVLKEKFVRMCEKSMITKRHMYLTEEILKENPNMCEYLAPSLDTRQDMVVVEVPKLGKDAAVKAIKEWGQPKSKITHLVFCTTSGIEMPGADYRLMKLLDLHPSVKRYMMYQQGCYGGGAVLRLAKDIAENNKGARVLVVCSEITVITFRGPSETHLDSMVGQALFGDGASAVIIGSDPDLAVEKPLYELVWAGATVLPGSEGAIDGHLREVGLTFHLLKDVPSLISTNIETSLKEAFTPLGISDWNSIFWITHPGGPAILDLVEAKLGLKEEKMKASREILREYGNMSSSCVGFIMDQMRKNSVEEGASTTGEGLEWGVLFGFGPGLTVETVMLHSVSLK
>DE_XP_022950146.1
MAVISSFKDGAAVVFRRQSSNMHRRLPFLRCYSSRLTEAETKSSNRTKKARDMARMINSKPWSNDLESSLASFSPSLSKTTVLQTLGFLRDPSKALKFFNWAQEMGHAHTDQSYFSILEILGRNRHLNAARNFLFSIEKRSRGAVKLEARFFNSLMRNFSRAGLFQESINLFTTMKSHGVSPSIVTFNSLLTILLKRGRTNMAKNVYDEMLSTYGVTPDTFTFNILIRGFCMNGMVDEGFRIFKDLSRFGCEPDVITYNTLVDGLCRGGKVTIAYNVVKAMGKKSVDLNPNVVTYTTLIRGYCAKREINNALAVFEEMVNLGLKANNITYNTLIKGLCEAEKFEKVKEILEATAVDGTFSPDTCTFNTLMHCHCDAGNLDEALRVFERMTKLKIRPDSA…
>DE_XP_022952459.1
MKDMKNINGAQGAYMGKASSGRATILALGKAFPPQLVPQDYLVDGYFKDTSCDDLDLKQKLTRLCKTTTVKTRYVVMSEEILKKYPELAMEGQATIKQRLEICNKAVTDMAIEASQAAIKNWGRPVSDITHLVYVSSSEARLPGGDLFLAKGLGLSPHTQRLMLYFMGCSGGVAGLRVAKDLAENNPGSRVLLVTSETTIIGYKPPSANRPYDLVGVALFGDGAGAMLIGTDPVFGIERPLFELHTATQKFIPNTQNIIDGRLSEEGISFTIARDLPQIIEDNIENFCEAFLQTLGLQEKEYNKMFWAVHPGGPAILSRLEKRLELLPEKLTASRRALMDYGNASSNTIVYVLEYMVEESLKKKMGGGETEEWGLILAFGPGISFEGILTRNLAVGA
>DE_XP_022958917.1
MTTMDKILKDQRAEGAATVMAIGTAVPSNCVQQTTYPDYYFRITNNEHKTELKHKFKRICEKSTIRKRHMLLTEELLKQNPKICAHEAPSLDSRQDIAVVEVPKLGKQAAVNAIREWGRPTADITHLIFCTSSGIDMPGADYRLTKLLGLRPSVKRFMIYQQGCFAGATVLRLVKDVAENNRAARVLAVCSEITAVTFRGPSDSHLDGLVGQALFGDGAAAIIVGSDPVPGLERPIFEIISAAQTILPDSDGAIDGHLREVGLTFHLLKDVPGLVSKNIRRILLEAFGPLGLSNWNSIFWIVHPGGPAILDQIEMELGLGPDKLRSSRHVLREYGNMSSACVFFILDEMRKKSSQNGLETTGEGLEWGVLFGFGPGLTVETVALRSVAI
>DH_XP_023526847.1
MPHLSSPSLSDLIHSGLYTHPILFLFKLPSMSKTSCEGSAMLHHERARRAPTPGKAAILAIGKAFPSQLVPQECLVEGYIRDTKCVDATVKEKLERLCKTTTVKTRYTVMCKEILDKYPELVTEGSPTIRQRLEIANPAVVEMATEASKACIKEWGRPVEDITHIVYVSSSEIRLPGGDLYIASRLGLKNDVGRVMLYFLGCYGGVTGLRVAKDLAENNPGSRILLTTSETTILGFRPPNNARPYDLVGAALFGDGAAAVIIGADPVAGQESPFMELNYAIQQFLPDTHYVIDGRLSEEGINFKLGRDLPQRIDDNIEGFCRKLMGKGKLVDFNELFWAVHPGGPAILNKLERTLRLKSEKLECSRKALMEYGNVSSNTIFYVIEKMREKLKREDGEEW…
>DH_XP_023528253.1
MASVAEIRDAQRAKGPATVLAIGTATPPNSVLQSDYPDYYFRITKSEHMTVLKEKFVRMCEKSMIRKRHMYLTEEILKENSNMCAYMEPSLDARQDMVVVEVPKLGKDAAAKAIKEWGQPKSKITHLVFCTTSGVDMPGADYQLMKLLGLRPSVKRYMMYQQGCYAGGTVLRLAKDLAENNKGARVLVVCSEITAITFRGPSETHLDSMVGQALFGDGASAMIIGSDPDLAVEKPLYEMVWTGATVLPDSEGAIDGHLREVGLTFHLLKDVPGLISTNIEKSLKEAFTPLGISDWNSIFWIAHPGGPAILDQVEVKLGLKEEKMKATREILREYGNMSSACVGFIMDQMRKNSLEEGAATTGEGLEWGVLFGFGPGLTVETVVLHSVALK
>DH_XP_023528254.1
MASVADIRKAQRANGPATIFAIGTAVPPNIVLQSDYPDYYFRITNSEHMTVLKEKFVRMCEKSMITKRHMYLTEKILKENPNMCEYLAPSLDTRQDMVVVEVPKLGKDAAVKAIKEWGQPKSKITHLVFCTTSGIEMPGADYRLMKLLGLHPSVRRYMMYQQGCYGGGAVLRLAKDIAENNKGARVLVVCSEITAITFRGPSETHLDSMVGQALFGDGASAVIIGSDPDLAVEKPLYELVWAGATVLPDSEGAIDGHLREVGLTFHLLKDVPSLISTNIETSLKEAFTPLGISDWNSIFWITHPGGPAILDLVEAKLGLKEEKMKASREILREYGNMSSSCVGFIMDQMRKNSVEEGASTTGEGLDWGVLFGFGPGLTVETVVLHSVPLK
>DH_XP_023529830.1
MGKGNGALGASKGKANPGRASILALGKAFPPQLVLQDYLVDSYFKDTSCDDLDLKRKLTRLCKTTSVKTRYVVMSEEILKKHPELAMEGQATIKQRLEICNKAVTDMAIEASQAAIKNWGRPLSDITHLVYVSSSEARLPGGDLFLARGLGLSPHTQRLMLYFMGCSGGVAGLRVAKDLAENNPGSRVLLVTSETTIIGYKPPSAHRPYDLVGVALFGDGAGAMLIGADPVLAIERPLFELHTATQKFIPNTQNVIDGRMSEEGISFTIARELPQIIEDNIGSFCETFLQTVGLHEKEYNKIFWAVHPGGPAILNKLEKRLELLPKKLKASRRALMDYGNASSNTIVYVLEYMVDESLKTKMGGGEIEEWGLILAFGPGISFEGILARNLSV
>DH_XP_023539432.1
MAVISSFKDGAAVVFRRQSSNMHRRLPSLRCYSSRLTEAETKSLNKTKKARDMARMINSKPWSNDLESSLASFSPSLSKTTVLQTLGFLRDPSKALKFFNWAQEMGYAHTEQSYFSMLEILGRNRHLNTARNFLFSIEKRSRGAVKLEARFFNSLMRNFSRAGLFQESINLFTTMKSHGVSPSIVTFNSLLTILLKRGRTNMAKNVYDEMLSTYGVTPDTFTFNILIRGFCMNGMVDEGFRIFKDLSRFGCEPDVITYNTLVDGLCRGGRVTIAYNVVKAMGKKSVDLNPNVVTYTTLIRGYCAKREINNALAVFEEMVNLGLKANNITYNTLIKGLCEAEKFEKVKEILEATAVDGTFSPDTCTFNILMHCHCDAGNLDEALRVFERMTKLKIQPDSA…
>DH_XP_023547776.1
MTTIDKILKDQRAEGAATVMAIGTAVPSNWVQQTTYPDYYFRITNNEHKTELKHKFKRICEKSTIRKRHMLLTEELLKQNPKICAHEAPSLDSRQDIAVVEVPKLGKQAAVNAIREWGRPTADITHLIFCTSSGIDMPGADYRLTKLLGLRPSVKRFMIYQQGCFAGATVLRLVKDLAENNRAARVLAVCSEITAVTFRGPSDSHLDGLVGQALFGDGAAAIIVGSDPVPGLERPIFEIISAAQTILPDSDGAIDGHLREVGLTFHLLKDVPGLVSKNIRRILLEAFGPLGLSNWNSIFWIVHPGGPAILDQIEMELGLGPDKLRSSRHVLREYGNMSSACVFFILDEMRKKSSQNGLKTTGEGLEWGVLFGFGPGLTVETVALRSVAI
>DH_XP_023553714.1
MSEEILKKYPELAMEGQATIKQRLEICNKAVTDMAIEASQAAIKNWGRPVSDITHLVYVSSSEARLPGGDLFLAKGLGLSPHTQRLMLYFMGCSGGVAGLRVAKDLAENNPGSRVLLVTSETTIIGYKPPSAKRPYDLVGVALFGDGAGAMLIGTDPVFGIERPLFELHTATQKFIPNTQNIIDGRLSEEGISFTIARDLPQIIEDNIENFCEAFLQTLGLQEKEYNKMFWAVHPGGPAILSRLEKRLELLPEKLTASRRALMDYGNASSNTIVYVLEYMVEESLKKKMGGGETEEWGLILAFGPGISFEGILTRNLAVGA
>DM_XP_006285956.1
MQIEMGSIDATELGSEKKSNPGKATILALGKAFPHQLVMQEYLVDGYFKTTNCDDPELKQKLTRLCKTTTVKTRYVVMSEEILKKYPELAIEGGSTVEQRLDICNDAVTEMAVEASRACIKNWGRSISDITHLVYVSSSEARLPGGDLYLAKGLGLSPETHRVLLYFVGCSGGVAGLRVAKDIAENNPGSRVLLATSETTIIGFKPPSADRPYDLVGVALFGDGAGAMIIGSDPDPISEKPLFELHTAIQNFLPDTEKTIDGRLTEQGINFKLARELPQIIEDNVENFCKKLIGKAGLAYKDYNQMFWAVHPGGPAILNRMEKRLNLSPEKLSPSRRALMDYGNASSNSIIYVLEYMLEESKKVRSMNKEENEWGLILAFGPGVTFEGIIARNLDV
>DM_XP_006290098.1
MLASARLEKRKEIGKSSRRTANQGKATVLALGKAFPSNVVSQENLVEEYLREINCDDLSIRDKLQHLCKTTTVKTRYTVMSRETLHKYPELATEGSPTIKQRLEIANEAVVQMAYEASLVCIKEWGRAVQDITHLVYVSSSEFRLPGGDLYLSAQLGLSNEVQRVMLYFLGCYGGVSGLRVAKDIAENNPGSRVLLTTSETTVLGFRPPNKARPYDLVGAALFGDGAAALIIGADPTESESPFVELHCAMQQFLPGTHGVIDGRLSEEGISFKLGRDLPQKIEDNVEEFCKKLVAEAGSGSGSLELNDLFWAVHPGGPAILSGLETKLKLKPEKLECSRRALMDYGNVSSNTIFYIMEKVRDELEKKGTGGEEWGLGLAFGPGITFEGFLMRSL
>DM_XP_023645585.1
MSNSRMNGVEKLSSTSTRRVANPGKATVLALGKAFPSQVVPQENLVEGFLRDTKCDDAFIKEKLEHLCKTTTVKTRYTVLSREILDKYPELTTEGSPTIKQRLEIANEAVVEMALEASLGCIKEWGRPVEDITHIVYVSSSEIRLPGGDLYLSAKLGLKNDVNRVMLYFLGCYGGVTGLRVAKDIAENNPGSRVLLTTSETTILGFRPPNKARPYDLVGAALFGDGAAAVIIGADPKECEAPFMELHYAVQQFLPGTQNVIDGRLTEEGINFKLGRDLPQKIEENIEEFCKKLMGKAGDESMEFNDMFWAVHPGGPAILNRLETKLKLEREKLESSRRALVDYGNVSSNTILYVMEYMRDELKKKGEAAQEWGLGLAFGPGITFEGLLIRSLTSP
>DN_XP_010420005.1
MVMAGASSLNEIRQAQRADGPAGILAIGTANPENHVLQAEYPDYYFRITNSEHMTDLKEKFKRMCDKSTIRKRHMYLTEEFLKENPHMCAYMAPSLDTRQDIVVVEVPKLGKEAAVKAIKEWGQPKSKITHVVFCTTSGVDMPGADYQLTKLLGLRPSVKRLMMYQQGCFAGGTVLRIAKDLAENNRGARVLVVCSEITAVTFRGPSDTHLDSLVGQALFSDGAAALIVGSDPDTSAGEKPIFEMVSAAQTILPDSDGAIDGHLREVGLTFHLLKDVPGLISKNIVKSLDEAFKPLGISDWNSLFWIAHPGGPAILDQVELKLGLKEEKMRATRHVLSEFGNMSSACVLFILDEMRRKSAKDGVATTGEGLEWGVLFGFGPGLTVETVVLHSVPL
>DN_XP_010447028.1
MGSIDATELGSEKKSNPGKATILALGKAFPHQLVMQEYLVDGYFKTTKCDDPELKQKLTRLCKTTTVKTRYVVMSEEILKKYPELAIEGGSTVTQRLDICNDAVTEMAVEASRTCIKNWGRSISDITHLVYVSSSEARLPGGDLYLAKGLGLSPDTHRVLLYFVGCSGGVAGLRVAKDIAENNPGSRVLLATSETTIIGFKPPSMDRPYDLVGVALFGDGAGAVIIGSDPDPICEKPLFELHTAIQNFLPDTEKTIDGRLTEQGINFKLARELPQIIEDNVENFCKKLIVKAGLAHKDYNQMFWAVHPGGPAILNRMEKRLNLSPEKLSPSRRALMDYGNASSNSIVYVLEYMLEESKKVRSLNEEENEWGLILAFGPGVTFEGIIARNLDV
>DN_XP_010453497.1
MVMAGASSLDEIRQAQRADGPAGILAIGTANPENHVLQAEYPDYYFRITNSEHMTDLKEKFKRMCDKSTIRKRHMYLTEEFLKENPHMCAYMAPSLDTRQDIVVVEVPKLGKEAAVKAIKEWGQPKSKITHVVFCTTSGVDMPGADYQLTKLLGLRPSVKRLMMYQQGCFAGGTVLRIAKDLAENNRGARVLVVCSEITAVTFRGPSDTHLDSLVGQALFSDGAAALIVGSDPDTSAGEKPIFEMVSAAQTILPDSDGAIDGHLREVGLTFHLLKDVPGLISKNIVKSLDEAFKPLGISDWNSLFWIAHPGGPAILDQVELKLGLKEEKMRATRHVLSEFGNMSSACVLFILDEMRRKSAKDGVATTGEGLEWGVLFGFGPGLTVETVVLHSVPL
>DN_XP_010456329.1
MLASARLEKRMEIGKSTRRAATQGKATVLALGKAFPSNVVSQENLVEEYLREIKCDDLSIKDKLQHLCKTTTVKTRYTVMSRETLHKYPELATEGSPTINQRLEIANEAVVQMAYEASLVCIKDWGRAVEDITHLLYVSSSEFRLPGGDLYLSAQLGLSNEVQRVMLYFLGCYGGLSGLRVAKDIAENNPGSRVLLTTSETTVLGFRPPNKARPYDLVGAALFGDGAAALIIGADPTESESPFMELHYALQQFLPGTQGVIDGRLSEEGISFKLGRDLPQKIEENVEEFCKKLVAKAGSGSGLLDLNDLFWAVHPGGPAILSGLETKLKLKPEKLECSRRALMDYGNVSSNTIFYIMEKVRDELEKKGTEGEEWGLGLAFGPGITFEGFLMRSL
>DN_XP_010474834.1
MSNSRMNGVEKLSTRRVANPGKATVLALGKAFPSQVVPQENLVEGFLRDTKCDDAYIKEKLEHLCKTTTVKTRYTVLSREILDKYPELTTEGSPTIKQRLEIANEAVVEMALEASLGCIKEWGRPVEDITHIVYVSSSEIRLPGGDLYLSAKLGLRNDVNRVMLYFLGCYGGVTGLRVAKDIAENNPGSRVLLTTSETTILGFRPPNKARPYDLVGAALFGDGAAAVIIGANPKECEAPFMELHYAVQQFLPGTQNVIDGRLSEEGINFKLGRDLPQKIEENIEEFCKKLMGKAGDESMEFNDMFWAVHPGGPAILNRLETKLKLEREKLESSRRALVNYGNVSSNTILYVMEYMRDELKKKGEAAQEWGLGLAFGPGITFEGLLIRSLTSP
>DN_XP_010492176.1
MVVAGASSLNEIRQAQRADGPAGILAIGTANPENHVLQAEYPDYYFRITNSEHMTDLKEKFKRMCDKSTIRKRHMYLTEEFLKENPHMCAYMAPSLDTRQDIVVVEVPKLGKEAAVKAIKEWGQPKSKITHVVFCTTSGVDMPGADYQLTKLLGLRPSVKRLMMYQQGCFAGGTVLRIAKDLAENNRGARVLVVCSEITAVTFRGPSDTHLDSLVGQALFSDGAAALIVGSDPDTSAGEKPIFEMVSAAQTILPDSDGAIDGHLREVGLTFHLLKDVPGLISKNIVKSLDEAFKPLGISDWNSLFWIAHPGGPAILDQVELKLGLKEEKMRATRHVLSEFGNMSSACVLFILDEMRRKSAKDGVATTGEGLEWGVLFGFGPGLTVETVVLHSVPL
>DN_XP_010501268.1
MVSSVPKKLHALFVSNSQPAKSTNAGSIKSKLARSLARAVNSSNAWSDELESWLSSLHPSEPLSRTTVLQTLRLIKIPSHGLRFFDWVSSKGFSHKDQSFFLMLEFLGRARNLNIARNFLFSIEKRSNGCVKLQDRYFNSLIRSYGNAGLFQESVKLFETMKKMGISPSVVTFNSLLSILLKRGRTAMAHDMFDEMRRTYGVTPDSFTFNILINGFCKNSMVDEAFRVFKEMEPYHCDPDVVTYNTIIDGLCRAGKVKIAHNVLNGMMKKATDVHPNIVTYTTLLRGYCMKQDIDEALLVFHQMLCRGLKPNAVTFNTLIKGLSEAQRYDEIKDILNGRDAFTTFTPDACTFNILIKVHCDAGHLDAAMKVFHEMVDIKLHPDSASYSVLIRTLCLRNE…
>DN_XP_019086891.1
MGSIDATGLGSEKKSNPGKATILALGKAFPHQLVMQEYLVDGYFKTTKCDDPELKQKLTRLCKTTTVKTRYVVMSEEILKKYPELAIEGGSTVTQRLDICNDAVTEMAVEASRACIKNWGRSISDITHLVYVSSSEARLPGGDLYLAKGLGLSPDTHRVLLYFVGCSGGVAGLRVAKDIAENNPGSRVLLATSETTIIGFKPPSVDRPYDLVGVALFGDGAGAMILGSDPDPICEKPLFELHTAIQNFLPDTEKTIDGRLTEQGINFKLARELPQIIEDNVENFCKKLIGKAGLAHKDYNQMFWAVHPGGPAILNRMEKRLNLSPEKLSPSRRALMDYGNASSNSIVYVLEYMLEESKKVRSLNEEENEWGLILAFGPGVTFEGIIARNLDD
>DN_XP_019088180.1
MGSIDATELGSEKKSNPGKATILALGKAFPHQLVMQEYLVDGYFKTTKCDDPELKQKLTRLCKTTTVKTRYVVMSEEILKKYPELAIEGGSTVTQRLDICNDAVTEMAVEASRACIKNWGRSISDITHLVYVSSSEARLPGGDLYLAKGLGLSPDTHRVLLYFVGCSGGVAGLRVAKDIAENNPGSRVLLATSETTIIGFKPPSVDRPYDLVGVALFGDGAGAMIIGSDPDPICEKPLFELHTAIQNFLPDTEKTIDGRLTEQGINFKLARELPQIIEDNVENFCKKLIGKAGLAHKDYNQMFWAVHPGGPAILNRMEKRLNLSPEKLSPSRRALMDYGNASSNSIVYVLEYMLEESKKVRSMNEEENEWGLILAFGPGVTFEGIIARNLDV
>DN_XP_019088494.1
MLASVRLEKRMEIGKSTRRAATQGKATVLALGKAFPSNVVSQENLVEEYLREIKCDDLSIKDKLQHLCKTTTVKTRYTVMSRETLHKYPELATEGSPTINQRLEIANEAVVQMAYEASLVCIKDWGRAVEDITHLLYVSSSEFRLPGGDLYLSAQLGLSNEVQRVMLYFLGCYGGLSGLRVAKDIAENNPGSRVLLTTSETTVLGFRPPNKARPYDLVGAALFGDGAAALIIGADPTESESPFMELHCALQQFLPGTQGVIDGRLSEEGISFKLGRDLPQKIEDNVEEFCKKLVAKAGSGSGLLDFNDLFWAVHPGGPAILSGIETKLKLKPEKLECSRRALMDYGNVSSNTIFYIMEKVKEELEKKGTEGEEWGLGLAFGPGITFEGFLMRSL
>DN_XP_019090937.1
MDRPETEPEHEQIVEVVMLLAKLEAREFDMLEADGCIVVERGSNFHQKQHVSRCVGEPENLHVQADGAKYLQRLYIVDLKRVPQILDSPKCITLYFVDPLLPPSELIGRSPTIKQRLEIANEAVVEMALEANLGCIKQWGRPVEDITHIVYVSSSEIRLPGGDLYLSAKLGLRNDVNRVMLYFLGCYGGVTGLCMAKDIAENNPGSRVLLTTSETTILGFRPPNKARSYDLVGAALFGDGAAAVIIGANPKECEAPFMELHYAVQQFLPGTQNVIDGRLSEEGINFKLGRDLPQKIEENIEEFCKKLMGKAGDESMEFNDMFWAVHPGGPAILNNVSSNTILYVMEYMRDELKKKGEAAQEWGLGLAFGPGITFEGLLIRSLTSP
>DO_XP_028062230.1
MILGIGIANPPNCFYQTDYPDYYFQVTKSHHMSDLKAKFKTLCKFNDLHQSLRRRMMHVTEEILKPNPNIAAQMTPSLNTRLDIKITKIPKLGAKAALKAIKDWGQHKSSITHLVFHSTLGTIMPGLDYQLINFLGLDSSVKRFMLYHLGFYGGGIVLRLANDLAENNNGARVLVVCFEVMVNAFRGPSHAHLDILVGYAIFGDGAAAAIVGANPNILIECSFFKIISVNQTILPESDDAMGGRLREVGLIYYLSKKLSSKVANNIEKCLVDAFSPLEISDWNSLFWVVHPGGRKILDEIEAILELNEEKLKMSKKVLSKYGNMWSSSMIFVLDEMRKSLVGKGSTTTGEGFEYGVLLGFGPGVTVETIVLYSVPITSFINQSFRQQSSIFIIKTTILT…
>DO_XP_028067484.1
MVTVEDIRRAQRAEGPATVMAIGTATPPNCVDQSTYPDYYFRITNSEHKAELKEKFKRMCDKSMIKKRYMYLTEEILKENPQVCEYMAPSLDARQDMVVVEVPKLGKEAATKAIKEWGQPKSKITHLVFCTTSGVDMPGADYQLTKLLGLRPSVKRLMMYQQGCFAGGTVLRLAKDLAENNKGARVLVVCSEITAVTFRGPSDTHLDSLVGQALFGDGAAAIIVGSDPILEVEKPLFELVSAAQTILPDSDGAIDGHLREVGLTFHLLKDVPGLISKNIEKSLAEAFQPLGISDWNSLFWIAHPGGPAILDQVELKLGLKEEKLRATRHVLSEYGNMSSACVLFILDEMRKKSAADGLKTTGEGLEWGVLFGFGPGLTVETVVLHSLST
>DO_XP_028067485.1
MVTVEDVWRAQRARGPATVLAIGTATPPNCVDQSTYPDYYFRITNSEHKVELKEKFKRMCDKSMIKKRYMYLTEEILKENPLVCEYMAPSLDARQDMVVVEVPKLGKEAATKAIKEWGQPKSKITHLVFCTTSGVDMPGADYQLTKLLGLRPSVKRLMMYQQGCFAGGTVLRLAKDLAENNKGARVLVVCSEITAVTFRGPSDTHLDSLVGQSLFGDGAAAIIIGSDPIPEVEKPLFELVSAAQTILPSSDGAIDGHLREVGLTFHLLKDVPRLISMNVEKSLVEAFQPLGISDWNSLFWIAHPGGPAILDQVELKLGLKEEKLRATRHVLSEYGNMSSACVLFILDEMRKKSAEEGLKTTGEGLEWGVLFGFGPGLTVETVVLHSLCT
>DO_XP_028067486.1
MCNKSMIKKRYMYLTEEILKENPQVCEYMAPSLDARQDMVVVEVPKLGKEAATKAIKEWGQPKSKITHLVFCTSTGVDMPGADYQLTKLLGLRPSVKRLMMYQQGCFAGGTVLRLAKDLAENNKGARVLVVCSEITAVTFRGPSDTHLDSLVGQSLFGDGAAAIIIGSDPIPEVEKPLFELVSAAQTILPSSDGAIDGHLREVGLTFHLLKDVPRLISMNVEKSLVEAFQPLGISDWNSLFWIAHPGGPAILDQVELKLGLKEEKLRATRHVLSEYGNMSSPCVLFILDEMRKKSAEEGLKTTGEGLEWGVLFGFGPGLTVETVVLHSVCT
>DO_XP_028080516.1
MVTVEEVRRAQRAEGPATVMAIGTATPPNCVDQSTYPDYYFRITNSEHKTELKEKFQRMCDKSMIKKRYMYLTEEILKENPNVCAYMAPSLDARQDMVVVEVPKLGKEAATKAIKEWGQPKSKITHLVFCTTSGVDMPGADYQLTKLLGLRPSVKRLMMYQQGCFAGGTVLRLAKDLAENNKGARVLVVCSEITAVTFRGPSDAHLDSLVGQALFGDGAAAIIVGSDPIPEVEKPLFELVSAAQTILPDSDGAIDGHLREVGLTFHLLKDVPGLISKNIEKSLNEAFQPLNITDWNSLFWIAHPGGPAILDQVELKLALKPEKLRATRHVLSEYGNMSSACVLFILDEMRKSSAKKGLKTTGEGLDWGVLFGFGPGLTVETVVLHSVST
>DO_XP_028093397.1
MLVVEVPKLGKEAAINAIKEWGQPKSKITHLVFCTTSGVDMPGADFRLANLLGLQPSVNRFMMYQQGCSAGGTVLRLAKDLAENNKGARVLVVCSEITAVAFRGPSDTDHSGLLAQALFGDGAAAIIVGSDLVPGVEKPLFEIISAAQTTLLDSESAITLQLREMGLTFHASKCVPGLVSMNIEKILVEAFQHMGISDWNSIFWILHPGGPAILDQVELKLGLKPEKLWASRLVLREYGNLASGCVLFVLDKMRKKSVENGLKTTGDGLEWGVLFGFGPGLTIETVVLHSVST
>DO_XP_028099719.1
MQGGLKKASPGKATILGLGKAFPHQLVMQEFLVDGYFKNTNCDDPDLKQKLTRLCKTTTVKTRYVVMSEEILKKYPELATEGLPTVTQRLDICNKAVTQMAIEASQSCIKKWGRPISGITHLVYVSSSEARLPGGDLYLARGLGLSPETHRVMLYFMGCSGGVAGLRVAKDIAENNPGSRVLLATSETTIIGFRPPNPDRPYDLVGAALFGDGAGAIVIGSDPIPSIERPLFELHTSIQHFLPDTEKIIDGRLTEEGINFKLSRELPQIIEDNIEGFCGKLMEIVGYSEKDYNKMFWAVHPGGPAILNRLEKRLDLEPEKLGASRRALADYGNASSNTIVYVLEYMVEENLKMKKENQENSDEWGLILAFGPGITFEGILARNLAV
>DO_XP_028119540.1
MSKTNGTNGASKLECPSPARCKRVPTPGKATILAMGKAFPSQLIPQDCLVEGYIRDTKCEDLSIKEKLERLCKTTTVKTRYTVMSKEILNKYPELATEGSPTIQQRLEIANPAVLEMAMEASLACIKEWGRPAQDITHIVYVSSSEIRLPGGDLYLATQLGLRSDVGRVMLYFLGCYGGVTGLRVAKDITENNPGSRVLITTSETTILGFRPPNKARPYDLVGAALFGDGAAAAIVGTDPFLGTESPFMELNYAVQQFLPGTHNVIDGRLSEEGINFKLGRELPQKIEDNIEEFCKKIVVEKGGLGLSDFNELFWAVHPGGPAILNRLESTLKLRSEKLECSRRALMDFGNVSSNTIFYVMEYVREELRKKEGGEEWGLALAFGPGITFEGILIRSL
>DO_XP_028125215.1
MVTVEDVWRAQRAQGPATVLAIGTATPSNCVDQSTYPDYYFRITNSEHKVELREKFKRMCDKSMIKKRYMYLTEEILKENPNVCAYMAPSLDARQDMVVVEVPKLGKEAATKAIKEWGQPKSKITHLVFCTTSGVDMPGADYQLTKLLGLRPSVKRLMMYQQGCFAGGTVLRLAKDLAENNKGARVLVVCSEITAVTFRGPSDAYLDSLVGQALIGDGAAAIIIGSDPIPDVEKSLFELVSTAQTILPDSDGAINGHLRETGLTFHLVKDVPGLISKNIEKSLVEAFQPLGIYDWNSLFWIAHPGGPAILDQVELKLGLKEEKLRATRHVLSEYGNMSSPCVLFILDEMRKKSAEEGLKTTGEGLEWGVLFGFGPGLTVETVVLHSVCT
>DO_XP_028126289.1
MVTVEEVRQAQRAQGLATIMAIGMATPPNCFDQSTFSDYYFRITNSEHKTELKEKFKRMCDKTTIKNRYFYLTEEILMENPNMCTYNAPSFDARQDMLVVEVPKLGKEAAINAIKEWGQPKSKITHLVFCTTSGVDMPGADFRLANLLSLQPSVNRFMMYQQGCSAGGTVLRLAKDLAENNKGARVLVVCSEITAIAFRGPSDTDHSGLLAQALFGDGAAAIIVGSDLVPGIEKPLFEIVSAAQTTLLDSENAITLQLREMGLTFHASKCVPGLVSMNIEKLLVEAFQHMGISDWNSLFWIVHPGGPAILDQMELKLGLTPEKLWASRLVLREYGNLASGCVFFILDKMRKKSVESGLKTTGDGLEWGVLFGFGPGLTIETVVLHSVST
>DP_XP_005651931.1
MQCIAPMATGLPLIKTPGHYAFQRKSAFVVLVRPNHRRRQSLMSTKAMAETVEEGQNKDGVRCYMTKEGALVCERLPAGNYRLEAAAPRTHDEAGALKDAPRCDPTRPEECLTYCYVMDDGSMVCEGLPSGEYQIKTAGPEDVERMVQHALALEQGKTYKDLSSAAAPTPEAKKKSEDFARRIFPATQIKHGCINLPRERLFQKMTRSEFVEYIQTSTKDIAERAAKISLANWGGVRSDITHLVFGTMSAVIDSPTMDAKLIKSLGLLPTTKRISVQQMGCLTGFRQVTNSAHCPWCLSLATEIARSDPKARVLVVVADIRSGLQNQLPAHTAGEPMSRVTIVSCALFRDAASAAVIGGSPHMGREVPLAEVQRCASLLIPDTEDYVRIKDGDDGTISW…
>DQ_XP_004138289.2
MKEMENRNGAQEASKGKANPGKATILALGKAFPPQLVLQDYLVDGYFKDTSCDDIDLKQKLTRLCKTTTVKTRYVVMSEEILKKYPELAKEGQPTIKQRLEICNKAVTEMAIEASQAAINNWGRPASDITHLVYVSSSEARLPGGDLFLARGLGLSPQTQRVMLYFTGCSGGVAGLRVAKDLAENNPGSRVLLVTSETTIIGFKPPSVNRPYDLVGVALFGDGAGAMVIGRDPFLGIERPLFELHTTTQKFIPDTQNIIDGKLSEEGISFTITRELPQIIEDNIESFCETFLQTLGLHEKEYNKIFWAVHPGGPAILNRLEKRLELLPEKLTASRRALMDYGNASSNTIVYVLEYMMEESLKMKMEGRKIEEWGLILAFGPGISFEGILARNLAV
>DQ_XP_004142644.1
MSKMSCESSVMLDRARARRVPTPGTATILALGKAFPSQLVPQECLVEGYIRDTKCIDATIKEKLERLCKTTTVRTRYTVMCKEILDKYPELVTEGSPTIRQRLEIANSAVVEMATEASKACIKEWGRSVEDITHIVYVSSSEIRLPGGDLYIANQLGLKNDVGRVMLYFLGCYGGVTGLRVAKDIAENNPGSRVLLTTSETTILGFRPPNNARPYDLVGAALFGDGAAAVIIGADPVLGQESPFMELNCAIQQFLPDTQNVINGKLSEEGISFKLGRDLPQRIDDNIEGFCRKLMEKRNLVNFNDLFWAVHPGGPAILNKLENTLRLKSEKLECSRKALMDYGNVSSNTIFYVIENMRENLKREDGEEWGLALAFGPGITFEGILIRSL
>DQ_XP_004145707.1
MASVVSEIRKAQRADGPATVLAIGTATPPHSVLQSDYPDYYFRITKSEHMTQLKEKFSRMCEKSMIRKRHMYLTEEILRENPNMCAYMAPSLDARQDMVVVEVPKLGKDAASKAIKEWGQPKSKITHLIFCTTSGVDMPGADYQLLKLLGLRPSVKRYMMYQQGCFAGGTVLRLAKDLAENNRGARVLVVCSEITAVTFRGPSETHLDSMVGQALFGDGAGAVIVGSDPDLSVERPLYELVWTGATLLPDSEGAIDGHLREVGLTFHLLKDVPGLISKNIEKSLKEAFTPLGISDWNSIFWIAHPGGPAILDQVEAKLGLKEEKMRATREVLSEYGNMSSACVLFIMDQMRKNSMEEGNSTTGEGLEWGVLFGFGPGLTVETVVLHSVNIKESTINLASY
>DU_XP_017215966.1
MAASLSVEEIMNNQRAKGPATVLAIGTAAPPNCYPQADYPDFYFRVTKSEHMTELKEKFKRICNKSKIETRYLHITEETLEENPNMCHYSAPSFDARQEILRMEVPKLGKEAADKAIKEWGHSKSEITHLIFCTTSGYDMPSADYQLTKLLGLNNSVKRHMVYLQGCFAGGTVLRLAKDLAENNKGARVLVVCSEITTITFRGPHIHSLLPQALFGDGASSVIVGSDPDPLTERPLFQIVFAAQHLVPDSEDTVRGKLGESGLMFFLKRNITTLFAGNMEKILKEVFEPIGITDWNSLFYITHPGGPAILNQVEHVLGLKEEKMWVSRKVLSEYGNMAGACVFFVMDEMRKKSMNDGRATTGDGLDWGVALGFGPGFTVETVVLHSMPVIA
>DU_XP_017219621.1
MAASLSVEEIMNNQRAKGPATVLAIGTAAPPNCYPQADYPDFYFRVTKSEHMTELKEKFKRICNKSKIETRYLHITEETLEENPNMCHYSAPSFDARQEILRMEVPKLGKEAADKAIKEWGHSKSEITHLIFCTTSGYDMPSADYQLTKLLGLNNSVKRHMVYLQGCFAGGTVLRLAKDLAENNKGARVLVVCSEITTITFRGPHIHSLLPQALFGDGASSVIVGSDPDPLTERPLFQIVFAAQHLVPDSEDTVRGKLGESGLMFFLKRNITTLFAGNMEKILKEVFEPLGITDWNSLFYITHPGGPAILNQVEHVLGLKEEKMWASRKVLSEYGNMAGAWVFFVMDEMRKKAMNDGRVNTGDGLDWGVALGFGPGFTVETVVLHSMPVIA
>DU_XP_017224329.1
MVTVNEFRKAQRAEGPATVLAIGTATPPNCVDQSAYADYYFRITNSEDKPELKEKFRRMCEKSMINTRYMHLTEDLLKQNPSFCEYMASSLDARQDIVVNEVPKLGKEAALRAIKEWGQPKSKITHLIFCTTSGVDMPGADFRLTKLLGLRPSVKRFMMYQQGCFAGGTVLRLAKDLAENNKNARVLVVCSEITVITFRGPNDTHLDSLVGQALFGDGAGAVIVGSDPVIGIEKPLFEIVSAAQTILPDSDGAIDGHLREVGLTFHLLKDVPGLISKNIRKSLVEAFKPLGISDWNSIFWIAHPGGPAILDQVETELSLKPEKLKSTRQVLRDYGNMSSACVLFILDEMRKASAKDGHRTTGEGLDWGVLFGFGPGLTVETVVLHSVPT
>DU_XP_017226924.1
MVTVDEYRKARQAQGTAAVLAIGTATPPNCVQQSTYPDYFFRITNSENKTELKQKFKRMCEKSMVSTRYMYLSEEILKENPSLCEHMAPSLDARQDIAITEVPKLGKEAATKALEEWGQPKSKITHLIFCTTYSSVDMPGADYRLTKLLGLSPSVRRFMLYQQGCFAGGTALRLAKDLAENNKGARVLVVCSEISVFKFHAPSEDHVDSLVGQALFGDGAGSVIVGSDLIAGVEKPLFEIVSAAQTILPDSEGAIVSHLGVVGLTLNLLKTVAGLVSKNIENSLVEAFQPLGISDWNSIFWIAHPGGRAILDQVETELGLVPEKLQCSREVLRDYGNMSSASVLFILDEMRKASAKDGQRTTGEGLDWGVLFGFGPGITVETVVLHSVPT
>DU_XP_017227965.1
MYNSPFISLLFIFLQPPSKYFNISCLCRTMSLLNGNGTAAPKQTSTKRVPTPGKATILATGKSFPSQIIPQEFLVEGFCRDTKCEDLAIKEKLERLCKTTTVKTRYTVMCKEILDQYPELATEGVPTIRQRLEIANPAVVEMAKEASLACIKEWGRPAGDITHIVYVSSSEIRLPGGDLYLSSELGLRSDVGRVMLYFLGCYGGVTGLRVAKDIAENNPGSRVLLTTSETTILGFRPPNKDRPYDLVGAALFGDGAAAVIIGTDPIERVESPFMELNYAVQQFLPGTQHVIDGRLSEEGINFKLGRDLPQKIEDNIELFCKKLMAKEGLKNFNDLFWAVHPGGPAILNRLESNLGLKSCKLECSRKALMDFGNVSSNTIFYVIEYMREELKRADGEEWG…
>DU_XP_017244106.1
MSNHNAEIEEIRKRQRAQGPANILAIGTATPSNCVYQADYPDYYFRITNSEHMSDLKLKFKRMCEKSMIRKRYMYITEEYLKENPNVCAYEAPSLDARQDLVVVEVPRLGKXKEWGHPKSKITHLIFCTTSGVDMPGADYQLTKLLGLRPSVKRFMMYQQGCFAGGTVLRLAKDLAENNAGARVLVVCSEITAVTFRGPSDSHLDSLVGQALFGDGAAAVIVGSDPDLSVERPLFQLISAAQTILPDSDGAIDGHLREVGLTFHLLKDVPGLISKNIEKSLKEAFGPIGISDWNSLFWIAHPGGPAILDQVELKLGLKEEKMRATRQVLSDYGNMSSACVLFILDEMRKKSIEEGKATTGDGLDWGVLFGFGPGLTVETVVLHSVPATITH
>DU_XP_017249747.1
MASVSVEELVVKQRAKGPATVLAIGTAAPPNCYPQADYPDFYFRVTKSDHMTQLREKFKRMCNKSMIKTRYLHITEETLEDNPNMCNYSSPSLDARQEISRMAVPKLGKEAAEKAIKEWGHFKSDITHLIFCTSTGYDMPSADYQLPNLLGLNLSVKRHMIYLQGCFAGGTALRLAKDLAENNRGARVLIVCSENTTITFRGPHLDSLLPQALFSDGASSVIVGSDPDPLTERPLFQIVSAAQNILPDSEDTVRGKLGESGLMFFLKRNITTLFAGNMGKILKEVFEPLGITDWNSLFYITHPGGPAILNQVEHVLGLKEGKMWASRKVLSEYGNMAGACVFFVMDEMRKKSTKDGRATTGEGLDWGVVFGFGPGFTVETVVLHSMPVTIIH
>DU_XP_017252347.1
MATPLYSSSLSVDEMMKNQRAKGPATILAIGTAAPPNCYSQAEYPDFYFRVTKSDHKTELKEKFKRICSKTMIKTRYLHITEKTLEENPSMCDYSAPSFDARQEILRMEVPKLGKEAAEKAIKEWGHSKSEITHLIFCTTSGYDMPSADYQLTKLLGLNHSVKRHMIYLQGCFAGGTVLRLAKDLAENNKGARVLVVCAEITTITFRGPHLESLLPQALFGDGASSVIVGSDPDPLTERPLFQIVSSAQHILPDSEDTIRGKLGESGLMFFLKKNITTLIASDIEKLLKEAFEPIGISDWNSLFWITHPGGPAILNQIELVLGLKEEKMWASRKVLSQYGNMASACVLFVLDEMRKKSMKDGMATTGDGLDWGVAFGFGPGLTVETVVLRSIPVTSFT
>DU_XP_017252348.1
MATPLYSSSLSVDEMMKNQRAKGPATILAIGTAAPPNCYSQAEYPDFYFRVTKSDHKTELKEKFKRICSKTMIKTRYLHITEKTLEENPSMCDYSAPSFDARQEILRMEVPKLGKEAAEKAIKEWGHSKSEITHLIFCTTSGYDMPSADYQLTKLLGLNHSVKRHMIYLQGCFAGGTVLRLAKDLAENNKGARVLVVCAEITTITFRGPHLESLLPQALFGDGASSVIVGSDPDPLTERPLFQIVSSAQHILPDSEDTIRGKLGESGLMFFLKKNITTLIASDIEKLLKEAFEPIGISDWNSLFWITHPGGPAILNQIELVLGLKEEKMWASRKVLSQYGNMASACVLFVLDEMRKKSMKDGMATTGDGLDWGVAFGFGPGLTVETVVLRSIPVTSFT
>DU_XP_017252349.1
MGSISVEQMMEKQRAKGPATILAIGTATPPNSYLQADYPDFYFRVTNSEHKTQLKEKFKRICDKSMIKTRYLHITEEILDENPNMRNYSAPSFNARQEMLRMEVPKLGREAALKAIKEWGHSKSEITHLIFCTTSGYDMPSADYQLTKLLGLSPSVKRHMIYLQGCFAGGTVLRLAKDLAENNKGARVLVVCAEITTITFRGPHLESLLPQALFGDGASSVIVGSDPDPLTERPLFQIVSSAQHILPDSEDTIRGKLGESGLMFFLKKNITTLIASDIEKLLKEAFEPIGISDWNSLFWITHPGGPAILNQIELVLGLKEEKMWASRKVLSQYGNMASACVLFVLDEMRKKSMKDGMATTGDGLDWGVAFGFGPGLTVETVVLHSMPATLTH
>DU_XP_017252643.1
MAASSLSVEEIMKNQRAKGPATVLAIGTAAPPNCYPQADYPDFYFRVTKSEHMTQLKEKFKRICNKSKIETRYLHITEETLEENPNMCHYSAPSFDARQEILRMEVPKLGKEAADKAIKEWGHSKSEITHLIFCTTSGYDMPSADYQLTKLLGLNNSVKRHMVYLQGCFAGGTVLRLAKDLAENNKGARVLVVCSEITTITFRGPHIHSLLPQALFGDGASSVIVGSDPDPLTERPLFQIVFAAQHLVPDSEDTVRGKLGESGLMFFLKRNITTLFAGNMEKILKEVFEPLGITDWNSLFYITHPGGPAILNQVEHVLGLKEEKMWALNKTNTRKVLSEYGNMAGACVFFVMDEMRKKSMNDGRATTGDGLDWGVALGFGPGFTVETVVLHSMPVTH
>DU_XP_017254785.1
MVSAEIMQESKRANPGKATILALGKAFPHQLVMQEFLVDGYFRNTNCDDPELKRKLTRLCKTTTVKTRYVVMSDEILENYPELALEGVPTITQRLDICNKAVTQMAIEASQDCIKKWGRPVSDITHLVYVSSSEARLPGGDIYLAKGIGLKPETNRVMLYFAGCSGGVAGLRVAKDIAENNPGSRVLLATSETTIIGFKPPNVNRPYDLVGVALFGDGAGAMMIGADAIPWVERPLFELHTAIQHFLPDTEKIIDGRLTEEGISFTLARELPQIIEDNIGDFCNKLMKVAGNGERDYNNMFWAVHPGGPAILNRLEKKLDLSPDKLNASRRALEDYGNASSNTIVYVMEYMMEENLKVKKEGEADTEWGLILAFGPGVTFEGILTRNLSV
>EC_XP_022721946.1
MVTVEEVRRAQRAEGPATVLAIGTSTPPNCVDQSTYPDYYFRITNSEHKTELKEKFKRMCEKSMIKKRYMYLTEEILKENPNVCAYMAPSLDARQDMVVVEVPKLGKEAATRAIKEWGQPKSKITHLVFCTTSGVDMPGADYQLTKLLGLRPSVKRLMMYQQGCFAGGTVLRVAKDLAENNKGARVLVVCSEITAVTFRGPSDTHLDSLVGQALFGDGAAAVIIGADPVPEIEKPLFELVSAAQTILPDSDGAIDGHLREVGLTFHLLKDVPGLISKNIEKSLAEAFQPLGISDWNSLFWIAHPGGPAILDQVEAKLALKPEKLRATRHVLSEYGNMSSACVLFILDEMRKKSKEDGLQTTGEGLEWGVLFGFGPGLTVETVVLHCINA
>EC_XP_022733123.1
MVTVEKVRKAQRAEGPATVLAIGTSTPPNCVDQSTYPDYYFRITNSEHKTELKEKFKRMCEKSMIKKRYMYLTEEILKENPNVCAYMAPSLDARQDMVVVEVPKLGKEAATRAIKEWGQPKSKITHLVFCTTSGVDMPGADYQLTKLLGLRPSVKRLMMYQQGCFAGGTVLRVAKDLAENNKGARVLVVCSEITAVTFRGPSDTHLDSLVGQALFGDGAAAVIIGADPVPEIEKPLFELVSAAQTILPDSDGAIDGHLREVGLTFHLLKDVPGLISKNVEKSLVEAFQPLGISDWNSLFWIAHPGGPAILDQVEAKLALKPEKLRATRHVLSEYGNMSSACVLFILDEMRRKSKENGLQTTGEGLEWGVLFGFGPGLTVETVVLHSISA
>EC_XP_022750423.1
MSMAVASVEKIRKAQRAQGPATVLAIGTATPPNCVSQADYPDYYFRITKSEHMTELKEKFKRMCDKSMIKKRYMYLTEEILKENPNMCAYMASSLDARQDMVVVEVPKLGKEAATKAIKEWGQPKSKITHLVFCTTSGVDMPGADYQLTKLLGLRPSVKRIMMYQQGCFAGGTVLRLAKDLAENNKGARVLVVCSEITAVTFRGPSDTHLDSLVGQALFGDGAAAIILGADPDTKIERPLFQLVSAAQTILPDSDGAIDGHLREVGLTFHLLKDVPGLISKNIEKSLVEAFSPIGIRDWNSIFWIAHPGGPAILDQVEAKLGLKEEKLSATRHVLSEFGNMSSACVLFILDEMRKKSLEEGKPTTGEGLEWGVLFGFGPGLTVETVVLHSIPTEASR
>EC_XP_022759488.1
MSKTDNNGAPRHHLKRASTPGKATVLAIGKAFPRQLIPQERLVEGYFRDTKCEDVSIKEKLERLCKTTTVKTRYTVMSKEIIDKYPELATEGSSTIKQRLEIANPAVVEMAFEASLACIKEWGRPATDITHIIYVSSSEIRLPGGDLYLASQLGLKNDVNRVMLYFLGCYGGVTGLRVAKDIAENNPGSRVLLTTSETTILGFRPPNKERPYDLVGAALFGDGAAAVIIGTDPITSTESPFMELNYAVQQFLPGTQNVIDGRLSEEGINFKLGRDLPQKIEDNIEEFCRKLMSKASLTEFNDLFWAVHPGGPAILNRLENTLKLNKGKLECSRRALMDYGNVSSNTIFYVMEYMREELKREGGEEWGLALAFGPGITFEGILLRSL
>EC_XP_022761052.1
MVTVEEVRKAQRAEGPATVLAIGTSTPPNCVDQSTYPDYYFRITNSEHKTELKEKFKRMCEKSMIKKRYMYLTEEILKENPNVCAYMAPSLDARQDMVVVEVPKLGKEAATRAIKEWGQPKSKITHLVFCTTSGVDMPGADYQLTKLLGLRPSVKRLMMYQQGCFAGGTVLRVAKDLAENNKGARVLVVCSEITAVTFRGPSDTHLDSLVGQALFGDGAAAVIIGADPVPEIEKPLFELVSAAQTILPDSDGAIDGHLREVGLTFHLLKDVPGLISKNIEKSLVEAFQPLGISDWNSLFWIAHPGGPAILDQVEAKLALKPEKLRATRHVLSEYGNMSSACVLFILDEMRKKSREDGLQTSGEGLEWGVLFGFGPGLTVETVVLHTIPA
>EC_XP_022763105.1
MGSGEAQEGFPKKVNSGKATILALGKAFPHQLVMQDFLVDGYFKNTNCDDPDLRQKLNRLCKTTTVKTRYVVMSEEILKQYPELAIEGLPTVKQRLDICNDAVTEMAVEASRICIRKWGRPISDITHLVYVSSSEARLPGGDLYLAKGLELSPETQRVMLYFMGCSGGVAGLRVAKDIAENNLGSRVLLATSETTIIGFKPPSADRPYDLVGAALFGDGAGAMIIGSDPVFSIERPLFELHTAIQNFLPNTEKTIDGKLTEEGISFKLARELPQIIEDNVEGFCETLMGTVGLTDKDYNKMFWAVHPGGPAILNRIEKRLNLFPEKLNASRRALMDYGNASSNTIVYVMEYMIEESLKRKTESKEESDWGLILAFGPGVTFEGILARNLTVQE
>EC_XP_022766660.1
MSSLENFGRRTSAQGLETILSIGKANPANYISQADFSDYYFRITKSEHIVQLKKKFKRTCEKSMIRKRHFVLTEEIIYQNPNITTYIGKSLDIRQQIIVPEVPKLAPEAASKATITHLMFSAISGVDMPGADYHLTKLLGLPSSIKRVMMYFQGCYASGTILRMAKDFAENNAGARVLVGSSDISFGTFRAPNEHDTPSLIGNAIMGDGAVAMIIGADPDLLKERPLFQIISATENIVPDSHGAIEGHLREAGLSIHLSKDVPKLIANNIESCLAQALNLMSFEDWNRLFWIVHPGNAILDQIELILRLKKEKLLATQHVLSEFGNMFSGTVFFILDKMRRKSLEVGKATTGEGQEWGVLCGLGAGITVDIVVLRSFPTNTFH
>EC_XP_022773618.1
MAMAIASVEEIRKAQRAQGPATVLAIGTATPPNCVAQADYPDYYFRITNSEHMTEIKEKFKRMCDKSMIKNRYMYLTEEILKENPSMCAYMASSLNARQDMVVVEVPKLGKEAATKAIKEWGHPKSKITHLVFCTTSGVDMPGADYQLTKLLGLKPSVKRIMMYQQGCFAGGTVLRLAKDLAENNKGSRVLVVCSEITAVTFRGPSDTHLDSLVGQALFGDGAAAIIVGADPDTKSERPLFQLVSATQTILPDSDGAIDGHLREVGLTFHLLKDVPGLISKNIEKSLVEAFSPIGIRDWNSIFWIAHPGGPAILDQVEAKLGLKEEKLRATRHVLSEFGNMSSSCVLFILDEMRKKSLEEGQPTTGEGLEWGVLFGFGPGLTVETVVLHSIPTEATH
>ED_XP_010023738.1
MVTVEEVRRAQRAEGPATIMAIGTATPPNCVDQSAYPDYYFRITNSEHKTELKEKFKRMCEKSMIKKRYMHLTEDILKENPNICAYMAPSLDARQDMVVVEVPKLGKEAAVKAIKEWGQPKSKVTHLIFCTTSGVDMPGADYQLTKLLGLRPSVKRYMMYQQGCFAGGTVLRLAKDLAENNKGARVLVVCSEITAVTFRGPTDTHLDSLVGQALFGDGAAAVIVGADPVPGVEKPMFELVSTAQTILPDSDGAIDGHLREVGLTFHLLKDVPGLISKNIEKSLVEAFQPLGISDWNSLFWIAHPGGPAILDQVEEKLKLKAEKLRATRHVLSEYGNMSSACVLFILDEMRKKSTEDGLKTTGEGLEWGVLFGFGPGLTVETVVLHSLAAQA
>ED_XP_010024693.1
MASVEEFCRAQKSKGPATVLAIGTAVPKNVIEQSTYPDYLFRITNSEHMTELKEKFKRICEGSSIKRRYVHMTEEILKEHPNMSSFTEPSLDARQDILVPEVPKLAKEAAVNALKEWGQPKSKITYLVFCTTSGVDMPGCDYQLTKLLGLRPSVKRYMMYQVGCYGAGLVLRLAKDLAENNKGARVLVVCSEITVCTFRGPSEAFLDNLVGQALFGDGASSVIVGADPVPGIERPLYEIVSTFQTLLPNSEEAIAGHVREIGLTIHLLKDLPALVSKNIDKNMAEAFHPLGITDWNSLFFIVHPGGPAILDQVEAKLKLKPEKIELSRYVLAEYGNMSSACVFFIMDEMRKKSIKKGLKTTGEGLEWGVLFGFGPGLTVETVVLHALST
>ED_XP_010028685.1
MENGEGAQQPFAWKKAGRGKATILALGKAFPNQLVMQEFLVDGYFRNTNCDDPDLKQKLTRLCKTTTVKTRYVVMSEEILEKYPELAMEGLPTVKQRLDICNEAVTEMAIKASQDCIKKWGRPASDITHLVYVSSSEARLPGGDLYLAKGIKLSPETRRVLLYFVGCSGGVAGLRVAKDIAENNPGSRILLATSETTIIGYKPPSAERPYDLVGVALFGDGAGAMIIGADPDLSIEKPLFELNTAIQHFLPDTEKIIDGRLTEEGISFKLARELPQIIEDNIEGFCSKLMEPIGLSNKDYNRIFWAVHPGGPAILNRLEKRLDLLPDKLRASRQALKDYGNASSNTIVYVLDYMLEESMKMKKDDQSQDEFGLILAFGPGVTFEGILARNLTI
>ED_XP_010028921.1
MAATKSVEEIRKAQRAEGPATVLAIGTATPNNCISQADYPDYYFRITNSEHMTDLKEKFKRMCDKSMIKKRYMHLTEDFLKENPAMCAYMANSLDARQDVVVVEVPKLGKEAAAKAIKEWGQSKSKITHLIFCTTSGVDMPGADYQLTKLLGLRPSVKRYMMYQQGCFAGGTVLRLAKDLAENNRGARVLVVCSEITAVTFRGPTDTHLDSLVGQALFGDGAAAVIVGADPDTAVERPLYQLVSAAQTILPDSDGAIDGHLREVGLTFHLLKDVPGLISKNIEKSLAEAFSPIGISDWNSLFWIAHPGGPAILDQVEAKLGLKEEKMRATRHVLSEYGNMSSACVLFILDEMRRKSAEEGRPTTGEGLDWGVLFGFGPGLTVETVVLHSVPIEGAH
>ED_XP_010038952.1
MSAVEKIRENQRAKGPATILAIGTANPVNCVYQAEYPDYYFRMTKSEHMTALKQKFIRICDNSMIHKRYTHLTEELMEKHPEICSYDDPSSFNPRQDIMIDAIPKLGKEAALKAIKEWGQPKSKITHIVFCSFSGVDMPGADYQLMRLLGLSPSVKRVMLYHLGCFAGGTALRIAKDLAENNASARVLVVCSDITVTAFRGPSAENLANLVGQAIFGDGAAALIIGSDPEIPAERPVFQIVWTAETVLPNSECAIEGQLRDVGFTFGLSDRVPHLIASNIEKSLKEAFDSLDISDWNSIFWVPHPGGPAILNQIEAKLGLKKERLRAVRQVLGEYGNMSSASVLFILDEMRRKSAEEGLATTGEGLEWGVLFGFGPGLTVETVVLHSVPTVTRG
>ED_XP_010041959.1
MIHKRYMHLTEELMEKHPEICSYDDPSLNPRQDIIIDTIPKLGEEAALKAIKEWGQPKSKITHIVFCSTSGVDMPGADYQLMRLLGLSPSVKRVMLYHQGCFAGGTVLRVAKDLAENNAGARVLVVCSEITVTTFRGPSAENLANLVGQANFGDGAAALIIGSDPEIPAERPIFQLVWTAETVLPNSEGAIEGQLRDVGLTFGLSDRVPHLIANHIEKSLKEAFDSLGISDWNSIFWVPHPGGPAILNQIEAKLGLKKERLRAVRHVLREYGNMSSACVSFILDEMRRKSAEEGLATPGEGLEWGVLFGFGPGLTVETVVLHSVPTVTRG
>ED_XP_010053036.1
MGAVEKIHEDQRAKGPATILAIGTANPANCVYQAEYPHYYFRMTKSEHMTALKQKFIRICDKSMIHKRYMHLTEELMEKHPEICSYDDPSLNPRQDIIIDTIPKLGEEAALKAIKEWGQPKSKITHIVFCSTSGVDMPGADYQLMRLLGLSPSVKRVMLYHQGCFAGGTVLRVAKDLAENNGGARVLVVCSEITVTTFRGPSAENLANLVGQAIFGDGAAALIIGSDPEIPAERPIFQLVWTAETVLPNSEGAIEGQLRDVGLTFGLSDRVPHLIADHIEKSLKEAFDSLGISDWNSIFWVPHPGGPAILNQIEAKLGLKKERLRAVRHVLREYGNMSSACVSFILDEMRRKSAEEGLATPGEGLEWGVLFGFGPGLTVETVVLHSVPTVTHG
>ED_XP_010053038.1
MGAVEMIRENQRAKGPATILAIGTANPANCVYQAEYPHYYFRMTKSEHMTALKQKFIRICDKSMIHKRYMHLTEELMEKHPEICSYDDPSLNPRQDIIIDTIPKLGEEAALKAIKEWGQPKSKITHIVFCSTSGVDMPGADYQLMRLLGLSPSVKRVMLYHQGCFAGGTVLRVAKDLAENNAGARVLVVCSEITVTTFRGPSAENLANLVGQAIFGDGAAALIIGSDPEIPAERPIFQLVWTAETVLPNSEGAIEGQLRDVGLTFGLSDRVPHLIADHIEKSLKEAFDSLGISDWNSIFWVPHPGGPAILNQIEAKLGLKKERLRAVRHVLREYGNMSSACVSFILDEMRRKSAEEGLATPGEGLEWGVLFGFGPGLTVETVVLHSVPTVTHG
>ED_XP_010053966.1
MSKVDANGSAKPRPASTRRSPTPGKATILAIGKAFPSQVIPQECLVEGFIRDTKCEDASIKEKLERLCKTTTVKTRYTVMSKEILDKYPELVREGSPTLNQRLEIANPAVTEMALQASLSCIKQWGRPPGHITHLVYVSSSELRLPGGDLHLATRLGLRSDVGRVMLYFLGCYGGVTGLRVAKDIAENNPGSRVLLTTSETTILGFRPPNKARPYDLVGAALFGDGAAAAIIGADPLLCHGESPFMELRHAAQRFLPGTHDVIDGRLSDEGIYFKLGRDLPQKIEANIEEFCKGLMATAGLSEGFNDVFWAVHPGGPAIMNKLESTLKLRSDKLECSRKALMDYGNVSSNTIFYVIENMRDELMKREGGEEWGLALAFGPGITFEGILVRSLS
>EE_XP_010907554.1
MSMTVEEIREAQRAEGPATVLAIGTATPANAVYQADYPDYYFRITNSEHLTDLREKFKRMCDKSMIRKRYMHLTEEILKENPNMCAYMAPSLDARQDLVVVEVPKLGKEAATKAIKEWGQPKSRITHLIFCTTSGVDMPGADYQLTKLLGLRPSVNRFMMYQQGCFAGGTVLRLAKDLAENNRDARVLVICSEITAVTFRGPSESHLDSLVGQALFGDGAAALIVGADPDLAIERPLFQLISASQTILPDSEGAIDGHLREVGLTFHLLKDVPGLISKNIEKSLVQALRPIGIDDWNSIFWVAHPGGPAILDQVEEKVGLKKEKMRATREVLKEYGNMSSACVLFILDEMRRRSAEEGLATTGEGLEWGVLFGFGPGLTVETVVLHSMPIASR
>EE_XP_010908134.1
MSMTVEEIRKAQRAEGPATVLAIGTATPANVVYQADYPDYYFRITNSEHLADLKEKFKRMCDKSMIHKRYMHLTEEILKENPNMCAYMAPSLDARQDLVVVEVPKLGKEAATKAIKEWGQPKSRITHLIFCTTSGVDMPGADYQLTKLLGLRPSINRFMMYQQGCFAGGTVLRLAKDLAENNRGARVLVVCSEITAVTFRGPSESHLDSLVGQALFGDGAAALIVGADPDLAIERPLFQLISASQTILPDSEGAIDGHLREVGLTFHLLKDVPGLISKNIEKSLVQALRPIGIDDWNSIFWVAHPGGPAILDQVEEKVGLKKEKMRATREVLKEYGNMSSACVLFILDEMRRRSVEEGLATTGEGLEWGVLFGFGPGLTVETVVLHSMPIASR
>EE_XP_010908135.1
MSTTVEEIRKAQRAEGPATVLAIGTATPANVVYQADYPDYYFRITNSEHLADLKEKFKRMCDKSMIHKRYMHLTEEILKENPNMCAYMAPSLDARQDLVVVEVPKLGKEAATKAIKEWGQPKSRITHLIFCTTSGVDMPGADYQLTKLLGLRPSVNRFMMYQQGCFAGGTVLRLAKDLVENNRGARVLVVCSEITAVTFRGPSESHLDSLVGQALFGDGAAALIIGADPDLAIERPLFQLISASQTILPDSEGAIDGHLREVGLTFHLLKDVPGLISKNIEKSLVQALRPIGIDDWNSVFWVAHPGGPAILDQVEEKVGLKKEKMRATREVLKEYGNMSSACVLFILDEMRRRSAEEGLATTGEGLEWGVLFGFGPGLTVETVVLHSMPIASC
>EE_XP_010909688.1
MSTTVEEIRQAQRAEGPATVLAIGTATPANVVYQADYPDYYFRITNSEHLDDLKEKFKRMCDKSMIRKRYMHLTEEILKENPNMCAYMAPSLDARQDLVVVEVPKLGKEAATKAIKEWGQPKSLITHLIFCTTSGVDMPGADYQLTKLLGLRPSINRFMMYQQGCFAGGTVLRLAKDLAENNRGARVLVVCSEITAVTFRGPSESHLDSLVGQALFGDGAAALIVGADPDLAIERPLFQLISASQTILPDSEGAIDGHLREVGLTFHLLKDVPGLISKNIEKSLVQALRPIGINDWNSIFWVAHPGGPAILDQVEEKVGLKKEKMRATREVLKEYGNMSSACVLFILDEMRRRSTEEGLATTGEGLEWGVLFGFGPGLTVETVVLHSMPITSR
>EE_XP_010910437.1
MSKTVEEIRKAQRAEGPATVLAIGTATPANVVYQADYPDYYFRITKSEHLTDLKEKFKRMCDKSMIRKRYMHVTEEILRENPNMCAYMAPSLDARQDLVVVEVPKLGKEAAVKAIKEWGQPKSRITHLIFCTTSGVDMPGADYQLIKLLGLRPFVNRFMMYQQGCFAGGTVLRLAKDIAENNRGARVLVVCSEITAVTFRGPSESHLDSLVGQALFGDGAAALIVGADPDVAIERPLFQLISASQTILPDSEGAIDGHLREVGLTFHLLKDVPGLISKNIEKSLVEALGPIGINDWNSVFWVAHPGGPAILDQVEEKVGLKKEKMRATREVLKEYGNMSSACVLFILDEMRKKSGEEGLATTGEGLEWGVLFGFGPGLTVETVVLHSMPIASR
>EE_XP_010910482.1
MASIQSIRKAQRANGSATIMAIETANPPHAVDQSTYPDFYFRITKNEHKLELKEKFKRICEKSMIKKLYMYLTEDVLEQNPNMCAYMASSLDAWQDIQVEEMLKLGKEATMKAIKEWGHHESNITHLVVCATSGVDMPGANYQLIRLLGLNPSVKRVMLYHQGCFAGGTVLRIAKDLAENNKGARVLVICSEITAVTFRGTDDIHFDNLVGQALFADGAVALIVGADPMQGVERPLFEMASTVQLILPDSEGAIEGHLREVGLTFHLLNQVPTIISKNIEKSLEEAFQQLGISDWNSLFWIAHPDGPTILDAIESKL
>EE_XP_010910945.1
MASIQSIRKAQRADGPATIMAIGTANPPHAVDQSTYPDFYFRITKNEHKLELKEKFKRICEKSMIKKRYMYLTEDVLKQNPNMCAYMASSLDARQDILVEEVPKLGKEAAVKAIKEWGRPKSNITHLVVCSTSGVDMPGADYQLIRLLGLNPSVKRVMLYHQGCFAGGTVLRIAKDLAENNKGARVLVVCSEITVVTFRGTDDIHFDNLVGQALFADGAAALIVGADPMQGVERPLFEMASAAQLILPDSEGAIEGHLREVGLTFHLLNQVPTIISKNIEKSLEEAFQQLGISDWNSLFWIAHPGGPAILDAIESKLKLKPEKLRATRHVLSEYGNMSSACVFFIMDEMRKWSAEEKKGTTGEGLDWGVLYGFGPGLTMETVVLKSVAI
>EE_XP_010916088.1
MASIQSIRKAQRADGPATIMAIGTANPPHAVDQSTYPDFYFRITKNEHKVELKEKFKRICEKSMIKKRYMHLTEDILKENPNMCAYMASSLDARQDILVEEVPKLGKEAAVKAIKEWGRPKSNITHLVVCSTSGVDMPGADYQLIRLLGLKSSVKRVMLYHQGCFAGGTVLRIAKDLAENNKDARVLVVCSEITVVTFRGTDDIHFDNLVGQALFADGAAALIVGADPIQDVERPLFQMISAAQLILPDSEGAIEGHLREVGLTFHLLNQVPTIISKNIEKSLEEAFHPLGISDWNSLFWIAHPGGPAILDAFEAKLKLKPEKLRATRHVLSEYGNMSSACVFFIMDEMRKRSIKEGKETTGEGLDWGVLYGFGPGLTMETVVLKSVAI
>EE_XP_010916792.1
MANIQSIRKAQRANGPTTIMAIGTANPLHAIDQSTYPDFYFRITKNEHKLELKEKFKRICEKSMIKKRYMYLTEDVLEQNPNMGAYMASSLDARQDILVEEVPKLGKEATTKAIKEWGRHESNITHLIVCSTSGVDMPGADYQLIRLLDLNPSVKRVMLYHQGCFTGGTVLRIAKDLTENNKGARVLVICSEITAVTFRGTDDIHFDNLVGQALFADGAAALIVGPNPMQDVERPLFEMASAIQLILPDSEGAIEGHLREVGLTFHLLNQVPTIISKNIEKSLEEAFQQLGISDWNSLFWIAHPNGPTILDVIESKLKSVFIGNEAKVRSIEELCSRALEMRATETASPYRDTT
>EE_XP_010920893.1
MSGLSRDMNPSLERSVGRAAVLGIGTANPPHVVEQSTFPDYYFKITNSEHMAHLKEKFTRICEKSKIAKRYTVLTDEFLVANPTLTSFNAPSLDTRQQLLDVEVPRLGAEAATRAIKDWGRPMSDLTHLIFCNSYGASIPGADYELVKLLGLPLSTRRVMLYQQCCYAGGTVIRLAKDLAENNRDARVLVVCCELNTVGIRGPCQSHLEDLVSQALFGDGAGALIIGADPRAGVERSIFEIVRTSQNIIAGSEGALVAKLREVGLVGRLKPEIPMHLSCSIEKLASEALNPVGIADWNEAFWVMHPGGRAILDELEKKLGLGEEKLAATREVLRDYGNMSSTSVLFVMEVMRRRSEERGLATAGEGLEWGVLLGFGPGLTMETVVLRCP
>EE_XP_010929491.1
MAKVLLEEIRSSQRAEGPATILAIGTATPANVVYQADYPDYYFRITKSEHLTDLKEKFKRMCDKSMIRKRYMHLSEEILKENPNICAYMAPSLDARQDVVVVEVPKLGKEAAVKAIKEWGQPKSKITHLVFCTTSGVDMPGADYQLTKLLGLRPSVNRLMMYQQGCFAGGTVLRLAKDLAENNRGARVLVVCSEITAVTFRGPSESHLDSLVGQALFGDGAAAIIVGADPDPAIERPLFQLVSASQTILPDSEGAIDGHLREVGLTFHLLKDVPGLISKNIHKSLVEAFVPLGISDWNSIFWIAHPGGPAILDQVEAKLGLEKEKMRATRHVLSEYGNMSSACVLFILDEMRRRSAEEGKATTGEGLEWGVLFGFGPGLTVETVVLHSLPISTR
>EE_XP_010933363.1
MQDFVVDGYFNNTKCHDPELKQRLTRLCKTTTVKTRYVVMSEEILRNYPELATEGLPTVKQRLDISNKAVTQMAIEASLSCIKALGRPLSCITHLVYVSSSEARFPGGDLHLALGLGLSPDVRRIMLSFTGCSGGVAGLRVAKDLAENNPGSRVLLATSETTIVGFRPPSADRPYDLVGVALFGDGAGAAVLGVDPIPGAETALFELHSAVQRYLPGTEKTIDGRLTEEGINFQLGRELPQVIEDHVEGFCKKVMREGREGGENTKYDEMFWAVHPGGPAILSRVESRLELGPEKLNASRKALRDYGNASSNTIVYVLEYMVEESRKRREKGEKDCEWGLILAFGPGVTFEGILARNLVA
>EE_XP_010934708.2
MADSDVNGANQSENKGYHRGSRRGKAAVLALGKAFPDHVLLQERLVEGYLRDTKCDDPVMKEKLERLCKNTTVKRRFTVMSKEILDKYPELATEGSPTIKQKLDIANAAVVEMAVEASRACMAEWKRPAGDITHIIYVSSSEIRLPGGDLYLANHLGLRSNVGRVMLYFLGCYGGVTGLRVAKDIAENNPGSRILLATSETTILGFRPPNMARPYDLVGAALFGDGAAAVVIGADPIDGVETPFMELDYAVQQFLPGTHNIIDGRISEEGINFKLGRDLPQMIEGHIEGFCRMLMAKAGLQDFNELFWAVHPGGPAILNRLESSLRLRPEKLQCSRRALMDYGNASSNTVFYVMDYMREELRREGGDEWGLVLAFGPGITFEGILVRSLQ
>EE_XP_010942344.1
MAKVEDIRRSQRSEDPATILAFGTATPANVFYQADYPDYYFRITKSEHLTELKEKFKRMCDKSMIRKRYLHLNEEILTENPNMCAYMAPSLDARQDVVVVEVPKLGKEAAAKAIKAWGQPKSRITHLVFCTTSGVDMPGADYQLTKLLGLRPSVNRFMMYQQGCFAGGTVLRLAKDLAENNRGSRVLVVCSEITAVTFRGPSDSHLDSLVGQALFGDGAAAIIVGADPDLAIERPLFQLVSASQTILPNSEGAIDGHLREVGLTFHLLKDVPSLISKNIEKSLVEAFTPLGISDWNSIFWIAHPGGPAILDQVEAKLGLEEEKMRATRHVLSEYGNMSSACVLFILDEMRKKSAEDGKTTTGEGLEWGVLFGFGPGLTVETVVLHSLPIAAP
>EG_XP_006396202.2
MIKRPLINRSFVCSETVTKLTNMSLATGRAEKQKEIAPSTRRVANQGKATVLALGKAFPSNVVSQENLVEEYLREIKCDDLSIKHKLQHLCKTTTVKTRYTVMSRETLHKYPELATEGSPTIKQRLEIANEAVVQMAYEASLACIKEWGRPVEDITHLIYVSSSEFRLPGGDLYLSAQLGLRHEVQRVMLYFLGCYGGVTGLRLAKDIAENNRGSRVLLTTSETMVLGFRPPNKARPYDLVGAALFGDGAAALIIGADPTESESPFIELHCAMQKFLPGTQGVIDGRLSEEGISFKLARDLPQRIEDNVEDFCKKLVAEAGSGSGSLELNDLFWAVHPGGPAILNGLETKLKLKPGKLECSRQALMDYGNASSNTIFYIMDKVRDELGKKGRGGEEWGL…
>EG_XP_006399896.1
MVMGTPSSLDEIRKAQRADGPAGILGIGTANPANHVIQAEYPDYYFRITNSEHMTDLKEKFKRMCDKSMIRKRHMHLTEDFLKENPDMCAYMAPSLDVRQDIVVVEVPKLGKEAAVKAIKEWGQPKSKITHVVFCTTSGVDMPGADYQLTKLLGLRPSVKRLMMYQQGCFAGGTVLRLAKDLAENNRGARVLVVCSEITAVTFRGPSDTHLDSLVGQALFSDGAAALIVGSDPDASVGEKPIFEMVSAAQTILPDSDGAIDGHLREVGLTFHLLKDVPGLISKNIEKSLDEAFKPLGISDWNSLFWIAHPGGPAILDQVEIKLGLKAEKMRATRHVLSEYGNMSSACVLFILDEMRRKSKEDGVATTGEGLEWGVLFGFGPGLTVETVVLHSVPL
>EG_XP_006418482.1
MSNPGMKGVEKQSSIFTRRVANPGKATVLALGKAFPSQVVPQENLVEGFLRDTKCDDAFIKEKLEHLCKTTTVKTRYTVLSREILDKYPELTTEGSPTIKQRLEIANEAVVEMALEASLGCIKEWGRPAGDITHIVYVSSSEIRLPGGDLYLSAKLGLRNDVNRVMLYFLGCYGGVTGLRVAKDIAENNPGSRVLLTTSETTILGFRPPNKARPYDLVGAALFGDGAAAVIIGADPRESEAPFMELHYAVQQFLPGTQNVIDGRLSEEGINFKLGRDLPQKIEENIEEFCKKLMGKAGDESMEFNDMFWAVHPGGPAILNRLETKLKLEGEKLESSRRALRDYGNVSSNTILYVMEYVRDELKKKGESAQEWGLGLAFGPGITFEGLLIRSLTSL
>EG_XP_024005538.1
MGSIDAAELGSEKKPNPGKATILALGKAFPHQLVMQEYLVDGYFKTTNCEDPELKQKLTRKTTTVKTRYVVMSEEILKKYPELAIEGGSTVKQRLDICNDAVTEMAVEASRACIKNWGRSISDITHLVYVSSSEARLPGGDLYLAKGLGLSPETHRVLLYFVGCSGGVAGLRVAKDIAENNPGSRVLLATSETTIIGFKPPSADRPYDLVGVALFGDGAGAMIIGSEPDPISEKPLFELHTAIQNFLPDTEKTIDGRLTEAGINFTLSRELPQIIEDNVESFCKKLIGKAGLAHKDYNQMFWAVHPGGPAILNRMEKRLNLSPEKLSPSRRALMDYGNASSNSIVYVLEYMLEESRKVRNTSEGENEWGLILAFGPGVTFEGIVARNLDV
>EM_XP_004289833.1
MGSEGIAPGDSTMKANAGRATILALGKAFPHQLVMQDYLVEGYFRDNNCDDPDLKEKLARLCKTTTVKTRYVVMSDEVLKRYPELTLEGIPTVKQRLDICHDAVTQMAIEASHACIKNWGRPASDITHLVYVSSSEARLPGGDLYLARGLELSPRTKRVMLYFSGCSGGVAGLRVAKDIAENNPLSRVLLATSETTIIGYKPPSAHRPYDLVGVALFGDGAGAMIIGSDPELVSENPLFELHTALQEFLPGTEKTIDGRLTEEGISFKLARELPQIIEDNVEGFCERLMDVVGFDKKEYNKMFWAVHPGGPAILNRMEKRLDLFPEKLDASRRALMDYGNASSNTIVYVLEYMIEESKKKKKKKEQSNGEWGLILAFGPGITFEGILARNLTI
>EM_XP_004292734.1
MESVSKEVKVPATILAIGTANPVSCYYQDDYPDFLFKVTKSDHKTGLKDKFKRICQKSMVKKRYLGITEDSLKANPNICTYKAPSLNARQDLLIHEVPKLGKEAALKAIKEWGHPISSLTHLIFCTASCVDMPGADFQLVKLLGLNPSINRFMIYQQGCFAGGTVLRIAKDIAENNAGARVLIVCCEITTMFFQQPCDSHLDVLVGQALFSDGAAALVVGANPDPESECQLFNVMSARETIIPNSEHGVVAHLREMGFEYYLSSEVPKLVGGKIEECLSKGFEGFGVNGDWNSLFYSIHPGGPAILDKVEEQLGLKEGKLRATRHVLSEFGNMGAPSVLFILDELRKKSMEEGKATTGEGLEWGVLIGIGPGLTVETVVLRSAPATAI
>EM_XP_004306542.1
MVTVEEVRKAQRAEGPATVLAIGTATPPNCIDQSTYPDYYFRITNSEHKAELKEKFQRMCDKSMIKKRYMYLTEEILKENPSMCEYMAPSLDARQDMVVVEIPKLGKDAAVKAIKEWGQPKSRITHLVFCTTSGVDMPGADYQLTKLLGLRPSVKRLMMYQQGCFAGGTVLRLAKDLAENNRGARVLVVCSEITAVTFRGPSDTHLDSLVGQALFGDGAAAIIVGSDPLPEVERPLFELVSAAQTILPDSDGAIDGHLREVGLTFHLLKDVPGLISKNIEKSLNEAFKPLNITDWNSLFWIAHPGGPAILDQVEAKLALKPEKLEATRHILSEYGNMSSACVLFILDEVRRKSAANGHKTTGEGLEWGVLFGFGPGLTVETVVLHSVSA
>EM_XP_004306543.1
MVTVEEVRKAQRAEGPATVLAIGTATPPNCIDQSTYPDYYFRITNSEHKAELKEKFQRMCDKSMIKKRYMYLTEEILKENPSMCEYMAPSLDARQDMVVVEIPKLGKEAAVKAIKEWGQPKSKITHLVFCTTSGVDMPGADYQLTKLLGLRPSVKRLMMYQQGCFAGGTVLRLAKDLAENNRGARVLVVCSEITAVTFRGPSDTHLDSLVGQALFGDGAAAIIVGSDPLPEVERPLFELVSAAQTILPDSDGAIDGHLREVGLTFHLLKDVPGLISKNIEKSLNEAFKPLNITDWNSLFWIAHPGGPAILDQVEAKLALKPEKLEATRHILSEYGNMSSACVLFILDEVRRRSAANGHKTTGEGKEWGVLFGFGPGLTVETVVLHSVAA
>EM_XP_011458833.1
MESLAKEAKVPASILAIGTANPVSCYYQDDYPDFLFKVTKSEHETGLKDKFKHICEKSMVKKRYLGITEESLKANPNICSYKAPSLNARQDLLVHEVPKLGKEAALKAIKEWGHPISSLTHLIFCTASCVDIPGADFQLIKLLGLNPSINRVMIYLQGCFAGGTVLRIAKDIAENNAGARVLIVCSEITTMLFQQPCDSHLDVLVGQALFGDGAAALIVGANPDPESECQLFNVMSARETIIPNSEHAVMGHLREMGFEYYLSSEVPGLVGANIEEVLSKGIEGIGINGDWNSLFYSIHPGGPAILDKVEEQLGLKEGKLRATRHVLSEFGNMGAPCVFFILDEMRKKSVEEGKATTGEGLEWGVLIGIGPGLTVETVVLRSAPATAI
>EM_XP_011470532.1
MAAKPNSRRPPLTVLREQFLRPNRNSRPPLSYASPPKPTSSSSKSQCSKTAQAMASLINSTPWSPHLQSSLSSLSPSISTTTVSQTLRRIKTPSQAIKFFNWVESLGFSHTSHSYFTILELLGRNRNLNAARNFLFSIEKRSNGKVKLEDKFFNSLIRSYGAAGLFQEAVNVFKTMKSMGISASVFSFNSLFSVLLKRGRTSMVRNVYDEMLGMYGVEPDTHTFNILIRGFCMSSMVDEGFWFFKEMERFKCEPDVVTYNTLVDGLCRDGKVEIARNVVKGMMSKSSEGELNQLNPNVVTYTTLIRGYCVRQEVDEALGVLEEMTSQGMKPNEITYNTLFKGLCEAKRLDKIKEILEGAMRGEGFTPDTCTFNTLMHSHCIAGNLEEALKVFRMMSELK…
>EO_XP_017606578.1
MVTVEEVRKAQRAQGPATVLAIGTSTPPNCVDQSTYPDYYFRITNSEHKTELKEKFKRMCEKSMIKKRYMYLTEEILKENPNVCAYMEPSLDARQDMVVVEVPKLGKEAAARAIKEWGQPKSKITHLVFCTTSGVDMPGADYQLTKLLGLRPSVKRLMMYQQGCFAGGTVLRVAKDLAENNEGARVLVVCSEITAVTFRGPSDTHLDSLVGQALFGDGAAAVIIGSDPIREIEKPLFELVSAAQTILPDSDGAIDGHLREVGLTFHLLKDVPGLISKNIEKSLVEAFQPLGITDWNSLFWIAHPGGPAILDQVEAKLALKPEKLRATRHVLSEYGNMSSACVLFILDEMRNKSREDGVQTTGEGLEWGVLFGFGPGLTVETVVLHSIPA
>EO_XP_017608502.1
MCDKSMIKKRHMYLTEEILKENPNMCPYMASSLDARQAIVVVEVPKLGKEAATKAIKEWGHPKSKITHLVFCTTSGVDMPGADYQLIKLLGLRPSVKRIMMYQLGCFAGGTVLRLAKDLAKNNKEARVLVVCSEITAVTFRGPSDTHLDSLVGQAFFADGAAAVIIGAEPDSKTERPLFQLVSAAQTILPDSDGAIDGHLREVGLTFHLLKDVPGLISKNIEKSLVEAFSPIGIWDWNSIFWIAHPGGPAILDQIEAKLGLKEDKLRATRHVLSEFGNMSSACVLFIMDEMRKKSLDQGMPTTGEGYEWGVLFGLGPGPTVETVVLHSIHTQAN
>EO_XP_017609678.1
MFMEMVLSPRSYHGVGKQLFLYQCPLRFVIRCFSCGRIEIHGEGTNEGNQGLDEKAESSTKTKGAKFMARVINSTPWSSELESSISSLSPSLSKTTVLQTLRLIKNPSKALQFFNWVQQMGFPHDAQSFFLMIEILGKERNLYAARNLTLSIEKRSNGSVKLEDKFFNSLIRSYGKAGLFQESIKVFETMKSIGVSPSVISFNNLLSILLKRGRTNMAKSVFDEMLSTYGVTPDVYTFNILIKGFGMNSMVDEGFRFFKEMERFKCDPDVVTYNTIVDGLCRVGKVRIAHNVVKGMSKKSLDLNPNVVTYTTLVRGYCMKQDIDEALAVFQEMICRGLKPNKITYNTLIKGLSEVHKYDKIKEILEGMRKDGRFTPDTCTFNTLINAHCNAGNMDEALN…
>EO_XP_017621694.1
MVTVEEVRKAQRAQGPATVLAIGTSTPPNCVDQSTYPDYYFRITNSEHKTELKEKFKRMCEKSMIKKRYMYLTEEILKENPNVCEYMAPSLDARQDMVVVEVPKLGKEAATKAIKEWGQPKSKITHLVFCTTSGVDMPGADYQLTKLLGLRPSVKRLMMYQQGCFAGGTVLRVAKDLAENNKGARVLVVCSEITAVTFRGPSDTHLDSLVGQALFGDGAAAVIIGADPVPEIEKPMFELVSAAQTILPDSDGAIDGHLREVGLTFHLLKDVPGLISKNIEKSLVEAFQPLGISDWNSLFWIAHPGGPAILDQVEAKLALKPEKLRATRHVLSEYGNMSSACVLFILDEMRKKSREDGLQTTGEGLEWGVLFGFGPGLTVETVVLHSVAA
>EO_XP_017633541.1
MVTVEEVRKAQRAEGPATVLAIGTSTPPNCVDQSTYPDYYFRITNSEHKTELKEKFKRMCEKSMIKKRYMYLTEEILKENPNVCEYMAPSLDARQDMVVVEVPKLGKEAATKAIKEWGQPKSKITHLVFCTTSGVDMPGADYQLTKLLGLRPSVKRLMMYQQGCFAGGTVLRVAKDLAENNKGARVLVVCSEITAVTFRGPNDTHLDSLVGQALFGDGAAAVIVGADPLPEIEKPMFELVSAAQTILPDSDGAIDGHLREVGLTFHLLKDVPGLISKNIEKSLAEAFQPLGISDWNSLFWIAHPGGPAILDQVEAKLALKPEKLRATRHVLSEYGNMSSACVLFILDEMRKKSKEDGLGTTGEGLEWGVLFGFGPGLTVETVVLHSISA
>EO_XP_017634376.1
MGSEEEPKEGFPKMVNPGKATILALGKAFPHQLVMQEFLVDGYFKNTNCDDPDLRKKLSRLCKTTTVKTRYVVMSEEILKQYPELAIEGLPTVKQRLDICNDAVTEMAVEASRVCIKKWGRPISDLTHLVYVSSSEARLPGGDLYLAKGLGLSPETQRVMLYFMGCSGGAAGLRVAKDIAENNPGSRILLATSETTIIGFKPPSADRPYDLVGAALFGDGAGAMIIGSDPVLSIERPLFELHTAIQNFLPDTEKTIDGKLTEEGISFKLARELPQIIEDNVESFCEKLMATVGLTDKDYNKMFWAVHPGGPAILNRIEKRLDLFPEKLSASRRALMDYGNASSNTIVYVLEYMIEEILKKQQQKKKECPEEESEWGLILAFGPGVTFEGILARNLTV
>EO_XP_017640554.1
MATENNLEACAVEKLATILAIGTINPPNCFYQADYPDFYFRVTKSEHMTQLKDKFRRICEKSAIKKRYMHLSEALLKENPCLTIYKAPSFDVRQEILVKEVPKLGMEAALKAIKEWGQPISKITHLIFCTSSGIDMPSADHKLAKLIGLKPSVQRFMIYNHGCFAGATALRLSKDLAENNIGARVLIVCSENMVMSFQPPSETHIDILIGSAIFSDGAAALIVGANPIVSINECPLFQIVSAIQTTIPESDDLLIGKIREMGMEYYLSRNLPKYVSNNIKQCMVEAFTPLGINKWENLFYVVHPGGVAILNGVEEKLGLNKEKLRACRHVLSEYGNMRGPSVIFVLDEMRKMSVLEGKATMGEGFEWGVLFGFGPGLTVETLVLRSFVTNSAP
>EO_XP_017649139.1
MVTVEEVRKAQRAQGPATVLAIGTSTPPNCVDQSTYPDYYFRITNSEHKTELKEKFKRMCEKSMIKKRYMYLTEEILKENPNVCEYMAPSLDARQDMVVVEVPKLGKEAATKAIKEWGQPKSKITHLVFCTTSGVDMPGADYQLTKLLGLRPSVKRLMMYQQGCFAGGTVLRVAKDLAENNKGARVLVVCSEITAVTFRGPSDTHLDSLVGQALFGDGAAAVIIGADPVPEIEKPMFELVSAAQTILPDSDGAIDGHLREVGLTFHLLKDVPGLISKNIEKSLVEAFQPLGISDWNSLFWIAHPGGPAILDQVEAKLALKPEKLRATRHVLSEYGNMSSACVLFILDEMRKKSREDGLQTTGEGLEWGVLFGFGPGLTVETVVLHSVAA
>EO_XP_017649143.1
MVTVEEVRKAQRAQGPATVLAIGTSTPPNCVDQSTYPDYYFRITNSEHKTELKEKFKRMCEKSMIKKRYMYLTEEILKENPNVCEYMAPSLDARQDMVVVEVPKLGKEAATKAIKEWGQPKSKITHLVFCTTSGVDMPGADYQLTKLLGLRPSVKRLMMYQQGCFAGGTVLRVAKDLAENNKGARVLVVCSEITAVTFRGPSDTHLDSLVGQALFGDGAAAVIIGADPVPEIEKPMFELVSAAQTILPDSDGAIDGHLREVGLTFHLLKDVPGLISKNIEKSLVEAFQPLGISDWNSLFWIAHPGGPAILDQVEAKLALKPEKLRATRHVLSEYGNMSSACVLFILDEMRKKSREDGLQTTGEGLEWGVLFGFGPGLTVETVVLHSVAA
>ER_XP_016668044.1
MCDKSMIKKRHMYLTEEILKENPNMCPYMASSLDARQDIVVVEVPKLGKEAATKAIKEWGHPKSKITHLVCCTTSGVDMPGADYQLIRLLGLRPSVKRIMMYQQGCFAGGTVLRLAKDLAKNNKDARVLVVCSEITAVTFRGPSDTHLDSLVGQAFFADGAAAVIIGAEPDSKTERPLFQLVSAAQTILPDSDGAIDGHLREVGLTFHLLKDVPGLISKNIEKSLVEAFSPIGIWDWNSIFWIAHPGGPAILDQIEAKLGLKEDKLRATRHVLSEFGNMSSACVLFIMDEMRKKSLDQGMPTTGEGYEWGVLFGLGPGLTVETVVLHSIHTQAN
>ER_XP_016668064.1
MAMATVEEIRKAQRAQGPATVLAIGTATPPNCVFQADYPDYYFRITNSDHMTDLKHKFKRMCDKSMIKKRHMYLTEEILKENPNMCAYMASSLDARQDIVVVEVPKLGKEAATKAIKEWGHPKSKITHLVFCTTSGVDMPGADYQLTKLLGLRPSVKRIMMYQQGCFAGGTVLRLAKDLAENNKDARVLVVCSEITAVTFRGPSDTHLDSLVGQALFADGAGAVIIGADPDSKTERPLYQFVSAAQTILPDSDGAIDGHLREVGLNFHLLKDVPGLISKNIEKSLVEAFSPIGIWDWNSIFWIAHPGGPAILDQIEAKLCLKEDKLRATRHVLSEFGNMSSACVLFIMDEMRKKSLDQGMPTTGEGYEWGVLFGFGPGLTVETVVLHSIPTRAN
>ER_XP_016677953.1
MATENNLEACAVEKLATILAIGTINPPNCFYQIDYPDFYFRVTKSEHMTQLKDKFRRICEKSAIKKRYMHLSEAMLKENPCLTIYKAPSFDVRQDILVKEVPKLGMEAALKAIKEWGQPISKITHLIFCTSSGIDIPSADHKLAKLIGLKPSVQRFMIYNHGCFTGATALRLSKDLAENNIGARVLIVCSENMVMSFQPPSETHIDILIGSAIFFDGATALIVGANPIVSINECPLFQIVSAIQTTILESDDLLIGKICEMGMEYYLSRNLPKYVSNNIKQCMVEAFTPFGINKWENLFYVVHPGGVAILNGVEEKLGLNKEKLRACRHVLSEYGNMRGPSVIFVLDEMRKMSVLEGKATMGEGFEWGVLFGFGPSLTVETLVLRSFVTNSAP
>ER_XP_016678908.1
MVTVEEVRKAQRAQGPATVLAIGTSTPPNCVDQSTYPDYYFRITNSEHKTELKEKFKRMCEKSMIKKRYMYLTEEILKENPNVCEYMAPSLDARQDMVVVEVPKLGKEAATKAIKEWGQPKSKITHLVFCTTSGVDMPGADYQLTKLLGLRPSVKRLMMYQQGCFAGGTVLRVAKDLAENNKGARVLVVCSEITAVTFRGPSDTHLDSLVGQALFGDGAAAVIIGADPVPEIEKPMFEIVSVAQTILPDSDGAIDGHLREVGLTFHLLKDVPGLISKNIEKSLVEAFQPLGISDWNSLFWIAHPGGPAILDQVEAKLALKPEKLRATRHVLSEYGNMSSACVLFILDEMRKKSREDGLQTTGEGLEWGVLFGFGPGLTVETVVLHSVAA
>ER_XP_016678909.1
MVTVEEVRKAQRAQGPATVLAIGTSTPPNCVDQSTYPDYYFRITNSEHKTELKEKFKRMCEKSMIKKRYMYLTEEILKENPNVCEYMAPSLDARQDMVVVEVPKLGKEAATKAIKEWGQPKSKITHLVFCTTSGVDMPGADYQLTKLLGLRPSVKRLMMYQQGCFAGGTVLRVAKDLAENNKGARVLVVCSEITAVTFRGPSDTHLDSLVGQALFGDGAAAVIIGADPVPEIEKPMFEIVSVAQTILPDSDGAIDGHLREVGLTFHLLKDVPGLISKNIEKSLVEAFQPLGISDWNSLFWIAHPGGPAILDQVEAKLALKPEKLRATRHVLSEYGNMSSACVLFILDEMRKKSREDGLQTTGEGLEWGVLFGFGPGLTVETVVLHSVAA
>ER_XP_016682028.1
MVPASNFFSTSVRSDLLSGASPLLESRYMAKAPMNEIRVWVKKQNHQSKPRGQNLWLVSSTPRHGQALLKMSKIDNNNAPWHRLKRASTPRKATVLAIGKAFPRQLIPQEYLVEGYIRDTKCQDVSIKEKLERLCKTTTVKTRYTVMCKEILDQYLELATEGSSTIRQGLGIASPAVVEMAFEASLACIKEWGRPATDITHIIYVSSSEIRLPGGDLYLASELGLRNDVSRVMLYFLGCYGGATGLRVAKDIAENNPGSRILLTTSETTILGFRPPNKARPYDLVGAALFGDGAAAVIIGTDPVTGKESPFMELSYAVQQFLPGTQSVIDGCLTEEGINFKLGRDLPQKIEDNIEEFCRKLMSKASLTDFNEMFWAVHPGGPAILNRLESTLKLNKGKL…
>ER_XP_016696015.1
MTDLKHKFKRMCDKSMIKKRHMYLTEEILKENPNMCAYMASSLDARQDIVVVEVPKLGKEAATKAIKEWGHPKSKITHLVFCTTSGVDMPGADYQLTKLLGLRPSVKRIMMYQQGCFAGGTVLRLAKDLAENNKDARVLVVCSEITAVTFRGPSDTHLDSLVGQALFADGAGAVIIGADPDSKTERPLYQFVSAAHTILPDSDGAIDGHLREVGLNFHLLKDVPGLISKNIEKSLVEAFSPIGIWDWNSIFWIAHPGGPAILDQIEAKLGLKEDKLRATRHVLSEFGNMSSACVLFIMDEMRKKSLDQGMPTTGEGYEWGVLFGFGPGLTVETVVLHSIPTRAN
>ER_XP_016698389.1
METENNLEGCGVEKLATILAIGTTNPPNCFYQADYPDFYFRVTKSEHMTQLKDKFRRICEKSTIKKRYMQLSEAMLKENPCLTIYKAPSFDVRQDFLVKEVPKLGMEAALKAIKEWGQPISKITHLIFCTSSGIDMPSADHKLANLIGLKPSVQRFMIYNQGCFAGATALRLAKDLAENNASARVLIVCSENMVMSFQPPSETHLDILIGSAIFSDGAAALIVGANPIVSINECPLFQIVSASQSIIPKSDDLLIGKIREMGMEYYLSRNLPQYVSNNIKQCMVEAFTPFGIREWENLFYIVHPGGVAILNGIEEKLGLNKEKLRASRHVLSEYGNMRGPSVIFVLDEMRKMSVLEGKATTGEGLEWGVLFGFGPGLTVETLVLRSFVTNSAP
>ER_XP_016698414.1
MGSLDTMNENSRGRAAVLAIGTANPPHCFNQVDYPDFYFRVTKSHHLTSLKDKFRRICEKSAIRKRYMHLTEDIINKNPNLIIYKAPSFDARQEILVTEVPKLGKDAALKAIKEWGQPISNITHLIVCTSSGIDMPAADHQLAKLIGLKSSVQRFMLYQQGCFAAGTALRLAKDLAENNPGARVLAVCSEIMVGSFQPPSETHLDVLVGSALFSDGAAAVIVGANPNATINERPLFQIVSAKQAVIPDSDDVIIAKIREMGMAYYLSKKLPNVIANNIEQCLFETLGPCGVDDWNKLFYVVHPGGPAVLKRIEEKLGLGSDKLKASWHVLSEYGNMWSPSVLFVLDEMRKRSTEEGKTAAATEGLEWGVLLAFGPGLTVETVVLRSIAADSA
>ER_XP_016699432.1
MVTVEEVRKAQRAQGPATVLAIGTSTPPNCVDQSTYPDYYFHITNSEHKTELKEKFKRMCEKSMIKKRYMYLTEEILKENPNVCEYMAPSLDARQDMVVVEVPKLGKEAATKAIKEWGQPKSKITHLVFCTTSGVDMPGADYQLTKLLGLRPSVKRLMMYQQGCFAGGTVLRVAKDLAENNKGARVLVVCSEITAVTFRGPSDTHLDSLVGQALFGDGAAAVIIGADPVPEIEKPMFELVSAAQTILPDSDGAIDGHLREVGLTFHLLKDVPGLISKNIEKSLVEAFQPLGISDWNSLFWIAHPGGPAILDQVEAKLALKPEKLRATRHVLSEYGNMSSACVLFILDEMRKKSREDGLQTTGEGLEWGVLFGFGPGLTVETVVLHSVAA
>ER_XP_016699436.1
MVTVEEVRKAQRAQGPATVLAIGTSTPPNCVDQSTYPDYYFRITNSEHKTELKEKFKRMCEKSMIKKRYMYLTEEILKENPNVCEYMAPSLDARQDMVVVEVPKLGKEAATKAIKEWGQPKSKITHLVFCTTSGVDMPGADYQLTKLLGLRPSVKRLMMYQQGCFAGGTVLRVAKDLAENNKGARVLVVCSEITAVTFRGPSDTHLDSLVGQALFGDGAAAVIIGADPMPEIEKPMFEIVSVAQTILPDSDGAIDGHLREVGLTFHLLKDVPGLISKNIEKSLVEAFQPLGISDWNSLFWIAHPGGPAILDQVEAKLALKPEKLRATRHVLSEYGNMSSACVLFILDEMRKKSREDGLQTTGEGLEWGVLFGFGPGLTVETVVLHSVAA
>ER_XP_016699952.1
METENNLEGCGVEKLGTIIAIGTTNPPNCFYQANYPDFYFRVTKSEHMTQLKDKFRRICEKSTIKKRYIQLSEAMLKENPCLIIYKAPSFDVRQDMLVKEVPKLGMEAALKAIKEWGQPISKITHLIFCTSSGIDMPSADHKLANLIGLKPSVQRFMIYNQGCFAGATALHLAKDLAENNASARVLIVCSENMIMSFQPPSETHLDILIGSAIFFDGAATLIVGANPIVSINECPLFQIVSANQSIIPESDDLLIGKIREMGMEYYLSRNLHQYVSNNIKQCMVEAFTPFGIREWENLFYIVHPSGVAILNGIEEKLGLNKERLRASRHVLSEYGNMGTPNVIFVLNEMRKMSVLEGKATTGEGLEWGVLFEFGPGLTVETLVLRSFTTNSTPWSIAID…
>ER_XP_016714350.1
MVTVEEVRKAQRAEGPATVLAIGTSTPPNCVDQSTYPDYYFRITNSEHKTELKEKFKRMCEKSMIKKRYMYLTEEILKENPNVCEYMAPSLDARQDMVVVEVPRLGKEAATKAIKEWGQPKSKITHLVFCTTSGVDMPGADYQLTKLLGLRPSVKRLMMYQQGCFAGGTVLRVAKDLAENNKGARVLVVCSEITAVTFRGPSDTHLDSLVGQALFGDGAAAVIVGADPLPEIEKPMFELVSAAQTILPDSDGAIDGHLREVGLTFHLLKDVPGLISKNIEKSLAEAFQPLGISDWNSLFWIAHPGGPAILDQVEAKLALKPEKLRATRHVLSEYGNMSSACVLFILDEMRKKSKEDGLGTTGEGLEWGVLFGFGPGLTVETVVLHSISA
>ER_XP_016714428.1
MGSEEEPKEGFPKMVNPGKATILALGKAFPHQLVMQEFLVDGYFKNTNCDDPDLRKKLSRLCKTTTVKTRYVVMSEEILKQYPELAIEGLPTVKQRLDICNDAVTEMAVEASRVCIKKWGRPISDLTHLVYVSSSEARLPGGDLYLAKGLGLSPETQRVMLYFMGCSGGAAGLRVAKDIAENNPGSRILLATSETTIIGFKPPSADRPYDLVGAALFGDGAGAMIIGSDPVLSIERPLFELHTAIQNFLPDTEKTIDGKLTEEGISFKLARELPQIIEDNVESFCEKLMATVGLTDKDYNKMFWAVHPGGPAILNRIEKRLDLFPEKLSASRRALMDYGNASSNTIVYVLEYMIEEILKKQQQQKKECQEEESEWGLILAFGPGVTFEGILARNLTV
>ER_XP_016722825.1
MVTVEEVRKAQRAQGPATVLAIGTSTPPNCVDQSTYPDYYFRITNSEHKTELKEKFKRMCEKSMIKKRYMYLTEEILKENPNVCAYMEPSLDARQDMVVVEVPKLGKEAAARAIKEWGQPKSKITHLVFCTTSGVDMPGADYQLTKLLGLRPSVKRLMMYQQGCFAGGTVLRVAKDLAENKKGARVLVVCSEITAVTFRGPSDTHLDSLVGQALFGDGAAAVIIGSDPIPEIEKPLFELVSTAQTILPDSDGAIDGHLREVGLTFHLLKDVPGLISKNIEKSLVEAFQPLGITDWNSLFWIAHPGGPAILDQVEAKLALKPEKLRATRHVLSEYGNMSSACVLFILDEMRNKSREDGVQTTGEGLEWGVLFGFGPGLTVETVVLHSIPA
>ER_XP_016734374.1
MGSEEEPKEGFPKMVNPGKATILALGKAFPHQLVMQEFLVDGYFKNTNCDDPDLRKKLSRLCKTTTVKTRYVVMSEEILKQYPELAIEGLPTVKQRLDICNDAVTEMAVEASRVCIKKWGRPISDLTHLVYVSSSEARLPGGDLYLAKGLGLSPETQRVMLYFMGCSGGAAGLRVAKDIAENNPGSRILLATSETTIIGFKPPSADRPYDLVGAALFGDGAGAMIIGSDPVLSIERPLFELHTAMQNFLPDTEKTIDGKLTEEGISFKLARELPQIIEDNVESFCEKLMATVGLTDKDYNKMFWAVHPGGPAILNRIEKRLDLFPEKLSASRRALMDYGNASSNTIVYVLEYMIEEILKKKQQKKESQEEESEWGLILAFGPGVTFEGILARNLTV
>ER_XP_016747999.1
MLTVEEVRKAQRAEGPATVLAIGTSTPPNCVDQSTYPDYYFRITNSEHKTELKEKFKRMCEKSMIKKRYMYLTEEILKENPNVCEYMAPSLDARQDMVVVEVPRLGKEAATKAIKEWGQPKSKITHLVFCTTSGVDMPGADYQLTKLLGLRPSVKRLMMYQQGCFAGGTVLRVAKDLAENNKGARVLVVCSEITAVTFRGPSDTHLDSLVGQALFGDGAAAVIVGADPLPEIEKPMFELVSAAQTILPDSDGAIDGHLREVGLTFHLLKDVPGLISKNIEKSLAEAFQPLGISDWNSLFWIAHPGGPAILDQVEAKLALKSEKLRATRHVLSEYGNMSSACVLFILDEMRKKSKEDGLGTTGEGLEWGVLFGFGPGLTVETVVLHSISA
>ES_NP_001276296.1
MVSVEEIRNAQRAEGPATVMAIGTATPPNCVDQSTYPDYYFRITNSEHMTELKEKFKRMCDKSMIKKRYMYLNEEILKENPSVCAYMAPSLDARQDMVVVEVPKLGKEAATKAIKEWGQPKSKITHLIFCTTSGVDMPGADYQLTKLLGLRPSVKRYMMYQQGCFAGGTVLRLAKDLAENNKGARVLVVCSEITAVTFRGPTDTHLDSLVGQALFGDGAAAVIVGSDPLPVEKPLFQLVWTAQTILPDSEGAIDGHLREVGLTFHLLKDVPGLISKNIEKALVEAFQPLGISDYNSIFWIAHPGGPAILDQVEAKLGLKPEKMEATRHVLSEYGNMSSACVLFILDQMRKKSIENGLGTTGEGLDWGVLFGFGPGLTVETVVLRSVTV
>ES_NP_001304378.1
MERAEQIGGGKAVTTVLAIGTANPPNFILQEDYPDFYFRVTNSDHLHRLKQKFKRICENSKIEKRHIVHTEEYLKQNSDSGTYDGLPLETRQNVPTEQVIKLGMEAASKAIKEWGEPLSEITHLIFYTTSCFGSVPGPDHYLSKQLGLRSTVNRLMLFSHGCHAGGTILRVAKDIAENNPGSRVLAVCSETMFASFRAPSESNVEVLVGQALFGDGAAAVIIDADPKHSIEHPLFELVLASQTTVPDTENAIKGSQQENRLVYYLDKDIPNIVTNNVKKCLVDELGEVGFADEIDWNKFFYAIHPGGAVIVSGVEEKLGLEKEKLSATWHVLSQHGNMWSPTVIFILDEMRNRSKTEGKSTTGEGLEWGILLGFGPGVAMETVLLRSYPC
>ES_NP_001304585.2
MVSVAEIRQAQRAEGPATILAIGTANPPNCVDQSTYPDYYFRITNSEHMTELKEKFQRMCDKSMIKRRYMYLNEEILKENPNMCAYMAPSLDARQDMVVVEVPKLGKEAAVKAIKEWGQPKSKITHLIFCTTSGVDMPGADYQLTKQLGLRPYVKRYMMYQQGCFAGGTVLRLAKDLAENNKGARVLVVCSEITAVTFRGPSDTHLDSLVGQALFGDGAAAVIVGSDPIPQVEKPLYELVWTAQTIAPDSEGAIDGHLREVGLTFHLLKDVPGIVSKNIDKALFEAFNPLNISDYNSIFWIAHPGGPAILDQVEQKLGLKPEKMKATRDVLSEYGNMSSACVLFILDEMRRKSAENGLKTTGEGLEWGVLFGFGPGLTIETVVLRSVAI
>ES_NP_001337038.1
MVSVEEIRKAQRAEGPATVMAIGTATPPNCVDQSTYPDYYFRITNSEHMTELKEKFKRMCDKSMIKKRYMYLNEEILKENPSVCAYMAPSLDARQDMVVVEVPKLGKEAATKAIKEWGQPKSKITHLIFCTTSGVDMPGADYQLTKLLGLRPSVKRYMMYQQGCFAGGTVLRLAKDLAENNKGARVLVVCSEITAVTFRGPTDTHLDSLVGQALFGDGAAAVIVGSDPLPVEKPLFQLVWTAQTILPDSEGAIDGHLREVGLTFHLLKDVPGLISKNIEKALVEAFQPLGISDYNSIFWIAHPGGPAILDQVEAKLGLKPEKMEATRHVLSEYGNMSSACVLFILDQMRKKSIENGLGTTGEGLDWGVLFGFGPGLTVETVVLRSVTL
>ES_NP_001340309.1
MVSVAEIRQAQRAEGPATILAIGTANPPNRVDQSTYPDYYFRITNSDHMTELKEKFQRMCDKSMIKTRYMYLNEEILKENPNMCAYMAPSLDARQDMVVVEVPKLGKEAAVKAIKEWGQPKSKITHLIFCTTSGVDMPGADYQLTKQLGLRPYVKRYMMYQQGCFAGGTVLRLAKDLAENNKGARVLVVCSEITAVTFRGPSDTHLDSLVGQALFGDGAAAVIVGSDPIPQVEKPLYELVWTAQTIAPDSEGAIDGHLREVGLTFHLLKDVPGIVSKNIDKALFEAFNPLNISDYNSIFWIAHPGGPAILDQVEQKLGLKPEKMKATRDVLSEYGNMSSACVLFILDEMRRKSAENGHKTTGEGLEWGVLFGFGPGLTIETVVLHSVAI
>ES_NP_001347288.1
MVSVEEIRQAQRAEGPATVMAIGTATPPNCVDQSTYPDYYFRITNSEHMTELKEKFKRMCDKSMIKKRYMYLNEEILKENPSVCAYMAPSLDARQDMVVMEVPKLGKEAATKAIKEWGQPKSKITHLIFCTTSGVDMPGADYQLTKLLGLRPSVKRYMMYQQGCFAGGTVLRLAKDLAENNKGARVLVVCSEITAVTFRGPTDTHLDSLVGQALFGDGAAAVIVGSDPLPVEKPLFQLVWTAQTILPDSEGAIDGHLREVGLTFHLLKDVPGLISKNIEKALVEAFQPLGISDYNSIFWIAHPGGPAILDQVEAKLGLKPEKMEATRHVLSEYGNMSSACVLFILDQMRKKSIENGLGTTGEGLDWGVLFGFGPGLTVETVVLRSVTV
>ES_NP_001347352.1
MVSVEEIRKAQRAEGPATVMAIGTATPPNCVDQSTYPDYYFRITNSEHMTELKEKFKRMCDKSMIKKRYMYLNEEILKENPSVCAYMAPSLDARQDMVVMEVPKLGKEAATKAIKEWGQPKSKITHLIFCTTSGVDMPGADYQLTKLLGLRPSVKRYMMYQQGCFAGGTVLRLAKDLAENNKGARVLVVCSEITAVTFRGPTDTHLDSLVGQALFGDGAAAVIVGSDPLPVEKPLFQLVWTAQTILPDSEGAIDGHLREVGLTFHLLKDVPGLISKNIEKALVEAFQPLGISDYNSIFWIAHPGGPAILDQVEAKLGLKPEKMEATRHVLSEYGNMSSACVLFILDQMRKKSIENGLGTTGEGLDWGVLFGFGPGLTVETVVLRSVTV
>ES_XP_003516799.1
MPQGDSNGSSKQLAAVTRRVPTPGKATILAIGKAFPSQIIPQECLVEGYIRDTKCEDAYIKEKLERLCKNTTVKTRYTVMSKEILDKYPELATEGSPTIRQKLEIANPAVVEMATKASLCCIKEWGRPAQDITHIVYVSSSEIRLPGGDLYLANELGLRSDVSRVMLYFLGCYGGVTGLRVAKDIAENNPGSRVLLTTSETTILGFRPPNKARPYDLVGAALFGDGAAAVIIGANPVMGQESPFMELSYAVQKFLLDTHNVIDGRLSEEGINFKLGRDLPQKIEDNIEEFCRKLMAKSSAKDFNDLFWAVHPGGPAILNRLESTLKLSNDKLECSRKALMDYGNVSSNTIFYVMEYMREYLKEDGEEWGLGLAFGPGITFEGILLRSL
>ES_XP_003516867.1
MVSVEEIRKAQRAEGPATVMAIGTATPPNCVDQSTYPDYYFRITNSDHMTELKEKFKRMCDKSMIKKRYMYLNEEILKENPSVCAYMAPSLDARQDMVVVEVPKLGKEAATKAIKEWGQPKSKITHLIFCTTSGVDMPGADYQLTKLLGLRPSVKRYMMYQQGCFAGGTVLRLAKDLAENNTGARVLVVCSEITAVTFRGPSDTHLDSLVGQALFGDGAAAVILGSDPLPAEKPLFELVWTAQTILPDSEGAIDGHLREVGLTFHLLKDVPGLISKNIQKALVEAFQPLGIDDYNSIFWIAHPGGPAILDQVEAKLGLKPEKMEATRHVLSEYGNMSSACVLFILDQMRKKSIENGLGTTGEGLEWGVLFGFGPGLTVETVVLRSVTV
>ES_XP_003518828.1
MVSVEEIRKAQRAEGPATVMAIGTATPPNCVDQSTYPDYYFRITNSDHMTELKEKFKRMCDKSMIKKRYMYLNEEILKENPSVGAYMAPSLDARQDMVVVEVPKLGKEAATKAIKEWGQSKSKITHLIFCTTSGVDMPGADYQLTKLLGLRPSVKRYMMYQQGCFAGGTVLRLAKDLAENNKGARVLVVCSEITAVTFRGPSDTHLDSLVGQALFGDGAAAVIVGSDPLPAEKPLFELVWTAQTILPDSEGAIDGHLRQVGLTFHLLKDVPGLISKNIEKALVEAFKPLEIDDYNSIFWIAHPGGPAILDQVEAKLGLKHEKMEATRHVLSEYGNMSSACVLFILDQMRKKSIENGLGTTGEGLEWGVLFGFGPGLTVETVVLRSVTV
>ES_XP_003531220.1
MVSVEEIRNAQRAEGPATVMAIGTATPPNCVDQSTYPDYYFRITNSEHMTELKEKFKRMCDKSMIKKRYMYLNEEILKENPSVCAYMAPSLDARQDMVVVEVPKLGKEAATKAIKEWGQPKSKITHLIFCTTSGVDMPGADYQLTKLLGLRPSVKRYMMYQQGCFAGGTVLRLAKDLAENNKGARVLVVCSEITAVTFRGPTDTHLDSLVGQALFGDGAAAVIVGSDPLPVEKPLFQLVWTAQTILPDSEGAIDGHLREVGLTFHLLKDVPGLISKNIEKALVEAFQPLGISDYNSIFWIAHPGGPAILDQVEAKLGLKPEKMEATRHVLSEYGNMSSACVLFILDQMRKKSIENGLGTTGEGLDWGVLFGFGPGLTVETVVLRSVTV
>ES_XP_003531223.1
MVSVEAIRKAQRAEGPATVMAIGTATPPNCVDQSTYPDYYFRITNSEHMTELKEKFKRMCDKSMIKKLYMYLNEEILKENPSVCAYMAPSLDARQDMVVVEVPKLGKEAATKAIKEWGQPKSKITHLIFCTTSGVDMPGADYQLTKLLGLRPSVKRYMMYQQGCFAGGTVLRLAKDLAENNKGARVLVVCSEITAVTFRGPTDTHLDSLVGQALFGDGAAAVIVGSDPLPVEKPLFQLIWTAQTILPDSEGAIDGHLREVGLTFHLLKDVPGLISKNIEKALVEAFQPLGISDYNSIFWIAHPGGPAILDQVEAKLGLKPEKMEATRHVLSEYGNMSSACVLFILDQMRKKSIENGLGTTGEGLDWGVLFGFGPGLTVETVVLRSVTV
>ES_XP_003531226.2
MVSVEEIRKAQRAEGPATVMAIGTATPPNCVDQSTYPDYYFRITNSEHMTELKEKFKRMCDKSMIKKRYMYLNEEILKENPSVCAYMAPSLDARQDMVVMEVPKLGKEAATKAIKEWGQPKSKITHLIFCTTSGVDMPGADYQLTKLLGLRPSVKRYMMYQQGCFAGGTVLRLAKDLAENNKGARVLVVCSEITAVTFRGPTDTHLDSLVGQALFGDGAAAVIVGSDPLPVEKPLFQLVWTAQTILPDSEGAIDGHLREVGLTFHLLKDVPGLISKNIEKALVEAFQPLGISDYNSIFWIAHPGGPAILDQVEAKLGLKPEKMEATRHVLSEYGNMSSACVLFILDQMRKKSIENGLGTTGEGLDWGVLFGFGPGLTVETVVLRSVTV
>ES_XP_003533807.1
MVSVEEIRKAQRAEGPATVMAIGTATPPNCVDQSTYPDYYFRITNSDHMNELKEKFKRMCDKSMIKKRYMYLNEEILKENPSVCAYMEPSLDARQDMVVVEVPKLGKEAATKAIKEWGQPKSKITHLIFCTTSGVDMPGADYQLTKLLGLRPSVKRYMMYQQGCFAGGTVLRLAKDLAENNTGARVLVVCSEITAVTFRGPSDTHLDSLVGQALFGDGAAAVIVGSDPLPAEKPLFELVWTAQTILPDSEGAIDGHLREVGLTFHLLKDVPGLISKNIQKALVEAFQPLGIDDYNSIFWIAHPGGPAILDQVEAKLGLKPEKMEATRHVLSEYGNMSSACVLFILDQMRKKSIENGLGTTGEGLEWGVLFGFGPGLTVETVVLRSVTV
>ES_XP_003537759.1
MGNEGIMNGVTPGKATILALGKAFPHQLVMQEYLVDGYFRDTNCDSPELKQKLTRLCKTTTVKTRYVVMSEEILKKYPELAAEGIPTVKQRLEICNEAVTEMAIEASQACINNWGGSLSDITHLVYVSSSEARLPGGDLYLAKGLGLSPDTQRVMLYFAGCSGGVAGLRVAKDIAENNPGSRVLIATSETTIIGFKPPSADRPYDLVGVALFGDGAGAMIIGSDPILESEKPLFELHTAVQEFLPHTEKKIDGRLTEEGISFKLARELPQIIEDNVEGFCDKLISVVGFENKEYNKMFWAVHPGGPAILNRIEKRLDLLPEKLSASRRALMDYGNASSNTIVYVLEYMIEEGLKIRKDARGDLEWGLILAFGPGITFEGILARNLCA
>ES_XP_003553986.1
MVTVEEIRNAQRSHGPATILAFGTATPSNCVSQADYPDYYFRITNSEHMTDLKEKFKRMCEKSMIKKRYMHLTEEFLKENPNMCEYMAPSLDVRQDVVVMEVPKLGKQAATKAIKEWGQPKSKITHLVFCTTSGVDMPGADYQLTKLLGLRPSVKRLMMYQQGCFAGGTVLRLAKDLAENNKGARVLVVCSEITAVTFRGPSDTHLDSLVGQALFGDGAAALIIGSDPDPAVERPIFEMISAAQTILPDSDGAIDGHLREVGLTFHLLKDVPGIISKNIEKSLVEAFEPIGISDWNSIFWIAHPGGPAILDQVEEKLRLKPEKLQSTRHVLSEYGNMSSACVLFILDEMRKKSKEEGKSTTGEGLEWGVLFGFGPGLTVETVVLHSVPLEG
>ES_XP_014634365.1
MVSVEEIRNAQRAEGPATVMAIGTATPPNCVDQSTYPDYYFRITNSEHMTELKEKFKRMCDKSMIKKRYMYLNEEILKENPSVCAYMAPSLDARQDMVVVEVPKLGKEAATKAIKEWGQPKSKITHLIFCTTSGVDMPGADYQLTKLLGLRPSVKRYMMYQQGCFAGGTVLRLAKDLAENNKGARVLVVCSEITAVTFRGPTDTHLDSLVGQALFGDGAAAVIVGSDPLPVEKPLFQLVWTAQTILPDSEGAIDGHLREVGLTFHLLKDVPGLISKNIEKALVEAFQPLGISDYNSIFWIAHPGGPAILDQVEAKLGLKPEKMEATRHVLSEYGNMSSACVLFILDQMRKKSIENGLGTTGEGLDWGVLFGFGPGLTVETVVLRSVTV
>ES_XP_025984176.1
MVSVEEIRQAQRAEGPATVMAIGTATPPNCVDQSTYPDYYFRITNSEHMTELKEKFKRMCDKSMIKKRYMYLNEEILKENPSVCAYMAPSLDARQDMVVVEVPKLGKEAATKAIKEWGQPKSKITHLIFCTTSGVDMPGADYQLTKLLGLRPSVKRYMMYQQGCFAGGTVLRLAKDLAENNKGARVLVVCSEITAVTFRGPTDTHLDSLVGQALFGDGAAAVIVGSDPLPVEKPLFQLVWTAQTILPDSEGAIDGHLREVGLTFHLLKDVPGLISKNIEKALVEAFQPLGISDYNSIFWIAHPGGPAILDQVEAKLGLKPEKMEATRHVLSEYGNMSSACVLFILDQMRKKSIENGLGTTGEGLDWGVLFGFGPGLTVETVVLRSVSV
>EV_XP_012436331.1
MGSEEEPKEGFPKMVNPGKATILALGKAFPHQLVMQEFLVDGYFKNTNCDDPDLRKKLSRLCKTTTVKTRYVVMSEEILKQYPELAIEGLPTVKQRLDICNDAVTEMAVEASRVCIKKWGRPISDLTHLVYVSSSEARLPGGDLYLAKGLGLSPETQRVMLYFMGCSGGAAGLRVAKDIAENNPGSRILLATSETTIIGFKPPSADRPYDLVGAALFGDGAGAMIIGSDPVLSIERPLFELHTAIQNFLPDTEKTIDGKLTEEGISFKLARELPQIIEDNVESFCEKLMATVGLTYKDYNKMFWAVHPGGPAILNRIEKRLDLFPEKLSASRRALMDYGNASSNTIVYVLEYMIEEILKKKQQKKESQEEESEWGLILAFGPGVTFEGILARNLTV
>EV_XP_012440802.1
MVTVEEVRKAQRAQGPATVLAIGTSTPPNCVDQSTYPDYYFRITNSEHKTELKEKFKRMCEKSMIKKRYMYLTEEILKENPNVCAYMEPSLDARQDMVVVEVPKLGKEAAARAIKEWGQPKSKITHLVFCTTSGVDMPGADYQLTKLLGLRPSVKRLMMYQQGCFAGGTVLRVAKDLAENNKGARVLVVCSEITAVTFRGPSDTHLDSLVGQALFGDGAAAVIIGSDPIPEIEKPLFELVSTAQTILPDSDGAIDGHLREVGLTFHLLKDVPGLISKNIEKSLVEAFQPLGITDWNSLFWIAHPGGPAILDQVEAKLALKPEKLRATRHVLSEYGNMSSACVLFILDEMRNKSREDGVQTTGEGLEWGVLFGFGPGLTVETVVLHSIPA
>EV_XP_012447573.1
MGSLDTMNENSRGRAAVLAIGTANPPHCFNQVDYPDFYFRVTKSHHLTSLKDKFRRICEKSAIRKRYMHLTEDIINKNPNLIIYKAPSFDARQEILVTEVPKLGKDAALKAIKEWGQPISNITHLIVCTSSGIDMPAADHQLAKLIGLKSSVQRFMLYQQGCFAAGTALRLAKDLAENNPGARVLAVCSEIMVGSFQPPSETHLDVLVGSALFSDGAAAVIVGANPNATINERPLFQIVSAKQAVIPDSDDVIIAKIREMGMAYYLSKKLPNVIANNIEQCLFETLGPCGVDDWNKLFYVVHPGGPAVLKRIEEKLGLGSDKLKASWHVLSEYGNMWSPSVLFVLDEMRKRSTEEGKTAAATEGLEWGVLLAFGPGLTVETVVLRSIAADSA
>EV_XP_012454899.1
MVTVEEVRKAQRAQGPATVLAIGTSTPPNCVDQSTYPDYYFRITNSEHKTELKEKFKRMCEKSMIKKRYMYLTEEILKENPNVCEYMASSLDARQDMVVVEVPKLGKEAATKAIKEWGQPKSKITHLVFCTTSGVDMPGADYQLTKLLGLRPSVKRLMMYQQGCFAGGTVLRVAKDLAENNKGARVLVVCSEITAVTFRGPSDTHLDSLVGQALFGDGAAAVIIGADPMPEIEKPMFELVSAAQTILPDSDGAIDGHLREVGLTFHLLKDVPGLISKNIEKSLVEAFQPLGISDWNSLFWIAHPGGPAILDQVEAKLALKPEKLRATRHVLSEYGNMSSACVLFILDEMRKKSREDGLQTTGEGLEWGVLFGFGPGLTVETVVLHSVAA
>EV_XP_012455000.1
MVTVEEVRKAQRAQGPATVLAIGTSTPPNCVDQSTYPDYYFRITNSEHKTELKEKFKRMCEKSMIKKRYMYLTEEILNENPNVCEYMAPSLDARQDMVVVEVPKLGKEAATKAIKEWGQPKSKITHLVFCTTSGVDMPGADYQLTKLLGLRPSVKRLMMYQQGCFAGGTVLRVAKDLAENNKGARVLVVCSEITAVTFRGPSDTHLDSLVGQALFGDGAAAVIIGADPMPEIEKPMFELVSVAQTILPDSDGAIDGHLREVGLTFHLLKDVPGLISKNIEKSLVEAFQPLGISDWNSLFWIAHPGGPAILDQVEAKLALKPEKLRATRHVLSEYGNMSSACVLFILDEMRKKSREDGLQTTGEGLEWGVLFGFGPGLTVETVVLHSVAA
>EV_XP_012475334.1
MVPASNFFSTSVRFDLLSGASPLLESRYMAKAPMNEIRVWVKKQNHQSKPRGQNLWLVSSTPRHGQALLKMSKIDNNNAPWHRLKRASTPRKATVLAIGKAFPRQLIPQEYLVEGYIRDTKCQDVSIKEKLERLCKTTTVKTRYTVMCKEILDQYPELATEGSSTIRQRLEIANPAVVEMAFEASLACIKEWGRPATDITHIIYVSSSEIRLPGGDLYLASELGLRNDVSRVMLYFLGCYGGATGLRVAKDIAENNPGSRILLTTSETTILGFRPPNKARPYDLVGAALFGDGAAAVIIGTDPVTGKESPFMELSYAVQQFLPGTQSVIDGCLTEEGINFKLGRDLPQKIEDNIEEFCRKLMSKASLTDFNEMFWAVHPGGPAILNRLESTLKLNKGKL…
>EV_XP_012481765.1
MVTVEEVRKAQRAEGPATVLAIGTSTPPNCVDQSTYPDYYFRITNSEHKTELKEKFKRMCEKSMIKKRYMYLTEEILKENPNVCEYMAPSLDARQDMVVVEVPKLGKEAATKAIKEWGQPKSKITHLVFCTTSGVDMPGADYQLTKLLGLRPSVKRLMMYQQGCFAGGTVLRVAKDLAENNKGARVLVVCSEITAVTFRGPSDTHLDSLVGQALFGDGAAAVIVGADPLPEIEKPMFELVSAAQTILPDSDGAIDGHLREVGLTFHLLKDVPGLISKNIEKSLAEAFQPLGISDWNSLFWIAHPGGPAILDQVEAKLALKPEKLRATRHVLSEYGNMSSACVLFILDEMRKKSKEDGLGTTGEGLEWGVLFGFGPGLTVETVVLHSISA
>EV_XP_012483329.1
MAMATVEEIRKAQRAQGPATVLAIGTATPPNCVFQADYPDYYFRITNSDHMTDLKHKFKRMCDKSMIKKRHMYLTEEILKENPNMCAYMASSLDARQDIVVVEVPKLGKEAATKAIKEWGHPKSKITHLVFCTTSGVDMPGADYQLTKPLGLRPSVKRIMMYQQGCFAGGTVLRLAKDLAENNKDARVLVVCSEITAVTFRGPSDTHLDSLVGQALFADGAGAVIIGADPDSKTERPLYQFVSAAQTILPDSDGAIDGHLREVGLTFHLLKDVPGLISKNIEKSLVEAFSPIGIWDWNSIFWIAHPGGPAILDQIEAKLGLKEDKLRATRHVLSEFGNMSSACVLFIMDEMRKKSLDQGMPTTGEGYEWGVLFGFGPGLTVETVVLHSIPTRAN
>FA_RZB47316.1
MVTVEEIRNAQRSHGPATILAFGTATPSNCVSQADYPDYYFRITNSEHMTDLKEKFKRMCEKSMIKKRYMHLTEEFLKENPNMCEYMAPSLDVRQDVVVMEVPKLGKQAATKAIKEWGQPKSKITHLVFCTTSGVDMPGADYQLTKLLGLRPSVKRLMMYQQGCFAGGTVLRLAKDLAENNKGARVLVVCSEITAVTFRGPSDTHLDSLVGQALFGDGAAALIIGSDPDPAVERPIFEMISAAQTILPDSDGAIDGHLREVGLTFHLLKDVPGIISKNIEKSLVEAFEPVGISDWNSIFWIAHPGGPAILDQVEEKLRLKPEKLQSTRHVLSEYGNMSSACVLFILDEMRKKSKEEGKSTTGEGLEWGVLFGFGPGLTVETVVLHSVPLEG
>FA_RZB70690.1
MVRSTRAEGPATILAIGNATPLNSVEQSTYSDYIVHVEHKMKLKEKFKRMCEKSMIKKQYMHLTEEIPKKNNIGEHMAPSLDARQDCGNDMPDADYQLTKVLNLNSNVKCYMVYQQGCFAGSTILRLAKDLVENNKGAHVLIVCSKITIFTLYGLSHINVDSLMGQAIFGDVVAAAIVGSNIIPNVEMPLFELVWTSQIIVPNSEGALSFHLREACLTFHLHKDVPELIPNNIEDVLDEAFKSFNIFYDYNYIFWIVHPGGLAILDLVEEKLGLKPEKMRGSKHVLSEYGNLASICVLFILDEMRRKSKETNQSFYNG
>FA_RZB73901.1
MSEEILKKYPELAAEGIPTVKQRLEICNEAVTEMAIEASQTCIKNWGGSLSDVTHLVYVSSSEARLPGGDLYLAKGLGLSPDTQRVMLYFAGCSGGVAGLRTQYWNLRPLFELHTAVQEFLRHTEKKIDGRLTEEGISFKLARELPQIIEDNVEGFCDKLMSVVGFENKEYNKLFWAVHPGGPAILNRIEKRLDLLPEKLSASRRALMDYGNASSNTIVYVLEFMIEESLKIRKDGRGDLEWGLILAFGPGITFEGILARNLCA
>FA_RZB77756.1
MVSVAEIRQAQRAEGPATILAIGTANPPNCVDQSTYPDYYFRITNSEHMTELKEKFQRMCDKSMIKRRYMYLNEEILKENPNMCAYMAPSLDARQDMVVVEVPKLGKEAAVKAIKEWGQPKSKITHLIFCTTSGVDMPGADYQLTKQLGLRPYVKRYMMYQQGCFAGGTVLRLAKDLAENNKGARVLVVCSEITAVTFRGPSDTHLDSLVGQALFGDGAAAVIVGSDPIPQVEKPLYELVWTAQTIAPDSEGAIDGHLREVGLTFHLLKDVPGIVSKNIDKALFEAFNPLNISDYNSIFWIAHPGGPAILDQVEQKLGLKPEKMKATRDVLSEYGNMSSACVLFILDEMRRKSAENGLKTTGEGLEWGVLFGFGPGLTIETVVLRSVAI
>FA_RZB79143.1
RNMGNEGIMNGVTPGKATILALGKAFPHQLVMQEYLVDGYFRDTNCDSPELKQKLTRLCKTTTVKTRYVVMSEEILKKYPELAAEGIPTVKQRLEICNEAVTEMAIEASQACINNWGGSLSDITHLVYVSSSEARLPGGDLYLAKGLGLSPDTQRVMLYFAGCSGGVAGLRVAKDIAENNPGSRVLIATSETTIIGFKPPSADRPYDLVGVALFGDGAGAMIIGSDPILESEKPLFELHTAVQEFLPHTEKKIDGRLTEEGISFKLARELPQIIEDNVEGFCDKLISVVGFENKEYNKMFWAVHPGGPAILNRIEKRLDLLPEKLSASRRALMDYGNASSNTIVYVLEYMIEEGLKIRKDARGDLEWGLILAFGPGITFEGILARNLCA
>FA_RZB91086.1
MVSVEEIRKAQRAEGPATVMAIGTATPPNCVDQSTYPDYYFRITNSDHMNELKEKFKRMCDKSMIKKRYMYLNEEILKENPSVCAYMAPSLDARQDMVVVEVPKLGKEAATKAIKEWAHKTARTLSLRQALHEITAVTFRGPSDTHLDSLVGQALFGDGAAAIIVGSDPLPAEKPLFELVWTAETILPDSEGAIDGHLREVGLTFHLLKDVPGLISKNIQKALVEAFQPLGIDDYNSIFWIAHPGGPAILDQVEAKLGLKPEKMEATRHVLSEYGNMSSACVLFILDQMRKKSIENGLGTTGEGLEWGVLFGFGPGLTVETVVLRSVTV
>FA_RZB96313.1
MVSVEEIRQAQRAEGPATVMAIGTATPPNCVNQSTYPDYYFRITNSEHMTELKEKFKRMCDKSMIKKRYMYLNEEILKENPSVCAYMAPSLDARQDMVVVEVPKLGKEAATKAIKEWGQPKSKITHLIFCTTSGVDMPGADYQLTKLLGLRPSVKRYMMYQQGCFAGGTVLRLAKDLAENNKGARVLVVCSEITAVTFRGPTDTHLDSLVGQALFGDGAAAVIVGSDPLPVEKPLFQLVWTAQTILPDSEGAIDGHLREVGLTFHLLKDVPGLISKNIEKALVEAFQPLGISDYNSIFWIAHPGGPAILDQVEAKLGLKPEKMEATRHVLSEYGNMSSACVLFILDQMRKKSIENGLGTTGEGLDWGVLFGFGPGLTVETVVLRSVTVL
>FA_RZB96329.1
MVSVEAIRKAQRAEGPATVMAIGTATPPNCVDQSTYPDYYFRITNSEHMTELKEKFKRMCDKSMIKKRYMYLNEEILKENPSVCAYMAPSLDARQDMVVVEVPKLGKEAATKAIKEWGQPKSKITHLIFCTTSGVDMPGADYQLTKLLGLRPSVKRYMMYQQGCFAGGTVLRLAKDLAENNKGARVLVVCSEITAVTFRGPTDTHLDSLVGQALFGDGAAAVIVGSDPLPVEKPLFQLIWTAQTILPDSEGAIDGHLREVGLTFHLLKDVPGLISKNIEKALVEAFQPLGISDYNSIFWIAHPGGPAILDQVEAKLGLKPEKMEATRHVLSEYGNMSSACVLFILDQMRKKSIENGLGTTGEGLDWGVLFGFGPGLTVETVVLRSVTV
>FA_RZB96330.1
MVSVEEIRKAQRAEGPATVMAIGTATPPNCVDQSTYPDYYFRITNSEHMTELKEKFKRMCDKSMIKKRYMYLNEEILKENPSVCAYMTPSLDARQDMVVVEVPKLGKEAATKAIKEWGQPKSKITHLIFCTTSGVDMPGADYQLTKLLGLRPSVKRYMMYQQGCFAGGTVLRLAKDLAENNKGARVLVVCSEITAVTFRGPTDTHLDSLVGQALFGDGAAAVIVGSDPLPVEKPLFQLVWTAQTILPDSEGAIDGHLREVGLTFHLLKDVPGLISKNIEKALVEAFQPLGISDYNSIFWIAHPGGPAILDQVEAKLGLKPEKMEATRHVLSEYGNMSSACVLFILDQMRKKSIENGLGTTGEGLDWGVLFGFGPGLTVETVVLRSVTL
>FA_RZB96331.1
MVSVEEIRNAQRAEGPATVMAIGTATPPNCVDQSTYPDYYFRITNSEHMTELKEKFKRMCDKSMIKKRYMYLNEEILKENPSVCAYMAPSLDARQDMVVVEVPKLGKEAATKAIKEWGQPKSKITHLIFCTTSGVDMPGADYQLTKLLGLRPSVKRYMMYQQGCFAGGTVLRLAKDLAENNKGARVLVVCSEITAVTFRGPTDTHLDSLVGQALFGDGAAAVIVGSDPLPVEKPLFQLVWTAQTILPDSEGAIDGHLREVGLTFHLLKDVPGLISKNIEKALVEAFQPLGISDYNSIFWIAHPGGPAILDQVEAKLGLKPEKMEATRHVLSEYGNMSSACVLFILDQMRKKSIENGLGTTGEGLDWGVLFGFGPGLTVETVVLRSVTV
>FA_RZB96332.1
MVSVEEIRKAQRAEGPATVMAIGTATPPNCVDQSTYPDYYFRITNSEHMTELKEKFKRMCDKSMIKKRYMYLNEEILKENPSVCAYMAPSLDARQDMVVMEVPKLGKEAATKAIKEWGQPKSKITHLIFCTTSGVDMPGADYQLTKLLGLRPSVKRYMMYQQGCFAGGTVLRLAKDLAENNKGARVLVVCSEITAVTFRGPTDTHLDSLVGQALFGDGAAAVIVGSDPLPVEKPLFQLVWTAQTILPDSEGAIDGHLREVGLTFHLLKDVPGLISKNIEKALVEAFQPLGISDYNSIFWIAHPGGPAILDQVEAKLGLKPEKMEATRHVLSEYGNMSSACVLFILDQMRKKSIENGLGTTGEGLDWGVLFGFGPGLTVETVVLRSVTV
>FA_RZB96334.1
MVSVEEIRKAQRAEGPATVMAIGTATPPNCVDQSTYPDYYFRITNSEHMTELKEKFKRMCDKSMIKKRYMYLNEEILKENPSVCAYMAPSLDARQDMVVMEVPKLGKEAATKAIKEWGQPKSKITHLIFCTTSGVDMPGADYQLTKLLGLRPSVKRYMMYQQGCFAGGTVLRLAKDLAENNKGARVLVVCSEITAVTFRGPTDTHLDSLVGQALFGDGAAAVIVGSDPLPVEKPLFQLVWTAQTILPDSEGAIDGHLREVGLTFHLLKDVPGLISKNIEKALVEAFQPLGISDYNSIFWIAHPGGPAILDQVEAKLGLKPEKMEATRHVLSEYGNMSSACVLFILDQMRKKSIENGLGTTGEGLDWGVLFGFGPGLTVETVVLRSVTV
>FA_RZB96335.1
MVSVEEIRNAQRAEGPATVMAIGTATPPNCVDQSTYPDYYFRITNSEHMTELKEKFKRMCDKSMIKKRYMYLNEEILKENPSVCAYMAPSLDARQDMVVVEVPKLGKEAATKAIKEWGQPKSKITHLIFCTTSGVDMPGADYQLTKLLGLRPSVKRYMMYQQGCFAGGTVLRLAKDLAENNKGARVLVVCSEITAVTFRGPTDTHLDSLVGQALFGDGAAAVIVGSDPLPVEKPLFQLVWTAQTILPDSEGAIDGHLREVGLTFHLLKDVPGLISKNIEKALVEAFQPLGISDYNSIFWIAHPGGPAILDQVEAKLGLKPEKMEATRHVLSEYGNMSSACVLFILDQMRKKSIENGLGTTGEGLDWGVLFGFGPGLTVETVVLRSVTV
>FA_RZB96336.1
MVSVEEIRKAQRAEGPATVMAIGTATPPNCVDQSTYPDYYFRITNSEHMTELKEKFKRMCDKSMIKKRYMYLNEEILKENPSVCAYMTPSLDARQDMVVVEVPKLGKEAATKAIKEWGQPKSKITHLIFCTTSGVDMPGADYQLTKLLGLRPSVKRYMMYQQGCFAGGTVLRLAKDLAENNKGARVLVVCSEITAVTFRGPTDTHLDSLVGQALFGDGAAAVIVGSDPLPVEKPLFQLVWTAQTILPDSEGAIDGHLREVGLTFHLLKDVPGLISKNIEKALVEAFQPLGISDYNSIFWIAHPGGPAILDQVEAKLGLKPEKMEATRHVLSEYGNMSSACVLFILDQMRKKSIENGLGTTGEGLDWGVLFGFGPGLTVETVVLRSVTL
>FA_RZC07047.1
MERAEQIGGGKAVATVLAIGTANPPNFILQEDYPDFYFRVTNSDHLHRLKQKFKRICENSKIEKRHIVHTEEYLKQNSDSGTYDGLPLETRQNVPTEQVIKLGMEAASKAIKEWGEPLSEITHLIFYTTSCFGSVPGPDHYLSKQLGLRSTVNRLMLFSHGCHAGGTILRVAKDIAENNPGSRVLAVCSETMFASFRAPSESNVEVLVGQALFGDGAAAVIIGADPKHSIEHPLFELVLASQTTVPDTENAIKGSQQENRLVYYLDKDIPNIVTNNVKKCLVDELGEVGFVDEIDWNKFFYAIHPGGAVIVSGVEEKLGLEKEKLSATWHVLSQHGNMWSPTVIFILDEMRNRSKTEGKSTTGEGLEWGILLGFGPGVAMETVLLRSYPC
>FA_RZC12593.1
MVSVEEIRQAQRAEGPATVMAIGTATPPNCVDQSTYPDYYFRITNSEHMTELKEKFKRMCDKSMIKKRYMYLNEEILKENPSVCAYMAPSLDARQDMVVVEVPKLGKEAATKAIKEWGQPKSKITHLIFCTTSGVDMPGADYQLTKLLGLRPSVKRYMMYQQGCFAGGTVLRLAKDLAENNKGARVLVVCSEITAVTFRGPTDTHLDSLVGQALFGDGAAAVIVGSDPLPVEKPLFQLVWTAQTILPDSEGAIDGHLREVGLTFHLLKDVPGLISKNIEKALVEAFQPLGISDYNSIFWIAHPGGPAILDQVEAKLGLKPEKMEATRHVLSEYGNMSSACVLFILDQMRKKSIENGLGTTGEGLDWGVLFGFGPGLTVETVVLRSVSV
>FA_RZC24747.1
MVSVEEIRKAQRAEGPATVMAIGTATPPNCVDQSTYPDYYFRITNSDHMTELKEKFKRMCDKSMIKKRYMYLNEEILKENPSVGAYMAPSLDARQDMVVVEVPKLGKEAATKAIKEWGQSKSKITHLIFCTTSGVDMPGADYQLTKLLGLRPSVKRYMMYQQGCFAGGTVLRLAKDLAENNKGARVLVVCSEITAVTFRGPSDTHLDSLVGQALFGDGAAAVIVGSDPLPAEKPLFELVWTAQTILPDSEGAIDGHLRQVGLTFHLLKDVPGLISKNIEKALVEAFKPLEIDDYNSIFWIAHPGGPAILDQVEAKLGLKHEKMEATRHVLSEYGNMSSACVLFILDQMRKKSIENGLGTTGEGLEWGVLFGFGPGLTVETVVLRSVTV
>FA_RZC28918.1
MPQGDSNGSSKQLAAVTRRVPTPGKATILAIGKAFPSQIIPQECLVEGYIRDTKCEDAYIKEKLERLCKNTTVKTRYTVMSKEILDKYPELATEGSPTIRQKLEIANPAVVEMATKASLCCIKEWGRPAQDITHIVYVSSSEIRLPGGDLYLANELGLRSDVSRVMLYFLGCYGGVTGLRVAKDIAENNPGSRVLLTTSETTILGFRPPNKARPYDLVGAALFGDGAAAVIIGANPVMGQESPFMELSYAVQKFLLDTHNVIDGRLSEEGINFKLGRDLPQKIEDNIEEFCRKLMAKSSAKDFNDLFWAVHPGGPAILNRLESTLKLSNDKLECSRKALMDYGNVSSNTIFYVMEYMREYLKEDGEEWGLGLAFGPGITFEGILLRSL
>FA_RZC29157.1
MVSVEEIRKAQRAEGPATVMAIGTATPPNCVDQSTYPDYYFRITNSDHMTELKEKFKRMCDKSMIKKRYMYLNEEILKENPSVCAYMAPSLDARQDMVVVEVPKLGKEAATKAIKEWGQPKSKITHLIFCTTSGVDMPGADYQLTKLLGLRPSVKRYMMYQQGCFAGGTVLRLAKDLAENNTGARVLVVCSEITAVTFRGPSDTHLDSLVGQALFGDGAAAVILGSDPLPAEKPLFELVWTAQTILPDSEGAIDGHLREVGLTFHLLKDVPGLISKNIQKALVEAFQPLGIDDYNSIFWIAHPGGPAILDQVEAKLGLKPEKMEATRHVLSEYGNMSSACVLFILDQMRKKSIENGLGTTGEGLEWGVLFGFGPGLTVETVVLRSVTV
>FA_RZC31408.1
MVSVAEIRQAQRAEGPATILAIGTANPPNRVDQSTYPDYYFRITNSDHMTELKEKFQRMCDKSMIKTRYMYLNEEILKENPNMCAYMAPSLDARQDMVVVEVPKLGKEAAVKAIKEWGQPKSKITHLIFCTTSGVDMPGADYQLTKQLGLRPYVKRYMMYQQGCFAGGTVLRLAKDLAENNKGARVLVVCSEITAVTFRGPSDTHLDSLVGQALFGDGAAAVIVGSDPIPQVEKPLYELVWTAQTIAPDSEGAIDGHLREVGLTFHLLKDVPGIVSKNIDKALFEAFNPLNISDYNSIFWIAHPGGPAILDQVEQKLGLKPEKMKATRDVLSEYGNMSSACVLFILDEMRRKSAENGHKTTGEGLEWGVLFGFGPGLTIETVVLHSVAI
>FB_XP_021982900.1
MNHFQKVVHLETIRENQRAHGLATILAIGTANPSNYIMQADYPDFYFRVTNSEHMVNLKNKFKRICDNTMITKRFMLLTEEFLKDNPNMCQYTSPSLNTRQDLLITQVPKLGKVAATKAIEEWGLPKSKITHLIFCTTSGIDMPGADYQLTKLLGLSPSVNRLMMYQQGCSGGGMVLRLAKDIAENNKGSRVLVVCSEIMATIFHGPSENHIDSLVGQALFGDGAAAIIVGSDPDLAVEHPLFEIVSASQTIIPDTEMAINLHLREDGLKLHLDKDVPKMIFENIENILMQAVRPLGLSDWNSLFWIVHPGGRRILDEVELKLNLDKQKLRASRHVLSEYGNMTSACVLFIINEMRNKSLEDGKSTTGEGLDWGVLFGFGPGLTVETVVLHSKPSTVQQ…
>FB_XP_021983612.1
MNSKSMTLFQKLVDVETIRETQRAQGDKTMIKKRFMILSEEFLKENPNMCEYMSPSLNTRQDLLITAVPKLGEEAAIKAIKEWGVSKSKITHLIFCTTSGIDMPGADLQLTKLLGLSPLVNRLMIYQQGCSAGGTALRLAKDIAENNKGSRVLVVCSDSMASIFCGPNENHIDSLVGQALFGDGAAAIIVGSDLDLSTEHPLFEIVAANQTIIPDTEMAMNLHLREEGLTFHLHKDVPKMISENIESVLKRAVSPLGLSDWNSLFWIVHPGGRAILDNVELKLKLDKEKLRASRHVLSEYGNLTSACVLFIINEMRNKSVKDGKCTTGEGLDWGVLFGFGPGLTIETVVLRSQQVTIPVATITNGAK
>FB_XP_021992619.1
MTSFQKIIDVETIRETQRARGLATILAIGTATPLSYINQDDYADYYFRVTNSEHMIKLKEKFKRICDKTMIKKRFMLLTEEFLKENPNMCEYTSPSLNTRQDLLITAVPKLGKEAAIKAIEEWGLSKSKITHLIFCTTSGIDMPGADFQLTKLLGLSPMVNRLMVYQQGCSSGGMALRLAKDLAENNKGSRVLVVCADSMASFFRGPSENHVDSLVCQALFGDGAAAIIVGSDPDLSTENPLFEIVSANQTIIPDTETAMTLHLREEGFESYLHKDVPKRISENIESALKRALSPLGLSDWNSLFWIVHPGGRAILDNVELKLNLDKEKLRASRHVLSEYGNLSGACVLFIINEMRNKSKEDGESTTGEGLDWGVLFGFGPGLTIESVVLRSHPVTTLV…
>FB_XP_021992620.1
MNSKSMTLFQKLVDVETIRETQRAQGLATILAIGTATPFNCVNQADYADYYFRVTNCEHMINLKEKFKRICDKTMIKKRFMILSEEFLKENPNMCEYMSPSLNTRQDLLITAVPKLGEEAAIKAIKEWGVSRSKITHLIFCTTSGIDMPGADLQLTKLLGLSPLVNRLMIYQQGCSAGGTALRLAKDIAENNKGSRVLVVCSDSMASIFCGPNENHIDSLVGQALFGDGAAAIIVGSDLDLSTEHPLFEIVAANQTIIPDTEMAMNLHLREEGLTFHLHKDVPKMISENIESVLKRAVSPLGLSDWNSLFWIVHPGGRAILDNVELKLKLDKVKLRASRHVLSEYGNLTSACVLFIINEMRNKSVEDGKSTTGEGLDWGVLFGFGPGLTIETVVLRSQP…
>FB_XP_021992621.1
MASFQKIVDVETIRETQRARGLATILAIGTATPYNCIYQADYPDYYFRVTKSEHMINLKEKFKRICDKTMIKKRFMFLTEEFLKENPNMCEYMSPSLNTRQDLLITAIPKLGKEAATKAIEEWGVSKSKITHLIFSTTSGIDMPGADFQLTKLLGLSPLVNRLMIYQQGCSAGGTAHRLAKDIAENNKSSRILVVCSDSMASIFRGPSEDHIDSLVGQAPFRDGAAAIIVGSDPDLSTEHPLFEIVSANQTIIPDTEMAMKLHLREEGLTFHLHKDVPKMIFENIESALKRAVSPLGLSDWNSLFWIVHPGGRAILDNVELKLELDKEKLRASRHVLSEYGNLNSACVLFIINEIRNKSLEIGKCTTGEGLDWGVLFGFGPGLTIETIVLRSQPVTTPI…
>FB_XP_021998364.1
MASSLTGVDVGTFRKAQRAEGPATILAIGTATPSHCVYQADYPDYYFRITKSDHMVDLKQKFQRMCDNSMIRKRYMHVTEEFLKQNPNMCEYMAPSLDARQDVVVVEVPKLGKEAAIKAIKEWGYPKSKITHLVFCTTSGVDMPGADYQLTKLLGLRPSVQRFMLYQQGCFAGGTVLRLAKDLAENNKGARVLVVCSEITAVTFRGPSESHLDSLVGQALFGDGAAAIVVGSDPDLDVERPLFEMVSAAQTILPESEGAIDGHLREAGLTFHLLKDVPGLIANNIEKALAHAFSPLGIDDWNTIFWIAHPGGPAILDQVELKLGLEEQKMRATRHVLSEYGNMSSACVLFILDEMRKKSTEEGKTTTGEGLDWGVLFGFGPGLTVETVVLHSLPTTVPT…
>FB_XP_022005088.1
MSKMNGKNVSENPDSSTTNRLPTPGKATVLAIGKAFPSQLVPQDCLVEGFFRDTNCMDSAMKAKLERLCKTTTVKTRYTVMSKEILDKYPELATEGSATISQRLSIANQAVTEMAKEASLACFKQWGRPAEDITHVVYVSSSEIRLPGGDLYLASELGLRNDVNRVMLYFLGCYGGVTGLRIAKDIAENNPGSRVLLTTSETTILGFRPPNKSRPYDLVGAALFGDGAAAAIIGADPISKVESPFMELSYATQQFLPGTHNVIDGRLTEEGINFKLGRDLPQKIDDNIEGFCKKLMEKAGGNLEDFNDLFWAVHPGGPAILNRLETTLKLRGEKLDCSRKALMDFGNVSSNTIFYVMEYMRDELRNKENREEWGLALAFGPGITFEGILLRSLG
>FB_XP_022009654.1
MASSIDIAAFREAQRAQGPATILAIGTATPSNCVYQADYPDYYFRITKSEHMVELKEKFKRMCDKSMIKKRYMHLTEEYLKENPSICEYMAPSLDARQDVVVVEVPRLGKEAAVKAIKEWGKPKSQITHLIVCTTSGVDMPGADYQLTKLLGLRPSVKRFMMYQQGCFAGGTVLRMAKDLAENNKGARVLVVCSEITAVTFRGPSDTHLDSMVGQALFGDGAAAVIVGSDPDLTTEQPLFEMVSAAQTILPDSEGAIDGHLREVGLTFHLLKDVPGLISKNIEKALTQAFSPLGISDWNSIFWIAHPGGPAILDQVEQKLKLKEEKMRATRHVLSEYGNMSSACVLFILDEMRKKSVEDGAATTGEGLDWGVLFGFGPGLTVETVVLHSVPTTRPIVP
>FB_XP_022009667.1
MASSIDIAAFREAQRAQGPATILAIGTATPSNCVYQADYPDYYFRITKSEHMVDLKEKFKRMCDKSMIRKRYMHLTEEYLKENPSICEYMAPSLDARQDVVVVEVPKLGKEAAVKAIKEWGKPKSQITHLIVCTTSGVDMPGADYQLTKLLGLRPSVKRFMMYQQGCFAGGTVLRMAKDLAENNKGARVLVVCSEITAVTFRGPSDTHLDSMVGQALFGDGAAALVVGSDPDLTTERPLFQMVSAAQTILPDSEGAIDGHLREVGLTFHLLKDVPGLISKNIEKALTQAFSPLGISDWNSIFWIAHPGGPAILDQVEQKLKLKEEKMRATRHVLSEYGNMSSACVLFILDEMRKKSVEDGAATTGEGLDWGVLFGFGPGLTVETVVLHSVPTTMPIAP
>FB_XP_022010182.1
MFRKQILMKNGVGKANILALGKAFPHQLVMQDLLVDGYFKDTNCDDPELKRKLTRLCKTTTVKTRYVVMSQEILNKYPELALEGLPTVKQRLDICNKAVTQMAIEASESCIKKWGRPVSDITHLVYVSSSEARLPGGDIYLAKGIGLSPDTNRVMLYFSGCSGGVAGLRVAKDIAENNPGSRVLLATSETTIIGYKPPSVKRPYDLVGVALFGDGAGAMIIGSDPTRSERPLFELHTAIQNFLPDTEKVIDGRLTEEGISFKLDRELPEIIEDNVKGFCDKLLGQFGRDGIVDIDYNDLFWAVHPGGPAILNRIEKKFNLGPEKLSASRRALADYGNASSNTIVYVLEYLIEDSLKKRNEGKDGGPDLGLILAFGPGVTFEGILTRNLIV
>FB_XP_022016960.1
MSPKPYHLSTHSPHQPPPSHLPPPSHRLPPSHCPPPSHRRTPPTVAHVPPSHPSHLVHPPTVTQSPTSRHHHQHRHRQQSGEKSMVKKRYMHLTEEILKEKPNMCSYMAPSLNDRQDIAVAEVPKLGEQAVTQAIMEWGQPKSKITHLVFATSCGVDMPAADYQLTKLLGLRPSIKRFVMYQHGCYGGGSVLRMAKDLAENNKGARVLVVCSELSSVVSFHGPGETNIDNLVARALFSDGAAAMIVGSDPLLDVEKPLFEIVSASQTIVPDSEGVLDGHLREAGLIFHINDKIPKLVSKNIGTILKEAFQPFDIMDWNSIFWVVHPGGPAILNEVEEKLALRPDKLRASRRVLNEYGNMWGATVLFILNEMRRSSATFRLQTTGKGLEWGVLFGIGPGL…
>FB_XP_022030116.1
MSKINDNGASDSSATRRLPTPGKATVLAIGKAFPSQLVPQDCLVEGYFRDTNCADFAMKEKLARLCKTTTVKTRYTVMSKEILDKYPELATEGSATISQRLTIANQAVTEMAKDASLACFKQWGRPAEDITHIVYVSSSEIRLPGGDLYLASELGLRNDVNRVMLYFLGCYGGVTGLRIAKDIAENNPGSRVLLTTTETTILGFRPPNKSRPYDLVGAALFGDGAAAAIIGADPISHVESPFLELSYAVQQFLPGTHNVIDGRLTEEGINFKLGRDLPQKIDDNIEGFCKKLMEKCGKNLEDFNDLFWAVHPGGPAILNRLESTLKLRGEKLDCSRRALMDFGNVSSNTIFYVMEYMRDELMNKENAEEWGLALAFGPGITFEGILLRSLN
>FB_XP_022034417.1
MASSIDIAAFREAQRAQGPATILAIGTATPSNWVYQADYPDYYFRITKSEHMIDLKEKFKRMCDKSMIRKRYMHLTEEYLKENPSICEYMAPSLDARQDVVVVEVPKLGKEAAVKAIKEWGKPKSQITHLIVCTTSGVDMPGADYQLTKLLGLRPSVKRFMMYQQGCFAGGTVLRMAKDLAENNKGARVLVVCSEITAVTFRGPSDTHLDSMVGQALFGDGAAALVVGSDPDLTNERPLFQMVSAAQTILPDSEGAIDGHLREVGLTFHLLKDVPGLISKNIEKALTQAFSPLGISDWNSIFWIAHPGGPAILDQVEQKLKLKEEKMRATRHVLSEYGNMSSACVLFILDEMRKKSAEDGAATTGEGLDWGVLFGFGPGLTVETVVLHSVPTTMPIAP
>FB_XP_022035183.1
MLSIQEFRKAQRAEGPANILAIGTATPPNCVLQTTYPDYYFRITKSEHKKDLKEKFTRMCEKSMIKKRYMYLTEEILNEKPNMCAYNAPSLDDRQDIVVVEVPKLGKEAATRAIKEWGQPKSKITHLVFCTTSGVDMPGADYQLTKLLGLRSSVKRFMMYQQGCFAGGTVLRMAKDLAENNKGARVLVVCSEITAVTFRGPDDSHLDSLVGQALFGDGAAAIIVGSDPLPDIEKPLFEIISAAQTILPDSRGAIDGHLREVGLTFHLLKDVPGLISKHIEESLVEAFQPLGIDDWNSLFWIAHPGGPAILDQVEEKLALTPDKLRATRHVLSEYGNMSSACVLFILNEMRHASATDGFSTTGEGLEWGVLFGFGPGLTVETVVLHSVPI
>FB_XP_022035184.1
MLSIQEFRKAQRAEGPANILAIGTATPPNCVLQTTYPDYYFRITKSEHKKDLKEKFTRMCEKSMIKKRYMYLTEEILNEKPNMCAYNAPSLDDRQDIVVVEVPKLGKEAATRAIKEWGQPKSKITHLVFCTTSGVDMPGADYQLTKLLGLRSSVKRFMMYQQGCFAGGTVLRMAKDLAENNKGARVLVVCSEITAVTFRGPDDSHLDSLVGQALFGDGAAAIIVGSDPLPDIEKPLFEIISAAQTILPDSRGAIDGHLREVGLTFHLLKDVPGLISKHIEESLVEAFQPLGIDDWNSLFWIAHPGGPAILDQVEEKLALTPDKLRATRHVLSEYGNMSSACVLFILNEMRHASATDGFSTTGEGLEWGVLFGFGPGLTVETVVLHSVPI
>FC_XP_021637396.1
MEFITKALEIHLEIVKHDSRFDYRPPECYNNFWGAFRVDLEKRCRKILKLISREALVEWSVLVASVFSWDSRFSRNLAQKSKWAKILIVCSENMTSSFHAPSDTHLDILVGSAIFADGAAAVIVGADPDTSTERPLFHLVSASQTIIPESNGIVGQTREMGLTYYLSKSVLQVIADNIVEWMTETLGIIKDWNTLFYIVHPGGPTILQGLEEKLGLEKQKLRASRHVLSENGNMWSPSALFILDEMRKTSMEEGKATTGEGLDLGILFGFGPGLTVDTVIGRSVVIPRG
>FC_XP_021645213.1
MAASVEEIRKAQRAQGTATILAIGTATPSNCVNQADYPDFYFRITKSEHMTELKEKFKRICDKSMIKKRYMHLDEEILKENPNMCAYWEPSLDARQDIVVVEVPKLGKEAATKAIKEWGQPKSKITHLIFCTTSGVDMPGCDYQLTKLLDLRPSVKRFMMYQQGCFAGGTVLRLAKDLAENNKGARVLVVCSEITALFFRGPSDNHFDSLVGQALFGDGAGALIVGSDPDTSIEHPLFQLVSASQTIIPDSDGALDLHLREVGLTFHLLREVPELISKNIEKSLAEAFSPIGISDWNSIFWIAHPGGPAILNQVEAKLSLKPEKMRASRHVLSEYGNMTSACVLFILDEMRKKSLEEGKVTTGEGLEWGVLFGFGPGLTIETVVLHSIPTEMAAQ
>FC_XP_021647341.1
MAASVEDIRKAQRAQGPATILAIGTATPSNCVNQADYPDYYFRITKSEHLTELKEKFKRMCDKSMIKKRYMHLNEQILKENPNMCAYWESSLDARQDIVVVEVPKLGKEAATKAIKEWGQPKSKITHLIFCTTSGVDMPGCDYQLTKLLGLRPSVKRFMMYQQGCFAGGTVLRLAKDLAENNKGARVLVVCSEITAVTFRGPSDTHLDSLVGQALFGDGAGALVVGSDPDTSIERPLFQLVSAAQTILPDSDGAIDGHLREVGLTFHLLKDVPGLISKNIEKSLVEAFTPIGISDWNSIFWIAHPGGPAILDQVEAKLSLKPEKMRSTRHVLSEYGNMSSACVLFILDEMRKKSLEEGKATTGEGLEWGVLFGFGPGLTVETVVLHSVPIESATQ
>FC_XP_021648729.1
MVTVEEVRKAQRAAGPATVLAIGTATPPNCVDQSTYPDYYFRITNSEHKTELKEKFQRMCDKSMIKKRYMHLTEDILKENPNICAYMAPSLDARQDIVVVEIPKLGKEAAVRAIKEWGQPKSKITHLVFCTTSGVDMPGADYQLTKLLGLRPSVKRLMMYQQGCFAGGTVLRLAKDLAENNKGARVLVVCSEITAVTFRGPSDTHLDSLVGQSLFGDGAAAIIVGSDPVPQVEKPLFELVTAAQTILPNSDGAIDGHLREVGLTFHLLRDVPGIISRNIEKSLVEAFQPLGISDWNSLFWIAHPGGPAILDQVEAKLGLKPEKLRATRHVLSEYGNMSSACVLFILDEMRKKSAEDGLKSTGEGLEWGVLFGFGPGLTVETVVLHSVAT
>FC_XP_021658990.1
MTMVASVEEIRKAQRAQGPATVLAIGTATPSNCVNQADYPDYYFRITKSEHMTELKEKFKRMCDKSMIKKRYMHLNEEILKENPNMCAYWEPSLDARQDIVVVEVPKLGKEAATKAIKEWGQPKSKITHLIFCTTSGVDMPGCDYQLTKLLGLRPSVKRFMMYQQGCFAGGTVLRLAKDLAENNKGARVLVVCSEITAVTFRGPSDTHLDSLVGQALFGDGAGALIVGSDPDTSIERPLFQLVSAAQTILPDSDGAIDGHLREVGLTFHLLKDVPGLISKNIEKSLVEAFSPIGISDWNSIFWIAHPGGPAILDQVEEKLNLKPEKMRATRHVLSEYGNMSSACVLFILDEMRKKSLEEGKVTTGEGLEWGVLFGFGPGLTVETVVLHSVPTERAAH
>FC_XP_021683368.1
MSKTDNNGALGHYPILTRRIPTTGKATILALGKAFPKQLIPQDCLVEGYIRDTKCEDVSIKEKLERLCKTTTVKRRYTVMSKEILDKYPELATEGLPTIKQRLEIANPAVVEMAKEASLACIKEWGRPAEDITHIVYVSSSEIRLPGGDLYLASQLGLKSDVSRVMLYFLGCYGGVTGLRVAKDIAENNPGSRVLLTTSETTILGFRPPNKARPYDLVGAALFGDGAAAVIIGANPVINKESPFFELNYAVQQFLPGTQNVIDGRLSEEGINFKLGRDLPQKIEDNIEEFCKKLMSKAGLTDEFNDLFWAVHPGGPAILNRLESTLKLNTGKLECSRRALMDYGNVSSNTIFYVMEYMREELKRKGGEEWGLALAFGPGITFEGILLRNL
>FC_XP_021686086.1
MGSEENVQSDSLKKANPGKATILALGKAFPHQLVMQEFLVDGYFKNTNCDDPDLKQKLARLCKTTTVKTRYVVMSEEILKKYPELAIEGLPTVKQRLDICNNAVTQMAIEASQICIKNWGRPMSEITHLVYVSSSEARLPGGDLYLARGLGLNPETQRVMLYFMGCSGGVAGLRVAKDIAENNPGSRVLLATSETTIIGFKPPSADRPYDLVGVALFGDGAGAMIIGTDPVSDIEHPLFELHTAIQNFLPETEKVIDGRLTEEGISFKLARELPHIIEDNVEEFCHKLMGIAGIGEKEYNKLFWAVHPGGPAILNRIEKRLDLQPEKLNASRRALMDYGNASSNTIVYVLEYMIEECFKVKEKNESCEWGLILAFGPGITFEGILARNLTV
>FF_XP_021281030.1
MNRSGNGVIKQNHLPKPREQNPWLVSSTPRHGXGLLKMSKADSNGAPRHRLRRSSTSGKATVLAMGKAFPSQLIPQECLVEGYIRDTKCEDASIKEKLERLCKTTTVKTRYTVMCKEILDKYPELATEGSSTIKQRLEIANPAVVGMALEASLACIKEWGRAATDITHIIYVSSSEIRLPGGDLYLASQLGLKNDVNRVMLYFLGCYGGVTGLRVAKDIAENNPGSRILLTTSETTILGFRPPNKARPYDLVGAALFGDGAAAVIIGTDPITNSESPFMELNYAVQQFLPGTQNVIDGRLSEEGINFKLGRDLPQKIEDNIEEFCRKLVSKANLTEFNDLFWAVHPGGPAILNRLENTLKLNNGKLECSRRALMDYGNVSSNTIFYVMEYMREELKTEG…
>FF_XP_021281858.1
MAFPENLGRRKPAQRLATILSIGKATPAHCISQTDYLDYYFRVTKNKHMTQLKEKFKHICEKSMISKRHFVLTEEIINKNPNISTYSSPSIDIRQQILAAEVPKLAMEAASKAIQEWRQPKSQITHLIFSAVSGKEMPGADYRLAKLLGLPSVKRVMMYFQGCFAGGTILRIAKDIAENNAGARVLVLSSDITLPTFRAPNEHGIPSLISNAIMGDGAAAMIIGADPNVLKERPLFQIVASTENIIPDSEGAIKGHMHEAGLSIHLSRDVPKLIANNIDKCLAEALSPISINDWNSFFWIVHPLGNAVLDQIEIKLGLKKEKLIETRHVLREFGNVSSATVFFILDEMRRRSMEVGKATTGEGLQWGILFGLGASITVETVVLRSFPTNTQLIQGKE
>FF_XP_021282097.1
MALPENFGRQKQAQSTATILSIGTANPAFCISQIDYPNYYFRVTKSEHMTQLKGKFKQICEKSMIRKRHFVLTEEILKKNASISTYNDPSLDVRREIAFAQVPKLAMEAASKAIQEWGQPKSQITHLIFSSLSGMDMPGADYHLTELLGLPSSVKRIMLNFQPRYASGTILRMAKDIAENNAGARILVVSTEISIGAFHGPNEHDIASLIGQAIVGDGAAAMIVGADPDVLKERPLFLIVSTAQNIIPGSVGAIEGHVREAGYSIQLSKDVPKLIANNLESCLAEALSPISINDWNSFFWIVHPGGSAILDQIEIKLGLKKEKLLATRHVLSEFGNMSVACVLFILDEMRKKSLEKGKATTGEGLEWGLLIGLGSGITVETVVLRSFPITITHP
>FF_XP_021282102.1
MALPENFGRRKPAQSLATILSIGKAVPTYCISQADYPDYYFRVTKSEHMIQLKEKFKRICEKSMISKRHFVLTEEIINKNPNISTYSSPSLDIRQQILAAEVPKLAMEAASKAIQEWGQPKSQITHLIFSAISGVDMPGADYRLTKLLGLPSSVKRVMTYFQGCYAGGAILRMAKDIAENNAGSRVLVVSSEVLLGIFRAPNEHDTPSLVGNAMLGDGAAAMIIGADPNSLRERPLFQIVSASENIVPDSDGAIEGHMYEAGLSIHLSRDVPKLIADNINKCLAEALSPISNNDWNSFFWIVHPGGNAILDQIETKLELKREKLLTTRHVLSEFGHMSSATVLFILDEMRRRSMEAGKATTAEGLEWGILLGLGAGITVDTVVLRSFPTNTTH
>FF_XP_021283854.1
MASEKNLETHQAEGLVTILAIGTTNPPHCFYQVDYSDFYFRVTKREHKIELKDKFKRICERSSIKKRYMHLTEDIIKENPNLIIYKAPSFDARQDILVTEVPKLGKEAALKAIKEWGQPISKITHLIFCTSSGINMPSADHQLARLIGLKPSVQKFMIYQQGCFAAGTALRLSKDLAKNNAGARVLIVCSELMVECFQPPSETHLDILVGSALFSDGAAAVIVGANPDTTINERPLFQIVSAHQTIIPDSADKIVAKIREMGMEYYLSRDXPRCIANNIEQCLIEALIPFGIGDWKTLFYIVHPGGPAVLRGVEEKLGLDREKLKASWHVLSEYGNMWSPSVLFVLDEMRKMSILEGKATAGEGLEWGVLFGFGPGLTVETVVLRSFALNSHP
>FF_XP_021286130.1
MGMGEEAQEGFATMANPGKATILALGKAFPHQLVMQEFLVDGYFKNTNCDDPELKRKLSRLCKTTTVKTRYVVMSDEILKKYPELAIEGLPTVKQRLDICNNAVTEMAIEASRACIKKWGRPISDITHLVYVSSSEARLPGGDLFLAKGLGLSPETQRVMLYFMGCSGGVAGLRVAKDIAENNPGSRVLLATSETTIIGFKPPSADRPYDLVGVALFGDGAGAMIIGSDPVLSIERPLFELHTAMQNFLPNTEKTIDGKLTEEGISFKLARELPQIIEDNVEGFCEKLMGIVGLTDKDYNNMFWAVHPGGPAILNRMEKRLDLFPEKLNASRRALMDYGNASSNTIVYVLEYMIEESLKRKTESREDSEWGLILAFGPGVTFEGILARNLTVQE
>FF_XP_021290149.1
MVTVEEVRKAQRAEGPATILAIGTSTPPNCVDQSTYPDYYFRITNSEHKTELKEKFKRMCEKSMIKKRYMYLTEEILKENPNVCAYMAPSLDARQDMVVVEVPKLGKEAATRAIKEWGQPKSKITHLVFCTTSGVDMPGADYQLTKLLGLRPSVKRLMMYQQGCFAGGTVLRVAKDLAENNKGARVLVVCSEITAVTFRGPSDTHLDSLVGQALFGDGAAAVIIGADPVPEIEKPMFELVSAAQTILPDSDGAIDGHLREVGLTFHLLKDVPGLISKNIEKSLVEAFQPLGISDWNSLFWIAHPGGPAILDQVEIKLALKPEKLRATRHVLSEYGNMSSACVLFILDEMRKKSREDGLKTTGEGLEWGVLFGFGPGLTVETVVLHTISA
>FF_XP_021297880.1
MAMASVEEIRKAQRAQGPATVLAIGTATPPNCVSQADYPDYYFRITNSEHLTELKEKFKRMCDKSMIKKRYMYLTEEILKENPNMCAYMASSLDARQDMVVVEVPKLGKEAATKAIKEWGQPKSKITHLVFCTTSGVDMPGADYQLTKLLGLRPSVKRLMMYQQGCFAGGTVLRVAKDLAENNKGARVLVVCSEITAVTFRGPSDTHLDSLVGQALFGDGAAAIIVGADPDTKIERPLFELVSAAQTILPDSDGAIDGHLREVGLTFHLLKDVPGLISKEHRESLVEALSPIGINDWNSIFWIAHPGGPAILDQVEAKLGLKEEKLKATRHVLSEFGNMSSACVLFILDEMRKQSLEQGKPTTGEGLEWGVLFGFGPGLTVETVVLHSIPTVATH
>FF_XP_021298153.1
MATVEEIRKAQRAEGVATILAIGTATPSNCIFQSDYPDFYFGVTNNNHTTELKHKFKQICDKSMIKKRYMYATEEVLKENPSLCAYMATSLDARQNIAVVEVPKLGKEAATKAIEEWGQPKSKITHLVFGTCSSVDMPGADYRLTKLLGLSPSVKRAIVYHNGCFAGGKALRLAKDLAENNKGARVLVVCSEVLSLFFHGVSDQIEADYLVASAIFGDGAGAAIVGADPDTLIERPLFQLVSSSQTILPNSEGTIEGHLREVGLILRLSKQVPTLITNNIEKNIIEAFNPIGSISNWDSIFYVAHPGAPAILNQLERNLNLNKHKLRASRHVLSEYGNMSSAAVFFVLDEMRNKSVEEGKSTTGEGLEWGVLLAYGPGITTETIVLHSVPIKPSH
>FH_XP_019160978.1
MMSNLNGKDNVSTQNYYRSSPTSRRRLPTQGKATILALGKAFPSQLVPQDCLVEGYIRDTKCDDLAIKEKLERLCKTTTVKTRYTVMCKDVLDKYPELATEGSPTIAQRLEVANPAVIAMAKEASLACIKDWGRPVEEITHVVYVSSSEIRLPGGDLYLAAELGLKSDVNRVMLYFLGCYGGVTGLRVAKDIAENNPGSRVLLTTSETTILGFRPPNKARPYDLVGAALFGDGAAAVIVGANPRESLENPFMELSFAAQQFLPGTQSVIDGRISEEGINFKLGRDLPEKIENNIEDFCKKLIGKANNNNNNLTYNELFWAVHPGGPAILNRLERTLGLRSEKLDCSRRALMDFGNVSSNTIFYVLEYMRDELMMKRKQGKEEEEEGGLEWGLALAFGPG…
>FH_XP_019165608.1
MVTVEEVRKAQRAQGPATIMAIGTSTPQNCVDQSTYPDYYFRITNSEHLVELKEKFKRMCEKSMIKKRYMYLTEEILKENPNICAYMAPSLDARQDIVVVEVPKLGKEAAQKAIKEWGQPKSKITHLVFCTTSGVDMPGADYQLTKLLGLQPSVKRFMMYQQGCFAGGTVIRLAKDLAENNKGARVLVVCSEITAVTFRGPSDAHLDSLVGQALFGDGAAALIIGSDPDPDLERPLFQLVSAAQTILPDSGGAIDGHLREVGLTFHLLKDVPGLISKHIEKSLNEAFQPLGIHDWNSLFWIAHPGGPAILDQVEEKLELKPEKLRATRHVLSEYGNMSSACVLFILDEMRKASSKEGLNTTGEGLEWGVLFGFGPGLTVETVVLHSVSA
>FH_XP_019169332.1
MGFGDAVLQGGKKASPGKASIMALGKAFPHQLVMQEFLVDGYFKNTNCDDPVLKQKLTRLCKTTTVKTRYVVMSEEILKKYPELAIEGLPTVKQRLDICNSAVTQMAIEASWTCIKKWGRSPTEITHLVYVSSSEARLPGGDLYLAKGLGLRPDTQRVMLYFSGCSGGVAGLRVAKDIAENNPGSRVLVATSETTIIGFKPPSADRPYDLVGVALFGDGAGAMVIGSNPVQELERPLFELHTAIQHFVPDTEKIIDGQLTEEGISFKLERELPQIIEDNIDEFCAKLMRVAGYSHKDDFNKLFWAVHPGGPAILNRLEKKLELSPEKLSASRRALADYGNASSNTIVYVLEYMLEEKKRESEAEDSDWGLILAFGPGITLEGILTRNLTA
>FH_XP_019181556.1
MVTVEEVRKAQRAEGPATILAIGTATPANCVDQSTYPDYYFRITNSDHMTDLKQKFQRMCDKSMITKRYMHLTEEILKENPSFCEYMAPSLDARQDIVVVEVPKLGKEAAQSAIKEWGQPKSKITHVIFCTTSGVDMPGADYQLTKLLGLRPSVKRLMMYQQGCFAGGTVLRVAKDLAENNKAARVLVVCSEITVVTFRGPNETHLDSLVGQALFGDGAAAIIVGSDPTPAEKPLFQLVSAAQTLAPDSCGAIDGHLREVGLTFHLLKDVPSIVSNNIEKCLSEAFNPLGISDWNSIFWIAHPGGPAILDQVEDKLGLKPEKLRATRHVLSEYGNMSSACVLFILDEMRKASSNDGLGTTGEGLEWGVLFGFGPGLTIETVVLHSVPA
>FH_XP_019195500.1
MSTTITVLTDTWSHRAKRLEGDAKILAIGTATPANWVDQTTYPDFYFRITNSQHLLEHKEKFRRICNKSKIMKRHLVLTEELLKKHPNLCTYNEASLNTRQDILVSGVPKLGKEAAMKAIKEWGRPISEITHLVFCTTSGVDMPGADFQLTKLLGLNSSVKRLMMYQQGCNAGAAMLRLAKDLAENNKGARVLVVCSEITINIFRGPSLEQDDNLLAQCLFGDGAAAMIVAADPRPGLETPLFELVSSAQTIVPNTDSHLKLHLREMGLTFHCSKAVPSVLAENVEDCLVKAFEPYGISDWNSIFWVFHPGGNAIVDRVEERLGLGPEKFRASRDVLSEYGNLTSACVLFILDEMRKKSKKDEQMTTGEGLEWGVVFGFGPGLTIDTIIIRSVPIN
>FH_XP_019195502.1
MSTILTNTWTRREKRIEGHAKILAIGTAIPANWVDQTTYPDFYFRITNSEHLLEHKEKFRRICNKSKIRKRHLVITEELLKKNPNLCTYNEASLNTRQDILVSEVPKLGKEAAMKAIKEWGRPISEITHLVFCTSSGVDMPGADFQLAKLLGLSSSVNRLMMYQQGCNAGAAMLRLAKDLAENNKGGRVLVVCSEVMLNVFRGPSLEQEDNLLAQCLFGDGSAAVIVGTEPRPGLETPLFELVSAAQTTIPDTDSHLKLHLREMGLTFHCSKAVPSLITQNVEDCLVKAFEPFGISDWNSIFWILHPGGIAILDRVEEKLGLEPEKLRASKDVLSEYGNLTSACVLFILDEMRKKSKKDEEMTTGEGLEWGVVFGFGPGLTIDTVVIRSVPTN
>FH_XP_019195503.1
MSTTVTVLTDTCRSRRAKRFEGDAKILAIGTATPANWVDQTTYPDFYFRITNSQHLLEHKEKFRRICNKSKIKKRHLVLKKNPNLCTYNEASLNTRQDILVSEVPKLGKEAAMKAIKEWGRPISEITHLVFCTSSGVDMPGADFQLAKLLGLSSSVKRLMMYQQGCNAGAAMLRLAKDLAENNKGGRVLVVWSEVMLNVFRGPSLEQEDNLLAQCLFGDGSAAVIVGTEPRPGLETPLFELVSAAQTTIPDTDSHLKLHLREMGLTFHCSKAVPSLITQNVEDCLVKAFEPFGISDWNSIFWILHPGGIAILDRVEEKLGLEPEKLRASKDVLSEYGNLTSACVLFILDEMRKKSKKDEQMTTGEGLEWGVVFVVCP
>FI_NP_001295723.1
MVTVEEVRKAQRAQGPATVLAIGTATPSNCVDQSTYPDYYFRITNSEHKVELKEKFKRMCDKSMIKKRYMHLTEDILKENPNICEYMAPSLDARQDIVVVEIPKLGKEAAVKAIKEWGQPKSKITHLVFCTTSGVDMPGADYQLTKLLGLRPSVKRLMMYQQGCFAGGTVLRLAKDLAENNKGARVLVVCSEITAVTFRGPSDTHLDSLVGQALFGDGAAAVIVGSDPVPELEKPLFELVSAAQTILPDSDGAIDGHLREVGLTFHLLKDVPGLISKNIEKSLVEAFKPLGISDWNSLFWIAHPGGPAILDQVEAKLGLKPEKLASTRHILSEYGNMSSACVLFILDEVRKKSAKEGLKTTGEGLEWGVLFGFGPGLTVETVVLHSVAT
>FI_XP_012067379.1
MAAVTVDQIRKAQRAEGPATVLAIGTATPANCVIQADYPDYYFRITKSDHLTELKEKFKRMCDKSMIKKRYMYLNEEILKENPSMCAYWEPSLDARQDIVVVEVPKLGKEAAAKAIKEWGQPKSKITHLIFCTTSGVDMPGCDYQLTKLLGLRPSVKRFMMYQQGCYAGGTVLRLAKDLAENNKGARVLVVCSEITAVTFRGPSDTHLDSLVGQALFGDGAGALIVGADPDTSVERPLFELVSAAQTILPDSDGAIDGHLREVGLTFHLLKDVPGLISKNIEKSLVEAFTPIGINDWNSIFWIAHPGGPAILDQVEAKLSLKPEKMKATRHVLSEYGNMSSACVLFILDEMRKKSIEEGKATTGEGLEWGVLFGFGPGLTVETIVLHSVAT
>FI_XP_012084392.1
MGSEEIVQTGLSKKAKPGTATILALGKAFPHQLVMQEFLVDGYFKNTNCYDPDLKQKLTRLCQTTTVKTRYVVMSEEILNKYPELAIEGIPTVKQRLDICNDAVTQMAIEASETCIKKWGRPISDITHLVYVSSSEARLPGGDLHLARGLGLSPETQRVMLYFMGCSGGVAGLRVAKDIAENNPGSRVLLATSETTIIGFRPPNADRPYDLVGVALFGDGAGAMIIGTDPVSNVESPLFELHTAIQNFLPDTEKIIDGRMTEEGISFKLARELPHIIEDNIESFCQKLMRGAGVGDKGYNNFFWAVHPGGPAILNRIEKRLQLLPEKLNASRRALMDYGNASSNTIVYVLEYMIEESLKINKENEDCQWGLILAFGPGITLEGVLARNLSV
>FI_XP_020536903.1
MEGVFEYRRATGPATILAIGTANPPNFIYQANYPDFYFEVTQSEHLKELKEKFKRICQKSEIKKRYMXLTEDIIQKNPSIATYKAPSLDARQEILVHEVPTLGEEAATKAIQEWGQPISKITHLIFCTSSGVNMPGADLELVKLLGLQNSVQRFMMYQQGCFAGAAALRLAKDIAENNVDSRILIVCSENMTVSFHAPSDTHLDILVGSAIFGDGAAAIIAGSTPSTSERPLFHVFFASQKLIPDSKNGIVGHTREMGLSYYLSRSVPQLIEDNIVQCLSEIFGSNKDWNSIFYVVHPGGPTVLNGLERKLSLTKLRLRASRHVLNEYGNMWGPSVFFILDEVRKKSALEGKATTGEGLDMGVLLGFGPGLTLETVALRSVAIYGTD
>FI_XP_020538589.1
MIAIRTSQSWALPFVARQFSKINSQELFVPLRYYSQKIESRDDEELEANVERRLSTKTKKAKSIARLINTKSWSSELESSLSSLSPSFSKTTGFQVLRLIKVPSKALKFFNWLPQMGFTHNDQSYFLMLEILGRARNLNVARNFLFSIKRKSNGTVKLEDRFFNSLIRSYGRAGLFQESVKLFTSMKSVGVSPSVVTFNSLLLILLKRGRTNMAKSVFDEMLSTYGVAPDTYTFNILIRGFCKNSMVDDGFRFFQKMSSFNCDPDIVTYNTLVDGLCRAGKVKTAHNVVKGMVKKSEDLNPDVVSYTTLLRGYCMKQNIDEALVVFEEMVDKGLKPNAVTYNTLIKGLCEVQKIDKIKEVLEGALEVGGFSPDTCTLNTLMNGHCNAGNLNEALKVFEK…
>FL_XP_018807682.1
MASVEKIREAQRAKGPATILAIGSANPPNCIYQSDYPNFYFGATNSDHMTELKHKFKRICEKSMIRKRFFHLTEEILKANPNIGNYKAPSLNLRQDVGVADVTKIGGEAALKAIKEWGQPISKITHLVFCTMTGFDMPGADFQLIKLLGLNPSVNRCMIYQQGCYAGGTALRLAKDLAENNASARVLVVCSENMTMSFHGPSESHLDILIGQAIFSDGAAAAIVGASPDTLTEHPLFELIWATQSIIPDTEDGVVGKLREMGMTYHLSTNLAEFIGNNIENCMIEAFSSIGISDWNSLFFIVHPGGPLILHKIQENLGLNEEKLKTSRHVLREYGNMASPCVLFILDKMREKSMEEGKATTGDGLEWGVLFGFGPGLTVEAIVLHSIPVKNINAC
>FL_XP_018815343.1
MGTVGVAGGGSTKVANPGKATILALGKAFPHQLVMQDYLVDGYFRDTNCDDPVLKQKLTRLCKTTTVKTRYVVMSEEILKKYPELAVEGLPTVKQRLDICNDAVTRMAVEASQACLKNWGRSPSDITHLVYVSSSEARLPGGDLYLAKGLGLSPETQRVMLYFVGCSGGVAGLRVAKDIAENNPGSRVLLATSETTIIGFKPPSAERPYDLVGVALFGDGAGAMIIGSDPVLGYEKPLFELHTAIQQFLPNTEKTIDGRLTEEGISFKLARELPQIIEDNIEGFCKKLMEVDGFPDKEYNKMFWAVHPGGPAILNRMEKRLDLSPEKLNASRRALMDYGNASSNTIVYVLEYMIEESLKMKKENQGDDDEWGLILAFGPGISFEGVLARNLTG
>FL_XP_018817256.1
MVTVEDVRRAQRAEGPATVMAIGTATPPNCVDQSTYPDYYFRITNSEHKTELKEKFKRMCDKSMIKKRYMYLTEEILKENPNVCAYMAPSLDARQDMVVVEVPKLGKEAATKAIKEWGQPKSKITHLVFCTTSGVDMPGADYQLTKLLGLRPSVKRLMMYQQGCFAGGTVLRLAKDLAENNKGARVLVVCSEITAVTFRGPSDSHLDSLVGQALFGDGAAAIIIGADPIPEVEKPLFELVSAAQTILPDSDGAIDGHLREVGLTFHLLKDVPGLISKNIEKSLVEAFQPLGITDWNSLFWIAHPGGPAILDQVEEKLALKPEKLRSTRHVLSEYGNMSSACVLFILDEMRRKSVEDGLKTTGEGLEWGVLFGFGPGLTVETVVLHSLSA
>FL_XP_018822043.1
MASMEEIRKAQRAQGPANILAIGTATPSNCVSQADYPDFYFRITKSEHMTELKEKFKRMCDKSMIKKRYMYLTEEILKENPNMCAYMAPSLDARQDIVVLEVPKLGKEAASKAIKEWGQPKSRITHLVFCTTSGVDMPGADYQLTKLLGLRPSVKRYMMYQQGCFAGGTVLRLAKDLAENNRGARVLVVCSEITAVTFRGPSDSHLDSLVGQALFGDGAAALIVGSDPDTSVERPLYQLVSAAQTILPDSDGAIDGHLREVGLTFHLLKDVPGLISKNIEKSLVEAFTPIGISDWNSLFWIAHPGGPAILDQVEAKLGLKEEKMRATRQVLSEYGNMSSACVLFILDEMRKKSAKEGKATTGEGLEWGVLFGFGPGLTVETIVLHSVNI
>FL_XP_018827093.1
MVTVEDVRRAQRAEGPATVMAIGTATPPNCVDQSAYPDYYFRITNSEHKTELKEKFKRMCEKSMIKKRYMHLTEEILKENPNVCAYMASSLDARQDMVVVEVPKLGKEAATKAIKEWGQPKSKITHLVFCTTSGVDMPGADYQLTKLLGLRPSVKRLMMYQQGCFAGGTVLRLAKDLAENNKGARVLVVCSEITAVTFRGPSDTHLDSLVGQALFGDGAAALIVGADPVPGVEKPLFELVSAAQTILPDSDGAIDGHLREVGLTFHLLKDVPGLISKNIEKSLVEAFQPLGITDWNSLFWIAHPGGPAILDQVESKLELKPEKLRATRHVLSEYGNMSSACVLFILDEMRKKSAEDRLKTTGEGLEWGVLFGFGPGLTVETVVLHSVSA
>FL_XP_018834036.1
MASVEEFLKAQRSEGPATVLAIGTANPSNCISQTDFPDYYFRITKSEHLTELKKKFKRMCDKSMINKRYMHLTEDILKENPGMCEFMAPSYDARQDIAVVELPKLAKEAALKAIKEWGQHKSKITHLVFCTTTGTADMPGADYQLIKLLGLKSSVKRVMMYQQGCFGGGTVLRLAKDLAENNRGARVLAVCAEIVAISFRGPSEAHFDSLVGQSLFGDGAAAVIIGADPDTSVERPLFQLVSAAQTILPDSDGAVQGHLREVGLTFHALKDLPKIVSRNVEQSLVEAFTPFGVSDWNSIFWIVHPGGPAILDQVEAKLSLQEEKLRASRHILSEYGNMSTACVLFILDEMRKSSVEDGKATTGGGLEWGVLFGFGPGLTVETVVLRSVPVETIH
>FL_XP_018841433.1
MGSEDVAQGGSTKWANPGKATILALGKAFPHQLVMQDYLVDGYFKDTNCDDPVLKQKLTRLCKTTTVQTRYVVMSEEILKKYPELAVEGLPTLRQRLDICNDAVTRMAVEASQACLKNWGRPISDITHLVYVSSSEARLPGGDLYLAKGLGLSPNTQRVMLYFVGCSGGVAGLRVAKDIAENNPGSRVLLATSETTIIGFKPPSAERPYDLVGVALFGDGAGAMLIGSDPVLGYEKPLFELHTAIQQFLPDTEKTIDGRLTEEGISFKLARELPQIIEDNIEGFCTKLVKVVGFPDKEYNKMFWAVHPGGPAILNRMEKRLELLPEKLNASRRALMDYGNASSNTIVYVLEYMIEENLKIKKENQGDNEWGLILAFGPGISFEGILARNLTV
>FL_XP_018851924.1
MASVENIREPQRAHGPATILAIGTANPANCIYQKDYPDFYFRVTKSEHMTELKEKFKRICEKSRITKRYFHLTEEILKANPNMCKYKAPSLNARQDIVVTEVPSLGKAAALKAIEEWGQPISKITHLVFCTMTGIDMPGADYQLTKLLGLNSSINRYMIYQQGCHAGGTALRLAKDLAENNASARVLVVCSENTTMLFNGPSETHLDILVGQAIFADGAAAAIIGANPDNSIEHPLFEIAWARQSIVPGSEGAIVDHIREMGISLYLARNLPKLVGSNIKNNMAEAFTPIGIKDWNSLFYVVHTGGAAILDQIQENLGLKEDKLRASRHVLSNYGNVGSPCVLFILDELRKKSLEEGKTTTGDGLEWGVLFGFGPGLTVEAVVLHSIPIREKTTTKKRY…
>FL_XP_018852740.1
MATISSSRSRLFALVRMPFSMPSSQHRSTPRCYCSQQSITSIEDDKNGNEELDRFVKSKASAKTKRAKAMARLINYKPWSSELESSLSSLSPSLSKTAVLQTLRLIRTPSKAFQFFNWVHEMGFSHTDQSYFMMLEILGRDRNLNVARNLLFSMEKRSNGVVKLEDRFFNSLIRNYGRAGLFQESIKLFTTMKSLGVSPSVVTFNSILTILLRRGRTNMAKDMYDEMLRTYGVTPDTYTFNILIRGFCKNSMVDEGFQFFKLMSHFSCEPDVVTYNTLVDGLCRVGKARIAHNVVKGMSKKSMDLNPNVVTYTALIRGYCMKQEIDVALVLLEEMTSQGLKPNIITYNTLIKGLCEAQNLEKIKEILEGMMEVGGFTPDTCTFNTIIHAHCSAGNLDEA…
>FL_XP_018858631.1
EESSIRKRHLLLTEEILANPNIGGSEFRSLNALQAMGAPEVIKLGKEAATKAIKEWGQPISKITHLVFCTRFGWDVPSPAYQLTELLGLNTSVETYMIDEHCHAGGIGLRLAMYIAERNATARILVVYSENTAVLFEGPSDDQTDVQKLNTYAHCADGAAAAIIGACPDTWTENPLFELVVACKSVLPDSEGALASFLREMRQSFYLSENYMPILDGNNMEKSLVDAQIWAERLRQTGISDLNSLFYVVNTGLGRLLDNFEENLGLSDGKLRASWHVLREYGYVMGPGLLFVLDEMRNKSMKEGETTTGHGLEWGVLFGFGPDHELETFVVRSIPIIPNPFVGAVNFLLKWFATKLMW
>FL_XP_018860484.1
MGISLYLARNLPKLVGSNIKNNMAEAFTPIGIKDWNSLFYVVHTGGAAILDQIQENLGLKEDKLRASRHVLSNYGNVGSPCVLFILDEVRKKSLEEGKTTTGDGLEWGVLFGFGPGEKTTTKKRYFHLTEEILKENPSMCKYGAPSLDARQEMVIPEVPKLGKEAALKAIQEWGQPVSKITHLVFCTSSGVDMPGADYQLTKLLGLNPSVNRYMIYKQNSYAGGTALRIAKDLAENNAGARVLVVCSEIVAMFFHGPSENHLDILKSQALFADGAAAVIVGANLDTLTEHPLFELVWASQAIVPNTEGASVGYLREMGVTFHLSETLPYVIGSNIENSMATAFSSISGGISDWNSLFYVVHPGLGTILDQIQENLGLKEDKLKASWHVLSEYGNMLGPS…
>FM_0024s0996
MGSGDLMQGGVTQKATAGKATILALGKAFPNQLVMQDFLVDGYFKNTNCDDPELKEKLTRLCKTTTVKTRYVVMSEEIMQKYPELALEGLPTVKQRLDICNPAVTQMAIDASKACIKSWGRPASDITHLVYVSSSEARLPGGDLYLAKGLGISPEVSRVMLYFMGCSGGVAGLRVAKDIAENNPGSRVLLATSETTIIGFKPPSADRPYDLVGVALFGDGAGAIMVGADPVLTVETPLFQLHTAIQHFLPDTENTIDGRLTEEGISFKLARELPQIIEENIENFCKKLMKNAGYKGRDYNKLFWAVHPGGPAILNRLEKRFDLLPDKLSASRRALTDYGNASSNTIVYVLEYMLEESLKMKSKGVENSEWGMILAFGPGITFEGVMARNLTV*
>FM_0058s0283
MASAVFKNLEDHQRADGPAAVLAIGTANPPNSLLQSEVPDIYFSYTDNEDKVELKKKFARICEKSMIRKRYMYATLELLERFPSMKNWDAPSLDARQSVTIQEVPKLGREAAEKAIKEWGQPKSKITHLIFCTSGCVDMPGADFKLAKLLGLSPSVKRTMMHQLGCYAGGASLRLAKDFAENNLGARVLVVCSEITLMAFQGPSEPAPIYSLLNGALFGDGAAAVVVGADPDPVVERPLFELISATQTILPDSEHAIQGLVSENGLRSKITEDVPSIIMNNIEGLITQVFGSAIDWNSIFWIVHPGGPAILNLVEAKLGLGEEKLRASRHVLSEFGNMSSPTVLFIMDEMRKSCHRAECKATTGEGLEWGVLIAFGPGITAETIVLRSVPAHPV*
>FM_0058s0285
MQADVPDIYFSYTNNEDKVELKKKFARICEKSMIRKRYMYATLELLERFPSLKNWDAPSLDARQSVTIQEVPKLGREAAEKAIKEWGQPKSKITHLIFCTSGCVDMPGADFKLAKLLGLSPSVKRTMMHQLGCYAGGASLRLAKDFAENNLGARVLVVCSEITIMAFHGPSASTPIYSLLNQVLFGDGAAAAIVGADPDPVVERPLFELISATQTILPDSEDAIQVRLCENGMRTKITEDVPNIIMNNIEALLTQVFGSAIDWNSIFWIVHPGGPAILNLVEAKLGLGEEKLRASRHVLSEFGNMSSPTILFIMDEMRKKSLQESKATTGEGLEWGVLIGFGPGITAETIVLRSVPAQLV*
>FM_0080s0039
MVSVEEIRDAQRAHGPATVLAIGTATPANCVLQSEYPDYYFRITDSEHKVELKEKFKRMCEKSMIRKRYMHLTEEILKENPKICEYMAPSLDARQDMVVVEVPKLGKEAAAKAIKEWGQPKSKITHLVFCTTSGVDMPGADYQLTKLLGLRPSVKRLMMYQQGCFAGGTVLRLAKDLAENNRGARVLVVCSEITAVTFRGPSDTHLDSLVGQALFGDGAAAVIIGSDPDPAVERPLYEIVSAAQTILPDSDGAIDGHLREVGLTFHLLKDVPGLISKNIEKSLNEAFKPIGISDWNSIFWIAHPGGPAILDQVELKLGLKEEKLKSTRHVLSEYGNMSSACVLFIMDEMRKKSLEEGKATTGEGLEWGVLFGFGPGLTVETVVLHSVATQ*
>FM_0081s0076
MVTVEEVRKAQRAEGPATVLAIGTATPANCVLQSEYPDYYFRITNSEHKVELKEKFKRMCEKSMINKRYMHLTEEILKENPKICEYMAPSLDARQDMVVVEVPKLGKEAAAKAIKEWGQPKSKITHLVFCTTSGVDMPGADYQLTKLLGLRPSVKRLMMYQQGCFAGGTVLRLAKDLAENNKGARVLVVCSEITAVTFRGPSDTHLDSLVGQALFGDGAAAIIIGSDPVPEVEKPLFELVSAAQTILPDSDGAIDGHLREVGLTFHLLKDVPGLISKNIEKSLVEAFKPLGISDWNSLFWIAHPGGPAILDQVELKLGLKEEKLRATRHVLSEYGNMSSACVLFIMDEMRRKSKENKLATSGEGLEWGVLFGFGPGLTVETVVLHSLAA*
>FM_0081s0077
METVEERHKARRAKGPATILAIGTANAPNCVHQSDYPDYYFPVTNSEHEIALKEKFKRICVKSTVEKRYMHLTEEMLRENTQMCEYMAPSLDARQEILRVEVPKLGKEVAVRAIEEWGQSKFKITHVVFCATSGVDMPGADYQLTKLLDLRPSERRVMIYQQGCFAGGTALRLAKDLAENNNGARVLVVCSETNVGFFRGPSRSHLDSLVGQAILGDGAAAMIIGSDPIPEASEKPMFQLVSASQTIIPDSEHALTGHITEAGLMFYLSKDVPELISKNIEQYLVEACKELLEIKDWNSLFWIIHPGGPTILDQVEVKLGLKEEKLRASREILKNYGNLSSASVLFILDEMRRKSKENKLATFGEGLEWGVLVAFGPGLTVETVVLHSMKA*
>FM_0081s0078
MNTTQGTLSISEYVFKIKNLCREIEQLDDEAKLGDDRKRRIIINGLRPEYNSFIAALQGWPKQPSLQGCFAGGTVLRLAKDLAENNKGARVLVVCSEITAVTFRGPSDTHLDSLVGQALFGDGAAAIIIGSDPVPEVEKPLFELVSAAQTILPDSDGAIDGHLREVGLTFHLLKDVPGLISKNIEKSLVEAFKPLGISDWNSLFWIAHPGGPAILDQVELKLGLKEEKLRATRHVLSEYGNMSSACVLFIMDEMRRKSKEKKLATTGEGLEWGVLFGFGPGLTVETVVLHSLAT*
>FM_0102s0065
MVTVEEVRKAQRAEGPATILAIGTATPANCVLQSEYPDFYFRITNSEHKVELKEKFKRMCEKSMINKRYMHLTEEILKENPNMCEYMAPSLNARQDMIIAEVPKLGEEAAAKAIKEWGQPKSKITHLVFCTTSGVDMPGADYQLMKLLGLRLSVKRLMMYQQGCYAGGTVLRLAKDIAENNKGARVLVVCSEITVVTFRGPSDTHLDCLVGQALFGDGAAAIVVGSDPVPEVEKPLFELVSAAQTILPDSQGAIEGHLREVGLTFHLLDSVPGLISNNIEKSLVEAFKPLGISDWNSLFWIAHPGGPAILNQVELKLGLKQGKLRATRHVLREYGNMSSACVLFIMDEMRRKSKENKLGTTGEGFEWGVLFGFGPGLTVETVVLHSLEA*
>FM_0472s0015
MMYQQGCFAGGTVLRLAKDLAENNKGARVLVVCSEITAVTFRGPSDTHLDSLVGQALFGDGAAAIIIGSDPVPEVEKPLFELVSAAQTILPDSDGAIDGHLREVGLTFHLLKDVPGLISKNIEKSLVEAFKPLGISDWNSLFWIAHPGGPAILDQVELKLGLKEEKLRATRHVLSEYGNMSSACVLFIMDEMRRKSKEKKLATSGEGLEWGVLFGFGPGLTVETVVLHSLAA*
>FM_1145s0001
MSPTATNGSHNHHSGSPVRAPTPGKATVLAIGKAFPSQLVPQECLVEGYIRDTKCGDLAIKEKLERLCKTTTVKTRYTVMSKEILDKYPELTSEGSPTIKQRLDIANPAVLEMAKEASIACIKDWGRSAVDITHVVYVSSSEIRLPGGDLHLAAELGLRSNVGRVMLYFLGCYGGVTGLRVAKDIAENNPGSRVLLTTSETTILGYRPPSNERPYDLVGAALFGDGAAAVIIGADPSPQESPFMELSHAIQQFIPGTQGIIEGKLSEEGINFKLGRELPVKIEENIEAFCKSLMARAGGIERFNDMFWAVHPGGPAILNRLESTLKLENGKLDCSRRALMDYGNVSSNTIFYVMEYMRDELRKKSDGGEEWGLALAFGPGITFEGILVRSL*
>FM_1310s0006
MVSVEEIRNAQRAAGPATVLAIGTATPANCVLQSEYPDFYFRITNSEHKVELKEKFKRMCERSMIRKRYMHLTEEILKENPNICEYMAPSLDARQDMAVAEVPKLGKEAAAKAIKEWGQPKSKITHLVFCTTSGVDMPGADYQLIKLLGLRPSVKRLMMYQQGCFAGGTVLRLAKDLAENNRGARVLAVCSEITAMMFRGPSDTHLDSLVGQALFGDGAAAVVIGSDPDPSVERPLYEIVSAAQTILPDSDGAIDGHLREVGLTIHLRKDLPGLISKNIQKSLDEAFRPIGISDWNSIFWIAHPGGPAILDQVEVKLGLKDDKLKFARHVLSEYGNMFGACVLFIMDEMRRKSLEEGKATTGEGLEWGVLFGFGPGLTVETVVLHSVATQ*
>FM_1310s0007
MVSVEEIRNAQRAAGPATVLAIGTATPANCVLQSEYPDFYFRITNSEHKVELKEKFKRMCERSMIRKRYMHLTEEILTENPNICEYMAPSLDARQDMAVAEVPKLGKEAAAKAIKEWGQPKSKITHLVFCTTSGVDMPGADYQLTKLLGLRPSVKRLMMYQQGCFAGGTVLRLAKDLAENNRGARVLVVCSAITAMMFRGPSDTHLDSLVGQALLGDGAAAVVIGSDPDQFVERPLYEIVSAAQTILPDSDGAIDGHLREVGLTIHLRKDVPGLISKNIEKSLNEAFKPIGVSDWNSIFWIAHPGGPAILDQVEVKLGLKDDKFKSTRHVLSEYGNMSSACVLFIMDEMRRKSLEEGKATTGEGLEWGVLFGFGPGLTVETVVLHSVATQ*
>FN_0024s0074
MASAVFKNLEDHQRADGPAAVLAIGTANPPNSLLQSEVPDIYFSYTDNEDKVELKKKFARICEKSMIRKRYMYATLELLERFPSMKNWDAPSLDARQSVTIQEVPKLGREAAEKAIKEWGQPKSKITHLIFCTSGCVDMPGADFKLAKLLGLSPSVKRTMMHQLGCYAGGASLRLAKDFAENNLGARVLVVCSEITLMAFQGPSEPAPIYSLLNGALFGDGAAAVVVGADPDPVVERPLFELISATQTILPDSEHAIQGLVSENGLRSKITEDVPSIIMNNIEGLMTQVFGSAIDWNSIFWIVHPGGPAILNLVEAKLRLGEEKLRASRHVLSEFGNMSSPTVLFIMDEMRKSCHRAECKATTGEGLEWGVLIAFGPGITAETIVLRTVPAHPV*
>FN_0024s0076
MASAVFKSLEDHRRAGGPAAVLAIGTANPPNLFMQADVPDIYFSYTNNEDKVELKKKFARICEKSMIRKRYMYATLELLERFPSLKNWDAPSLDARQSVTIQEVPKLGREAAEKAIKEWGQPKSKITHLIFCTSGCVDMPGADFKLAKLLGLSPSVKRTMMHQLGCYAGGASLRLAKDFAENNLGARVLVVCSEITIMAFHGPSASTPIYSLLNQVLFGDGAAAAIVGADPDPVVERPLFELISATQTILPDSEDAIQVRLCENGMRTKITEDVPNIIMNSIEALLTQVFGSAIDWNSIFWIVHPGGPAILNLVEAKLGLGEEKLRASRHVLSEFGNMSSPTILFIMDEMRKKSLQESKATTGEGLEWGVLIGFGPGITAETIVLRSVPAQLV*
>FN_0159s0019
MVSVEEIRNAQRAAGPATVLAIGTATPANCVLQSEYPDFYFRITNSEHKVELKEKFKRMCEKSMIRKRYMHLTEEILKENPNICKYMAPSLDARQDIVVVEVPKLGKEAAAKAIKEWGQPKSKITHLVFCTTSGVDMPGADYQLIKLLGLRPSVKRLMMYQQGCFAGGTVLRLAKDLAENNRGARVLVVCSAITAMMFRGPSDTHLDSLVGQALLGDGAAAVVIGSDPDQFVERPLYEIVSAAQTILPDSDGAIDGHLREVGLTIHLRKDVPGLISKNIENSLNEAFKPIGISDWNSIFWIAHPGGPAILDQVEVKLGLKDDKFKSTRHVLSEYGNMSSACVLFIMDEMRRKSLEEGKATTGEGLEWGVLFGFGPGLTVETVVLHSVATQ*
>FN_0159s0020
MVSVEEIRNAQRAAGPATVLAIGTATPANCVLQSEYPDFYFRITNSEHKVELKEKFKRMCEKSMIRKRYMHLTEEILKENPNICEYMAPSLDARQDMAVAEVPKLGKEAAAKAIKEWGQPKSKITHLVFCTTSGVDMPGADYQLIKLLGLRPSVKRLMMYQQGCFAGGTVLRLAKDLAENNRGARVLAVCSEITAMMFRGPSETHLDSLVGQALFGDGAAAVVIGSDPDPSVERPLYEIVSAAQTILPDSDGAIDGHLREVGLTIHLRKDLPGLISKNIQKSLDEAFRPIGISDWNSIFWIAHPGGPAILDQVEVKLGLKDDKLKFARHVLSEYGNMFGACVLFIMDEMRRKSLEEGKATTGEGLEWGVLFGFGPGLTVETVVLHSVATQ*
>FN_0187s0019
MSPTATNGSHNHHSGSPVRAPTPGKATVLAIGKAFPSQLVPQECLVEGYIRDTKCGDLAIKEKLERLCKTTTVKTRYTVMSKEILDKYPELTSEGSPTIKQRLDIANPAVLEMAKEASIACIKDWGRSAVDITHVVYVSSSEIRLPGGDLHLAAELGLRSNVGRVMLYFLGCYGGVTGLRVAKDIAENNPGSRVLLTTSETTILGYRPPSNERPYDLVGAALFGDGAAAVIIGADPSPQESPFMELSHAIQQFIPGTQGIIEGKLSEEGINFKLGRELPVKIEENIEAFCKSLMARAGGIERFNDMFWAVHPGGPAILNRLESTLKLENGKLDCSRRALMDYGNVSSNTIFYVMEYMRDELRKKSDGGEEWGLALAFGPGITFEGILVRSL*
>FN_0279s0045
MVSVEEIRDAQRAHGPATVLAIGTATPANCVLQSEYPDYYFRITNSEHKVELKEKFKRMCEKSMIRKRYMHLTEEILKENPKICEYMAPSLDARQDMVVVEVPKLGKEAAAKAIKEWGQPKSKITHLVFCTTSGVDMPGADYQLTKLLGLRPSVKRLMMYQQGCFAGGTVLRLAKDLAENNRGARVLVVCSEITAVTFRGPSDTHLDSLVGQALFGDGAAAVIIGSDPDPAVERPLYEIVSAAQTILPDSDGAIDGHLREVGLTFHLLKDVPGLISKNIEKSLNEAFKPIGISDWNSIFWIAHPGGPAILDQVELKLGLKDEKLKSTRHVLSEYGNMSSACVLFIMDEMRKKSLEEGKATTGEGLEWGVLFGFGPGLTVETVVLHSVATQ*
>FN_0280s0014
MVTVEEVRKAQRAEGPATVLAIGTATPANCVLQSEYPDYYFRITNSEHKVELKEKFKRMCEKSMINKRYMHLTEEILKENPKICEYMAPSLDARQDMVVVEVPKLGKEAAAKAIKEWGQPKSKITHLVFCTTSGVDMPGADYQLTKLLGLRPSVKRLMMYQQGCFAGGTVLRLAKDLAENNKGARVLVVCSEITAVTFRGPSDTHLDSLVGQALFGDGAAAIIIGSDPVPEVEKPLFELVSAAQTILPDSDGAIDGHLREVGLTFHLLKDVPGLISKNIEKSLVEAFKPLGISDWNSLFWIAHPGGPAILDQVELKLGLKEEKLRATRHVLSEYGNMSSACVLFIMDEMRRKSKENKLATNGEGLEWGVLFGFGPGLTVETVVLHCLAA*
>FN_0280s0015
METVEERHKARRAKGPATILAIGTANAPNCVHQSDYPDYYFRVTNSEHEIALKEKFKRICVKSTVEKRYMHLTEEMLRENTQMCEYMAPSLDARQEILRVEVPKLGKEAAVRAIEEWGQSKSKITHVVFCATSGVDMPGADYQLTKLLDLRPSVRRVMIYQQGCFARGTALRLAKDLAENNNGARVLVVCSETNVGFFRGPSRSHLDSLVGQAILGDGAAAMIIGSDPIPEASEKPMFQLVSASQTIIPDSEHALTGHMTEAGLMFYLSKDVPELISKNIEQYLVEACKELLEIKDWNSLFWIIHPGGPTILDQVEVKLGLKEEKLRASREILKNYGNLSSASVLFILDEMRRKSKENKLATFGEGLEWGVLVAFGPGLTVETLVLHSMKAA*
>FN_0280s0016
MVTVEEVRKAQRAEGPATVLAIGTATPANCVLQSEYPDYYFRITDSEHKVELKEKFKRMCEKSMINKRYMHLTEEILKENPKICEYMAPSLDARQDMVVVEVPKLGKEAAAKAIKEWGQPKSKITHLVFCTTSGVDMPGADYQLTKLLGLRPSVKRLMMYQQGCFAGGTVLRLAKDLAENNKGARVLVVCSEITAVTFRGPSDTHLDSLVGQALFGDGAAAIIIGSDPVPEVEKPLFELVSAAQTILPDSDGAIDGHLREVGLTFHLLKDVPGLISKNIEKSLVEAFKPLGISDWNSLFWIAHPGGPAILDQVELKLGLKEEKLRATRHVLSEYGNMSSACVLFIMDEMRRKSKEKKLATTGEGLEWGVLFGFGPGLTVETVVLHSLAA*
>FN_0345s0047
MVSVEEIRDAQRAHGPATVLAIGTATPANCVLQSEYPDYYFRITDSEHKVELKEKFKRMCEKSMIRKRYMHLTEEILKENPKICEYMAPSLDARQDMVVVEVPKLGKEAAAKAIKEWGQPKSKITHLVFCTTSGVDMPGADYQLTKLLGLRPSVKRLMMYQQGCFAGGTVLRLAKDLAENNHGARVLVVCSEITAVTFRGPSDTHLDSLVGQALFGDGAAALIIGSDPDPAVERPLYEIVSAAQTILPDSDGAIDGHLREVGLTFHLLKDVPGLISKNIEKSLNEAFKPIGISDWNSIFWIAHPGGPAILDQVEHKLGLKEEKLKSTRHVLSEYGNMSSACVLFIMDEMRKKSLEEGKATTGEGLEWGVLFGFGPGLTVETVVLHSVATQ*
>FN_0385s0030
MGSGDLMQGGVTQKATAGKATILALGKAFPNQLVMQDFLVDGYFKNTNCDDPELKEKLTRLCKTTTVKTRYVVMSEEIMQKYPELALEGLPTVKQRLDICNPAVTQMAIDASKACIKSWGRPASDITHLVYVSSSEARLPGGDLYLAKGLGLSPEVSRVMLYFMGCSGGVAGLRVAKDIAENNPGSRVLLATSETTIIGFKPPSADRPYDLVGVALFGDGAGAIMVGADPVLTVETPLFQLHTAIQHFLPDTENTIDGRLTEEGISFKLARELPQIIEENIENFCKKLMKNAGYKGRDYNKLFWAVHPGGPAILNRLEKRLDLLPDKLSASRRALTDYGNASSNTIVYVLEYMLEESLKMKSKGVENSEWGMILAFGPGITFEGVMARNLTV*
>FN_0473s0006
MSPTATNGSHNHHSASPVRAPTPGKATVLAIGKAFPSQLVPQECLVEGYIRDTKCGDLAIKEKLERLCKTTTVKTRYTVMSKEILDKYPELTSEGSPTIKQRLDIANPAVLEMAKEASIACIKDWGRSAVDITHVVYVSSSEIRLPGGDLHLAAELGLRSNVGRVMLYFLGCYGGVTGLRVAKDIAENNPGSRVLLTTSETTILGYRPPSNERPYDLVGAALFGDGAAAVIIGTDPSPQESPFMELSHAIQQFIPGTQGIIEGKLSEEGINFKLGRELPVKIEENIEAFCKSLMARAGGIERFNDMFWAVHPGGPAILNRLESTLKLENGKLDCSRRALMDYGNVSSNTIFYVMEYMRDELRKKSDGGEEWGLALAFGPGITFEGILVRSL*
>FN_0693s0021
MVTVEEVRKAQRAEGPATVLAIGTATPANCVLQSEYPDYYFRITNSEHKVELKEKFKRMCEKSMINKRYMHLTEEILKENPKICEYMAPSLDARQDMVVVEVPKLGKEAAAKAIKEWGQPKSKITHLVFCTTSGVDMPGADYQLTKLLGLRPSVKRLMMYQQGCFAGGTVLRLAKDLAENNKGARVLVVCSEITAVTFRGPSDTHLDSLVGQALFGDGAAAIIIGSDPVPEVEKPLFELVSAAQTILPDSDGAIDGHLREVGLTFHLLKDVPGLISKNIEKSLVEAFKPLGISDWNSLFWIAHPGGPAILDQVELKLGLKEEKLRATRHVLSEYGNMSSACVLFIMDEMRRKSKENKLATTGEGLEWGVLFGFGPGLTVETVVLHSLAA*
>FN_0693s0022
METAIGTANAPNCVHQSDYPDYYFRVTNSEHEIALKEKFKRICVKSTVEKRYMHLTEEMLRENTQMCEYMAPSLDARQEILRVEVPKLGKEAAVRAIEEWGQSKSKITHVVFCATSGVDMPGADYQLTKLLDLRPSVRRVMIYQQGCFAGGTALRLAKDLAENNNGARVLVVCSETNVGFFRGPSRSHLDSLVGQAILGDGAAAMIIGSDPIPEASEKPMFQLVSASQTIIPDSEHALTGHITEAGLMFYLSKDVPELISKNIEQYLVEACKELETKDWNSLFWIIHPGGPTILDQVEVKLGLKEEKLRASREILKNYGNLSSASVLFILDEMRRKSKENKLATFGEGLEWGVLVAFGPGLTVETVVLHSMKALGL*
>FN_0785s0017
MGSGDLMQGGVTQKATAGKATILALGKAFPNQLVMQDFLVDGYFKNTNCDDPELKEKLTRLCKTTTVKTRYVVMSEEIMQKYPELALEGLPTVKQRLDICNPAVTQMAIDASKACIKSWGRPASDITHLVYVSSSEARLPGGDLYLAKGLGLSPEVSRVMLYFMGCSGGVAGLRVAKDIAENNPGSRVLLATSETTIIGFKPPSADRPYDLVGVALFGDGAGAIMVGADPVLTVETPLFQLHTAIQHFLPDTENTIDGRLTEEGISFKLARELPQIIEENIESFCKKLMKNAGYKGRDYNKLFWAVHPGGPAILNRLEKRLDLLPDKLSASRRALTDYGNASSNTIVYVLEYMLEESLKMKSKGVEDDEWGMILAFGPGITFEGVMARNLTV*
>FN_1045s0008
MCEKSMINKRYMHLTEEILKENPNMCEYMAPSLNARQDMIIAEVPKLGEEAAAKAIKEWGQPKSKITHLVFCTTSGVDMPGADYQLMKLLGLRLSVKRLMMYQQGCYAGGTVLRLAKDIAENNKGARVLVVCSEITVVIFRGPSDNHLDCLVGQALFGDGAAAIVVGSDPVPEVEKPLFELVSAAQTILPDSQGAIEGHLREVGLTFHLLDSVPGLISNNIEKSLVEAFKPLGISDWNSLFWIAHPGGPAILNQVELKLGLKQGKLRATRQVLREYGNMSSACVLFIMDEMRRKSKENKLGTTGEGFEWGVLFGFGPGLTVETVVLHSLEA*
>FN_1296s0001
MVTVEEIRNAQRAAGPATVLAIGTATPANCVLQSEYPDFYFRITNSEHKVELKEKFKRMCERSMIRKRYMHLTEEILKENPNICEYMAPSLDARQDMAVAEVPKLGKEAAAKAIKEWGQPKSKITHLVFCTTSGVDMPGADYQLTKLLGLRPSVKRLMMYQQGCFAGGTVLRLAKDLAENNRGARVLVVCSAITAMMFRGPSDTHLDSLVGQALLGDGAAAVVIGSDPDQFVERPLYEIVSAAQTILPDSDGAIDGHLREVGLTIHLRKDVPGLISKNIEKSLNEAFKLIGVSDWNSIFWIAHPGGPAILDQVEVKLGLKDDKFKSTRHVLSEYGNMSSACVLFIMDEMRRKSLEEGKATTGEGLEWGVLFGFGPGLTVETVVLHSVATQ*
>FN_1296s0002
MVSVEEIRNAQRAAGPATVLAIGTATPANCVLQSEYPDFYFRITNSEHKVELKEKFKRMCERSMIRKRYMHLTEEILKENPNICEYMAPSLDARQDMAVAEVPKLGKEAAAKAIKEWGQPKSKITHLVFCTTSGVDMPGADYQLIKLLGLRPSVKRLMMYQQGCFAGGTVLRLAKDLAENNRGARVLAVCSEITAMMFRGPSDTHLDSLVGQALFGDGAAAVVIGSDPDPSVERPLYEIVSAAQTILPDSDGAIDGHLREVGLTIHLRKDLPGLISKNIQKSLDEAFRPIGISDWNSIFWIAHPGGPAILDQVEVKLGLKDDKLKFARHVLSEYGNMFGACVLFIMDEMRRKSLDEGKATTGEGLEWGVLFGFGPGLTVETAVLHSVATQ*
>FP_C70055_2lal
MGSIDATELCSKKKPNVGKATILAFGKAFPHQLVMQEYLVDGYLKTTKCDDPELKQKLTRLCNVLLLTFDLSFCKTTTVKTRYVVMSEEILRKYPELAVEGGSTVTQRLDICNDAVTEMAVEASKACIKNWGRSLSDITHLVYVSSSEARLPGGDLYLAKGLGLSPETHRVLLYFIGCSGGVAGLRVAKDIAENNPGSRVLLATSETTIIGFKPPSMDRPYDLVGVALFGDGAGAMIIGSDPDPICEKPLFELHTAIQNFLPDTEKTIDGRLTEEGIHFKLSRELPQIIEDNVENFCKKLIGKAGLAHKDYNQMFWAVHPGGPAILNRIEKRLNLSPEKLSSSRRALMDYGNASSNSIIYVLEYMLEESKKARNMKEQENEWGLILAFGPGVTFEGIVA…
>FP_scaffold1112_3lal
MVMGDVPSLDEIRKAQRADGPAGILAIGTANPANHVIQAEYPDYYFRITNSEHMTDLKEKFKRMCDKSMIRKRHMYLTEEFLKDNANMCAYMAPSLDVRQDIVVVEVPKLGKEAAVKAIKEWGQPKSKITHVVFCTTSGVDMPGADYQLTKLLGLRPSVKRLMMYQQVCSEITAVTFRGPSDTHLDSLVGQALFSDGAAALIVGSDPDTSVGEKPIFEMVSAAQTILPDSDGAIDGHLREVGLTFHLLKDVPGLISKNIEKSLDEAFKPLGISDWNSLFWVAHPGGPAILDQVEIKLGLKAEKMRATRHVLSEYGNMSSACVLFILDEMRKKSAKDGVATTGEGLEWGVLFGFGPGLTVETVVLHSVPL*
>FP_scaffold1175_18lal
MGSIDAVELGSEKKPNAGKATILAIGKAFPHQLVMQEYLVDGYFKTTNCDDPELKQKLTRLCKTTTVKTRYVVMSEEILNKYPELAIEGGSTVTQRLDICNDAVTEMAVEASRVCIKNWGRSISDITHLVYVSSSEARLPGGDLYLAKELGLSPETHRVLLYFIGCSGGVAGLRVAKDIAENNPGSRVLLATSETTIIGFKPPRADRPYDLVGVALFGDGAGAIIIGSDPDPICEKPLFELHTAIQNFLPDTEKIIDGKLTEEGINFKLSRELPQIIEDNVENFCKKLITKAGLVHKDYNQMFWAVHPGGPAILNRIEKRLNLSPEKLSPSRRALMDYGNASSNSIVYVLEYMLEESKKVKNMNEGENEWGLILAFGPGVTFEGIVARNLDV*
>FP_scaffold1846_40lal
MVMGDTPSLDEIRKAQRADGPAGILAIGTANPANHVLQAEYPDYYFRITNSEHMTDLKEKFKRMCDKSMIRKRHMHLTEEFLKDNANMCAYMAPSLDARQDIVVVEVPKLGKEAAVKAIKEWGQPKSKITHVVFCTTSGVDMPGADYQLTKLLGLRPSVKRLMMYQQGCYAGGTVLRLAKDLAENNRGARVLVVCSEITAVTFRGPSDTHLDSLVGQALFSDGAAALIVGSDPDTSVGEKPIFEMVSAAQTILPDSDGAIDGHLREVGLTFHLLKDVPGLISKNVEKSLDEAFKPLGISDWNSLFWIAHPGGPAILDQVEIKLGLKAEKMRATRHVLSEYGNMSSACVLFILDEMRKKSAKDGVATTGEGLEWGVLFGFGPGLTVETVVLHSVPV*
>FP_scaffold3159_5lal
MVMGDTPSLDEIRKAQRSDGPAGILAIGTANPENHVIQAEYPDYYFRITNSEHMTDLKEKFKRMCDKSMIRKRHMHLTEEFLKDNANMCAYMAPSLDARQDIVVVEVPKLGKEAAVKAIKEWGQPKSNITHVVFCTTSGVDMPGADYQLTKLLGLRPSVKRLMMYQQGCYAGGTVLRLAKDLAENNRGARVLVVCSEITAVTFRGPSDTHLDSLVGQALFSDGAAALIVGSNPDTSVGEKPIFEMVSAAQTILPDSDGAIDGHLREVGLTFHLLKDVPGLISKNIEKSLDEAFKPLGISDWNSLFWIAHPGGPAILDQVEIKLGLKAEKMRATRHVLSEYGNMSSACVLFILDEMRKKSGKDGEATTGEGLEWGVLFGFGPGLTVETVVLHSVPL*
>FP_scaffold3385_1lal
MLASTRVEKQKDISTSPRRVANKGKATLLALGKAFPSNVVSQENLVEEYLREIKCDDLSIKDKLQHLCKTTTVKTRYTVMSRETMQKYPELASEGSPTIRQKLEIANDAVVKMAYEASLVCIKEWGRTVEDITHLVYVSSSEFRLPGGDLYLSAQLGLSNEVQRVMLYFLGCYGGLTGLRVAKDIAENNLGSRVLLITSETTVLGFRPPNKARPYDLVGAALFGDGAAALIIGANPTELESPFMELHYALQQFLPGTQGVIDGRLSEEGISFKLGRDLPQKIEDNVEEFCKKLMAKATSGSDSLKLNDIFWAVHPGGPAILNGLESKLKLKPEKLECSRQALVDYGNVSSNTIFYIMDKVRDELEKKGSEGEEWGLGLAFGPGITFEGFLIRSL*
>FP_scaffold600_16lal
MVSVPKACALVVSAKSIGAKVSNERSSKSKLARSMARIVNSKPWSDEVESSLSSLYPSESISRTAVLQILRLIKNPGDGLRFFDWVSNKGFSHKEQSFFLMIEFLGRARNLNIARNFLFSIEKRSNGCVKLEDRYFNSLIRSYGNAGLFQESVKLFETMKKMGISPSVVTFNSLLSILLNRGRTGMAHELFDEMRRTYGVTPDSYTFNILIRGFCKNSMVDEAFRVFKEMKLYPCDPDVITYNTIMDGLCRAGKVRIAHNVLNGMMQKATHVHPNIVSYTTLVRGYCMKQQVDEALLVFHELLSRGLKPNAVTYNTLIKGLSEAHKYDEIKEILSGKDMFTTFAPDACTFNILINAHCVAGHLDAAMMVFQEMVNMKLHPDSASFSVLIRTLCIRKEFD…
>FQ_XP_019420991.1
MVSVAEIRKAQRAEGPATIMAIGTATPPNCVDQSTYPDYYFRITNSEDKVELKEKFQRMCDKSMIKKRYMYLTEEILKENPSLCAYMAPSLDARQDMVVVEVPRLGKEAATKAIKEWGQPKSKITHLIFCTTSGVDMPGADYQLTKLLGLRPYVKRYMMYQQGCFAGGTVLRLAKDLAENNKGARVLVVCSEVTAVTFRGPSDTHLDSLVGQALFGDGAAALIVGSDPVPEIEKPLFELVWTAQTIAPDSDGAIDGHLREVGLTFHLLKDVPGIVSKNIDKALVEAFNPLNINDYNSIFWIAHPGGPAILDQVEAKLALKPEKMRATRHVLSEYGNMSSACVLFILDEMRRKSKEDGLKTTGEGLEWGVLFGFGPGLTIETVVLHSVAT
>FQ_XP_019420993.1
MVSVAEIRKAQRAEGPATIMAIGTATPPNCVDQSTYPDYYFRITNSEDKVELKEKFQRMCDKSMIKKRYMYLTEEILKENPSLCAYMAPSLDARQDMVVVEVPRLGKEAATKAIKEWGQPKSKITHLIFCTTSGVDMPGADYQLTKLLGLRPYVKRYMMYQQGCFAGGTVLRLAKDLAENNKGARVLVVCSEVTAVTFRGPSDTHLDSLVGQALFGDGAAALIVGSDPVPEIEKPLFELVWTAQTIAPDSDGAIDGHLREVGLTFHLLKDVPGIVSKNIDKALVEAFNPLNINDYNSIFWIAHPGGPAILDQVEAKLALKPEKMRATRHVLSEYGNMSSACVLFILDEMRRKSKEDGLKTTGEGLEWGVLFGFGPGLTIETVVLHSVAY
>FQ_XP_019423475.1
MVTVSEIRKAQRAEGPATILAIGTANPPNCIEQSTFSEYYFRVTNSEHMLQLKNKFQRICDKTMIKKRYTYLTEEILKEHPNIGAYMEPSFDARQEIVTVEVPKLGKEAATKAIEEWGQPKSKITHVIFCTTSGIDMPGADYKITKLLGLSPHVKRHMMYQTGCFGGGASIRLAKELAENNKDARVLLVCCEVTAIIFRGPAENDLNCLVGQALFGDGAAALIIGSDPIPEVEKPIFELVWTSQTIATDSDGAIFGRLSEVGLTSHVIKDVPMIVSKNVTETVTQALKPLNIDDLNSIFWIAHPGGRAILDQVEAKLELKPEKLRATRHVLSEYGNMSSVCVLFILDEMRRKSKEDGLKTTGEGFDWGVLLSFGPGITIETILLHSVAI
>FQ_XP_019427416.1
MVSVEEIRNAQRAQGPATILAFGTATPSNCVTQAEYPDYYFRITNSEHMTDLKDKFKRMCEKSNIKKRYMHLTEDFLKQNPNMCAYMAPSLDVRQDIVVVEVPKLGKEAATKAIKEWGQPKSKITHLVFCTTSGVDMPGADYQLTKLLGLRPSVKRLMMYQQGCFAGGTVLRVAKDLAENNRGARVLVVCSEITAVTFRGPSDTHLDSLVGQALFGDGAAAMIIGSDPIVSVERPIFELVSVAQTILPDSDGAIDGHLREVGLTFHLLKDVPGIISKNIEKSLVEAFDPIGVRDWNSIFWVAHPGGPAILDQVESKLGLKEEKLAPTRHVLSEYGNMSSACVLFILDELRRRSAKEGKATTGDGLEWGVLFGFGPGLTVETVVLHSVPLEA
>FQ_XP_019430323.1
MVSVEEIRNAQRAQGPATIMAIGTATPLNCVDQSTYPDFYFRVTNSEHKTELKEKFKRMCEKSMIKKRYMHLTEDILKENPSICAYMAPSLDARQDMVVVEVPRLGKEAATKAIKEWGQPKSKITHLIFCTTSGVDMPGADYQLTKLLGLRPYVKRYMMYQQGCFAGGTVLRLAKDLAENNKGARVLVVCSEITAVTFRGPSETHLDSLVGQALFGDGAAALIVGSDPMLEVEKPLFELVWTAQTILPDSEGAIDGHLREVGLTFHLLKDVPGLISKNIEKALVEAFQPLGISDYNSIFWIAHPGGPAILDQVELKLGLKPEKMRATRHVLSEYGNMSSACVLFIMDEMRKKSVQDGLKTTGEGLEWGVLFGFGPGLTVETVVLHSVAD
>FQ_XP_019432301.1
MVSVEEIRNAQRAQGPATIMAIGTATPLNCVDQSTYPDFYFRVTNSEHKTELKEKFKRMCEKSMIKKRYMHLTEDILKENPSICAYMAPSLDARQDMVVVEVPRLGKEAATKAIKEWGQPKSKITHLIFCTTSGVDMPGADYQLTKLLGLRPYVKRYMMYQQGCFAGGTVLRLAKDLAENNKGARVLVVCSEITAVTFRGPSETHLDSLVGQALFGDGAAALIVGSDPMLEVEKPLFELVWTAQTILPDSEGAIDGHLREVGLTFHLLKDVPGLISKNIEKALVEAFQPLGISDYNSIFWIAHPGGPAILDQVELKLGLKPEKMRATRHVLSEYGNMSSACVLFIMDEMRKKSVQDGLKTTGEGLEWGVLFGFGPGLTVETVVLHSVAD
>FQ_XP_019444595.1
MVSVAEIRKAQRAEGPATIFAIGTATPPNCVDQSTYPDYYFRITNSEDKVELKEKFQRMCDKSMIKKRYMYLTEEILKENPSVCAYMAPSLDARQDMVVVEVPRLGKEAATKAIKEWGQPKSKITHLIFCTTSGVDMPGADYQLTKLLGLRPYVKRYMMYQQGCFAGGTVLRLAKDLAENNKGARVLVVCSEVTAVTFRGPSDTHLDSLVGQALFGDGAAALIVGSDPVPEIEKPIFELVWTAQTIAPDSDGAIDGHLREVGLTFHLLKDVPGIVSKNIDKALVEAFNPLNISDYNSIFWIAHPGGPAILDQVEAKLALKPEKMRATRHVLSEYGNMSSACVLFILDEMRRKSKEDGLKTTGEGLEWGVLFGFGPGLTIETVVLHSVAT
>FQ_XP_019450698.1
MAFNIQPRILSSSLFFNFNSNLPPFLLLRYFCSNQTQNNDVVVEEQEQNEKPKPKIRCKTKRAKTIAKIINFKPWSNGLLSSFTTVLSKTTVLQTLRLIKDPSKALLFFKWAQEMGFPHNDQSYFLMLEILGKGRNLNVARNFLFSIEKGSNGVVKVEDKFFNSLIRSYGEAGLFKESMKLFQIMKSVSVSPSVITFNSILLILLRRGRTTMAKEVYDEMLGTYGVTPDVFTYNILIRGFCRNSMVDEGFRFFKEMTSLDCNPDVVTYNTLVDGLCRAGRVTIAHNLVKGMSKKCEDLNPNVVTYTTLIRGYCMKNEVDEALVILEEMTGKGLKRNIITFNTLIKGLCEAQKLDKMKDIWEQMIGDSEFSPDTCTFNTLIHAHSCAGTLDEALKVFENM…
>FQ_XP_019450909.1
MGEECILKGVRKHANPGKATILALGKAFPHQLVMQEYLVDGYFRDTNCDNLELKQKLSRLCKTTTVKTRYVVMSEEILKKYPELAVEGLPTVTQRLEICNKAVTQMAIEASKACIKNWGGSLSDITHLVYVSSSEARLPGGDIYLATGLGMSPKTQRTMLYFVGCSGGVAGLRVAKDIAENNPGSRVLLTTSETTIIGFKPPSADRPYDLVGVALFGDGAGAMIIGSDPRVETEKPLFELHTAAQEFLPDTEKKIDGRLTEEGISFKLARELPQIIEDNVEGFCDRLMDVVGFQSKDYNKLFWAVHPGGPAILNRIEKRLDLLPEKLNASRRALMDYGNASSNTIVYVLEYMIEEGNKIRKDGGEDPECGLILAFGPGITFEGILARNLCA
>FQ_XP_019454331.1
MVSVEEIRNAQRAQGPATIMAIGTATPSNCVDQSTYPDFYFRVTNSEHKTELKEKFKRMCEKSMIKKRYMHLTEDILKENPSVCAYMAPSLDARQDMVVVEVPRLGKEAATKAIKEWGQPKSKITHLIFCTTSGVDMPGADYQLTKLLGLRPYVKRYMMYQQGCFAGGTVLRLAKDLAENNKGARVLVVCSEITAVTFRGPSDTHLDSLVGQALFGDGAAALIVGSDPLPEIEKPLFELVWTAQTILPDSEGAIDGHLREVGLTFHLLKDVPGLISKNIEKALVEAFQPLGISDYNSIFWIAHPGGPAILDQVELKLGLKPEKMRATRHVLSEYGNMSSACVLFIMDEMRKKSAQDGLKTTGEGLEWGVLFGFGPGLTVETVVLHSVAA
>FQ_XP_019454695.1
MVSVEEIRNAQRAQGPATIMAIGTATPLNCVDQSTYPDFYFRVTNSEHKTELKEKFKRMCEKSMIKKRYMHLTEDILKENPSICAYMAPSLDARQDMVVVEVPRLGKEAATKAIKEWGQPKSKITHLIFCTTSGVDMPGADYQLTKLLGLRPYVKRYMMYQQGCFAGGTVLRLAKDLAENNKGARVLVVCSEITAVTFRGPSETHLDSLVGQALFGDGAAALIVGSDPMLEVEKPLFELVWTAQTILPDSEGAIDGHLREVGLTFHLLKDVPGLISKNIEKALVEAFQPLGISDYNSIFWIAHPGGPAILDQVELKLGLKPEKMRATRHVLSEYGNMSSACVLFIMDEMRKKSVQDGLKTTGEGLEWGVLFGFGPGLTVETVVLHSVAD
>FQ_XP_019463888.1
MVSVEEIRKAQRADGPATVMAIGTATPSNCVEQSTYPDYYFRITNSEHKTELKEKFKRMCEKSMIKKRYMYLNEEILKENPTVCEYMASSLDARQDMVVVEVPKLGKEAATKAIKEWGQPKSKITHLIFCTTSGVDMPGADYQLTKLLGLRPYVKRYMMYQQGCFAGGTVLRLAKDVAENNKGARVLVVCSEITAVTFRGPSDTHLDSLVGQALFGDGAAAVIVGSDPLPIEKPLFELVWTAQTILPDSEGAIDGHLREVGLTFHLLKDVPGLISKNIEKALVEAFQPLGISDYNSIFWIAHPGGPAILDQVEAKLGLKPEKMKATRHVLSEYGNMSSACVLFILDEMRKKSIESGLNTTGEGLEWGVLFGFGPGLTVETVVLRSVSV
>FT_04G00110.1lpe
MGSQGEYYNKEGRGQAAILGIGSAVPPYELPQSSFPDYYFDVSNSNHRQDLKAKFAKICERTMIEKRCVYMSEEFLRSNPSVTAYSSPSIDVRQRLTDATVPELGAAAARVAIADWGRPASEISHLVMCSTVSGCMPGADYEVVKLLGLPLSTKRCMMYHIGCHGGGTVLRIAKDIAENNPGARVLVVCSEVISMALRGPSDSNMGNLVGQALFGDAGAAVVVGTDPVESCGERALFEMVAAMQDIIPDTEEMVVAKLREDGLLYSLHRDVPVHIEANIEAIVNKSGVGAKAADWNEDVFWLVHPGGRDILDRVARRLGLRHDKVEVSREVMRKHGNTLSSCVVIAMEEMRRRSAERGMGTAGEGLEWGLLFGFGPGLTVETILLRAPLTHPPPCAHAA…
>FT_04G02540.1lpe
MIEKRYMYMSDEFLRSNPSVTAYNSPSINIRQSLTDATMPLLGAAAARRAIADWGQPASKITHLVMCTTVSGCMPGADFSLVKLLNLPLTTKRFMMYHAGCHGGGTALRLAENNPQSCTRLREERINQMVVSRLREEGIVYNLHRDLAFHIAANIEALMRKVIGALVDLNEEVFWVVHPGGRDILDRVARVLGLRDEKVAVSRERRSVERGMRTAGEGLELGLLLSFGPGLTMETILLRAPPIRPII
>FT_07G09570.1lpe
MVSNSCATASKQASSTSSMAPNPGKATILALGHAFPQQLVMQDYVVDGFMRNTNCDDPELKEKLTRLCKTTTVKTRYVVMSEEILRSYPELAEEGRPTMKQRLDISNKAVTQMATEASLACLRSWRGELSDITHLVYVSSSEARFPGGDLHLARALGLSPDVRRVMLAFTGCSGGVAGLRVAKGLAESCPGSRVLLATSETTIVGFRPPSPDRPYDLVGVALFGDGAGAAVVGADPTLDERPLFELHSALQRFLPDTDKTIDGRLTEEGIKFQLGRELPHIIEANVEAFCRKLMQEHPEAAAITYGDMFWAVHPGGPAILTKMEGRLGLDGGKLRASRSALRDFGNASSNTIIYVLENMVEESRKTRETAEGEDCEWGLILAFGPGITFEGILARNLQA…
>FT_07G12910.1lpe
MAPVPANGAATATATTQEIRRAQRADGPATVLAIGTANPETYVSQDEYADYYFRITKSEHLPELKDKLRRICNKSGIDKRFMYVNEDVMEAHPEFADRNQSSLNARVEIASKAVPELAAAASAKAIAEWGRPATDITHLIFSTYSGVKAPSGDRLLASLLGLRPNVSRTTLSLHGCYGGGRALQLAKELAENNRGARVLVACAEMTLIAFYGPEVGCNDTIVGQALFGDGSGAVIVGADPVDAAGERPLFEMAFASQTTVPDSEGAITMQHTKGGMDYHIGSGIPEMLAGNIERCLADAFDSIGVAADWKDLFWAVHPGGRRILDLIEEALGLDNGAMAASRQVLREFGNMSGTTVIFVLNELRRRFKANGAEGADWGALMAFGPGVTIETMLLRVAAG…
>FT_07G12920.1lpe
MGSGSASASARLREIHRSQQADGPAAVLAIGTANPPACVTQDDFTDLLFRATNTDHLAALKDKFKRLCKHACYFGQKLGVERRYLHHTEETLAAHPEFADHEAPSLDARLDIAAEAVPELAARAARKAIAEWGRPAGDVTHLVVTTNSGAHIPGVDFRLVPLLGLRPTVRRTMLYLNGCFAGCAALRLAKDLAENNRGARVLVVAAELTVMLFSRPEEGCFQTLLNQGLFGDGAAAVVVGADPLVSVERPLFEIVSAAQTIIPESAHAINMNLTKGGFDGNISTREVPGFIGDNIERCLMDSFEPLGGIAGDGKWNDLFWAVHPGSPAILDKIESVLGLEPEKLTASRRVLRDYGNMFGVTVIFVLDELRRRWEREAAGEWRELGVMMTFGPGLTVETM…
>FT_07G14210.1lpe
MVTIPVSIHDIRRAQRADGTAAVLAIGTANPATCISQDDYPDYYFRMTNSEHLTDLKEKLKRQCEASGADKRYFHHTEELIAAHPELLDRAAPSLDARLDIAGAAAPELAASAAEKAIAEWGRPATDITHLVVSTNSSARAPGVDHSLATLLGLRPTVRRTMLHLAGCSAGAASLRLAKDLAENTGGARVLVVCVELNVVAFHGPDEGYPQTLTVQGIFGDGAAAVIVGADAVHGVEHPVFDMVAVSQVVIPGTEHALNMRLTEHGLDGHISIKDLIPLAASNAEDLLSDLFRRQLGLAAGVVVWNDLFWVVHPGSPLILDQFERALRLDPGKLAASRRVLREHGNMLGATLMFVLHEQRRRMGEEGGDGAEWGVMMGFGPGFTIETMVLHCTRPNA
>FT_07G14230.1lpe
MTTGSAPLSSFRRLQRADGLACVLAIGTANPPNCVPQADFPDFYFRATNSDHLTNLKHKFKRLCKHSHHFLLLSHLVANARFTVCVLSVAAGDKTDVKRRYLYYTEDMLAARPELADNAAPSLDARLDIAAKAVPELAAKAAEKAIAEWGSPAADVTHLVVTTNSGAHVPGVDLRLVQLLGLRPSMRRTMLYLNGCSAGCAALRLAKDLAENTRGARVLVVAAELTLMLFTGPEEGDSGFMTLFNQALFGDGAAAVIIGADTMDHVEHPLFEIVSAAQTIIPESDQTITMSLTSRRLDGNICTKHAPGLIGSNVEHCLLDSFGPLGFGGRNRWNDMFWVVHPGATTILDQIDAVLGLEPGKLAASRRVLSEYGNMFDITVFFVLDEMRRRMEDGAEGES…
>FT_07G14240.1lpe
MGSIPVTVNDLRRAQRADGPAAVLAIGTASPANCVTQAEYADFYCRVTDSEHVAGIKEKLDTICVSGSCIEKRFFHHTEEMITVHPEFVDPASPSLDARLEIAAAAVPELAASAATKAIDRWGRPATDITHLIVTTNAGAHAPGADVRLATLLGLRATVRRTMIHLNGCSAGAAALRLAKDLAENNLGARVLVACVELTVLTFRGPDRPHTVTCQALFGDGAGAVIVGADAAVQPVEHPLFEMVSVSQTLIPGTEHVITMRLTEHGLDGDIAAKELIPLAADNVEKCLADALAPLGLGGVEWNELFWAVHPGSTLILDPLERALGLKQGKLAASRTVLRENGNMLGSTLIFVLDEQRRRMDEEGDGAEWGVMLGFGPGFTIETMVLHAPDCRKKN
>FT_10G02370.1lpe
MPGAATEDDTVDSRRYTQHAQGPAAILAISTENPTNIVPQDEFGGFYFGLTKCDHLTELKEKMKRICEKSGIEKRYMHLGDELIRAHPEIIDKNLPSLDARANIAATEVLKLAESAARKAIAEWGRPATDITHLIFSTYSGCRAPSYDLQLASLLGLRPTISRTILSLHGCSGGGRALQLAKELAENNRGARVLVVCSEMILMCITSPDVTNIVGQTIFGDGAGAVIVGAGPFDNDGVERPLLEMVAASQNMIPGTEKEIGMQITSTGIVFQLSMKVPKLIRDNIQQCLIDAFRSIGNSDPPNWNDLFWAVHPGGRAILDSIEGTLQLQPSKLAASRHVLREYGNMSGATITFVLDEVRRRREKEDGQQQQQPEWGVMLAFGPGITIETIVLRTPQPRC…
>FT_10G02420.1lpe
MPGAATDDMVESRRYTQHAQGPAAVLAIGTENPTNIVLQDEFAGHYFSLTKCNHLTELKEKMKRICEKSGIEKRYMHMGDEFIRAHPEIIDKNLPSLDARADIAATEVLKLAESAARKAIAEWGRPATDITHLIFSTYSGCRAPSYDLQLASLLGLRPTVSRTILSLHGCSGGGRALQLAKELAENNRGARVLVACSEVILMCFGCPDVTNIVGHAIFGDGAGAVIVGGGPFDDDVERPLFEMVAASQTMIPGTGKEIGMQITSTGIDFQLTMKVPMLIRDNIQQCLLDAFRSMGNTDPPNWNDLFWAVHPGGRAILDSIEGTLQLQPSKLAASRHVLREYGNMSGATITFVLDEVRRRREKEDGEQQKQPEWGVMLAFGPGITIETMVLRTPKPCGLK…
>FT_10G10210.1lpe
MSALGCCDARGGNGRSHSSRGKAMLLALGKGLPEQVLPQDKVVETYLQDTICDDPATRAKLERLCKTTTVRTRYTVMSKELLDEHPELKTEGAPTLTPRLDICNAAVLELGATAARAALGEWGRPAADITHLVYISSSELRLPGGDLFLATRLGLHPNTVRTSLLFLGCSGGAAALRTAKDIAENNPGSRVLVIAAETTVLGFRPPSHDRPYDLVGAALFGDGASAAIIGAGPIAAEESPFLELQFSTQEFLPGTDKVIDGKITEEGINFKLGRDLPEKIESRIEGFCRTLMDRVGIKEFNDVFWAVHPGGPAILNRLEVCLELQPEKLKISRKALMNYGNVSSNTVFYVLEYLRDELKKGMIREEWGLVLAFGPGITFEGMLVRGVN
>FT_11G12250.1lpe
MASPDGLLRRRGLLAMNSRLAGDVGDRRSSMSRAGRIGRRSRIFCSAANATDTAQPRRRAAMLAIGTANPPNSMSQDEYADWYFRVTNSDHLTNLKHKLKKICKHKTPKISPSKSPKRSKSGIRKRHFYHGDDTFRDHPELAVRGAPSLDARQDILRTAVPELAAAAAARAIDEWGRPASDVTHLVFANLSGVSVPGHDLRLASLLGLRPSVQRTSMYFHGCSAAAAALRVAKDIAENNPGTARVLVACAELSLFMFRAPTPTTQRDSTLVVQALFADGAGAVIVGAGDDTDGERKVFDIMSAVQTVLPDSEGGADGQLYASGLVFQPSFKLPAMLRDRVEQCLAKGIGPLAVAAAGGGGGWNDMFWAVHPGGRAILDGVEEGLSLAPEKLEASRRVLS…
>FT_11G12260.1lpe
MTSSQSKQQRHSYILCNLCNWMDTMASPPAPEMIAIDAVSAQQHAAVLGIGTANPENCVRQEEFVDWYFRVTNSDHLTNLKAKMKRMCDKSEIKKRHFYHSEEMIASHHEFTNRESPSLDARLGIAKEAVPELAMAAAARAIADWGRPAADITHLVVATNAGAHAPGPDLRLAAHLGLRPAVRRIVLYLRGCSAGHDALRLAMDIAGGDAGARVLVACAEITLPAFAAPDGEDDADRLVVMALFGDGAGAVVVGAADDTGHPVEHPVFHLVSASQAIIAGTEERVTLQLGERGLRYRISGDVPALARDSVERCLVDALVPLDLAVAGDGDGGEGWSWNHLFWAMHPTGRAMLDGYEAALRLEPGKLAASRRVLREYGNLSGAAMIFVLDELRRRRHGGD…
>FT_11G12270.1lpe
MVMSLSCRRTMPAAAASAAVLAIGTANPPSFFPQEKYADWYFRVTGRDHLTELKAKMKRVCEKSGIKKRHFHLTEQLLADHPDFIDRAQPSLDARVDITATAVPELAAAAARKAIAEWGRPAEDITHLVVATSSGGMMAGADVRLAALLGLRPDVRRTLLFFQGCSAGSAALRVAKDMAEIGGAGARVLVACAELTSPVFRGIEENRLDGDGNTLITQSLFGDGAGHVAPIERPIFYMASAMQATIPGTEHVVGGQIRQGGVEYHISRELPSLVGEHIGRCLADAIAPLGIDIAGGGDGGWNDMFWAVHPGGRAILDSVEARFGLAPEKLAASRRVLGEFGNMTSATVIFVLDELRRAGGEDGCEWGVAVSFGPGITVETMVLRAVQ
>FT_11G12300.1lpe
MIDDCGEKSSTRKRHFCITDEIIAAHPEFTNRSLPSLDARLAITEHAVLDLAAAAAANAIADWGRPTADITHLVLATSACAHAPSPDARLAKRLGLRPAVLRTSLLLHGCSGGCVALRLAKDIAGGDAGARVLVVSADTHLLAFAAPDEAHLETIVVNALFGDGAAAVVVGTTNPRIPDERPIFHMVSSSQTTIEGTEEEVVMRISERGLDYNISGDVPALVRGSIERCIVDAIAPLGLAAAAAGGGGGWNEMFWAMHPGGRAILDGYEEALRLEHGKLDASRRVLSEYGNMGGTTIIFVLDELRRRRREEEDGLRFCEWGAMVGLGPGLTIEIMVLRATGGPDDGKMMTADIQP
>FT_11G12310.1lpe
MPACSSRVLCSTTIATKPRTSTTILNDTVQPRQAAMLAIGTANPPNSMSQDEYADWYFRVTNSDHLTNLKHKLKKICRKSGIKKRHFHHGDDTFRDHPELAVHGAPSLDARQDILAAAMPELAAAAAARAIAEWGRPASDVTHLVFTTYSGMRMPGADIRLASLLGLRRSVQRTPMYFVGCHAAAAALRVAKDIAENSPGTARVLVVCAELTLMLFQPAQEHRVDTLVNQALLGDGAGAVIVGAGDAMGGERKVFDMVSAAQTVVPGSEDVADGQVRASGMVFRPSPKLPALVRDNVDQLMAERVVPGGPAILDAVEEGLALAPGKMDASRRVLSEYGNMSGASIIFVLDELRRRGDLPPGGLGVMLGVGPGISIETMVLRAAAA
>FT_11G12330.1lpe
MAAAANFPVTGGAAVLAIGTANPASIIPQEEYADWYFRVTGSDHLTGLKAKMKRIFEFSSEKSGIKKRHFHHTEQLLADNPDFIDRTLPSLDARLDITATAVPELAAAAARKAIAEWGRPADDITHLVVATTSGGGKLVGADVRLAALLSLRPTVRRTLLYLHGCHAGSAALRVAVDQAKSTTGARVLVACADVSLIAFRGPHEDGDVDTLVLQALFGDGAAAVIIGDVDPVNPVERPIFHVASAAQATIPATEHVVTGRIRQGGLDYHISRELPSLVGEHIGRCLADAIATAGVDVAAGDGGWNDMFWAVHPGGPAILDSVEKRLGLAAGKLEASRRVLSEFGNMTSATVIFVLDELRRGRGGEEGGECGVAVAFGPGVTVETMVLRRAVR
>FT_11G12340.1lpe
MAATVTVEEVRRAQRAEGPATVLAIGTATPANCVYQADYPDYYFRITKSEHMVDLKEKFKRMCDKSQIRKRYMHLTEEILQENPNMCAYMAPSLDARQDIVVVEVPKLGKAAAQKAIKEWGQPRSRITHLVFCTTSGVDMPGADYQLAKMLGLRPSVNRLMMYQQGCFAGGTVLRVAKDLAENNRGARVLAVCSEITAVTFRGPSESHLDSMVGQALFGDGAAAVIVGSDPDEAIERPLFQMVSASQTILPDSEGAIDGHLREVGLTFHLLKDVPGLISKNIEKALGDAFKPLGIDDWNSIFWVAHPGGPAILDQVEAKVGLDKARMRATRHVLSEYGNMSSACVLFILDEMRKRSAEDGHLTTGEGMDWGVLFGFGPGLTVETVVLHSVPIAAGVAA
>FT_12G09560.1lpe
MLHLNGCSAGAAALRLAKDLAENARGARVLVTCVELTLVSFRGPDRPHTVHCQATFGDGAGAAIVGADAVERPIFEMVFATQALIPRTEHVITMRLTEPGLDGNSDVRQLAPLAADNIEKCLADALRPIGLENGGGAVEWNDFFWVVHPGSSLILDNIERVLGLKEGKLASSRRVLREYGNMLGSTLIFVLEEERRRMVEEGDGAEWGVMMGFGPGFTIETMVLHNPYGRKKN
>FU_XP_023734205.1
MVNVEEFRKAQRAEGPATIMAIGTATPPNCVLQSTYPDYYFRITKSEHKTDLKEKFRRMCDKSMITKRYMYLTEEILKEKPNICAYMAPSLDERQDIVVVEVPKLGKEAAIRAIKEWGQPKSKITHLVFCTTSGVDMPGADYQLTKLLGLRSSVKRFMMYQQGCFAGGTVLRLAKDLAENNKGARVLVVCSEITAVTFRGPNETHLDSLVGQALFGDGAAAIIVGSDPLPDVEKPLFELISAAQTILPDSEGAIDGHLREVGLTFHLLKDVPGLISKHIEKSLVEAFKPLGIADWNSLFWIAHPGGPAILDQVEEKLRLTPDKLRATRQVLSEYGNMSSACVLFILNEMRHSSATAGFDTTGEGLEWGVLFGFGPGLTVETVVLRSVSI
>FU_XP_023734208.1
MVSMVDFREAQRAKGPAAIMAIGTATPPNCVPQSTYADFYFRVTNCEHKTELKEKFKRMCDNSKIKKRYIHLTEEILKEKPNLCAHMAPSLDERQDIAIAEIPKLGAKAATQAINEWGQPKSMITHVVFSSVYGVDMPGADYQLTKLLGLSPSVKRVMLYQQGCFAGASVLRLAKDLAENNKGARVLVVCSEITTPNFRGPDEAHVDNLVSQVLFGDGAAAVIVGSDPIPDVEMKLFEIVSASQTIVPDSDGAIKGHIRQAGFITRLHRDVPELIGKHVEKSLLEAFQPLGISDWNSLFWIAHPGGRAILDQVEENLCLRPEKLRASRHVLAEYGNLSSPCVLFILNEMRHSSVTQGAITTGEGLEWGVLMGFGPGVTVDTVVLHSVSI
>FU_XP_023734209.1
MVSMVDFREAQRAKGPAAIMAIGTATPPNCVPQSTYADFYFRVTNCEHKTELKEKFKRMCDNSKIKKRYIHLTEEILKEKPNLCAHMAPSLDERQDIAIAEIPKLGAKAATQAINEWGQPKSMITHVVFSSVYGVDMPGADYQLTKLLGLSPSVKRVMLYQQGCFAGASVLRLAKDLAENNKGARVLVVCSEITTPNFRGPDEAHVDNLVSQVLFGDGAAAVIVGSDPIPDVEKKLFEIVSASQTIVPDSDGAIKGHIRQAGFITRLRRDVPELIGKHVEKSLLEAFQPLGISDWNSLFWIAHPGGRAILDHVEENLRLRPEKLRVSRHVLAEYGNLSSPCVLFILNKMRHSSVTQGAVTTGEGLEWGVLMGFGPGVTVDTVVLHSVSI
>FU_XP_023734215.1
MVSVLELRMAQRAEGPATILAIGIATPINCVLQSTYPDYYFRVTNSENKKELKAKFKRMCDKSMIRKRYMHLTEDILKEKPSLCAYMAPSLDERQDIVVLEVPKLGAEAATHAIKEWGQPKSMITHLVFSTSCGVDMPGADNQITELLALRPSIKRVMIYENGCYAGGTAIRLAKDLAENNKGARVLVVCSEITAIGFRGPDETHLDGLVGQALFGDGAGAIIVGSDPLPDIEKPLFQIVSASQTIIPDTKSMLRGHVREVGLKYHLHKSIPELIANNIENSLVEAFQPLGIVDWNSLFWIVHPGGAGILDGVEEKLSLTPNKLRATRHILSEYGNMFSSCVLFILNEMRHSSTIDGFETTGEGLEWGVLFGFGPGLTIETVVLHSVRI
>FU_XP_023734220.1
MVNIEEFHKAQRAEGPATILAIATATPPNCVLQSTYPDSYFSVTKSEHMTELKEKFRRMCDKSMVKTRYMYFTDEMLQEKPNICAHMAPSLDERQDISIVEIPKLGAEAATHAIKEWGQPKSKITHVVFCSINGVDMPGADYQLIKLLRLNPSVKRVMLYHQGCFAGGTVLRLAKDLAENNKGARVLVVCSEIVAGTYRGPGEAHLDGLVAMALFGDGAAAVIVGADPIPDVEKPLYEIVSGFQTILPQSEAAIEGHLREVGIIIQLLKDVPGLIAKHIEKSLVEAFQPLGIEDWNSLFWIAHPGGPAILNQLEDKLSLKPEKLRASRQVLSKYGNMSSACVLFILDEMRRSSATDGAKTTGEGLEWGVLFGFGPGLTVDTVVLHSVSI
>FU_XP_023734221.1
MVSMEEIRKAQRAQGPATIMAIGTATPPTCVLQSTYPDFYFRVTKSEHMKELKEKFRRMCDKSTIKTRYMYLTEEILKDKPNLCAHMAPSLDERQDIAIVEVPKLGAEAATHAIKEWGQPKSKITHLVVSSINGVDMPGADYHITKLLGLSPSVKRVMMYLQEAGGTALRLAKDLAENNKGARVLVVCSEIATGTFRGPGEMHPDSLIAQALFGDGAAAVIVGSDPLFDVEKPLFEIISSSQTILPNSEGAIEAHLREAGLIVRLRKDVPELIAKHIEESLVEAFKPLGIVDWNSLFWIAHPGGPAFLDQIEEKLSLTPDKLRATRHVLSKYGNLSSACVLFILNEMRHASANITGDDLEWGVLFGFGPGLTIDTVVLHNVSN
>FU_XP_023734222.1
MVSVDEFVKTQRAEGPATIIAIGTATPPNCVLQSTYPDYYFRITKSEHKTELKEKFRRMCEKSMVKKRYTCFTEELLKQKPEFCAHMAPSLDERQEIAIVEIPKLGAEAAAQAIEEWGQPKSKITHVVFCTTTGVDMPGADYKLIKLLGLPPSVKRVMMYTQGCFAGGTVLRLAKDMAENNKGARVLVVCSEITALTFRGPDEKHVDSLVGQALFGDGAAAIIVGSDPLHVVEKPLFQIVSASQTILPDSEGAIEGHLREAGLTLHLLKNVPSLISKHIEKSLVEAFQPFGIFDWNSLFWVPHPGGRAILDQVEESLSLTPDKLRATRHVLSEYGNLSCASVLFILNEMRHSSVNDGSKTTGEGLDWGVLFGFGPGLTVDTVVLHSVSI
>FU_XP_023735557.1
MASSIDIAQIRNAQRAQGPATILAIGTATPSNCVYQADYPDYYFRITKSEHMVDLKEKFQRMCDKSMIRKRYMHLTEEFLKENPNLCEYMAPSLDARQDVVVVEVPKLGKEAATKAIKEWGQPKSKITHLIFCTTSGVDMPGADYQLTKLLGLRPSVKRFMMYQQGCFAGGTVLRLAKDLAENNKGARVLVVCSEITAVTFRGPNDTHLDSLVGQALFGDGAAAVIVGSDPDLTIERPLFEMVSAAQTILPDSEGAIDGHLREVGLTFHLLKDVPGLISKNIEKALTQAFSPLGITDWNSIFWIAHPGGPAILDQVELKLGLKEEKMRATRHVLSEYGNMSSACVLFIIDEMRKKSAEDGAATTGEGLDWGVLFGFGPGLTVETVVLHSLPTTMPIPT
>FU_XP_023736383.1
MTTKSSVGKANILALGKAFPHQLVMQDLLVEGYFKDTHCDDPELKQKLTRLCKTTCVKTRYVVMSQEILEKYPELALEGLPTVRQRLEIANKAVTQMAIEASQACIKKWARPISDITHLVYVSSSEARLPGGDIYLAKGLGLSPNTNRVLLYFSGCSGGVAGLRVAKDIAENNPGSRVLLATAETTIVGYKPPNVNRPYDLVGVALFGDGAGAMMIGSDPTGPESPLFELHTAIQNFLPDTEKVIDGRLSEEGISFRLDRDLPEIIEDNVKGFCDKLMGYYGPNEMAYNDLFWAVHPGGPAILNKLEKKLDLLPDKLNASRKALADYGNASSNTIVYVLEYLIEEGLKRKKEGKDGGPDLGLILAFGPGVTFEGILTKNLTV
>FU_XP_023753474.1
MSLVPTLVDCEKIQEIQRAEGLANILAIGTATPSNFFYQSDYPDYYFRLTNSEHMVNLKQKFIRICDKTLIKKRHFFFTEEILKENPNICEYMAPSLNARHDLVVTELPKLGMEAATIAIEEWGLPKSKITHLIFCTTSCVDMPGADYYLTKLLELSPSVKRFMMYHQACCGGGMAIPLAKDLCENNKGSRVLVVCAEITAILFHGPNENDLDSLVGQALFSNGASAIIMGSDPDLSMEHSIFEIVTTSQTILPNTEKLLTIHLREAGLTFKLHKDIPKVISENIEDVLLHAFSPLGISDWNSLFWIVHPGGRAILDLVEQKLKLTEEKFRASRHVLSEYGNLASASVLFVIEEMRKKSIKEGKSTNGEGLDWGVLLGFGPGLTVETIVLLRSLPVSTP…
>FU_XP_023759395.1
MSKINGNGASGHRYSSATRRLPTPGKATVLAIGKAFPSQLIPQDCLVEGYFRDTNCIDHAMKEKLERLCKTTTVRTRYTVMSKEILDEYPELATEGTATISQRLSIANKAVTEMAKDASLACIKQWGRPAEDITHVVYVSSSEIRLPGGDLYLANELGLRNDVNRVMLYFLGCYGGVTGLRVAKDIAENNPGSRVLLTTSETTILGFRPPSKSRPYDLVGAALFGDGAAAAIIGADPIAKTESPFLELSYAVQQFLPGTHSVIDGRLSEEGINFKLGRDLPQKIDDNIEGFCNKLMEKANNVKDFNDMFWAVHPGGPAILNRLETTLKLRGEKLDCSRRALMDFGNVSSNTIIYVLEYMREELMNKEIGEEWGLALAFGPGITFEGILLRSLN
>FV_Lsi05G004330
MASVLAEIRKAQRADGPATVLAISTATPPHSVLQSDYPDYYFRITNSEHMTHLKEKFTRMCEKSMIRKRHMYLTEEILRENPNMCAYMAPSLDARQDIVVVEVPKLGKDAAAKAIKEWGQPKSKITHLIFCTTSGVDMPGADYQLLKLLGLRPSVKRYMMYQQGCFAGGTVLRLAKDLAENNKGARVLVVCSEITAVTFRGPSETHLDSMVGQALFGDGAAAVIIGSDPDLSVERPLYELVWTGATVVPDSEGAIDGHLREVGLTFHLLKDVPGLISKNIEKSLKEAFTPLGISDWNSIFWIAHPGGPAILDQVEAKLGLKEEKMRATREVLSEYGNMSSACVLFIMDQMRKNSMEEGNLTTGEGLEWGVLFGFGPGLTVETVVLHSVDINETTAKAASH
>FV_Lsi05G004340
FFLFHFASLIKKKKKKTLPISMASVLAEIRKAQRADGPATVLAISTATPPHSVLQSDYPDYYFRITNSEHMTHLKEKFTRIKRHMYLTEEILRENPNMCAYMAPSLDARQDIVVVEVPKLGKDAAAKAIKEWGQPKSKITHLIFCTTSGVDMPGADYQLLKLLGLRPSVKRYMMYQQGCFAGGTVLRLAKDLAENNKGARVLVVCSEITAVTFRGPSETHLDSMVGQALFGDGAAAVIIGSDPDLSVERPLYELVWTGATVVPDSEGAIDGHLREVGLTFHLLKDVPGLISKNIEKSLKEAFTPLGISDWNSIFWIAHPGGPAILDQVEAKLGLKEEKMRATREVLSEYGNMSSACVLFIMDQMRKNSMEEGNLTTGEGLEWGVLFGFGPGLTVETVVL…
>FV_Lsi05G004350
MTKKRHMYLTEEILRENPNMCAYMAPSLDTRQKIAAVEVPKLGKDAAVKAIEEWGQPKSKITHLIFYTSSDVDMPNANYQLLKLLDLRPSVKRYMMCQQGCFAGGTVLRLAKDLAENNRGARILVVCSETIATIFLGPSETHLDSMVGQALFAEGAAAVIIGSDPDMLMEQPLYELVLTEAMVVPDSEGAIGGQLKEVGLTFYLHKHVPDLISKNIEHCLKEAFTPLGISDWKSIFWIAHPGGPAILDQVEAKLGLKKEKMRATREVLSEYGNMWSPCVLFIMDQMRRNSMEEGHSTTGEGLEWGVLFRFGPGITVETVVLRSVDIKDTTVKVASH
>FV_Lsi05G004370
MASVMAEICKAQRADGPATVLAIGTATPPHSVLQSDYPDYYFRITNSEHMTYLKEKFTRICEKSMIRKRQMYLMEEILRENPNICAYMAPSLDTRQDIVVVEVPKLGKDAAAKAIEEWSQPKSKITHLIFCTTSGVDMLGADYQLRKLLGLRPSVKRYMMYQQGCFAGGTVLRLAKDLAENNKGARVLVVCSEINAIKFRGPSETHLDSMVGQTLFGDGARAVIIGSDIDLSVERPLYELVWTGATVLSESEGAINGHLREVGLTYHLHKDVPSLIFKNIEQCLKEAFTLLEISDWNSIF
>FV_Lsi05G021960
MAAISSSKDRATALFKRQSLSSYRRLPALRCYSSRLTKTETKSSTKTKKARGMAQMINSKPWSSDLESSLASLSPSLSKTTVLQTLGFLRDPSKALQFFNWAQEMGYAHTEQSYFSMLEILGRNRHLNTARNFLFSIEKRSRGVVKLEARFFNSLMRNFSRAGLFQESIKLFTIMKSHGVSPSVVTFNSLLTILLKRGRTNMAKNVYDEMLSTYGVTPDTFTFNILIRGFCMNGMVDEGFRIFKDLSRFGCEPDVITYNTLVDGLCRAGKVTVAYNVVKGMGKKSVDLNPNVVTYTTLVRGYCAKREIDKALAAFEEMANQGLKANNITYNTLIKGLCEAQKFEKIKEILETTAGDGTFSPDTCTFNTLMHCHCHAGNLDDALRVFERMTELKIRPDSA…
>FV_Lsi09G011580
MHVPTKSTKMPYVTSINPTPNSLSPPISLCSAAAPLAGAVEAAKKMSAVDEIFKAQKAEGVASILAIGTAVPSNCIEQSKYPDFYFRITNNEHKTELKQKFKRMCEKSKIEKRYMLLTEEILKENPEICAYEAPSLDTRQDIAVVEVPKLGKQAAVNALRQWGRPTADITHLIFCTSSGIDMPGADYRITNLLGLRPSVKRFMIYQQGCFAGATVLRLLKDLAENNRSARVLAVCSEITAVTFRGPSDSHLDSLVGQALFGDGASAIIVGSDPIPGLERPIFEIISAAQTILPHSDGAIDGHLREVGLTFHLLKDVPGLVSNNIRGILLEAFEPLGLSTDWNSIFWIAHPGGPAILDQIEMELGLGPEKLRASRHVLKEYGNMSSACVLFILDEMRKKS…
>FV_Lsi11G011760
MKEMENSNGVQGASKGKANPGKATILALGKALPPQLVLQDYLVDGYFKDTSCDDIDLKQKLTRLCKTTTVKTRYVVMSEEILKKYPELAMEGQATIKQRLEICNKAVTDMAIEASQAAINNWSRPVSDITHLVYVSSSEARLPGGDLFLARGLELSPHTQRVMLYFMGCSGGAMLIGTDPVLGIERPLFELHTATQKFIPDTQNIIDGKLSEEGISFTIARELPQIIEDNIESFCETFLQTLGLQEKEYNKMFWAVHPGGPAILNRLEKRLELLPEKLTASRRALMDYGNASSNTIVYVLEYMVEESLKMKMGGGEIEEWGLILAFGPGISFEGILARNLAV
>FZ_10002187
MSHTGNGAPATKRTPMPGKATLLAIGKAFPSQLIPQECLVEGYMRDTNCYDSSIKEKLERLCKTTTVKRRFTVMSKEILDKYPELATEGSPTIRQRLEIANPAVVDMAADASLACIKEWGRPVEDITHIVYVSSSEIRLPGGDLHLSSRLGLRNDVGRVMLYFLGCYGGVTGLRVAKDIAENNPGSRVLLTTSETTILGFRPPNKSRPYDLVGAALFGDGAAAVVVGTDPVEAQQVGEKEDAFMDLMVAAQEFLPGTESVIDGRLSEEGIYFKLGRDLPEKIEDNIEGFCKKLIRKGGLGEAVGFNELFWAVHPGGPAILNRLESKLGLKEGKLECSRKALMDYGNVSSNTVFYVIEYMREALEMKKKKNGGKEEEDEEWGLALAFGPGITFEGILLRS…
>FZ_10011746
MVKENAGSASILAIGTSNPSNCVLQSSYPDYYFRVTNAQHRTDLIPNFTRICENSKIKKRYLHLTEHLIQKHPNLASYMAPSLDIRQDMVVGEVPKLGKQAATKAIEEWAQPKSKITHLIFSTSTGAHMPGADYQLTKLMALDPSVNRFMIYQQGCFGGGTGLRLAKDIAESNRGARILVVWSEITTIGFRGPPPDFESDVSTLVGQAIFGDGAAAVIVGSDPDLEIEKPLFEIVSTTQTIVPDSVGAIEGYTREAGLVYFLSKRLPDLVSKNVEKCVMEAFGALGLSLDWNSIFWAVHPGGPKILDRMEMELNLEAEKLRATRHVLAEYGNMWSGSVIFVLDEMRNKSMENEMGTTGEGLEWGVLLGFGPGLTVETVVLRSVPTD*
>FZ_10012586
MAASEGAAKVAEIRAAQRASGPATVLAIGTATPQNCVIQADYPDYYFRITNSEHMTDLKLKFKRMCEKSMIRKRYMHITEDYLKENPSMCAYMAPSLDARQDLVVVEVPKLGKEAATKAIKEWGQPKSKITHLGAIDGHLREVGLTFHLLKDVPGLISKNIEKSLVEAFKPLGISDWNSLFWIAHPGGPAILDQVEEKLGLKPEKMRATREVLKEYGNMSSACVLFILDEMRKKSAEEGKLTNGEGLEWGVLFGLGGGGVISCLGCFLKSGMYLIWRV*
>FZ_10023670
MGCEGVFGSGHSSRHPKIRKAFCLNPQPRPNFNPDPLSETERDSKVCSKALQAGKPRLLSVASSTGGEVTLKMSTITVDEVRKAQRAQGPATVLAIGTATPANCVDQSTYPDYYFRITNSEHKTELKEKFKRMCEKSMIKKRYMHLTEEFLKENPTMCAYMANSLDARQDVVVPEVPKLGKEAATKAIKEWGQPKSKITHLIFCTTSGVDMPGADYQLTKLLGLRPSVKRFMMYQQGCFAGGTVLRLAKDLAENNKGARVLVVCSEITAVTFRGPSDAHLDSLVGQALFGDGAAAVIVGSDPNLEIEKPMFEIVSTAQTILPDSEGAIDGHLREVGLTFHLLKDVPGLISKNIEKSLVEAFKPLGISDWNSLFWIAHPGGPAILDQVEAKLNLKEEKLR…
>FZ_10026286
MEAVNGSRSTRKASPGKATILALGKAFPHQLVMQEFLVDGYFKNTNCDDPELKEKLTRLCKTTTVKTRYVVMSDEILEQYPELALEGKATVKQRLDICNEAVTRMATEASEACIKNWGKPVSDITHLVYVSSSEARLPGGDLYLAKCLGLSPETNRVMLYFMGCSGGVAGLRVAKDIAENNPGSRVLLATSETTIIGFKPPSASRPYDLVGVALFGDGAGAMIVGADPIPGDESPPLFELHTAIQNFLPDTEKTIDGRLTEEGISFKLARELPQIIEDNIEGFCLKLMGVLGLSAKEYNTLFWAVHPGGPAILNRMEKRLDLMPDKLNASRRALMDYGNASSNTIVYVLEYMIEESLKMKEKQSEWGLILAFGPGISFEGILARNLAI*
>FZ_10031622
MGTMIVDQFRKEQRSDGVATILAIGTGTPPFCIEQSSFPDYYFRITNMEHNTQLKDKFKRLCERSNIEKRYFHLTEQLLKENPDFSSYTEPTFNARQDMVLEEVPKLAQEVATKAIKEWAQPKSKITHVIFCTSTGVDMPGADYQLTKLLGLESSVNRTMMYHQGCYAGGAALRLAKDLAENNRGARVLVVCCEITTIAFRGPSDDDFATLVCHALFGDGAGAVIVGADPVPDAERPLFELIRGAQTIVPDSEGAIVGNSRDVGMTYKLRRDVPSLVGDNIEKCLVDAFEPLGDIVGDRDWNSLFWVAHPGGPAILAKVEEKLRLQPGKLRASRRVMAQYGNMWSGTVLFVLDEMRNKSAGDGLSTTGEGLEWGVLLAFGPGLTVETLILRSCVAGI*
>FZ_10033717
MGTMIVDRFRKEQRSDGVATILAIGTGTPPFCIEQSSFPDYYFRITNMEHNTQLKDKFKRLCERSNIEKRYFHLTEQLLKENPDFSSYTEPTFNARQDMVLEEVPKLAQEVATKAITEWAQPKSKITHLIFCTSTGVDMPGADYQLTMLLGLESSVNRTMMYHQGCYAGGAALRLAKDLAENNSGARVLVVCCEITTIAFRGPSDDDFATLVCHALFGDGAGAVIVGADPVPDVERPLFELVRGAQTIVPDSEGAIVGNSRDVGMTYKLRRDVPSLVGNNIEKCLVDAFEPLGDNIVGDCDWNSLFWVAHPGGPAILAKVEEKLRLEPGKLRASRRVMAQYGNMWSGTVLFVLDEMRNKSAGDGLSTTGEGLEWGVLLAFGPGLTIETLILRSCVVGI*
>FZ_10039904
MSHNGNGAPATRRTPTPGKATLLAIGKAFPSQLIPQECLVEGYMRDTNCNDPSIKEKLERLCKTTTVKRRFTVMSKEILDKYPELATEGSPTIRQRLEIANPAVVDMAADASLACIKEWGRPVEDITHIVYVSSSEIRLPGGDLHLSSRLGLRNDVGRVMLYFLGCYGGVTGLRVAKDIAENNPGSRVLLTTSETTILGFRPPNKSRPYDLVGAALFGDGAAAVVVGTGPVEEKEDAFMELRFAAQEFLPGTESVIDGRLSEEGIYFKLGRDLPEKIEDNIEGFCKKLIRKGGLGEAVGFNELFWAVHPGGPAILNRLESKLGLKEGKLECSRKALMDYGNVSSNTVFYVIEYMREALEMKKQKNGGKGEEDEDEDEDEEWGLALAFGPGITFEGILLR…
>FZ_10041508
MPARTWWSWKSQNSGKKPPPRQSKSGASPNPKSPTSYSAPLPASTCHTTSGVDMPGADYQLTKLLGLRPSVKRFMMYQQGCFAGGTVLRMAKDLAENNKNARVLVVCSEITAVTFRGPSDTHLDSLVGQALFGDGAAAVIVGADPDLTVENPMFELVSAGQTILPDSEGAIDGHLREVGLTFHLLKDVPGLISKNIEKSLVEAFKPLGISDWNSLFWIAHPGGPAILDQVEEKLGLKPEKMRATREVLKEYGNMSSACVLFIMDEMRKKSAEEGKLTNGEGLEWGVLFGFGPGLTVETVVLHSLPTAKQPAVVGGANNGNGVVTTAVAVSN*
>FZ_10042388
METVNGSRSTRKVSPGKATILALGKAFPHQLVMQEFLVDGYLKNTNCDDPVVKEKLTRLCKTTTVKTRYVVMSDEILEQYPELALEGQTTVKQRLDICNEAVTQMATEASEACIKNWGKPVSDITHLVYVSSSEARLPGGDLYLAKCLGLSPETNRVMLYFMGCSGGVAGLRVAKDIAENNPGSRVLLATSETTIIGFKPPSASRPYDLVGVALFGDGAGAMIVGADPIPGDESPPLFELHTAIQNFLPDTEKTIDGRLTEEGISFKLARELPQIIEDNIEGFCLKLMGVLGLSADEYNTLFWAVHPGGPAILNGMEKRLDLMPDKLNASRRALMDYGNASSNTIVYVLEYMIEESLKMKEKQGQSEWGLILAFGPGITFEGILARNLAI*
>GA_XP_009380373.1
MDSFDAFPRPQSADGPATILAIGTANPANVMDQMEYADYYFRITNAEDKTELKRKFKRICEKSTIKKRHMSLTEEILKKNPSLCEYMAPSFDARQLIVLEEVPRLAKEAAAKAIKEWGRPTSDITHLVFCSAAGLDIPGVDYRLLQLLGLPVSVRRVMLYNVGCHAGGTALRVAKDLAENNKDARVLVVCSELNVMFFRGPDDDHFENLIGQALFGDGAAALIVGADPVEGAEKPIFQLASASQVMLPESEEMVAGHLREIGLTFHLASKLPAIVGSNIERCLEGAFEPLGITNWNELFWIVHPGGRAIIDQVEARAGLAPEKLAATRHVLSEYGNMQSASVLFIMDEMRKRSAMEGHATTGQGCQWGVLFGFGPGLTVETVVLHSVPI
>GA_XP_009380375.1
MSSLHAMRKAQRARGPATIMAIGTANPPNLYEQSTYPDYYFRVTNSEHMQELKHKFRRICEKTMVKRRYLYLTEEILKERPKLCAYMEPSFDDRQDIVVEEVPKLAKEAAAKAIKEWGRSVSDITHLVFCSISGIDMPGADYRLAKLLGLPLSVNRIMIYSQACHMGAAMLRIAKDLAENNKGARVLVVSCEITVLSFRGPDEHDFQALAGQAGFGDGAAAVIVGADPIQGVEKPIYEIMSATQVTVPESEKAVGGHLREVGLTFYFFSQLPMIIADNIEHSLTEAFKPLGIANWNDIFWVAHPGNWAIMDAIERKLGLQPEKLSTARHVFSEYGNMQSATVYFVLDEVRKRSVTQERSTTGDGLRWGVLFGFGPGLSIETVVLRGVPR
>GA_XP_009380376.1
MASVHPFRKAQRARGPATIMAIGTANPPNLYEQSTFPDFYFRVTNSDHMPELKEKFRRICGKTMIKKRYMHLTEEVLKDKPGMCSYMDPSLDERQDIVVEEVPRLAKEAAAKAIEEWGRDKSDVTHLVFCSTSGVDMPGADYRLVKLLGLPLSVNRIMLYSQACHIGAQMLRIAKDIAENNKDARVLVVACELNTLIFRGPDERDFLSLAGQAAFADGAAAVIVGADPIQGVEKPIFEMMSASQVTVPDCERAVGGHLKEIGLTFHFMNQLPMLIANNLENCLLEAFKPLGITDWNEVFWVSHPGNWGIMDAIERKVGLKQEKLRSSRHVFGEYGNMMSATVLFVMDDVRKRSAAEGRATTGDGLEWGVLFGFGPGLSIETVVLRSVAL
>GA_XP_009380377.1
MVSIDAFRKAQRPQGPATIMAIGTANPPNLYEQSTFPDFYFRVTNSDHMPELKEKFRRICGKTMIKKRYMHLTEEVLKQKPGMCSYMDPSFDERQEIVVEEVPRLAKEAAAKAIEEWGRDKSGITHLVFCSTSGIDMPGADYRLVKLLGLPLSVNRIMLYSQACHIGAQILRIAKDIAENNKDARVLVVACELNTLIFRGPDERDFLSLAGQAAFADGAAAVIVGADPIQGVEKPIFEMMSAAQVTVPDCERAVGGHLKEIGLTFHFMNQLPMLISNNLENCLLEAFKPLGITDWNEVFWVSHPGNWGIMDAIEKKVGLKQEKLRSSRHVFGEYGNMMSATVLFVMDDVRRRSAAEGRATTGDGLEWGVLFGFGPGLTIETVVLRSVAI
>GA_XP_009380378.1
MAGISTFRKAQRPQGPATIMAIGTANPPNLYEQSTFPDFYFRVTNSDHMPELKDKFRRICGKTMIKKRYMHLTEEVLKQKPGMCSYMDPSFDERQEIVVEEVPRLAKEAAAKAIKEWGRDKSGITHLVFCSTSGIDMPGADYRLVKLLDLPLSVNRIMLYNQACHIGAQMLRIAKDIAENHKDARVLVVACELNTLIFRGPDERDFLSLAGQAAFADGAAAVIVGADPIQGVEKTIFEMMSAEQVTVPDCEKAVGGHLKEIGLTFHFMNQLPMLISNNLENCLLEAFKPLGITDWNEVFWVSHPGNWGIMDAIEKKVGLKQEKLRSSRHVFGEYGNMMSATVLFVMDDVRKRSAAEGRATTGDGLEWGVLCGFGPGLTIETVVLRSVPL
>GA_XP_009388830.1
MECTNGFRTTQSADGPATILAIGTANPSNVIDQSAYPDFYFRVTNSEHLQDLKAKFRRICEKAAIKKRHLYLTEEILRENPSLLAPMAPSFDARQEIVVTAVPELAKEAAAKAIKEWGRPKSDITHLVFCSASGVDMPGSDLQLLKLLGLPMSVSRVMLYNVGCHAGGTALRVAKDLAENNRGARVLAVCSEITVLSYRGPDAAHMESLIVQALFGDGAAALVVGADPVEGVERPIFEVASASQVMLPESAEAVGGHLREVGLTFHLKSQLPAIIASNIEQSLAAALAPLGLSDWNQLFWVVHPGGRAILDQVEARLELHKDRLGATRHVLSEYGNMQSATVLFILDEMRKRSAAAGQATTGDGLDWGVLLGFGPGLSIETVVLHSVQI
>GA_XP_009390182.1
MASLHALRKTQRAQGPATIMAIGTANPPNLYEQSTYPDYYFRVTNSEHKPDLKHKFRRMCEKTMVKRRYLHLTEEILKERPKLCSYMEPSFDDRQDIVVEEVPKLAKEAATKAIKEWGRSKSDITHLVFCSISGIDMPGADYRLAKLLGLPLSVNRIMLYSQACHMGAAMLRIAKDLAENNKGARVLVVSCEITVLSFRGPDEHDFEALAGQAGFGDGAAAVIVGADPIQGLEKPIYEIMSATQVTVPESEKAVGGHLREVGLTFHFFNQLPLIIADNIGNSLADAFKPLGITDWNEVFWVAHPGNWAIMDAIESKLGLLPEKLSTARHVFTEYGNMQSATVYFVMDEVRKRSVVEGRATTGDGLQWGVLFGFGPGLSIETVVLRSVPL
>GA_XP_009390970.1
MAHINAFPRAQGADGPATVLAIGTANPAHFVDQMEYPDFFFRITNAEDKTELKEKFKRICENSAIRKRHMSLTEEILKGNPNLCGYMEQPSFDARQKVVLEAVPKMAAESAEKAIKEWGRPTSDITHLVFCSAAGLDLPGVDYRLVQKLGLPTSVRRVMLYNVGCHAGASALRLAKDLVENNKGARALVVSSEVNVMFFRGPDDDHFENLIGQALFGDGSAALIVGADPVEGVEKPIYEISSASQVMVPESEEMVAGHLREIGLTFHLAKKVPFIVGSNIVRCLQAAFAPMGITDWNELFWIVHTGGRAIIDQVEANAGLAAGKLAPTRHVLSEHGNMQSASVLFIMDEMRKRSAVEGHATTGQGCQWGVLFGFGPGISVETVVLRSFPI
>GA_XP_009402199.1
MAAIHASRKTTRSEGPATIMAIGTANPPNLYEQSSYADFYFRVTNSEHMQELKQKFQRICDRTMIKRRYMLLTEEILREKPGMCSYMGTSFDERQDIVVEEVPRLAKEAAAKAIKEWGRDKSEITHLLFCSTSGIDMPGADYRLIKLLGLPLTVNRIMLYSQACHMGAQMLRIAKDIAENNRDARVLLVACEVNTLIFRGPDERDIQSLAGQVAFADGAAAVIVGADPIQGVEKPIFEIMSAAEVTVPESDMAVGGQLKQVGLTFHFMRQLPMLIANNLENCLQEAFKPLGITDWNEVFWVSHPGNWGIMDAIEAKLALQKGKLRSSRHVFSEYGNMMGATVLFVMDDVRKRSTVEERTTTGDGLEWGFLCAFGPGLSIETLVLHSVPL
>GA_XP_009403798.1
MAKVEEIRRSQRAEGPATVLAIGTANPANVVYQADYPDYYFRITRSNHLPELKQKFKRMCDKTMIRKRYMFLNEEILKAYPNIGAYMAPSLDVRRDIMAVEVPKLAMQAAVKAIEEWGHPKSRITHLVFCTTVSFDLPGHDYQLVKLLGLNLSINRFTLSQHGCFAGGTVLRLAKDIAENNRGARVLVVCSELTTVTFRGAAETHLDNLVGQALFGDGAAAVIIGADPDPATERPLFQLVSASQTLLPDSDGAIEGHLKEVGLTFHLLRDVPRIIAKNIEQNLVEAFEPLGISDWNSIFWIAHPGGPAILDAMEAKLGLGKAKLKATRQVMTEYGNMSSACVLFILDEMRKRSAEDGKATTGEGLEWGVLYGFGPGLTVETVVLRSVAISSR
>GA_XP_009403799.1
MAKVEEIRRSQRAEGPATVLAIGTSNPDNVVYQADYPDYYFRITKSNHLPELKQKFKRICEKTMIRKRYMFLNEEILKANPNIAEYMAPSMDVRRDILAVEVPKLAKEAAVKAIEEWGHPKSRITHLVFCTTASFDSPGHDYQLVKLLGLSPSINRFTLSHHGCFAGGTVLRLAKDLAENNRGARVLVVCSELTAVTFRGATETHLDNLVGQALFGDGAAAVIIGADPDGATERPLFQLVSASQTLLPDSDGAIEGHLKEVGLTFHLLKDVPRIIAKNIEQNLVEAFESLGISDWNSIFWIVHPGGSAILDAMEAKLGLEKEKLKATRQVMTEYGNMYSACVLFILDEMRKRSAEDGKATTGDGLEWGVLYGFGPGLTVETVVLRSVAISSR
>GA_XP_009403900.1
MPRLPASPLSSTHHRRLHTCCRPIPSEFAEMGSFHAIRKAQRAQGPATIMAIGTANPPNLYEQSTYPDYYFRVTNSEQKQDLKHKFRRICEKTMVKRRYLHLTEAILKERPKLCSYMEPSFDARQEIVVEEVPKLAKEAAAKAINEWGRPNSDITHLVFCSISGIDMPGADYRLAKLLGLPLSVNRIMLYGQACHMGAAMLRIAKDIAENNRGARVLVVSCEITVLSFRGPDEHDFQALAGQAGFGDGAAAVIVGAEPVHGVEKPIYEIMSATQVTVPESEKAVGGHLREVGLTFHFFNQLPMIIADNIDKSLSEAFEPLGITDWNDIFWVAHPGNWSIMDAIEVKLELQQEKLSTARHVFAEYGNMQSATVYFVMDEVRKRSVREGRATTGYGLELGV…
>GA_XP_009404102.1
MADLQEIRRSQRAGGPAAVLAIGTATPANVLYQADYPDYYFRITKSDHLTELKEKFKRMCDKSMIRKRYMHLNEEILKENPNICAYMAPSLDARQDIVVVEIPKLGKEAAVKAIKEWGQPKSKITHLVFCTTSGVDMPGADYQLTRLLGLRPSVNRLMMYQQGCFAGGTVLRLAKDLAENNRGARVLVVCSEITAVTFRGPSESHLDSLVGQALFGDGAAAIIVGADPDPAIERPLFQIVSASQTIVPDSEGAIDGHLREVGLTFHLLKDVPGLISKNIEKSLVEAFKPLGIDDWNSIFWIAHPGGPAILDQVEAKIGLQKEKMQATRRVLSEYGNMSSACVLFILDEMRNRSAADGKATTGEGLKWGVLFGFGPGLTVETVVLHSMPIVAN
>GA_XP_009404732.1
MAKVQEIRSSQRAEGPATVLAIGTATPANVVYQAEYPDYYFRITKSEHLTELKEKFKRMCDKSMIRKRYMHLNEEILQENPNMCAYMAPSLDARQDIVVVEVPKLGKEAAAKAIKEWGQPKSKITHLVFCTTSGVDMPGADYQLTKLLGLRPSVNRFMMYQQGCFAGGTVLRLAKDLAENSRGARVLVVCSEITAVTFRGPSESHLDSLVGQALFGDGAAAIIVGADPDPVTERPIFQLVSASQTILPDSEGAIDGHLLEVGLTFHLLKDVPGLISKNIERSLVEAFKPLGISDWNSMFWIVHPGGPAILDQVEAKLGLEKEKMKATRQVLSEYGNMSSACVLFILDEMRKRSAEDGKATTGEGLEWGVLFGFGPGLTVETVVLHSIPIAAR
>GA_XP_009421018.1
MAKLAEIRQSQRAEGSATVLAIGTATPVNVLYQADYPDYYFRITKSEHLTELKEKFKRMCDKSMIRKRYMHINEEILKENPNVCAYMAPSLDARQDIVVVEVPKLGKEAAVKAIKEWGQPKSKITHLVFCTTSGVDMPGADYQLTKLLGLRPSVNRFMMYQQGCFAGGTVLRMAKDLAENNRGARVLVVCSEITAVTFRGPSESHLDSLVGQALFGDGAAAIIVGADPDPATEKPIFQLVSASQTILPDSEGAIDGHLREVGLTFHLLKDVPGLISKNIERSLAEAFKPLGISDWNSIFWIAHPGGPAILDQVEAKLGLEKEKMKATREVLKEYGNMSSACVLFILDEMRKRSAEDGKATTGEGLEWGVLFGFGPGLTVETVVLHSIPIAAH
>GA_XP_009421181.1
MAKLAEIRQSQRAEGSATVLAIGTATPVNVMYQADYPDYYFRITKSEHLTKLKEKFKRMCNTSMIRKRYLHLNEEILKENPNICAYMAPSLDARQDIVVVEVPKLGKEAAVKAIKEWGQPKSKITHLVFCTTSGVDMPGADFQLTKLLGLRPSVNRFMMYQQGCFAGGTVLRMAKDLAENNRGARVLVVCSEITALSFHGPSESHLDNLVGQALFGDGAAAIIVGADPDPATEQPIFQLVSASQTLLPDSEGAVDGHLREVGLIFHLLKDVPVLISKNIERSLVEAFKPLGISDWNSIFWIAHPGGPAILDQVEAMLGLEKEKMKATREVLKEYGNMASGTVLFILDEMRKRSAEDGKATTGEGLEWGVLFGFGPGLTVETVVLHSIPIADK
>GA_XP_018675836.1
MASFRASRKAQSSDGPATILAIGTANPRNLVDQLAYPDFYFRVTNADDRQELKDKFKRICDKSTVKRRFIHLNEEILKANPTVCTPGAPSLEARQDILIEELPKLGKEAAERAIKEWGRPKSMITHVIFCSTAGFDMPGADYQLIKLLGLSPSVRRVMLYHVGCFAGASALRIAKDLAENNRGARVLVVCAETTAITFQAPDEHNIYNLVSQALFGDGAAAMVVGADPVQDVERPVFEIASAAQTLLPESEGTIKGHLRDVGLDLHLRRDVPKLIAENIEETLVNAFEPLGISDWNSLFWIAHPGGPAILDQIESTLGLKPEKLRATRSVLRDYGNMSSATVIFIMDEMRKQSAKEERESSGEGLEWGVLYGFGPGLTVESVVLHSVPL
>GA_XP_018679186.1
MDQSCAAQSASKIREIRREQRADGPAAIMAIGTANPPNVIDQVNFADFYFRMTSSEDKQELKEKFKLICDRTTVKNRYAHLTEEIVEQNPNLRNPTAPSLETRLRIMIEAVPNLGKEAAAKALKEWGQPKSMITHLVFCSGAGVDMPGADYQLVKLLGLSPSVKRVMLYHLGCYGGGTVLRVAKDLAENNRGARVLVVNVEITTVSAFRAPDEAHLDSLVGQALFGDGAAALIVGADPIQGVEKPIFEMAIATQTLLPESEGKIGGQLKESGLAIHLHRDVPKIISKNIEDALMDAFKQLGISDWNSLFWVAHPGGPAILNHVETKLKLEPKKLQVTRRVLREFGNMSSATVFFVLDETRKQSATEGWATTGQGLEWGVLCGLGPGITVETVVLRSVPL
>GA_XP_018681538.1
MGSFGGAESFSIKRGKATNILALGKAFPKQLVMQDLLVDGYFRNTNCTDPDLKKKLTRLCKTTTVKTRYLVMCDEILENHPELARDGQPTLRQRLEISHEAVTEMAIEASRSCVKAWGRPFAAITHLVYVSSSEARFPSGDLHLARALRLNPDVSRVMISFAGCSGGVAGLRVAKDIAENNPGSRVLLATSETTIVGFRPPNPHRPYDLVGAALFGDGAGAVVLGTDPIPGTETPMFELSSAIQQYLPDTDKTIQGELTEEGISFLLGRELPLVIEDHVEAFCKKLAMEGLRGESHDVNYNDMFWAMHPGGPAILNKVESRLRLCPDKLNASRQALRDFGNASSNTIIYVLENIIEESRKKKESGESDCEWGLILAFGPGITFEGILARNLMV
>GB_XP_022135669.1
MKEMENRNGAMGASKGKASPGRATILALGKAFPPQLVLQDYLVDGYFKDTSCDDLDLKHKLTRLCKTTTVKTRYVVMSEEILKKYPDLAMEGRATIKQRLEICNKAVTDMAIEASQAAIKNWGRSVSDITHLVYVSSSEARLPGGDLFLARGLGLAPHTQRLMLYFMGCSGGVAGLRVAKDLAENNPGSRVLLVTSETTIIGYKPPSANRPYDLVGVALFGDGAGAMIIGADPVLGSERPLFELHRATQKFIPNTQNIIDGRLSEEGISFTIARELPQIIEDNIESFCEAFLQTVGLHEKEYNKMFWAVHPGGPAILNRLEKRLELLPEKLTASRRALMDYGNASSNTIVYVLEYMVEESLKTKMGGRENEEWGLILAFGPGISFEGILARNLAV
>GB_XP_022138476.1
MSPPPAIGAAEKMAAVNEILKAQKAKGPTTIMAIGTAVPPNCLQQSMYPDYYFRITNNEHKTELKQKFERMCEKSTIQKRYMHLTEELLKQNPKICAFEAPSLDARQNITVAEVPKLGKQAAVNAVAEWGRPVSDITHLIFCTSSGVDMPGADYRLTKLLGLRPSVKRYMMYQQGCFAGATVLRLLKDLAENNRSARILAVCSEITAVTFRGPSDSHLDSLVGQALFGDGAAAIIAGSDPVPGLERPIFEIISAAQTILPDSDGAIDGHLREVGLTFHLLKDVPGLVSSNIERILVEAFGPLGLSDWNSVFWIAHPGGPAILDQIEAKLGLGPDKLRSSRHVLREYGNMSSACVLFILDEMRKKSNEDGLRTTGEGLEWGVLFGFGPGLTVETVVLRSV…
>GB_XP_022141572.1
MVSEKEEGNNRATILGIGTAVPPNCVYQTQFPDLYFSLTNTQHNTLLKQKLQRICEKSAIKKRYFHWNEEILKANPNMCKYGAPSLDARLKMMAEEVPKLGKEAALKAIQDWGQPISTITHLIFTTYSSNSMPGPDFHLSNLLGLRPSVGKYMLFQLGCHAAATALRLAKDVAENNSGARVLVVCVDSTTIGFHAPPDEHVDMLVGPAIFSDGAAAVVVGADPDAAVERGLFQIVSAGQTVVPDTEDDGVHASIKEMGLVYHLSRNIPKHIGRNIEKCLAGAECDYNSLFYVIHPGGRAILDEIEKNLGLGEAKLESSRQVLSEYGNMGGPTVVFVLDEMRNKSIRQGKSTTGHGFDCGVLMAFGPGLTIETLILKSVPIV
>GB_XP_022144015.1
MAAISGSKGRARRLVILYCSGCLPALRCYSSRLTKTESKSSTKTKKARVMARMINSKPWSNDLESSLASLSPSLSKTTVLQTLGFLRDTSKALQFFNWAQETGYTHTEQSYFSMLEILGRNRHLNTARNFLFSIEKRSRGVVKLEARFFNSLMRNFSRAGLFQESIKLFTTMKSHGVSPSVVTFNSLLTILLKRGRTNMAKNVYDEMLGTYGVTPDTYTFNILIRGFCMNGMVEEGFTIFKDMSRFGCEPDVITYNTLVDGLCRAGKVTIAYNVVRGMGKKSVDLNPNVVTYTTLIRGYCAKREIDKALDVFEEMIDLGLKANNITYNTLIKGLSEVQKFEKIKEILEVTAADGKFSPDTCTFNTLIHCHCDAGNLDEAQRVFEKMTELKVQPDSATYS…
>GE_OVA04914.1
MGSEGVQTRQSKKANPGKTTILALGKALPHQLVMQELLVDGYFRNTKCDDPDLKQKLARLCKTTTVKTRYVVMSDDILKEYPELALEGLPTVKQRLDISNKAVTDMAIEASETCIKNWGRPSSDITHVIYVSSSEARLPGGDLYLAKGLGLSPEVHRVLLYFMGCSGGVAGLRVAKDIAENNPGSRVLLATSETTIIGFKPPNANRPYDLVGAALFGDGAGAMILGTDPVPGIERPLFELHTAIQNFLPNTEKTIDGKLNEEGISFKLGRDLPQIIEDNIEGFCDKLMGSAGFCDREYNKMFWAVHPGGPAILNRLEKRLDLLPEKLRSSRRALMDYGNASSNTIVYVLDYMIEESLKMDEKEDCEWGLILAFGPGITFEGILARNLVV
>GE_OVA08642.1
MSKNSSSTMGDGESVQYAGKATVLAIGKAFPSQLIPQECLVEGYFRDTECQDPAIKEKLERLCKNTTVKTRYTVMCKEILDKYPELAKEGVSTIKQRLEIANEAVLEMAVEASLDCIKDWGRSVRDISHIVYVSSSEIRLPGGDLYLATKLGLRNDVGRVMLYFLGCYGGVTGLRVAKDIAENNPGSRVLLATSETTILGYRPPNMDRPYDLVGAALFGDGAAAVIIGTDPLPDSIEKPFMELNVAVQQFLPGTHNIIDGRLTEEGINFKLGRDLPQKIEDNIEEFCKMLMEKADLKEFNDLFWAVHPGGPAILNRLESNLKLTEEKLTCSRRALMDYGNVSSNTIFYVMDYMREEFKMKLQQGSSGGGGGGGEEWGLVLAFGPGITFEGILVRNLIR
>GE_OVA09703.1
MVSVEEIRNAQRAQGPANVLAIGTATPANCEKSKIKKRYMHLTEEILNDNPKMCEYMAPSLDARQDIVVVEVPRLGKEAASKAIKEWGQPKSKITHLVVCTTSGVDMPGADYQLSKLLGLRPSVKRLMMYQQGCFAGGTVLRLAKDLAENNAGARVLVVCSEITAVTFRGPADTHLDSLVGQALFGDGAGALIIGSDPDISVERPLFQIVSAAQTILPDSHGAIDGHLREVGLTFHLLKDVPGLISKNIEKSLDEAFKPIGISDWNSLFWIAHPGGPAILDQVEQKLGLKEEKLKATRHVLSEYGNMSSACVLFILDEMRKKSIEEGKSTTGEGLEWGVLFGFGPGLTVETVVLHSVPTVATH
>GE_OVA09704.1
MVTVEEIRNAQRAQGPANVLAIGTATPANCEKSQIKKRYMHLTEEILNDNPKMCEYMAPSLDARQDIVVVEVPRLGKEAASKAIKEWGQPKSKITHLVVCANSGVDMPGADYQLSKLLGLRPSVKRLMMYQQGCFAGGTVLRLAKDLAENNAGARVLVVCSEITAVTFRGPAHTHLDSLVGQALFGDGAGALIIGSDPDTSVEHPLFQIVSAAQTILPDSHGAIEGHLREVGLTFHLLEDVPGLISKNIEKSLDEAFKPIGISDWNSLFWIAHPGGPAILDQVEKKLGLTEEKLKATRHVLSEYGNMSSACVLFILDEMRKKSIEEGKSTTGEGLEWGVLFGFGSGLTVETVVLHSVPTVATH
>GG_NP_001306181.1
MVTVEEVRKAQRAEGPATVLAIGTATPPNCVDQATYPDYYFRITNSEHKTELKEKFQRMCDKSMIKTRYMYLTEEILKENPTVCEYMAPSLDARQDMVVVEVPRLGKEAATKAIKEWGQPKSKITHLVFCTTSGVDMPGADYQLTKLLGLRPSVKRLMMYQQGCFAGGTVLRLAKDLAENNKGARVLVVCSEITAVTFRGPSDTHLDSLVGQALFGDGAAAVIIGSDPVPEVEKPLFELVSAAQTILPDSDGAIDGHLREVGLTFHLLKDVPGLISKNIEKSLNEAFKPIGISDWNSLFWIAHPGGPAILDQVESKLALKPEKLEATRQVLSDYGNMSSACVLFILDEVRRKSAEKGLKTTGEGLEWGVLFGFGPGLTVETVVLHSVGA
>GG_NP_001306186.1
MVTVEEVRKAQRAEGPATVMAIGTATPSNCVDQATYPDYYFRITNSEHKVELKEKFQRMCDKSMIKKRYMYLTEEILKENPSVCEYMAPSIDARQDMVVVEVPKLGKEAATKAIKEWGQPKSKITHLVFCTTSGVDMPGADYQLTKLLGLRPSVKRLMMYQQGCFAGGTVLRLAKDLAENNKGARVLVVCSEITAVTFRGPSDTHLDSLVGQALFGDGAAAVIIGADPVPEVEKPLFELVSAAQTILPDSDGAIDGHLREVGLTFHLLKDVPGLISKNIEKSLNEAFKPIGISDWNSLFWIAHPGGPAILDQVEAKLALKPEKLEATRQVLSDYGNMSSACVLFILDEVRRKSAEKGLKTTGEGLEWGVLFGFGPGLTVETVVLHSVGLTA
>GG_NP_001315914.1
MVTVEEVRKAQRAEGPATVLAIGTATPSNCVDQATYPDYYFRITNSEHKTELKEKFQRMCDKSMIKKRYMYLTEEILKENPTVCEYMAPSLDARQDMVVVEVPRLGKEAATKAIKEWGQPKSKITHLVFCTTSGVDMPGADYQLTKLLGLRPSVKRLMMYQQGCFAGGTVLRLAKDLAENNKGARVLVVCSEITAVTFRGPSDTHLDSLVGQALFGDGAAAVIIGADPLPEVEKPLFELVSAAQTILPDSDGAIDGHLREVGLTFHLLKDVPGLISKNIEKSLNEAFKPIGISDWNSLFWIAHPGGPAILDQVESKLALKPEKLEATRQVLSNYGNMSSACVLFILDEVRRKSTEKGLRTTGEGLEWGVLFGFGPGLTVETVVLHSVAA
>GG_NP_001315967.1
MAPLVKNHGEHQHAKILAIGTANPPNVYYQKDYPDFLFRVTKNEHRTDLREKFDRICEKSRTRKRYLHLTEEILKANPSIYTYGAPSLDVRQDMLNPEVPKLGQQAALKAIKEWGQPISKITHLIFCTASCVDMPGADFQLVKLLGLNPSVTRTMIYEAGCYAGATVLRLAKDFAENNEGARVLVVCAEITTVFFHGLTDTHLDILVGQALFADGASAVIVGANPEPKIERPLFEIVACRQTIIPNSEHGVVANIREMGFTYYLSGEVPKFVGGNVVDFLTKTFEKVDGKNKDWNSLFFSVHPGGPAIVDQVEEQLGLKEGKLRATRHVLSEYGNMGAPSVHFILDDMRKKSIEEGKSTTGEGLEWGVVIGIGPGLTVETAVLRSESITC
>GG_NP_001315968.1
MAPLVKNEPQHAKILAIGTANPPNVYHQKDYPDFLFRVTKNEHRTDLREKFDRICEKSRTKKRYLHLTEEMLKANPNIYTYGAPSLDVRQDICNIEVPKLGQEAALKAIKEWGQPISRITHLIFCTASCVDMPGCDFQLIKLLGLDPSVTRTMIYEAGCYAGATVLRMAKDFAENNKGARVLVVCAEITTVFFHGLTDTHLDILVGQALFADGASAVIVGANPEPEIERPLFEIVACRQTILPNSEHGVVANIREMGFNYYLSGDVPKFVGGNVVDFMTKTFEKVDGKKKDWNSLFFSVHPGGPAIVDQVEEKLGLKEGKLRATRHVLSEYGNMGAPTVHFILDEMRNKSIEEGKTTTGEGLEWGVVIGIGPGLTVETAVLRSESIRC
>GG_XP_008354921.2
MAPLVKDQVEPQHAKILAIGTANPPNVYYQEDYPDFLFRVTKNEHRTDLREKFDRICEKSRTRKRYLYLTEEILKANPSIYTYGAPSLDVRQDMLNPEVPKLGQEAALKAIKEWGQPISKITHLIFCTASCVDMPGADFQLVKLLGLNPSVTRTMIYEAGCYAGATVLRLAKDFAENNEGARVLVVCAEITTVFFHGLTDTHLDILVGQALFADGASAVIVGANPEPEIESPLFEIVACRQTIIPNSEHGVVANIREMGFNYYLSGEVPKFVGGNVVDFLTKTFEKVDGKNKDWNSLFFSVHPGGPAIVDQVEEQLGLKEGKLRATRHVLSEYGNMGAPSVHFILDEMRKKSIEEGKATTGEGLEWGVVIGIGPGLTVETAVLRSESITS
>GG_XP_008372871.1
MGSEHVVQGGFPMKANAGNATILALGKAFPHQLVMQDFLVDGYFKDTNSDDPQLKQKLARLCKTTTVKTRYVVMSEEILEKYPELTTEGTPTIKQRLHICNEAVTKMAIEASQACITKWGRPTSDITHLVYVSSSEARLPGGDLYLAKGLGLSPQTKRVMLYFSGCSGGVAGVRVAKDIAENNPGSRVLLATSETTIIGYKPPSANRPYDLVGVALFGDGAGAMMIGSDPELVSENPLFELHTALQEFLPGTEKTIDGRVTEEGISFKLERELPQIIEDHIEGFCGRLMGVVGYDNKEYNKMFWAVHPGGPAILNRMEKRLDLSPEKLNASRRALADYGNASSNTIVYVLEYIIEESKKMKKEGEGDGGWGMILAFGPGVTFEGILARNLAV
>GG_XP_008375736.1
MSKVERNGTNGSSGQYRSPSRYAPTPGKATVLALGKAFPSQLIPQDCLVEGYIRDTKCEDAAIKEKLERLCKTTTVKTRYTVMSKEILDKYPELATEGTATIKQRLEIANPAVVEMALEASLACIKEWGRPVEDITHIVYVSSSEIRLPGGDLYLSSKLGLRNDVGRVMLYFLGCYGGVTGLRVAKDIAENNPGSRVLLTTSETTILGFRPPNKARPYDLVGAALFGDGAAAVIIGSNPIAGQESPFMELNYAVQQFLPGTHNVIDGRLSEEGINFKLGRDLPQKIDENIEEFCKKLTVPAKAELKNFNELFWAVHPGGPAILNKMESTLKLSSDKLECSRRALMDYGNVSSNTIFYVMENMREELKLKKKEGRDEEWGLALAFGPGITFEGILLRSL
>GG_XP_008392838.2
MAPLVKDQVEPQHAKILAIGTANPPNVYYQEDYPNFLFRVTKNEHRTDLREKFDRICEKSRTRKRYLYLTEEILKANPSIYTYGAPSLDVRQDMLNPEVPKLGQEAALKAIKEWGQPISKITHLIFCTASCVDMPGADFQLVKLLGLNPSVTRTMIYEAGCYAGATVLRLAKDFAENNEGARVLVVCAEITTVFFHGLTDTHLDILVGQALFADGASAMIVGANPEPEIERPLFEIVACRQTIIPNSEHGVVANIREMGFNYYLSGEVPKFVGGNVVDFLTKTFEKVDGKNKDWNSLFFSVHPGGPAIVDQVEEQLGLKEGKLGATRHVLSEYGNMGAPSVHFILDEMRKKSIEEGKATTGEGLEWGVVIGIGPGLTVETAVLRSESITC
>GG_XP_017180807.2
MKCEDVPIKEKLELLCKTTTLKTGYTVMSKEILDKYPELATEGTATIKQRLEIANPVVVEMALEASLACIKEWGRPVEDIIHIVYVSSNEIRLPGGDLXLSSKLGLRNDVGRVMLYFLGFYGGVTGLRISKDIAENYPGSCVLLTTSETTILGFWPPNKACPYDLVGAALFGDGAAAVIIGSNPIAGQESPFMELNYAVQQFLAETHNVIDGRLFEEGINFKLGRDLPQKIDQNIEVFCKKLVVAANAELRDFNELFWAVHPGGPAILNKLESTLKRSSDKLESSRRALMDYGNVSSNTIFYVMENMREELELKLKKKVRREEECXLALAFGPGITFEGILLRSL
>GG_XP_028947084.1
MVTVQEVRKAQRAEGPATVFAIGTATPPNCVDQATYPDYYFRITNSEHKAELKEKFQRMCDKSMIKKRYMYLTEEILKENPSVCEYMAPSLDARQDMVVVEVPRLGKEAATKAIKEWGQPKSKITHLVFCTTSGVDMPGADYQLTKLLGLRPSVKRLMMYQQGCFAGGTVLRLAKDLAENNKGARVLVVCSEITAVTFRGPSDTHLDSLVGQALFGDGAAAVIIGADPVPEVEKPLFELVSAAQTILADSDGAIDGHLREVGLTFHLLKDVPGLISKNIEKSLNEAFKPIGISDWNSLFWIAHPGGPAILDQVEAKLALKPEKLEATRQVLSDYGNMSSACVLFILDEVRRKSAEKGLETTGEGLEWGVLFGFGPGLTVETVVLHSVAA
>GG_XP_028956967.1
MAPLVKDQVEPQHAKILAIGTANPPNVYYQEDYPDFLFRVTKNEHRTDLREKFDRICEKSRTKKRYLHVTEEILQANPSIYTYGAPSLDVRQDMLNPEVPKLGQEAALKAIKEWGQPISKITHLIFCTASCVDMPGADFQLVKLLGLNPSVTRTMIYEAGCYAGATVLRLAKDFAENNEGARVLVVCAEITTVFFHGLTDTHLDILVGQALFADGASAVIVGANPEPEIESPLFEIVACRQTIIPNSEHGVVANIREMGFNYYLSGEVPKFVGGNVVDFLTKTFEKVDGKNKDWNSLFFSVHPGGPAIVDQVEEQLGLKEGKLRATRHVLSEYGNMGAPSVHFILDEMRKKSIEEGKATTGEGLEWGVVIGIGPGLTVETAVLRSESITS
>GH_XP_021607040.1
MRDHAILSVDEVIRGVSVAVHDGSPLVVFLNTMWMHRLIMLIVFHFMELFYVTQMDMFLRFIGFHSGYFISFCSRSKGVEVKALRETLVWLVSLSLTQVIVEIDSQLVMKAVLSTVVDYSKANTLIAEFLIYNLLTFDNPTINSSSYQTIFXLQHSKMSKSDNHRRIPTTGKATILAIGKAFPKQLIPQECLVEGYIRDTKCEDVSIKEKLERLCKTTTVKRRYTVMSKEILDKYPELATEGTPTIKQRLEIANPAVVEMAKEASIACIKEWGRPAEDITHIVYVSSSEIRLPGGDLYLASQLGLKSDVSRVMLYFLGCYGGVAGLRVAKDIAENNPGSRVLLTTSETTIIGFRPPNKARPYDLVGAALFGDGAAAVIIGANPIINKESPFMELNCAVQ…
>GH_XP_021608720.1
MVTVDEVRKAQRAEGPATVLAIGTATPTNCVDQSTYPDYYFRITNSEHKTELKEKFQRMCDKSMIKKRYMHLTEDILKENPNICAYMAPSLDARQDIVVVEIPKLGKEAAVKAIKEWGQPKSKITHLVFCTTSGVDMPGADYQLTKLLGLRPSVKRLMMYQQGCFAGGTVLRLAKDLAENNKGARVLVVCSEITAVTFRGPSDTHLDSLVGQALFGDGAAAIIVGADPVPQVEKPLFELVSAAQTILPDSDGAIDGHLREVGLTFHLLKDVPGLISKNIEKSLVEAFQPLGISDWNSLFWIAHPGGPAILDQVEVKLGLKPEKLRATRHVLADYGNMSSACVLFILDEMRKKSTEDGLKTTGEGLEWGVLFGFGPGLTVETVVLHSVAT
>GH_XP_021609389.1
MAASVEEIRKAQRAQGPATILAIGTATPSNCVNQADYPDYYFRITNSEHMTELKEKFKRMCDKSMIKKRYMHLDEEILKENPNMCAYWEPSLDARQDIVVVEVPKLGKEAATKAIKEWGQPKSKITHLIFCTTSGVDMPGCDYQLTKLLGLRPSVKRFMMYQQGCFAGGTVLRLAKDLAENNKGARVLVVCSEITAVTFRGPSDTHLDSLVGQALFGDGAGALIVGSDPDTSIERPLFQLVSAAQTILPDSDGAIDGHLREVGLTFHLLKDVPGLISKNIEKSLVEAFTPIGINDWNSIFWIAHPGGPAILDQVEAKLSLKPEKMRATRHVLSEYGNMSSACVLFILDEMRKKSLKEGKPTTGEGLEWGVLFGFGPGLTVETVVLHSVPTETTAY
>GH_XP_021611363.1
MGSEETVQSGSSKKANPGKATILALGKAFPHQLVMQEFLVDGYFKNTNCDNPDLKQKLARLCKTTTVKTRYVVMSEEILQKYPELAAEGLPTVKQRLDICNDAVTQMAIEASQICIKNWGRSMSDITHLVYVSSSEARLPGGDLYLARGLGLNPETQRIMLYFMGCSGGVAGLRVAKDIAENNPGSRVLLATSETTIIGFKPPSIDRPYDLVGVALFGDGAGAMIIGTDPVSYSERPLFELHTAIQNFLPETEKIIDGKLTEEGISFKLARELPHIIEDNVEGFCHKLMRNAGVAEKEYNKLFWAVHPGGPAILNRIEKRLDLLPEKLNASRRALMDYGNASSNTIVYVLEYMIEESFKIKEKNENCEWGLILAFGPGITFEGILARNLTV
>GH_XP_021626920.1
MAASVEEIRKAQRAHGPATILAIGTATPSNCVNQADYPDYYFRVTKSEHMTELKEKFKRICDKSMIKKRYMHLTEEILKENPNICTYWEPSLDARQDIMVVEVPKLGNKAATKAIEEWGQPKSKITHLIFCTTSGVDMPGYDYQLIKLLGLRPSVKRFMMYQQGCFAGGTVLRLAKDLAENNKGARVLVVCSEITVVTFRGPADTHLDSLVGQALFGDGAAALIVGADPDTSIEHPLFQLVSTAETILPDSDGAIEGHLREVGLSFHLQDRVPSLISKNIEKSLVEVFSPIGINNWNSIFWIAHPGGPAILDQVEAKLSLKPEKMRATRHILSEYGNLSSACVIFILDEMRKKSLEERKVTTGEGLEWGVLFGFGPGLTVETVVLHSVLTETATK
>GH_XP_021626928.1
MVMSAMAGIVEEIREAHRAKGPATILAIGTATPSNSISQDLYPDYYFRITKSDHLTHLKRKFMHLCAKSRIKKRYMHLTEEMLKEHPNLCSYKEPSLSTRKEILKHELPKLGSEAACKAIQEWGQPKSKITHLIFYTTSSIVVMPGCDFYLAKILGLRPCVQRFMMYNLGCFAGGTVLRLAKDLAENNKDARVLVVCSEISVATFRGPSDTHLDSLVGQALFGDGAAALIVGSDIDTSIEHPLFQLVSASQTILPDSDKVIEGNLLEIGLTFHLQKDVPKLISENIEKCLVQAFSPIGISDWNSIFWIAHPGGPAILEQIEMKLNLKQEKLRASWHVLREYGNMSSASVFFIMDEMRNKSVEEGNCSLGEGLEWGVLFGFGPGLTVETVVLPSLQVKAS…
>GH_XP_021627263.1
MAASVEEIRMAQRAQGPATILAIGTATPSNYFIQADYPDFYFRVTRSEHMTNLKEKFKRICDKSMIKKRYMHLNEEILKENSNMCAYWEPSLDARQDIAVVEVPKLGKEAAIKAIEEWGQPKSKITHLIFCTTAGVDMPGCDYQLTKLLGLHLSVKRYMLYQQGCFAGGTVLRLAKDLAENNKGARVLVVCSEITTMIFRGPSDTHLDSLVCQALFGDGAGALIVGSDPDDTIEHPLFQLVSSAQTIIPNSDAALKLHVREVGLTFHLLKEVPELISKNIEKPLAESFNPIGISDWNSIFWIVHPGGAAILDQIEKKLDLKPEKMRASRHVLSEYGNLTSACVLFILDEMRKKSFEEGKVTTGEGVEWGVLFGFGIFKLL
>GH_XP_021627264.1
MAAASVEEIRKAQRAQGPATILAIGTATPSNCVNQADYPDYYFRITKSEHMAELKEKFKRMCDKSMIKKRYMHLDEEILKENPNMCGYWEPSLDARQDIVVVEVPKLGKEAATKAIKEWGQPKSKITHLIFCTTSGVDMPGCDYQLTKLLGLRPSVKRFMMYQQGCFAGGTVLRMAKDLAENNKGARVLVVCSEITAVTFRGPSDTHLDSLVGQALFGDGAGALIVGSDPDTSIERPLFQLVSAAQTILPDSDGAIDGHLREVGLTFHLLKDVPSLISKNIEKSLVEAFKPIGISDWNSIFWIAHPGGPAILDQVEAKLSLKPEKMRATRHVLSEYGNMSSACVLFILDEMRKKSLEEGKVTTGEGLEWGVLFGFGPGLTVETVVLHSVST
>GH_XP_021627475.1
MAAVSVGEIIKAEKAQGPATILAIGTATPSNCVNQVDYPDYYFRITKSEHMTDLKEKFKRICDKSKVKKRYMHLNEEILKENPNMCAYWEPSLDARQDIAAVEVPKLGKEAAAKAIKEWGQPKSKITHLIFCTTSVIDIPGCDYQLTKLLGLHPAVKRFMIYHQGCYASGMALRVAKDLAENNKGARVLVVCSEIRVATFRGPSETHLDSLVGQAIFSDGAGAIIIGSDPDIPIEYPLFQLISAAQTIIPDSDGAIHGHLREVGLTVHLLKDIPRLISKNIGEILEEAFSPIGISDWNSIFWIAHPGGSAILDQIEVKLSLDPEKLNASKHVLSEYGNMSSASVLFILDEMRKKSLEEGKATTGEGLEWGVLFGFGPGITVETVVLHSVRI
>GH_XP_021628675.1
MHACIYWSVYSSDQINFTVPSMVLTGKTTTVKTRYVVMLDEILKEYPKLAIEGFYYFPTVKQHLDICNNAVTQMAIEASQICINNWGRAMSDITHLVYVSSSEVRLSGGDLYLARALGLNPGTQRVLLYFMGCSGGVAGLHVAKDIAENNLRSRVLLATSKTTIIGFKPLSAERPYDLVGVALFGDGDGTGAGAMIIGTDPVSDIEHPLFELHTAVQSFLPETDKIIDGKLIEEGISFKLSRELPHVIEDNVEDFYRKLMGIAGVTEKEYNELFWAVHPGEPAILNRIEKRLDLVPEKLNASRQALMDYGNASSNTIVFVLEYMIEEESLKMKKNNESCEWGLILAFGPEITLEGILVRNLTV
>GI_B01561
MSQINNNNNGETKKSLPPQRIPTPGKATILAIGKAFPSQLVPQDCLVEGFIRDTKCHDLVIKEKLERLCKTTTVKTRYTVMSREILEQYPELATEGTPTIKQRLDIANPAVLKMATEASLTCLKEWGRPASDITHLVYVSSSEIRLPGGDLLLASELGLRSDVGRVMLYFLGCYGGVTGLRVAKDIAENNPGSRVLLATSETTILGFRPPNKSRPYDLVGAALFGDGAAAVVIGAEPVPGLESPFLELNFAVQQFLPGTSEVIDGRLSEEGIYFKLGRDLPQKIEDNIKEFCDKLMAKAGVEDYNELFWAVHPGGPAILNRLEGKLGLGKEKLDCSRRALMDYGNVSSNTVLYVMEYMREEMKKKKAAAAAAEDGGGGEEWGLALAFGPGITFEGILLR…
>GI_G00627
MAAASIEDIRRAQRAEGPATILAIGTATPANCVEQTEYPDFYFRITNSEHMTDLKEKFQRMCEKSQIKKRYMHLTEEILKENPNMCAYMAPSLDARQDIVVVEVPKLGKEAAQKAIKEWGQPKSKITHLVFCTTSGVDMPGCDYQLTKLLGLRPSVKRFMMYQQGCFAGGTVLRMAKDLAENNAGARVLVVCSEITAVTFRGPNGSHLDSLVGQALFGDGAAAVIVGSDPVVGVERPLFQLVSAAQTLLPDSHGAIDGHLREVGLTFHLLKDVPGLISKHIGKSLKEAFDPLGISDWNSIFWIAHPGGPAILDQVESTLALKPEKLRSTRHVLSEYGNMSSACVLFILDEMRKSSAKEGMSTTGEGLNWGVLFGFGPGLTVETVVLHSVAIN*
>GI_G00628
MASIEDIRRAQRAEGPATILAIGTATPANCVKQSEYPDFYFRITDSEHMTELKEKFKRMCEKSQIKKRYMHLTEEILKENPNMCAYMAPSLDARQDIVVVEVPKLGKEAAEKAIQEWGQPKSKITHLVFCTTSGVDMPGCDYQLTKLLGLRPSVKRIMMYQLGCFAGGTVLRMAKDLAENNAGARVLVVCSEITAIMFRGPNGSPIDSLIGQFLFGDGAAAVIVGSDPVVGVERPLFQLVSAAQTLLPDSHGGIDCHLREAGLTFHLRKDVPALISKHIGESLKEAFDPLGISDWNSIFWIAHPGGPAILDQVESTLALKPEKLRSTRHVLSEYGNLSSACVLFILDEMRKSSAKEGMSTTGEGLNWGVLFGFGPGLTVETVVLHSVAIN*
>GI_G00629
MAASIEDIRRAQRAEGPATILAIGTATPANCVEQSEYPDFYFRITNSEHMTDLKEKFKRMYARQDIVVVEVPKLGKEAAQKAIKEWGQPKSKITHLVFCTTSGVDMPGCDYQLTKLLGLRPSVKRFMMYQQGCFAGGTVLRMAKDLAENNAGARVLVVCSEITAVTFRGPNGSHLDSLVGQALFGDGAAAVIVGSDPVVGVERPLFQLVSAAQTLLPDSHGAIDGHLREVGLTFHLLKDVPGLISKHIGKSLKEAFDPLGISDWNSIFWIAHPGGPAILDQVESTLALKPEKLRSTRHVLSEYGNMSSACVLFILDEMRKSSAKEGMSTTGEGLNWGVLFGFGPGLTVETVVLHSVAIN*
>GI_N01286
MANEENIQCSKKAAILALGKAFPHQLVMQEFLVDGYLRNTNCDDPDLKQKLTRLCKATTVKTRYVVMSEEILNKYPELAAEGVPTLNQRLEICNSAVTKMAIEASRSCIEKWGRPVSDITHVVYVSSSEARLPGGDLYLARGLGLRPDTRRVMLYFSGCSGGVAGLRVAKDIAENNPNSRVLLATSETTIIGFKPPSADRPYDLVGVALFGDGAGAMIIGSGPVSEIEKPLFELHTAIQHFLPDTEKIIDGKLTEEGISFKLEKQLPQIIEDNIQDFCVELMGYGGFCEKDFNELFWAVHPGGPAILNKLEKKLELLPEKLKSSRRALSDYGNASSNTIVYVLEYMLEEAKNFKNKGQNGNCEWGLILAFGPGITLEGILAKNLTV*
>GM_XP_010088676.1
MGSLDDARLTSPKKATPGKATILALGKAFPHQLVMQEYLVDGYFRDTNCDDPELKRKLTRLCKTTTVKTRYVVMSEEILKKYPELALEGRSTVKQRLDICNDAVTQMAIEASQACIKNWGRPVSDITHLVYVSSSEIRLPGGDLYLASGLGLSPETQRVMLYFVGCSGGVAGLRVAKDIAENNPGSRILLATSETTIIGYKPPSADRPYDLVGVALFGDGAGAMIIGSDPVSETEKPLFELHSAMQRFLPGTDKTIDGRLTEEGISFKLARELPQVIEDSVEGFCEKLMGVKGFDKEWYNKMFWAVHPGGPAILNRIEKRLDLDPEKLNASRKALMDYGNASSNTIVYVLEYMLEESSKMKVDQEENEWGLILAFGPGITFEGILARNLTTTV
>GM_XP_010099134.1
MVTVEEVCRAQRAEGPATIMAIGTANPPNCFDQRTYPDFYFRITNSEHKTELKEKFKRMCEKSLIKKRYMYLHEEILKENPNICAYMAPSLDARQDMVVVEVPKLGKEAATKAIKEWGQPKSKITHLVFCTTSGVDMPGADYQLTKLLGLRPSVKRLMMYQQGCFAGGTVLRLAKDLAENNKGARVLVVCSEITAVTFRGPSDTHLDSLVGQALFGDGAAAMIIGADPIPEVEKPIFQLVSAAQTILPDSEGAIDGHLREVGLTFHLLKDVPGLISKNIDKSLTEAFKPLGISDWNSIFWIAHPGGPAILDQVEAKCGLKPEKLRATRHVLSEYGNMSSACVVFILDEMRRKGAEDGLKTTGEGLEWGVLFGFGPGLTVETVVLHSVAI
>GM_XP_010099135.1
MVTVEEVRKAQRAEGPATIMAIGTATPPNCIDQSSYPDYYFRITNSEHKTELKEKFKRMCEKSQIKKRYMYLHEEILKENPNICAYMAPSLDARQDMVVVEVPKLGKEAATKAIKEWGQPKSKITHLVFCTTSGVDMPGADYQLTKLLGLRPSVKRLMMYQQGCFAGGTVLRLAKDLAENNKGARVLVVCSEITAVTFRGPSDTHLDSLVGQALFGDGAAAMIIGADPIPEVEKPIFQLVSAAQTILPDSEGAIDGHLREVGLTFHLLKDVPGLISKNIDKSLTEAFKPLGISDWNSIFWIAHPGGPAILDQVEAKCGLKPEKLRATRHVLSEYGNMSSACVVFILDEMRRKGAEDGLKTTGEGLEWGVLFGFGPGLTVETVVLHSVAI
>GM_XP_010107936.1
MSRVEGSEAPRPRRIPTPGRATILAIGKAFPSQLIPQECLVEGYIRDTNCQDASIKEKLERLCKTTTVKTRYTVMCKDILEKYPELAREGTPTINQRLEIANPAVVEMAKEASLACIKEWGRPPQDITHIVYVSSSEIRLPGGDLHLASQLGLRTDVGRVMLYFLGCYGGVTGLRVAKDIAENNPGSRVLLTTSETTILGFRPPNMSRPYDLVGAALFGDGAAAVIIGADPITDLESPFMELNSAVQQFLPNTHDVIDGKLSEEGINFRLGRDLPQKIEDNIEEFCKKLMAKAGLKFEYNELFWAVHPGGPAILNKLESCLKLRSEKLVSSRRALMDYGNVSSNTILYVIENMREELKREGSEEWGFGLAFGPGITFEGILIRSL
>GM_XP_010112845.2
MESVEEFRKGQHSEGPATILAIGTAVPSNCVLQADYPDFLFRTTNSEHMIRLKEKFKLMCEKTMIRKRHMYLTEEILKKNPGLCSFMKPSLDKRQEMTEPEIPKLAKEAAIKALEEWGKPKSNITHLVFCTTSCVAIPGPDYHLIKLLGLPPSVNRTMTCLNGCFAGAAALRLAKDLTENNKGARVLVVCSEIMTFNFRAPSEAHMDFLVGQAIFGDGAAAAVVGADPDILIERPIFILAHTAQAILPDSEGAVEGHLREFGMTLQLLRNVPQLIADNMQNVLEEAFTPVGIKDWNSIFWIAHPGGRAIFDFLEAKLGLKEEKLRASRHVLSEYGNMAGGSVFFVLDDMRKKSIEKGKVTTGEGLDWGVLVGCGPGLTAEAVVLHSVAIDHSA
>GM_XP_024017825.1
MSTPSSVQEIRKAQRADGPAAVLAIGTANPPNYFFQTDYPDFYFHITNSDHKTELKDKFTRMCEKAMIRKRHMYLTEEILKENPKMCEFMAPSLDARQDIVVVEIPKLGKEAAVKALKEWGQPKSKITHLIVCTTSGVDMPGADYQITKLLGLRPSVKRFMLYQQGCFAGGAVLRLAKDLAENNKGARVLVVCSEITAVTFRGPSELHLDSMVGQALFGDGAAAVIVGAEPDLSIERPIFELVSAAQTILPDSEGAIDGHLREIGLTFHLLKDVPLLISKNIEKSLEEAFTPIGISDWNSIFWIAHPGGPAILDQVEAKVGLHKEKLRATREMLREYGNMSSASVLFILDEMRKKSAEEGKSTTGEGLDWGVLFGFGPGLTVETVVLHSLPINN
>GM_XP_024017826.1
MSMTPSVHEIRKAQRSEGPATVLSIGTATPTNFVSQADYPDYYFRITNSDHMTDLKDKFKRMCEKSMITKRHMYLTEEILKENPKMCEYMAPSLDARQDIVVVEVPKLGKEAAAKAIKEWGQPKSKITHLIFCTTSGVDMPGADYQLTKLLGLRPSVKRFMMYQQGCFAGGTVLRLAKDLAENNKGARVLVVCSEITAVTFRGPSHTHLDSLVGQALFGDGAAAVIVGADPDTSVERPIFELVSAAQTILPDSEGAIDGHLREVGLTFHLLKDVPGLISKNIEKSLVEAFTPIGISDWNSIFWIAHPGGPAILDQVETKLGLKQEKLSATRHVLSEYGNMSSACVLFILDEMRKKSVEEGKATTGEGLEWGVLFGFGPGLTVETVVLHSLPAV
>GM_XP_024020298.1
MAPNNVSVEGSQTVIQRGGHGVASILAIGTANPSNFFIQADYPDYYFRVTNSEDKTELKEKFKRICEKSLIKKRHMRLTEDILKENPSMCSYDAPSINERMDLKLVEMPKLGESAAIEAIKEWGQPKSKITHIIVNSTSGVDMPGADYQLIRSLSLKTSVKRVMLYHQGCFAGGTVLRIAKDLAENSPGARVLVVCSELTIPTFRGPSEDDSASLVGQAIFADGGSAVIIGANVPDEGSVERPLFRLISTSEVILPNSENTVGGHLRDCGLTIVLSPEVPKLIGKTIQTCLEEAFSPYGISDWNSVFWAPHPGGAAIIKEIEEKAGLEKEKLKDTWNVWSEYGNMSSATVFFILNQMRKRSLEEKKSTTGDGLKWGVLLGFGPGLTVETVVLQSVPIVA
>GM_XP_024020300.1
MAPNNVSVEQSQTVIPRGGHAVASILAIGTANPDNFFNQADYPDYYFRVTNSEHKTELKEKFKRICEKSLIKKRHMRLTEEILKENPSICTYDAPSINERMDLKIVEMPKLGESAAIAALKEWGQPKSKITHIIVNSTSGVDMPGADYQLIRSLGLKTSVKRVMLYHQGCFAGGTVLRIAKDLAENNAGARVLVVCSELTIPTFRAPSEDDSASLVGQAIFADGGSAVIVGANVPDEGSVERPLFRLVSNSQVILPNSENTVGGHLRDCGLTIVLSPEVPKLIGKNIQTCLEEAFTPFGISDWNSLFWVPHPGGAAILRAIEEKAGLEKEKLKDTWNVWSEYGNMSSATVFFILNQMRKRSLEEKKSTTGDGLEWGVLLGFGPGLTVETVVLQSVPIIA
>GM_XP_024020301.1
MAPNNVSVEGSQPVIRRGGPGVASILAIGTANPDNFFNQADYPDYYFRVTNSEDKTELKEKFKRICEKSLIKKRHMRLTENILKENPSMCSYDAPSLNARMDLKLVEMPKLGESAAIAAIKEWGQPKSKITHLIVNSTSGVDMPGADYQLIKSLGLERSVKRVMLYHQGCFAGGTVLRIAKDLAENNPGSRVLVVCSELTIPTFRGPSEDDSASLVGQAIFADGASAVIVGANVPDEGSVERPLFRLVSTSEVILPNSENTVGGHLRDCGLTIVLSPQVPKIIGKNIQTCLEEALGPFGISDWNSVFWAPHPGGAAIIKEIEEKAGLEKEKLKDTWNVWSEYGNMSSATVFFILNQMRKRSLEEKKSTTGDGLEWGVLLGFGPGLTVETVVLQSVPIVA
>GM_XP_024020302.1
MAPNNVSVEGSQPVIRRGGPGVASILAIGTANPDNFFNQADYPDYYFRVTNSDDKTELKEKFKRICEKSLIKKRHMRLTEDILKENPSMCSYDAPSLNARMDLKLVEMPKLGESAAIAAIKEWGQPKSKITHLIVNSTSGVDMPGADYQLIKSLGLERSVKRVMLYHQGCFAGGTVLRIAKDLAENNPGSRVLVVCSELTIPTFRGPSEDDSASLVGQAIFADGASAVIVGANVPDEGSVERPLFRLVSTSEVILPNSENTVGGHLRDCGLTIVLSPQVPKIIGKNIQTCLEEALGPFGISDWNSVFWAPHPGGAAIIKEIEEKAGLEKEKLKDTWNVWSEYGNMSSATVFFILNQMRKRSLEEKKSTTGDGLEWGVLLGFGPGLTVETVVLQSVPIVA
>GM_XP_024020303.1
MAPNNVSEEGSQPVIRRGGPGVASILAIGTANPDNFFNQVDYPDYYFRVTNSEDKTELKEKFKRICEKSLIKKRHMRLTEDILKENPSMCSYDAPSLNARMDLKLVEMPKLGESAAIAAIKEWGQPKSKITHLIVNSTSGVDMPGADYQLIKSLGLERSVKRVMLYHQGCFAGGTVLRIAKDLAENNPGSRVLVVCSELTIPTFRGPSEDDSASLVGQAIFADGASAVIVGANVPDEGSVERPLFRLVSTSEVILPNSENTVGGHLRDCGLTIVLSPQVPKIIGKNIQTCLEEALGPFGISDWNSVFWAPHPGGAAIIKEIEDKAGLEKEKLKDTWNVWSEYGNMSSATVFFILNQMRKRSLEEKKSTTGDGLEWGVLLGFGPGLTVETVVLQSVPIVA
>GM_XP_024020307.1
MRLTEDILKENPSMCSYDAPSLNARMDLKLVEMPKLGESAAIAAIKEWGQPKSKITHLIVNSTSGVDMPGADYQLIKSLGLERSVKRVMLYHQGCFAGGTVLRIAKDLAENNPGSRVLVVCSELTIPTFRGPSEDDSASLVGQAIFADGASAVIVGANVPDEGSVERPLFRLVSTSEVILPNSENTVGGHLRDCGLTIVLSPQVPKIIGKNIQTCLEEALGPFGISDWNSVFWAPHPGGAAIIKEIEDKAGLEKEKLKDTWNVWSEYGNMSSATVFFILNQMRKRSLEEKKSTTGDGLEWGVLLGFGPGLTVETVVLQSVPIVA
>GM_XP_024023990.1
MATSVHEIRKAQRAEGPAAVLAIGTANPPNFFMQADYPDFYFRITNSEHKTELKDKFRRMCEKATIKKRHMYLTEEILKENPKMCEYMAPSLDARQDIVVVEIPKLGKEAAVKAIKEWGQPKSKITHLIVCTTSGVDMPGADYQITKLLGLRPSVKRFMMYQQGCFAGGAVLRLAKDLAENNKGARVLVVCSEITAVTFRGPSELHLDSMVGQALFGDGAAAVIVGAEPDLSIERPLFELVSAAQTILPDSEGAIDGHLREVGLTFHLLKDVPALISKNIEKSLVEAFTPIGISDWNSIFWVAHPGGPAILDQVEAKVGLKKEKLTATRQMLSEYGNMSSASVLFILDEMRKKSAEEGKSTTGEGLEWGVLFGFGPGLTVETVVLHSLPIN
>GM_XP_024025019.1
MAPTNGFVEESQTVIPRAGPAVASILAIGTSNPSNYFNQAEYADYYFRVTNSEHMTELKEKFKRICEKSLIKKRHMRLTEDILKANPSICTYDGPSINERMDLKIVEMPKLGESAAIEALKEWGQPKSKITHIIVNSTSGVDMPGADYQLIRSLGLNTSVKRVMLYHQGCFAGGTVLRIAKDLAENNPGARVLVVCSELTIPTFRGPSEEDSASLVGQAIFADGGSAVIVGANVPDEGSVERPLFRLVSNSQVILPNSENTVGGHLRDCGLTIVLSPEVPKLIGKNILTCLEEAFTPFGISDWNSLFWVPHPGGAAILRAIEEKAELKKEKLKDTWNVWSEYGNMSSATVFFILNQMRKRSLEEKKSTTGDGLEWGVLLGFGPGLTVETVVLQSVPIVA
>GM_XP_024025020.1
MAPNNVSVEGSQPVIRRGGPGVASILAIGTANPDNFFNQADYPDYYFRVTNSEDKTELKEKFKRICEKSLIKKRHMRLTEDILKENPSMCSYDAPSLNARMDLKLVEMPKLGESAAIAAIKEWGQPKSKITHLIVNSTSGVDMPGADYQLIKSLGLERSVKRVMLYHQGCFAGGTVLRIAKDLAENNPGSRRVLVVCSELTIPTFRGPSEDDSASLVGQAIFADGASAVIVGANVPDEGSVERPLFRLVSTSEVILPNSENTVGGHLRDCGLTIVLSPQVPKIIGKNIQTCLEEALGPFGISDWNSVFWAPHPGGAAIIKEIEDKAGLEKEKLKDTWNVWSEYGNMSSATVFFILNQMRKRSLEEKKSTTGDGLEWGVLLGFGPGLTVETVVLQSVPIVA
>GM_XP_024025021.1
MAPNNVSVEGSQPVIRRGGPGVASILAIGTANPDNFFNQADYPDYYFRVTNSEDKTELKEKFKRICEKSLIKKRHMRLTEDILKENPSMCSYDAPSLNARMDLKLVEMPKLGESAAIAAIKEWGQPKSKITHLIVNSTSGVDMPGADYQLIKSLGLERSVKRVMLYHQGCFAGGTVLRIAKDLAENNPGSRVLVVCSELTIPTFRGPSEDDSASLVGQAIFADGASAVIVGANVPDEGSVERPLFRLVSTSEVILPNSENTVGGHFRDCGLTIVLSPQVPKIIGKNIQTCLEEALGPFGISDWNSVFWAPHPGGAAIIKEIEEKAGLEKEKLKDTWNVWSEYGNMSSATVFFILNQMRKRSLEEKKSTTGDGLEWGVLLGFGPGLTVETVVLQSVPIVA
>GM_XP_024025022.1
MAPTNGFVEESQTVIPRAGPAVASILAIGTSNPSNYFNQAEYADYYFRVTNSEHMTELKEKFKRICEKSLIKKRHMRLTEDILKANPSICTYDGPSINERMDLKIVEMPKLGESAAIEALKEWGQPKSKITHIIVNSTSGVDMPGADYQLIRSLGLKTSVKRVMLYHQGCFAGGTVLRIAKDLAENNPGARVLVVCSELTIPTFRGPSEEDSASLVGQAIFADGGSAVIVGANVPDEGSVERPLFRLVSNSQVILPNSENTVGGHLRDCGLTIVLSPEVPKLIGKNILTCLEEAFTPFGISDWNSLFWVPHPGGAAILRAIEEKAELKKEKLKDTWNVWSEYGNMSSATVFFILNQMRKRSLEEKKSTTGDGLEWGVLLGFGPGLTVETVVLQSVPIVA
>GM_XP_024025578.1
MAPNNVPVEESQSVIRRGGHEVASILAIGTANPSNFFNQVDYPDYYFRVTNSEDKTELKEKFKRICEKSLIKKRHMRLTEDILKENPSMCTYDAPSLNARMDLKLVEMPKLGESAAIEAIKEWGQPKSKITHIIVNSTAGVDMPGADYQLIRALGLKTSVKRVMLYHQGCFAGGTALRIAKVLAENNPGARVLVVCSELTIPTFRAPSEDDSASLVGQAIFADGGSAVIIGANVPDEGSVERPLFRLISTSEVILPNSENTIGGHLRDCGLTIVLSPEVPKLIGKNILTCLEEAFTPYGISDWNSVFWVPHPGGAAILRAIEEKAELKKEKLKDTWNVWSEYGNMSSATVFFILNQMRKRSLAEKKSTTGDGLEWGVLLGFGPGLTVETVVLQSVPIIA
>GM_XP_024026973.1
MATSVQEIRKAQRAEGLAAVLAIGTANPPNFFMQADYPDFYFRITNSEHKTELKHKFRRMCMYLLITSQYSSDNWFLKYMAPSLDARQDIVVVEIPKLGKEAAVKALKEWGQPKSKITHLIVCTTSGVDMPGADYQLLKLLGLRPSVRRFMMYQQGCFAGGAVLRLAKDMAENNKGARVLVVCSEITAVTFRGPSELHLDSMVGQALFGDGAAAVIVGAEPDLAIERPLFELVSAAQTILPDSEGAIDGHLREVGLTFHLLKDVPMLISKNIGKSLEEAFTPLGISDWNSIFWVAHPGGPAILDQVEATVGLKKEKLRATREMLKEYGNMSSASVLFILDEMRKKSAEEAKSTTGEGLDWGVLFGFGPGLTVETVVLRSLPIN
>GM_XP_024027307.1
MAPNNVSVEGSQPVIRRGGPAVASILAIGTANPDNFFNQADYPDYYFRVTNSEDKTELKEKFKRICEKSLIKKRHMRLTEDILKENPSMCTYDAPSLNARMDLKLVEMPKLGESAAIAAIKEWGQPKSKITHLIVNSTSGVDMPGADYQLIKSLGLKPSVKRVMLYHQGCFAGGTVLRIAKDLAENNPGSRVLVVCSELTIPTFRGPSEDDSASLVGQAIFADGASAVIVGANVPDEGSVERPLFRLVSTSEVILPNSENTVGGHLRDCGLTIVLSPQVPKIIGKNIQTCLEEALGPLGINDWNSVFWVPHPGGASIIKEIEEKAGLEKEKLKDTWNVWSEYGNMSSATVFFILNQMRKRSLEEKKSTTGDGLEWGVLLGFGPGLTVETVVLQSVPIVA
>GM_XP_024031811.1
MATMAETQAVNGQADQGLASIFSIATANPSNCIYQADYPDYYFRVTNSEQKMTLKEKFKRICEKSMIKKRYMHLTEEILKENPNFGVYNASSLDARLDMKIVEMPKLAEKAASAAIKEWGQPKSNITHLVFNSTSGVEMPGADYQLIKSLGLKPSVKRVMLYHQGCFAGGTILRIAKDLAENNPGARVLVVCSEITITTFRGPCEEDMANLVGQAIFADGAAAVIIGADHAGTNGLSSVEKPLFRLVSSSQTILPESEGTIEGHIREVGMTFYLSPKVPQLIGDNIGTCLDDAFRPFGISDWNSIFWAPHPGGAAILKAIEARVKLEKEKLRTTWHVLSEYGNMSSACVFFILDEMRKRSLQEGMSTTGEGLEWGVLFGFGPGLTVETVVLQSVPIYKY
>GM_XP_024032426.1
MATSVQEIRKAQRAEGLAAVLAIGTANPPNFFMQADYPDFYFRITNSEHKTELKHKFRRMCEKAMIRKRHMYLTEEILNENPKMCEYMAPSLDARQDIVVVEIPKLGKEAAVKALKEWGQPKSKITHLIVCTTSGVDMPGADYQLLKLLGLRPSVRRFMMYQQGCFAGGAVLRLAKDMAENNKGARVLVVCSEITAVTFRGPSELHLDSMVGQALFGDGAAAVIVGAEPDLAIERPLFELVSAAQTILPDSEGAIDGHLREVGLTFHLLKDVPMLISKNIGKSLEEAFTPLGISDWNSIFWVAHPGGPAILDQVEATVGLKKEKLRATREMLKEYGNMSSASVLFILDEMRKKSAEEAKSTTGEGLDWGVLFGFGPGLTVETVVLRSLPIN
>GM_XP_024032465.1
VPKLGKEAATKAIKEWGQPKSKITHLVFCTTSGVDMPGADYQLTKLLGLRPSVKRLMMYQQGCFAGGTVLRLAKDLAENNKGARVLVVCSEITAVTFRGPSDTHLDSLVGQALFGDGAAAMIIGADPIPEVEKPIFQLVSAAQTILPDSEGAIDGHLREVGLTFHLLKDVPGLISKNIDKSLTEAFKPLGISDWNSIFWIAHPGGPAILDQVEAKCGLKPEKLRATRHVLSEYGNMSSACVVFILDEMRRKGAEDGLKTTGEGLEWGVLFGFGPGLTVETVVLHSVAI
>GN_PTQ33625.1
MCTIPCSINRDASGGATVLRVAEDLAENNKGARVLTVVSELTCVTFRAPNEEHLDNLVGSAIFGDGASALIIGSDPVPHVENPQFEFHWSGETILPESDGAIEGRLTEAGLICHLLKDVPGLISRNTLPIFNGAIEVAGSPSWNDLFWCVHPGGRAILDEVAKTLSLKPERLEATREILYNYGNISGASVLFILDQTRRRSAQKKSSTTGEGCEWGLVVGFGPGLTVEVAVLKAIATCH
>GN_PTQ35310.1
MAAYKHERATGPATVLAIGRATPPTAYPQSEYPDFFFNITNSNEKTALKAKFARICQNSGIKQRYFHCTEEILKANPAMCTYKDASLDVRQDIAIREVPRLAEKAAVRALEEWGRPRSEISHVVFATTSGVNMPGADLTLTRLLGLNPSVNRTMLYQQGCFGGATVLRVAKDLAENNKGARVLAVVSELTCVTFRAPSEEHLDNLVGSAIFGDGAAALIVGSDPAPKVEIPQFEIHWSGETILPESDGAIEGRLTEAGLMFHLLKDVPGLISRNTLPIFERAAAVAGSPGWNELFWCVHPGGRAILDEVEKALRLKPEKLQATREVLHDFGNMSGASVLFVLDQMRRLSSAATAATSGEGHDWGLVVAFGPGLTVEVSVLKAVPASSA
>GN_PTQ35318.1
MAAYKHERATGPATVLAIGRATPPTAYPQSEYPDFFFNITNSNEKTALKAKFARICQNSGIKQRYFHCTEEILKANPAMCTYKDASLDVRQDIAIREVPRLAEKAAVRALEEWGRPRSEISHVVFATTSGVNMPGADLTLTRLLGLNPSVNRTMLYQQGCFGGATVLRVAKDLAENNKGARVLAVVSELTCVTFRAPSEEHLDNLVGSAIFGDGAAVLIVGSDPAPEVEIPQFEIHWSGETILPESDGAIEGRLTEAGLMFHLLKDVPGLISRNTLPIFERAAAVAGSPGWNDLFWCVHPGGRAILDEVEKALRLKPEKLQATREVLHDFGNMSGASVLFVLDQMRRRSAAANAATSGEGHDWGLVVAFGPGLTVEVSVLKAVPASSA
>GN_PTQ35319.1
MAAYRHQRATGPATVLAIGKANPPTAFPQSEYPDFFFDITNCNDKTALKAKFARICKNSGINKRYFHCTAEILRANPCMCTYKEASLNVRQDIAIREVPRLAEKAAIKALEEWGQPRRQITHMVFATTSGVNMPGADLTLTRMLGLNPNVTRTMLYQQGCFGGATVMRVAKDLAENNKGARVLAVVSELTCVTFRAPHEEHLDNLVGSAIFGDGAAALVVGSDPVPELEKPQFEIHWSGETVLPESDGAIEGRLTEAGLIFHLLKDVPGLISRNTLPIFNKALEVAGSPSWNDIFWCVHPGGRAILDEVEKTLNLKVEKMMATREVLFDYGNMSGASVLFVLDQLRKRSAAMNACNTGEGCEWGLVVAFGPGLTVEVSVLKAIPTNSA
>GN_PTQ35569.1
MANNANANAATGYRHQRANGPATVLAIGKATPPTAYPQSEYPDFFFNVTNTNHKTELKAKFARICKNSGINTRYFHCTEDILKANPSMCTYLEPSLDIRQDIAIREVPRLAEKAAIEALAEWGQPRDQITHVVFATTSGVNMPGADLTLTRLLGLNPNVNRTMLYQQGCFGGATVLRVAKDLAENNKGARVLTVVSELTCVTFRAPNEEHLDNLVGSAIFGDGASVLVIGSDPIPEVEKPQFEIHWSGETILPESDGAIEGRLTEAGLIFHLLKDVPGLISRNTLPIFNKAIEVAGSPSWNDLFWCVHPGGRAILDEVAKTLSLKPEKLEATRDILYNYGNMSGASVLFVLDQMRRRSADKNCTTTGEGCDWGLVVGFGPGLTVEVSVLKAIATAN
>GN_PTQ35597.1
MANNGNGAAYRHPRAVGPATVLAIGKATPPTAFPQSEYPDFFFDITNTSHKTELKAKFARICKNSGINKRYFHCTEDILRANPSMCTYLEPSLDVRQDIAIREVPRLAEKAAVEALAEWGQPRSQITHVVFATTSGVNMPGADLTLTRLLGLNPNVKRTMLYQQGCFGGATVLRVAKDLAENNKGARVLTVVSELTCVTFRAPNEEHLDNLVGSAIFGDGAAVLVIGSDPVPEVEKPQFEIHWSGETILPESDGAIEGRLTEAGLIFHLLKDVPGLISRNTLPIFNKAIEVAGSPGWNDLFWCVHPGGRAILDEVAKTLNLKPEKMEATRDVLYNYGNMSGASVLFVLDQMRRRSAEKNSSTTGEGCEWGLVVGFGPGLTIEVSVLKAIATGH
>GN_PTQ35599.1
MANNVNAAAYKHRRAVGPATVLAIGKATPPTAYPQSEYPDFFFNITNCNHKTELKAKFARICKNSGINKRYFHCTEDILKANPSMCTYLEPSLDIRQDIAIREVPRLAEKAAIEALAEWGQPREQITHVVFATTSGVNMPGADLTLTRLLGLNPNVNRTMLYQQGCFGGATVLRVAKDLAENNKGARVLTVVSELTCVTFRAPNEEHLDNLVGSAIFGDGASVLVIGSDPIPEVEKPQFEIHWSGETILPESDGAIEGRLTEAGLIFHLLKDVPGLISRNTLPIFNKAIEVAGSPSWNDLFWCVHPGGRAILDEVAKTLSLKPEKLEATRDILYNYGNMSGASVLFVLDQMRRRSAEKNSLTTGEGCEWGLVVGFGPGLTVEVSVLKAIATGH
>GN_PTQ35600.1
MANNANATAYKHQKAEGPATVLAIGKATPPTAFPQSEYPDFFFDITNTNHKTQLKAKFARICKNSGINTRYFHCTEDILKANPSMCTYLEPSLDIRQDIAIREVPRLAEKAAIEALAEWGQPRDQITHVVFATTSGVNMPGADLTLTRLLGLNPNVKRTMLYQQGCFGGATVLRVAKDLAENNKGARVLTVVSELTCVTFRAPNEEHLDNLVGSAIFGDGAAVLVIGSDPVPEVEKPQFEIHWSGETILPESDGAIEGRLTEAGLIFHLLKDVPGLISRNTLPIFNKAIEVAGSPGWNDLFWCVHPGGRAILDEVAKTLNLKPEKMEATRDVLYNYGNMSGASVLFVLDQMRRRSAEKHSITTGEGCEWGLVVGFGPGLTIEVSVLKAIATGH
>GN_PTQ35601.1
MANIGNGAAYRHPRAVGPATVLAIGKATPPTAFPQSEYPDFFFDITNSSHKTELKAKFARICKNSGINKRYFHCTEDILRANPSMCTYLEPSLDVRQDIAIREVPRLAEKAAVEALAEWGQPRSQITHVVFATTSGVNMPGADLTLTRLLGLNPNVKRTMLYQQGCFGGATVLRVAKDLAENNKGARVLTVVSELTCVTFRAPNEEHLDNLVGSAIFGDGAAVLVIGSDPVPEVEKAQFEIHWSGETILPESDGAIEGRLTEAGLIFHLLKDVPGLISRNTLPIFNKAIEVAGSPGWNDLFWCVHPGGRAILDEVAKTLSLKPEKMEATRDVLYNYGNMSGASVLFVLDHMRRRSAEKKSTTTGEGCDWGLVVGFGPGLTIEVSVLKAIATGH
>GN_PTQ35604.1
MASNGNGAAYRHPRAVGPATVLAIGKATPPTAFPQSEYPDFFFDITNTSHKTELKAKFARICKNSGINKRYFHCTEDILRANPSMCTYLEPSLDVRQDIAIREVPRLAEKAAVEALAEWGQPRSQITHVVFATTSGVNMPGADLTLTRLLGLNPNVKRTMLYQQGCFGGATVLRVAKDLAENNKGARVLTVVSELTCVTFRAPNEEHLDNLVGSAIFGDGAAVLVIGSDPVPEVEKAQFEIHWSGETILPESDGAIEGRLTEAGLIFHLLKDVPGLISRNTLPIFNKAIEVAGSPGWNDLFWCVHPGGRAILDEVAKTLNLKPEKMEATRDVLYNYGNMSGASVLFVLDQMRRRSAEKKSSTTGEGCDWGLVVGFGPGLTIEVSVLKAIATGN
>GN_PTQ35607.1
MANIGHGAAYRHPRAVGPATVLAIGKATPPTAFPQSEYPDFFFDITNTSHKTELKAKFARICKNSGINKRYFHCTEDILKANPSMCTYLEPSLDVRQDIAIREVPRLAEKAAVEALAEWGQPRSQITHVVFATTSGVNMPGADLTLTRLLGLNPNVNRTMLYQQGCFGGATVLRVAKDLAENNKGARVLTVVSELTCVTFRAPNEEHLDNLVGSAIFGDGAAVLVIGSDPVPEVEKPQFEIHWSGETILPESDGAIEGRLTEAGLIFHLLKDVPGLISRNTLPIFNKAIEVAGSPGWNDLFWCVHPGGRAILDEVAKTLSLKPEKMEATRDVLYNYGNMSGASVLFVLDQMRRRSAEKKSSTTGEGCEWGLVVGFGPGLTIEVSVLKAIATGN
>GN_PTQ35609.1
MANTNATAYSHQKAEGPATVLAIGKATPPTAFPQSEYPDFFFDITNTSHKTELKAKFARICKNSGINKRYFHCTEDILKANPSMCTYLEPSLDIRQDIAIREVPRLAEKAAIEALAEWGQPRSQITHVVFATTSGVNMPGADLTLTRLLGLNPNVNRTMLYQQGCFGGATVLRVAKDLAENNKGARVLTVVSELTCVTFRAPNEEHLDNLVGSAIFGDGAAVLVIGSDPVPEVEKPQFEIHWSGETILPESDGAIEGRLTEAGLIFHLLKDVPGLISRNTLPIFNKAIEVAGSPGWNDLFWCVHPGGRAILDEVAKTLSLKPEKMEATRDVLYNYGNMSGASVLFVLDQMRRRSAEKKSSTTGEGCDWGLVVGFGPGLTIEVSVLKAIATGN
>GN_PTQ37853.1
MAAVETAESSNVQRTSRYYRKERIEAMRAVLAQTKLNKPKPGLPTHQHERGIGPATVLAIGTAHPPTAFEQETYPDFYFDVTGCSENVALKSRFRRICDRSGINRRYFHMTQKVLEENPSICSYMDGSLDARQEIAIREVPRLAEKAAIKVLQEWGQSRSSITHVVFATTSGINMPGADLTLSRMLGLKPSVNRVMLYQQGSLGGSTALRVAKDLAENNKGARVLTVVSEITCFTFRAPSEEHMDNLVGAAICSDGASALIIGSDPKPGIESPLYEIHWCGQTILPGSDGAIEGRLSQAGLIYHLMKDVPGLMSRNSQPILSEAIEVADFPEWNDVFWCVHPGGRALLDEIETALQLHPDKLQATREVLRDYGNMSGASVLFILEQLRKRSVDMELATT…
>GN_PTQ39698.1
MANNGNATAYRHQRAEGPATVLAIGKATPPTAYPQSEYPDFFFDITNTNHKTQLKAKFARICNNSGINTRYFHCTEDVLKANPSMCTYLEPSLDVRQDIAIREVPRLAEKAAIEALAEWGQPRDQITHVVFATTSGVNMPGADLTLTRLLGLNPNVNRTMLYQQGCFGGATVLRVAKDLAENNKGARVLTVVSELTCVTFRAPNEEHLDNLVGSAIFGDGASVLIIGSDPLPEREKPQFEIHWSGETILPESDGAIEGRLTEAGLIFHLLKDVPGLISRNTLPIFNRAIEVAGSPSWNDLFWCVHPGGRAILDEVAKTLSLKPEKLEATRDVLYNYGNMSGASVLFVLDQMRRRSAQKNSTTTGEGCEWGLVVGFGPGLTVEVSVLKAIPRLM
>GN_PTQ40257.1
MANNGNVSYRHQRAVGPATVLAIGKATPPTAYPQSEYPDFFFDVTNTSHKTDLKAKFARICKNSGINKRYFHCTEEILKANPSMCTYKDPSLDVRQDIAIREVPRLAEKAAVEALAEWGQPRDQITHVVFATTSGVNMPGADLTLTRLLGLNPNVNRTMLYQQGCFGGATVLRVAKDLAENNKGARVLTVVSELTCVTFRAPNEEHLDNLVGSAIFGDGASVLIIGSDPVPEVEKPQFEIHWSGETILPESDGAIEGRLTEAGLIFHLLKDVPGLISRNTLPIFNKAIEVAGSPSWNDLFWCVHPGGRAILDEVAKTLCLKPEKMEATREILYNYGNMSGASVLFVLDQMRRRSVEKKSSTTGEGCEWGLVVGFGPGLTVEVSVLKAIATGH
>GN_PTQ40452.1
MASSRAEAMSTTSEESSVGYGSIHEDSSHSLTLRRVTPASGPASIMAIGIAVPPHVHEQTEYPDFFFNITNCNHKPDLKQKFQRICEKSGIKKRHFYMSDDRLREHPSICTYKEPSLDIRQQIAIQQVPKLAQEASLKAIAEWGRPKQEITHIVFATTSGVNMPGADHALAKLLGLRPTVKRTMLYQIGCYGGATALRMAKDLAENNRGARVLVVASEITCVTFRAPDESHVDGLVGSALFGDGASAVIVGSDPKPDLEEAAFEICWSGETILPDSDGAIDGHLTEAGLMFHLLKDVPGLISKNIDKNLQQAKANVGSPDYQDMFWAVHPGGPAILDQIERKLKLDPSKLAASREILEQYGNMSSATVLFVLDRIHQRSILGPHSTTGESSKYGFVIGF…
>GN_PTQ44319.1
MAPQAVDATCAAETASAVPMSRPRLIAQAVGPATVLAMGKAVPANIFEQATYPDFFFNITNSNDKPALKAKFQRICDKSGIKKRHFYLDQKILESNPAMCSYMETSLNCRQEIAIAQVPKLAKEASLNAIKEWGRPKSEITHIVMATTSGVNMPGAELATAKLLGLRPNVRRVMMYQQGCFAGATVLRVAKDLAENNAGARVLAICSEVTAVTFRAPCETHIDGLVGSALFGDGAAAVIVGSDPRPGIERPMYEMHWAGEMVLPDSDGAIDGHLTEAGLVFHLLKDVPGLITKNIGGFLKDTKNLVGASSWNELFWAVHPGGPAILDQVEAKLELEKGKFQASRDILSDYGNMSSASVLFVLDRVRERSLESNKSTFGEGNEWGFLIGFGPGLTVETLL…
>GN_PTQ44425.1
MGKEQPSSSSLTGDVNGSREKMATRVLSSQENFEKLMADLARPNGHVYSQSQSQSGSGQNGAGTSIVAKNTASILAIGKALPPNRICQSTYTDFYFRVTHCSHKTELKNRMQRICDKSGINTRYLLLDEEALKEHSEFYTPGQASIEQRHDLLEEAVPKLAAQAAASALEEWGRPACDVTHLIVVTLSGVAIPGADVRLVKLLGLREDVSRVMLYMLGCYAGVTALRLAKDLAENNPGSRVLIACSEMTATTFRAPSEKSMYDIVGASLFGDGAVGVIVGAKPRPGIERSIFEIHWAGVSLAPDTEHVVQGKLKPDGLYFFLDKSLPGLVGKHIAPFCRSLLDHAPENLNLGFNEVFWAVHPGGPAILNTVEEQLLLNSEKLRASRDVLANYGNVSASS…
>GN_PTQ45597.1
MAARAVALARFDTDAAAGNCGSLISGAGTTERCARPGKATVLAIGRAVPGVVVKQEGMAERYLRDVHRDDDPILLAKLQRLCTNTTVKTRYTVLTEKMLKENPGFLIEGASTVKQRLEISADAVTKLGVEAAKKAMEEWGRPAGDITHLVYVSSSEVRLPGGDLHIAINLGLRNDVNRVMLYMLGCCGGAAGIRVAKDLAENNPGSRVLLTTSETCLIGYRAPHPDRPYDLVGAALFGDGAAAMIIGADPIPVVETPFFEFHWAGQSFIPQTERTIEGTLTEEGIIFTLGRELPKLIEHNIDEFARGLLKKIGLDLKYEDLFWAVHPGGPAILNAVEKQLNLPRDKLLCSRQVLSDYGNINSNTIIYVLDYMRKASLQKRKDLQCGLSTDEDPEWGFML…
>GN_PTQ47089.1
MANNGNASYSHQRAVGPATVLAIGKATPPTAYPQSEYPDFFFDVTNTSHKTELKAKFARICKNSGINKRYFHCTEEILKANPSMCSYKDPSLDVRQDIAIREVPRLAEKAAVEALAEWGQPRDQITHVVFATTSGVNMPGADLTLTRLLGLNPNVNRTMLYQQGCFGGATVLRVAKDLAENNKGARVLTVVSELTCVTFRAPNEEHLDNLVGSAIFGDGASVLIIGSDPVPEVEKPQFEIHWSGETILPESDGAIEGRLTEAGLIFHLLKDVPGLISRNTLPIFNKAIEVAGSPGWNDLFWCVHPGGRAILDEVAKTLSLKPEKMEATREILYNYGNMSGASVLFVLDQMRRRSAEKKSSTTGEGCEWGLVVGFGPGLTVEVSVLRAIATGH
>GN_PTQ47093.1
MANNGNVSYRHQRAVGPATVLAIGKATPPTAYPQSEYPDFFFDVTNTSHKTELKAKFARICKNSGINKRYFHCTEEILKANPSMCSYKDPSLDVRQDIAIREVPRLAEKAAVEALAEWGQPRDQITHVVFATTSGVNMPGADLTLTRLLGLNPNVNRTMLYQQGCFGGATVLRVAKDLAENNKGARVLTVVSELTCVTFRAPNEEHLDNLVGSAIFGDGASVLIIGSDPVPEVEKPQFEIHWSGETILPESDGAIEGRLTEAGLIFHLLKDVPGLISRNTLPIFNKAIEVAGSPGWNDLFWCVHPGGRAILDEVAKTLSLKPEKMEATREILYNYGNMSGASVLFVLDQMRRRSAEKKSSTTGEGCEWGLVVGFGPGLTVEVSVLRAIATGH
>GN_PTQ47094.1
MVNNRNEAYRHERAVGPATVLAIGKATPPAAYLQSEFPDFIFDITNNSHKNDLKASFIRICKNSGINKRYFHCTEEILKANPSMCSYKDPSLDVRQDIAIREVPRLAEKAAVEALAEWGQPRDRITHVVFATTSGVNMPGADLTLTRLLGLSPNVNRTMLYQQGCFGGATVLRVAKDLAENNKGARVLTVVCELTSINFRAPEDVDNLVGSAIFGDGASVLVIGSDPVPEVENPLFEIHWSGETILPESDGAIEGRLTEAGLMFNLRKDIPGLISSNILPIFNKAIEVAGSPRWNDLFWCVHPGGRAILDELAKTLSLKPEKMEATREILYSYGNMSGATVLFVIDQMRRRSAEKKRSTTGEGCEWGLVVGFGPGLTVEVSVLRAVATVL
>GN_PTQ47095.1
MANNGNVSYRHQRAVGPATVLAIGKATPPTAYPQSEYPDFFFDVTNTNHKTDLKAKFARICKNSGINKRYFHCTEEILKANPSMCSYKDPSLDVRQDIAIREVPRLAEKAAVEALAEWGQPRDQITHVVFATTSGVNMPGADLTLTRLLGLNPNVNRTMLYQQGCFGGATVLRVAKDLAENNKGARVLTVVSELTCVTFRAPNEEHLDNLVGSAIFGDGASVLIIGSDPVPEVEKPQFEIHWSGETILPESDGAIEGRLTEAGLIFHLLKDVPGLISRNTLPIFNKAIEVAGSPGWNDLFWCVHPGGRAILDEVAKTLSLKPEKMEATREILYNYGNMSGASVLFVLDQMRRRSAEKKSSTTGEGCEWGLVVGFGPGLTVEVSVLRAIATGH
>GQ_01G198200
MTTGSGSTGANGRSQSSRGKAMLLALGKGFPDQVLPQEKVVESYLQDSSCDDPATRAKLERLCTTTTVRTRYTVMSKELLDKHPELKMEGTPTLTPRLDICNAAVIDLGAAAARAALDDWGRPAADITHLIYISSSELRLPGGDLHLAARLGLSPNTVRTSLLFLGCSGGAAALRTAKDIAENNPGSRVLVTAAETTVLGFRPPSYDRPYDLVGAALFGDGASAVIIGAGPMAPAEDPFLELEFSTQEFLPGTDKVIDGKIAEEGINFKLGRDLPEKIESRIEGFCRTLMNQVGIKDFNDVFWAVHPGGPAILNRLEFCLELQPEKLKISRKALKNYGNVSSNTIFYVLEYLRDELKKGAISEEWGLILAFGPGITFEGLLVRGVKKTFTS*
>GQ_02G195700
MGKNTGQTKEGVERMNHLPQERRGNETTSPRPTIAVTMTTGGGSTGVNGRSQSSRGKAMLLALGKGFPDQVLPQEKVVESYLQDSSWDDPATRAKLERLCTTTTVRTRYTVMSKELLDKHPELKMEGTPTLTPRLDICNAAVIDLGAAAAHAALADWGRPAADITHLIYISSSELRLPGGDLHLAACLGLSPNTVRTSLLFLGCSGGAAALRTAKDIAENNPGSRVLITAAETTVLGFRPPSYDPVIIGAGPMAPAEDPFLELEFSTQEFLPGTDKVIDGKIAEEGINFKLGRDLPEKIESRIEDFCRTLMNQVGIKDFNDVFWAAHPGGPAILNRLEFCLELQPEKLKISRKALKNYGNVSSNTIFYVLEYLRDELKKEAISEEWGLILAFGPGITFE…
>GQ_03G100000
MVSSGMDTTSNKHASSMLAPNPGKATILALGHAFPQQLVMQDYVVDGFMKNTNCDDPELKEKLTRLCKTTTVKTRYVVMSEEILKNYPELAQEGLPTMKQRLDISNAAVTQMATEASLSCVRSWGGALSSITHLVYVSSSEARFPGGDLHLARALGLSPDVRRVMLAFTGCSGGVAGLRVAKGLAESCGPGARVLLATSETTIVGFRPPSPDRPYDLVGVALFGDGAGAAVIGTDPGPGERPLFELHSALQRFLPDTERTIEGRLTEEGIKFQLGRELPHIIEAHVEDFCQKLMKERQREEVSDDDSGPELSYEDMFWAVHPGGPAILTKMEGRLGLGADKLRASRCALRDFGNASSNTIVYVLENMVEETRRRKLLVAPAKAAADDGEDCEWGLILAF…
>GQ_04G293100
MGSAPATVREMRRAQRADGPAAVLGIGTANPPTCLAQDDEHLTDLKGKLTRICNKSGIKQRFIHLDEELLAANPDFKDRTLPSLDARVEIASTAVPELAASAAAKAIAEWGRPATDITHLIFSTYSGARAPSADRRLASLLGLSPTVSRTILNLHGCYGGGRSLQLAKELAENNRGARVLVACSEITLIAFYGPEGGCPDNILGQALFGDGAGAVIVGADPVSPVERPLFEMAFASQTTIPETEDAISMQINKGGMEYHISNQVPRLLGCNVERCLGVLGLDDGKLAASRHVLSEFGNMSGTTVIFVLDELHRRLGQAANQEEGQAPEWGVMMAFGPGITIETMVLHAPAAEGN*
>GQ_04G293600
MGSASANVREICRAQRADGPAAVLAIGTANPANCVLQDEFPDFYFRATKSDHLTGLKEKFKRVCQKLGVQKRYLHHTEELLSAHPEFLDDSSPSLDARLDIVKTAVPELAAQACRKAIAEWGRPAADITHLVVTTNSGAHIPGVDFWLVPLLGLRPTVRRTMLYLNGCFAGAAALRLARDLAENNRGSRVLVVCAEVTVLLFNGPEEGCFQTLVNQGLFGDGAGAIIVGADPVAAPAPPERPLFEIVSAAQAIIPESEGVITMHLTRGGYGGNISTRQVPVLIGDNIERCLTDAFAPLGIIGAEWNDLFWDVHPGSSAILDQVDAVLKLKPEKLAASRRVLSEYGNMFGVTVIFVLDELRRRMENGEEEGTPEWGVMVAFGPGLTVETMVLHRSGTPAE…
>GQ_07G115700
MGSAPVNVCQFRRTQQAEGPAAVLAIGTANPPHSVHQDEFPDHFFRISKSEHLTDLKVKLKRICEKSGIKKRFFHINEEILGAHPDFNDREKPSLEARIEMTATEVPKLAACAAANAIAEWGRPATDITHIVFSTYSGARTPSADLRLASLLGLRPSVCRTTLSLHGCSGGVRALHLAKDIAENNHGARVLVVCSEISLISYCGPTDGCVDSVLGPGLFGDGAGAVILGAGPVAGTERPLFETVCATQATIPMTEDAITTQFARGGMDYHIGKQVPMIVEQTIKQCLLETLGIDVVTWNDLFWAVHPGGRAILDSVEAALRLETEKLAASRHVLREYGNMSSATVIFVLKELHRRLTAKDDDDEETAEWGVMIAFGPGITVEIMVLRAATNLIEN*
>GQ_07G283700
MGIDKAVPEHVVPQKSFPDFYFEISNSNHMVELKAKFAKISWAAISDWGQQASDITHLVFCTTDTGCMSGVDVTVARLLGLPLSTKKVMLYQTGCHGAGLALRLAKDFVENNRGARVLVVCSEITVLGVCGPSENDMGNLIGQAFFGDATAVLIVGADPSTDERGLFELVLASQDVLPGAEEAVVARLYEEGVMYKLNCDLSLLVSSNIQQLAKKALVNAGVLTGDDDSDGTEGLFWAVHPGGREILDKVESRFGLRMEKLAASREVMRQYGNTLSSCVVLVLDEIRWRSAKQRLHTAGEGLEWGLLLAFGPSITVETIVLRALPN*
>GQ_07G358500
MGSPPATGHEMRRAQRADGPAAVLGIGTANPPTCLAQDEYPDYYFRVTNSEHLTDLKGKLTRICNKSGIRQRFIHLNEELLAANPDFTNRTRPSLDARVDIASAAVPELAATAAAKAIAEWGRPATDITHLVFSTYSGARAPSADRRLASLLGLRPTVSRTILNLHGCYGGGRSLQLAKELAENNRGARVLVACSEITLIAFYGPQGGCADNILGQALFGDGAGAVIVGADPVAPVEHPLFEMAFASQTTIPETEDAISMQINKGGMEYHISNHVPRLLGCNVERCLVDAFRALGVSAAWNDLFWAIHPGGRAILDHIEGVLGLDDGKLAASRHVLSEFGNMSGTTVIFVLDELRRRRTVTAKQGGEAPEWGVMMAFGPGITIETMVLHAPSNLDLEGN*
>GQ_08G116800
MASAPVNVCQFRRTQQAEGPAAVLAIGMANPPHSVPQDEFPDYFRISKSEHLTDLKVKLKRICEKSGIKKRFFHINEEILGAHPDFNDREKPSLEARIEMTATEVPKLAACAAANAIAEWGRPATDITHIVFSTYSGARTPSADLRLASLLGLRPSVCRTTLSLHGCSGGVRALHLAKDIAENNHGARVLVRPLFETVCATQATIPMTEDAITTQFARGGMDYHIGKQVPTIVEQTIKQCLLDVTGTLGIDVVTWNDLFWAVHPGGRAILDSVEAALRLETEKLAASRHVLSEYGNMSSAIVVFVLKELHRRLTAKDDGDEETAEWGVMIAFGPGITVEIMVLRATTNLKENYV*
>GQ_09G108700
MGSLKEPDLNNHRMGSRREGGNATILGVGEAVPLHEFQQNSFADYYFEISRSNHMVDLKAKFANICEKTMIEKRHFYMSDEMLRESPSITAYCSPSLTRRQELADVGVPELGVEAARKAMSDWGKEASDITHLVASTSSSGCMPGADYELARLLGLRPSTKRFMLYQTGCHGGCTALHLSKDLAENNPGARVLVVCAEVCTLSLRGPSASHMGDLVGQAILGDAAGAVVVGCNPTAEEHAMFELVMACQETVPGTEEALVSKLREEGIVYTLDRDIPRHVSGSVERLVELVLQEATVPVPDLNEVFWVVHPGGRGILDRIESKLGLGEKKLAASRAVMRQYGNTRCSSVILVLEEMRRMSEQLGLRTVGEGLDWGLLVGYGPGITVEAILLHALPNKLK…
>GQ_09G120000
MGSQEMGGPCAGGRAAILGIGKAVPVHVYEQKTFPEYYFEITNSNHLVDLKAKFEKICEKTATEKRHMYVSDEWLRSNPSVTAYMSTSLTLRQQVAEEGIPRLGAEAALDAIKDWGKPASGITHLVVATTSTGCLPGADCVLIKLLGLPLSTKRVTLYQAGCYGGTTALRVSKDIAESNPGARVLVVTSEVMSLVLRGPSESHIGNLVGQAVFGDAAGAVVVGCCPTAGERPVFELVAASQDVLPDTEDAVVVKLRDEGVVITMHRDVPLHVSSHVGSTVKRAFQGNAATASMADWNEAFWMLHTGGRGIVDGVEARLGLREEKLAATREVMRQYGNTRSSSIFLVMDEMRTRSAEHGRSTAGEGLEWGMVIAFGPGLTLETMLLRALPATASI*
>GQ_09G121900
MQADGLANVLSIGTANPANCVLQEDYPDWFFRVTDSDHLTHLKTKMKKICGKTEIHKRYFHHDEELLRSHPDFLDGTLPSLDARQAIAATAVPELAAAAGANAIAEWGRPASDITHVIFCTYSSTHMPGADLRLASLLGLGASVERTMLYYNGCNSGSVALRLAKDIAENNRGARVLVACAEITLVFFRAPDEARTDTLVVPALFGDGAGAVVVGSDPEAGTERPLFEMVSSAQAAIPWTEHVVSTTLGKCGLVYELSSELPSLVAANIERCLVDAWQPLALGQPMSGDWNDLFWVVHPGGRAVLDGVQDALGLDECKLKASRRVLSEYGNMSGVTIIFVLDEMRRRCRHSNGDKEDGVEDMEKESEWGAMVGFGPGLTVETMLLRAMGN*
>GQ_09G139500
MHVCCSEFRQQWRNGGPACVLGVGTANPGNCIQQDDYTDWYFRITKSDHLTHTKAIMKKMCEKMKVKKRYLQVNEELFHEHPEFLDPAAPTLPGKLAVVANVMPGLVAAAAEKAIAEWGRPAGDITHLVFATSTSAQLPHIDLRIASLLGLSATVQRTAICFHGCSGSSAGLRIAKDIAENNRGARVLVACADMWSVMDGYAAVPDAAQERYGIIGRALFGDGAGAVVVGADPRAGVERPIFEMVSASQATLPGSDRAVAAELTKDGMEYRLEFGELAAQVGGNIERCLVDAVSPPFGIGGVGWNWNNLFWVVHPGGPAIMDSFTEALGLEPGKLAASRRVLSEYGNMTGPTTIFVLEEVIRRGQRNHEEGSCEWGLMVGFGPGFTIEVMALHACNGKS…
>GQ_09G139600
MVASAVLEETHLAAVLAIGTANPANWVPQDEFADWYFRVTRSDHLVTLKAKMKRICEKSGVKKLHFHHTEEMVDRHPEILDRALPSLSARLSINEDPLPALAAAAAEKAIAEWGRPAVDITHLVVSTNSVAGGPGPDVRLAALLGLRPDVQRTVLNLHGCSAGSAALRVAKDLAENNLGARVLVVCADVATITLFRAPDEAQLHELVANSLFSDGAGAVIVGANPAASSDSERPIFLMASASQATLPGTERAVWFRLSENGLDYRMSAELPALVRGKVERCLVDALAPLGLEGCCSGAWNRLFWAVHPGGRAILDSYDAALGLQPEKLAVSRHVLSEYGNMLGATIIFVIDELRRRRQGGGDVDCKWGVMLGLGPGLTVETMVLRAVHNQDVD*
>GQ_09G139700
MATIAEQVTVLEDLRRAQRANGPAAVLAIGTATPANCVLQDQFPDWYFRVTGSDHLTKLKAKMNRICDKSGIKKRYFHHTEETISRHPEFLDRALPSLGARLRTTADAVAELAAAAAATAIAEWGRPAVDITHLVIATNSGADEPGADLRLAMLLGLRPTVRRTLLYLHGCSAGLVAIRVAKDIAENNRGARVLVACAHAVLLSFGAPDEARLDALVTTALFADGAGAVVVGADPTLPVERPVFHFVSSSQATLPATERTVGITLAESGVEYGVSTEVPTLVRDSIERCLADSLASLGLANARDGGGWNWNSLFFAVHPGGRALLDSYEAAFGLDARKLAASRHVLAEYGNMLGATIIFVLDEIRRRRQDGGEEREDCRWGIMSGLGPGLTVETIVLHA…
>GQ_09G139800
MARSSAHSATVLHDIHQRQRADGPAAILGIGTANPTNCVLQHQFADWFFRVTKSEHLAELKAKTKKICDKSGITKRYFYHTEEIISSHPELIDGALPSLTTRLGIIEDAAPKLAAEAATRAIADWGRPAADITHLVVATNSGASEPGADLRLAGLLGLRPTVRRTLLYLHGCSAGLVALRVAKDIAENNRGARVLVACAQAELLLFRTPDEARLDLVITMTLFSDGAGAVIVGADPASSPMAMERPIFHMVSASQTTLPGTDQAVVMNLRENGLVDHHLSVEVPTLVRGSIKKCLADTLAPLGLLNASDDGDWNGLFWALHPGGRAILDSYEAALGLDPGKLAASRHVLSEYGNMMGAAIIFVLDEIRRRRRRRHDDGKDCQWGVMSGLGPGLTIETIV…
>GQ_09G140000
MAGATVTVEEVRKAQRATGPATVLAIGTATPANCVYQADYPDYYFRITKSEHMTDLKEKFKRMCDKSQIRKRYMHLTEEYLAENPNMCAYMAPSLDARQDIVVVEVPKLGKAAAQKAIKEWGQPKSKITHLVFCTTSGVDMPGADYQLTKMLGLRPSVNRLMMYQQGCFAGGTVLRVAKDLAENNRGARVLVVCSEITAVTFRGPSESHLDSMVGQALFGDGAAAVIVGADPDERVERPLFQLVSAAQTILPDSEGAIDGHLREVGLTFHLLKDVPGLISKNIERALEEAFKPLGITDWNSIFWVAHPGGPAILDQVEAKVGLDKERMRATRHVLSEYGNMSSACVLFILDEMRKRSAEDGQATTGEGFDWGVLFGFGPGLTVETVVLHSVPITTGAAA…
>GQ_09G142100
MCAYMAPSLDARQDIVVVEVPKLGKAAAQKAIKEWGQPKSKITHLVFCTTSGVDMPGADYQLTKMLGLRPSVNRLMMYQQGCFAGGTVLRVAKDLAENNRGARVLVVCSEITAVTFRGPSESHLDSMVGQALFGDGAAAVIVGADPDERVERPLFQLVSAAQTILPDSEGAIDGHLREVGLTFHLLKDVPGLISKNIERSLEEAFKPLGITDWNSIFWVAHPGGPAILDQVEAKVGLDKERMRATRHVLSEYGNMSSACVLFILDEMRKRSAEDGQATTGEGFDWGVLFGFGPGLTVETVVLHSVPITTGAAITA*
>GQ_10G091100
GQTKIHKRYFHHDEELLRSHPDFLDGTLPSLDARQANAATVVPELAAAAKAIAEWGRPASDITHVIFCTYSAPHMPGADLRLAPLLGLRPSVERTMLYYNGCNSGHRREHNRGARVLVACAEITLVFFRAPDEARTDTLVVPALFGDGAGAVVLGFDPEAGTERPLFKMVSSAQAAVPGTEHVVSTTLDNNIERCLVDAWKPRLGQLMSGDWNDLFWVVHPGGRAVLDGVQDALRLEECKLKASRRVLSEYGNMSGVTIIFVLDEMRRSRHSNGDKKDGVDC*
>GQ_10G094000
MGSQETGSPCAGGKAAILGIGKAVPVHVYEQKTFPEYYFEITNSNHLVDLKAKFEKICEKTATEKRHMYVSDEWLRSNPSVTAYMSTSLTLRQQVAEEGIPRLGAEAALDAIKDWGKPASDITHLVVATTSTGCLPGADCVLIKLLGLPPSTKRVTLYQAGCYGGTTALRVSKDIAESNPGARVLVVTSEVMSLVLRGPSESHIGNLIGQAVFGDAAGAVVVGCCPAAGERPVFELVAASQDVLPDTEDAVVVKLRDEGVVITMHRDVPLHVSSHVGSTVKRAFLQGNAATASMADWNEAFWMLHTGGRGIVDGVEARLGLREEKLAATREVMRQYGNTRSSSIFLVMDEMRTRSAEHGLSTAGEGLEWGMVIAFGPGLTLETMLLRALPATASL*
>GQ_10G113300
MAGATVTVEEVRKAQRATGPATVLAIGTATPANCVYQADYPDYYFRITKSEHMTDLKEKFKRMCDKSQIRKRYMHLTEEYLAENPNMCAYMAPSLDARQDIVVVEVPKLGKAAAQKAIKEWGQPKSKITHLVFCTTSGVDMPGADYQLTKMLGLRPSVNRLMMYQQGCFAGGTVLRVAKDLAENNRGARVLVVCSEITAVTFRGPSESHLDSMVGQALFGDGAAAVIVGADPDERLERPLFQLVSAAQTILPDSEGAIDGHLREVGLTFHLLKDVPGLISKNIERALEEAFKPLGITDWNSVFWVAHPGGPAILDQVEAKVGLDKERMRATRHVLSEYGNMSSACVLFILDEMRKRSAEDGQATTGEGFDWGVLFGFGPGLTVETVVLHSVPITTGAAI…
>GQ_10G113600
MGIGKAVPEHVVPQKSFPNFYFEISNSNHMVELKAKFAKICEKTMVEKRYSYMSADLLRRSTSITAYKSPSLTLHEQIRYQTGCHGAGLALRLAKDFAKNNRCTRVLVVCSEITALGVRGPSENNMGNLVGQAFFGDAMAALIVRADPSTGDRGLFEMVSASQDIIPGMEEAVVARLYEEGVMYKLNRDMPLLVSSNIQKLTKKALVNAGVLTGDDDSDWTEGLFWAVHPGGREILDKVESRFGLRKEKLAASREVMRQYGNTLSSCVILILDKIQRRSAEQGLHTAEEGLEWVLLLAFGPGITVKTIGLHALPN*
>GQ_10G115500
MENDRACGLATIIGIGKAVPEHVVQQKLSPDFKFEISNSNHMVELKAKFAKICEKTMVEKRYSYMSADLLRRSMSITAYKSPSLTLYQQIVDEGIPRLGAEAAGAAISDWGQQASDITHLVFCTTDTGCMLGADVTVATLLGHPLSTKKVMPYQTGCHGACLALRLAKDFAENNRGARVLVVCSEITALGVRGPSENDMGNHVGQGFFGDATAALIVGADPAPASGACLRCNIQKLAKKALVNARVLTGDDDGDWTEGLFWAVQPGGREILDKLAASREVSSCVVLILDKIQRRSAEQGLHTVGVGLEWGLLLAFGPGITVETIVLRTLPN*
>GQ_10G115600
MGIGKAVPEHVVPQKSFPDFYFEISNSNHMVELKAKFAKICEKTMVEKRYSYMSADLLRRSTSITAYKSPSLTLRQRIVDEGIHRLGDIIHLVFCTTDTSCMPGADVTVARLLGLPLSTKKVMLYQTGCHGASLALRLAKDFTENNRGARVLVVCSEITALGVRGPSENDMGNLVGQAFFGDSAAALIVGADPGTGERGLFEMVSASQDVIPGTEEAVVARLYEEGGMYKLNRDLPLLVSSNIRKLAKKALVNAVAVHPSGWEILDKVEIRFGLRKEKLAASREVMRQYSNTLSSCVVLILDEIQRRSAEQGLHMAGEGLEWGLLLAFGPGITVETIFLRALPN*
>GQ_10G115900
MGSLNAGMENDRACGLATIMGIGKAVPEHVVPQKSFPDFYFDISNSNHMVELKAKFAKICEKTMVEKRYSYMSADLLRRSTSITAYKSPSLTLRQQIVDEGIPWLGAEVARAAISDWGRQASDITHLVFCTTDTGCMLGTDVTVVRLLGLPLSTKKVMLYQTGCHGAGLALCLAKDFVENNHGARVLVVCSEITALGVRGPSENDMGNHVGQAFFGDAVAALFVGADPGTGERGLFEMVSASQDVIPGTEEAVVARLYEEGVMYKLNRDLPLLVSSNIQKLAKKALVNARVLTGDDDGDWTEGLFWAVQPGGREILDKVESRLGLSKEKLAASREVSSCVVLILYEIQRRSAEQGLHTAGESLDQISTMHPYIAMQLAWLYHIICNQQHPTPIVEI*
>GQ_10G116000
MGSLNAGMENDRACGLATIMGIGKAVPEHVVPQKSFPDFYFDISNSNHMVELKAKFAKICEKTMVEKRYSYMSADLLRRSTSITAYKSPSLTLHQQIVDEGIPRLGAEAARATISDWGPQASEIMHLVFCTTDTGCMPGADVTVARLLRLPLSTKKVMLYQTGCHGAGLALRLAKDFAENNRGARVLVVCSKITALGVRGPSENDMGNLVGQAFFGNAAAALIVGADPGTGERGLFEMVSALQDVILGTKEAVVARLYEEGVMYKLNRDLPLLKVAKKALVNAAVLTGDDDGDWTKGQFWAVHPGEREILDKVESRFRLRKEKLAATREVMRQYSNKLSSCVILILDEIQRRSAKQGLHTTREGLEWGLLLAFGPSITIETIVLSALPN*
>GQ_10G117900
MVASAVLEETHLAAVLAIGTANPSNWMPQDEFADWYFRVTRSDHLVTLKAKMKRICEKSGVKKLHFHHTEEMIDRHPEILDRALPSLSARLSINEDPLLALAAAAAEKAIAEWGRPAVDITHLVVSTNSVAGEPGPDVRLAALLGLRPDVQRTVLNLHGCSAGSATLRVAKDLAENNLGARVLVSCADVAAITLFRATDEAQLHELVANSHFSDGAGAVIPTAVERPIFYMVSASQATLPGTEHALSMQLGTSGMEPGISAEVPALLRGTIKGCLADMLAPLGLPVVPGAGWNGLFWAVHPGGRDILDSCEAALTLDAGKLAASRHVLSEYGNMLGATVFFVLDEIRRRCQDGDCEWGVSLEIGQGVTVEMMVLQIAGTQG*
>GQ_10G118000
MATIAEQVTVLEDLRGAQRANGPAAVLAIGTATPANCVLQDQFPDWYFRVTGSDHLTKLKAKMKRICDKSGIKKRYFHHTEETLSRHPEFLDRALPSLGARLRATADAVAELAAAASATAIAEWARPAADITHLVVATNSGADEPGADLRLAMLLGLRPTVRRTLLYLHGCSAGLVAIRVAKDIAENNCGARVLVSCAHTVLLSFGAPDEARLDALVTTALFADGAGAVVVGADPTLPVERPVFHFVSSSQVTLPATERTVGISLGESGAEYGVSMEMPTLVRDSIERCLADSLALLGLANARDGGGWDWNSLFCAVHPGGRALLDSYEAALGLDARKLAASRHVLAEYGNMLGATIIFVLDEIRRRRQDDGEEREDCRWGIMSGLGPGLTVETIVLHA…
>GQ_10G118200
MARSSAHSASVLHDIHQRQRADGPAAMLGIGMANPTNCVLQDQFADWFFRVTKSEHLAELKAKTKKICDKSGITKRYFYHTEEIISGHPELINGALPSLTTRLGIIEDAAPKLAAEAATRAIADWGRPAADITHLVVATNSGASEPGADLRLAGLLGLRPTVRRTLLYLHGCSAGLVALRVAKDIAENNRGARVLVACAQAELLLFCPPDESRLDVVIAMTLFSDGAGAVIVGADPASSPMAMERPIFRMVSASQTTLPGTDQAVVMNLRENGLLDSHLSVEVPTLVQGSINKCLADTLAPLGLLNASDDGGWNGLFWALHPGGRAILDSYEAALGLEPGKLAASRHVLSEYGNMMGATIIFVLDEIRRRRRRCHDDGKDCQWGVLSGLGPGLTIETIV…
>GQ_10G137700
MGSAPATVHEMRRAQRADGPAAVLGIGTANPPTCIAQDDYPDYYFRVTNSEHLTDLKAKLSRICNNKKSGIRQRYLHLNEELLAANPGFIDPTRPSLDERVEIASAAVPDLAAKAAAKAIAEWGRPATDITHLIFSTYSGARAPSADRRLASLLGLRPTVSRTILNLHGCYGGGRSLQLAKELAENNRGARVLVACSELTLIAFYGPEGGCIDNIIGQTLFGDGAGAVIVGADPVVPVERPLFEMAFASQTTIPETEDAISMQYSKCGMVYHLSSQVPRLLRCNVERCLVDAFRTLGVSAAWNDLFWAIHPGGRAILDNIEEVLGLEDGKLAASRHVLSEFGNMSGTTVIFVLDELRRRRAAAAKQGGDAPEWGVMMAFGPGITMETMVLHAPSNLELE…
>GQ_11G041500
MIRTKAAMHESRSMHQGDGPAAVLAIATANPCGTILSQDEFADQFFRLTKSDHLIGLKEKLIRICNKTGIEKRHFHVTEEILRAHPEFADRALPSLDARIDIVATEVPKLAESASVKAIAEWGRPATDITHLVFSTYSACGAPSADLQLASLLGLRPSVCRTMLSLHGCYGGGRALHLAKELAENNRGARVLVACSEMTLVCFGGPDGSNLVGHALFGDGAGAVIVGAGPLTAGERPLFEMLSATQTTIPETEYALGMQVSAAGLDFHLAIQVPMLLGQNVEQALLNAFRSALGDDVEVTWNDLFWAVHPGGRTILDKIEEVLKLEPGKLAASRHVLREYGNMSGATIVFVLDELRRRCKEEKGDHDHQQLPELGVMMAFGPGITIETMVLRIPSGPNK…
>GQ_12G048400
MIRTKAAVHESRSMQHGEGPAAVLAIATANPSGTILSQDEFADQFFRVTKSDHLIGLKEKLIRICNKTGIEKRHFHMTEEILRAHPEFIDRALPSLDARSDIVATEVPKLAESASVKAIAEWGRPATDITHLIFSTYSASGAPSADLQLASLLGLRPSVCRTILSLHGCYGGGRALHLAKELAENNRGARVLVACSEITLVCFGGPDGSNLVGHALFGDGAGAVIVGAGPLTAGERPLFEMVSATQTTIPETEYALGMQVSAGGLDFHLAIQVPMLLGQNVEWALLNAFRSALGDDVEVTWNDLFWAVHPGGRPILDKIEEVLKLEPGKLAASRHVLREYGNMSGATIVFVLDELRRRRLREEKGDHDHQLPELGVMMAFGPGITIETMVLRIPSDPKK…
>GQ_15G048000
MGSMGRALALPRTVDEIRRAQRADGPATVLGIGTANPPTCMAQDDYPDYYFRVTNSEHLTDLRAKLTRICNNKKSGIRQRYLHLNEELLAANPGFIDRTRPSLDERVEMASAAVPELAAKAAAKAIADWGRPATDITHLVFSTYSGARAPSADRRLASLLGLRPTVSRTILNLHGCYGGGRSLQLAKELAENNRGARVLVACSEITLIAFYGPEGGCVDNIIGQTLFGDGAGAVIVGADPIAPVERPLFEMAFASQTTIPDTEDAISMQISKCGMEYHLSSQVPRLLGCNVERCLVDAFRTLGVNAAWNDLFWAIHPGGRAILDNIEEVLGLEDGKLAASRHVLSEFGNMSGTTVIFVLDELRRRRAAAAKQGGETPEWGVMMAFGPGVTIETMVLHAP…
>GQ_19G273300
MAPLVASAGFTSSASRRPVDVDDESRHWERAALLGIGTSIPANCVRQDEYADWYFGVTGSEHLPRLKAKMKRMCDKSSINRRYFHHSEGTIREHPILLGRGQPSLDARQDMLASAVPALAAAAAEDAIAEWGRPATDITDLVVSTYSGAHMPGADLRLASMLGLRPSVRRTVLYLQGCTAGGAVLRLAKDSAENNPGARVLVPIYELASASQSVIPETSDGRAAGVLNEDGLVFNPSSGMPALVLQNIERCVADALQPLGLGRGAGGWNDLFWAVQPSGRAILDAVEAGLALECEKLAASRRVLREYGYMSGASMLFVLDELRRRPTGEVGFMLAIGSGISVETMVLRVAGARECCN*
>GQ_T350500
MGSMGRALPATVDEIRRAQRADGPAAVLGIGTANPPTCMAQDDYPDYYFRVTNSEHLTDLKAKLTRICNNKKSGIRQRYLHLDEELLAANPDFIDRTRPSLDARVEMASAAVPELAAAAAAKAIAEWGRPATDITHLVFSTYSGARAPSADRRLASLLGLRPTVSRTILNLHGCYGGGRSLQLAKELAENNRGARVLVACSEITLIAFYGPEGGCVDNIIGQTLFGDGAGAVIVGADPVAPVERPLFEMAFASQTTIPETEDAISMQISKCGMEYHLSSQVPRLLGCNVERCLVDAFRTLGVSAAWNDLFWAIHPGGRAILDDIEEVLGLEDGKLAASRHVLSEFGNMSGTTVIFVLDELRRRRAAAAKQGGETPEWGVMMAFGPGITIETMVLHVPSN…
>GQ_T427000
[truncated: 2,053 more rows]

## Sheet: CHS-like.gene
>AC_PWA42992
[truncated: 585 more rows]
