# Supplementary material for: Exploring the evolution of CHS gene family in plants
Source: Front Genet. 2024 Apr 30;15:1368358. doi: 10.3389/fgene.2024.1368358 (PMC11091334; doi:10.3389/fgene.2024.1368358)
Supplement: Supplementary file 1 [file DataSheet1.ZIP › Table S5.xlsx]

## Sheet: CHS.gene.pro
Table S5 Characteristics of identified CHS and CHS-like genes.
Gene ID	Protein length	MW	PI	GRAVY
AB_Alp106130	395	43.55	5.55	-0.242
AB_Alp136110	388	42.78	5.56	-0.194
AB_Alp289990	396	43.26	6.59	-0.099
AB_Alp385130	392	42.75	5.75	-0.165
AB_Alp52330	397	43.5	6.68	-0.154
AC_PWA28986	401	43.9	6.32	-0.051
AC_PWA38922	395	43.37	5.95	0.005
AC_PWA42080	266	29.4	9.04	-0.107
AC_PWA45299	401	43.84	5.64	0.045
AC_PWA45985	389	42.75	5.97	-0.062
AC_PWA51752	389	42.91	7.01	-0.066
AC_PWA55015	401	43.87	6.32	-0.06
AC_PWA56116	389	42.9	6.08	-0.068
AC_PWA59740	387	42.42	4.98	-0.113
AC_PWA65027	398	43.59	6.25	-0.063
AC_PWA65029	301	33.36	9.85	0.005
AC_PWA73968	378	41.54	5.61	-0.145
AC_PWA77763	396	43.34	6.84	-0.013
AC_PWA80153	403	44.32	7.84	-0.085
AC_PWA90845	403	44.59	7.08	-0.149
AD_AA32G00010	394	43.65	6.52	-0.23
AD_AA32G01209	395	43.07	6.25	-0.071
AD_AA33G00205	236	26.42	5.16	0.019
AE_PSR98322.1	397	43.35	6.32	-0.08
AE_PSR98361.1	389	42.6	6.6	-0.079
AE_PSR98447.1	389	42.64	6.67	-0.086
AE_PSS24090.1	388	42.49	6.93	-0.086
AE_PSS24118.1	389	42.8	6.09	-0.168
AE_PSS29491.1	388	42.77	6.02	-0.19
AE_PSS35884.1	388	42.6	6.79	-0.096
AE_PSS35940.1	451	49.57	8.59	-0.243
AF_PIA25408.1	393	42.79	6.32	-0.064
AF_PIA28472.1	315	34.26	6.43	-0.05
AF_PIA36181.1	390	42.53	6.4	-0.021
AF_PIA50303.1	406	44.99	6.77	-0.184
AF_PIA57268.1	389	43.02	5.54	-0.113
AF_PIA59193.1	390	42.7	6.18	-0.059
AF_PIA62954.1	393	43.12	6.85	-0.022
AH_XP_020094790.1	395	42.82	6.06	-0.148
AH_XP_020095094.1	379	41.14	5.1	-0.175
AH_XP_020107375.1	394	43.1	6.43	-0.045
AI_11DJA	433	48.15	7.07	-0.173
AI_51F84	389	42.79	5.74	-0.08
AI_537VV	389	42.85	6.77	-0.052
AI_56C76	363	39.5	5	-0.012
AI_72KEV	390	43.01	7.06	-0.075
AI_72V59	390	43.01	6.77	-0.061
AI_7F3TN	391	42.97	5.21	-0.13
AI_9BM9J	389	42.96	6.78	-0.06
AI_BI5M4	254	27.68	6.51	0.056
AI_ETY3A	389	42.86	6.4	-0.068
AI_F4M5D	389	42.9	7.24	-0.123
AI_FT8DK	388	42.81	6.53	-0.157
AI_G80S0	370	40.56	5.12	-0.05
AI_H7DF4	389	42.8	5.73	-0.082
AI_H9IK5	370	40.48	5.28	-0.043
AI_J6XSM	389	42.86	6.93	-0.137
AI_JL5FQ	389	42.82	5.74	-0.071
AI_K2677	389	42.84	6	-0.091
AI_KQ7RG	389	42.77	5.73	-0.081
AI_LZ0RH	363	39.61	5.28	-0.013
AI_P2LIW	390	43.04	6.27	-0.087
AI_P9QYX	377	41.48	5.5	-0.088
AI_PG2U7	349	38.43	6.78	-0.119
AI_QCT1V	695	76.48	6.18	-0.064
AI_W0CCT	370	40.55	5.48	-0.043
AI_W79GG	393	43.34	6.18	-0.063
AI_WB4GB	393	43.23	6.6	-0.124
AI_WV5HP	423	46.75	7.47	-0.117
AI_XB9DF	390	43.01	6.77	-0.059
AI_XCU6I	355	39.36	6.51	-0.123
AI_YC5B5	362	40.01	6.93	-0.085
AI_YC877	253	28.4	8.57	0.232
AI_ZWT01	389	42.81	6.01	-0.097
AN_XP_016162082.1	393	43.17	6.43	-0.106
AN_XP_016162720.1	390	42.91	6.52	-0.056
AN_XP_016162722.1	389	42.8	6	-0.077
AN_XP_016165179.1	397	43.7	5.94	-0.065
AN_XP_016180692.1	389	42.87	6.01	-0.09
AN_XP_016187828.1	389	42.9	6.32	-0.101
AN_XP_016187901.1	391	43.02	5.21	-0.125
AN_XP_016196906.1	389	42.83	5.74	-0.083
AN_XP_016196907.1	389	42.88	6.18	-0.096
AN_XP_016197777.1	390	42.91	6.52	-0.091
AN_XP_016197779.1	390	42.94	6.52	-0.063
AN_XP_016197780.1	389	42.81	7.4	-0.075
AN_XP_016197781.1	389	42.79	5.78	-0.066
AN_XP_016197783.1	389	42.84	6	-0.078
AN_XP_016197784.1	389	42.83	6	-0.078
AN_XP_016197787.1	389	42.94	6.63	-0.136
AN_XP_016197788.1	389	42.8	5.73	-0.096
AN_XP_016197789.2	272	29.3	4.49	0.14
AN_XP_016197793.1	389	42.8	6.27	-0.095
AN_XP_016197798.1	389	42.78	6.27	-0.076
AN_XP_016197799.2	389	43	6.27	-0.054
AN_XP_016197801.1	389	42.84	6	-0.07
AN_XP_016197802.1	390	42.96	6.4	-0.063
AN_XP_016197804.1	389	42.8	6	-0.072
AN_XP_016197805.1	389	42.86	6	-0.085
AN_XP_016197807.1	389	42.86	6	-0.064
AN_XP_016207754.1	388	42.81	6.53	-0.157
AN_XP_020962009.1	397	43.79	7.27	-0.068
AN_XP_020962010.1	305	33.47	6.51	0.003
AN_XP_020976418.1	389	42.86	6.27	-0.081
AN_XP_020976446.1	251	27.47	7.44	-0.014
AN_XP_020978004.1	264	28.59	4.94	0.159
AO_XP_002871591.1	396	43.27	6.65	-0.066
AO_XP_002889339.2	1191	133.66	8.21	-0.085
AO_XP_020872042.1	392	42.95	6.01	-0.148
AO_XP_020878530.1	392	43.35	6.2	-0.229
AP_0002s2222	390	43.13	7.4	NaN
AP_0003s1378	395	43.49	6.77	NaN
AP_0004s0372	391	42.74	6.52	NaN
AP_0004s0373	382	41.96	7	NaN
AP_0004s0374	391	42.79	6.93	NaN
AP_0004s0376	337	37.53	9.18	NaN
AP_0004s0377	333	36.04	6.18	NaN
AP_0004s0378	391	42.6	6.52	NaN
AP_0004s0386	391	42.71	6.32	NaN
AP_0004s0387	348	38.1	6.18	NaN
AP_0006s0569	260	28	5.64	NaN
AP_0008s0736	337	36.57	6.71	NaN
AP_0008s0737	390	42.93	6.45	NaN
AP_0008s0738	390	42.93	7	NaN
AP_0008s0739	390	42.75	6.79	NaN
AP_0008s0740	391	42.74	6.52	NaN
AP_0008s0741	391	42.69	6.52	NaN
AP_0008s0742	391	42.58	7.24	NaN
AP_0008s0752	381	41.62	6.09	NaN
AP_0011s0528	249	27.22	5.02	NaN
AP_0012s0039	415	45.53	7.76	NaN
AP_0014s0086	396	43.46	6.71	NaN
AP_0014s0087	396	43.36	6.7	NaN
AP_0014s0088	396	43.36	6.7	NaN
AP_0014s0089	396	43.59	6.25	NaN
AP_0014s0090	396	43.61	7.47	NaN
AP_0014s0091	382	42.04	5.86	NaN
AP_0014s0093	396	43.43	6.51	NaN
AP_0014s0094	408	45.56	9.4	NaN
AP_0014s0095	385	42.3	6.93	NaN
AP_0014s0096	396	43.54	6.12	NaN
AP_0014s0726	398	43.38	6.42	NaN
AP_0014s0727	348	37.86	6.4	NaN
AP_0475s0001	405	44.62	6.78	NaN
AP_0620s0003	391	42.6	6.52	NaN
AP_0620s0004	255	27.2	5.63	NaN
AP_0620s0005	361	39.01	5.45	NaN
AP_0620s0006	333	36.15	6.63	NaN
AP_0620s0007	244	26.37	5.33	NaN
AP_0620s0008	349	38.05	6.68	NaN
AP_0641s0003	381	41.66	6.45	NaN
AP_0641s0004	302	33.16	6.34	NaN
AP_0643s0011	348	37.84	6.4	NaN
AP_1644s0001	391	42.74	6.52	NaN
AQ_XP_020241912.1	387	43.12	8.4	-0.373
AQ_XP_020245912.1	389	43.73	9.89	-0.482
AQ_XP_020252477.1	367	39.63	6.26	0.086
AQ_XP_020257203.1	396	44.08	6.29	-0.112
AQ_XP_020260024.1	385	41.69	5.48	0.049
AQ_XP_020275699.1	403	44.85	5.5	-0.115
AR_XP_027335992.1	389	42.88	6.07	-0.102
AR_XP_027335993.1	389	42.88	6.07	-0.109
AR_XP_027337745.1	309	34.03	5.11	-0.078
AR_XP_027339239.1	393	43.26	6.68	-0.205
AR_XP_027339533.1	393	43.3	6.68	-0.193
AR_XP_027350008.1	391	43.19	6.86	-0.087
AR_XP_027350027.1	391	42.89	6.51	-0.098
AR_XP_027354468.1	389	42.95	7.14	-0.072
AR_XP_027356185.1	391	42.55	5.53	-0.05
AR_XP_027360815.1	389	42.71	6.63	-0.064
AV_XP_025605778.1	388	42.81	6.53	-0.157
AV_XP_025612869.1	419	46.48	8.27	-0.128
AV_XP_025612870.1	389	42.97	6.51	-0.025
AV_XP_025626847.1	389	42.87	6.01	-0.09
AV_XP_025642689.1	319	34.91	4.69	-0.084
AV_XP_025642791.1	389	42.9	6.32	-0.101
AV_XP_025645472.1	389	42.83	5.74	-0.083
AV_XP_025645473.1	389	42.88	6.18	-0.096
AV_XP_025646354.1	390	42.96	6.4	-0.063
AV_XP_025646355.1	389	42.8	6	-0.072
AV_XP_025646356.1	389	42.86	6	-0.064
AV_XP_025646357.1	389	42.86	6	-0.085
AV_XP_025646360.1	389	42.84	6	-0.07
AV_XP_025646361.1	389	42.75	6	-0.086
AV_XP_025646362.1	389	42.88	6.51	-0.08
AV_XP_025646363.1	389	42.78	6.27	-0.076
AV_XP_025646364.1	389	42.75	7.06	-0.061
AV_XP_025646366.1	389	42.86	6.27	-0.081
AV_XP_025646376.1	389	42.8	5.73	-0.088
AV_XP_025646378.1	389	42.83	5.73	-0.103
AV_XP_025646379.1	389	42.83	5.73	-0.103
AV_XP_025646380.1	389	42.83	5.73	-0.103
AV_XP_025646381.1	389	42.77	5.73	-0.09
AV_XP_025646382.1	389	42.78	5.73	-0.09
AV_XP_025646383.1	389	42.77	6	-0.09
AV_XP_025646384.1	389	42.81	7.4	-0.075
AV_XP_025646385.1	389	42.84	6	-0.078
AV_XP_025646387.1	389	42.94	6.63	-0.136
AV_XP_025646390.1	390	42.99	7.4	-0.076
AV_XP_025646391.1	390	42.94	6.52	-0.063
AV_XP_025646392.1	390	42.91	6.52	-0.091
AV_XP_025646393.1	389	42.83	6	-0.078
AV_XP_025646394.1	389	42.79	5.78	-0.066
AV_XP_025653969.1	389	43	7.52	-0.131
AV_XP_025653970.1	389	43	7.52	-0.131
AV_XP_025658599.1	393	43.17	6.43	-0.106
AV_XP_025659771.1	390	42.93	6.52	-0.055
AV_XP_025659772.1	389	42.8	6	-0.077
AV_XP_025665205.1	393	43.41	7.88	-0.112
AV_XP_025665206.1	397	43.7	5.94	-0.065
AV_XP_025668931.1	397	43.79	7.27	-0.068
AV_XP_025686811.1	391	42.97	5.21	-0.13
AV_XP_025686923.1	389	42.92	6.93	-0.102
AV_XP_025688727.1	389	42.89	6.27	-0.09
AV_XP_025692412.1	360	39.83	6.52	-0.083
AV_XP_025692419.1	361	40.15	7.81	-0.271
AV_XP_025693517.1	389	42.79	5.51	-0.08
AV_XP_025694412.1	390	42.98	6.77	-0.065
AV_XP_025694413.1	389	42.82	5.74	-0.071
AV_XP_025694415.1	389	42.78	5.73	-0.062
AV_XP_025694416.1	334	36.91	6.78	-0.162
AV_XP_025694417.1	389	42.87	6	-0.093
AV_XP_025694418.1	389	42.84	6	-0.091
AV_XP_025694419.1	389	42.92	6	-0.073
AV_XP_025694420.1	389	42.71	5.3	-0.061
AV_XP_025694421.1	389	42.88	6.77	-0.083
AV_XP_025694423.1	389	42.81	7.08	-0.086
AV_XP_025694424.1	389	42.72	5.16	-0.075
AV_XP_025694425.1	389	42.77	5.73	-0.09
AV_XP_025694426.1	389	42.85	5.5	-0.098
AV_XP_025694427.1	389	42.83	6.4	-0.081
AV_XP_025694435.1	390	42.95	6.26	-0.057
AV_XP_025694436.1	390	43.04	6.99	-0.069
AV_XP_025694437.1	389	42.86	6.77	-0.062
AV_XP_025694438.1	389	42.88	5.94	-0.067
AV_XP_025694439.1	389	42.83	5.77	-0.074
AV_XP_025694440.1	320	34.96	4.85	0.04
AV_XP_025699802.1	389	42.9	7.24	-0.123
AV_XP_025699803.1	389	42.9	7.24	-0.123
BA_XP_020149377.1	439	47.17	6.4	0.175
BA_XP_020154451.1	400	43.26	5.27	-0.04
BA_XP_020154453.1	395	41.97	5.78	0.161
BA_XP_020154537.1	395	43.05	6.24	-0.029
BA_XP_020154538.1	227	24.24	4.32	0.278
BA_XP_020156499.1	390	41.78	4.99	-0.039
BA_XP_020158448.1	227	24.45	4.39	0.368
BA_XP_020158539.1	395	43.09	6.19	-0.012
BA_XP_020161699.1	347	37.89	5.27	-0.053
BA_XP_020166949.1	394	43.26	6.44	-0.103
BA_XP_020166950.1	392	43.08	6.45	-0.146
BA_XP_020166951.1	394	43.26	6.9	-0.116
BA_XP_020170080.1	401	43.26	6.23	0.026
BA_XP_020170441.1	422	45.37	5.5	-0.16
BA_XP_020173222.1	385	41.86	6.6	0.004
BA_XP_020173494.1	400	43.26	5.27	-0.04
BA_XP_020179503.1	386	40.68	5.49	0.195
BA_XP_020179787.1	373	40.35	5.6	-0.051
BA_XP_020182607.1	395	43.29	6.51	-0.048
BA_XP_020182608.1	395	43.28	6.44	-0.045
BA_XP_020183062.1	334	35.8	4.89	0.072
BA_XP_020185293.1	438	46.54	6.61	-0.097
BA_XP_020185387.1	397	43.07	6.32	0.043
BA_XP_020187066.1	402	42.65	6.69	0.019
BA_XP_020189826.1	395	43.05	6.51	-0.03
BA_XP_020189828.1	398	43.37	6.09	-0.034
BA_XP_020189830.1	398	43.37	6.09	-0.034
BA_XP_020194633.1	395	43.3	6.44	-0.125
BA_XP_020196796.1	357	38.81	5.78	-0.052
BA_XP_020201197.1	398	43.49	6.51	-0.09
BC_NP_171707.1	395	43.62	6.2	-0.228
BC_NP_191915.1	385	42.42	6.09	-0.168
BC_NP_196897.1	395	43.12	6.51	-0.074
BC_NP_567971.1	392	42.99	6.27	-0.167
BD_XP_006837297.1	383	42.18	5.05	-0.146
BD_XP_006837977.1	387	42.19	6.13	0.095
BD_XP_006854881.2	382	42.1	5.54	-0.058
BD_XP_011627026.1	389	42.6	7.47	-0.087
BD_XP_020532038.1	289	31.31	6.15	0.13
BG_XP_003561033.1	395	42.87	6.46	-0.057
BG_XP_003563005.1	390	42.13	6.79	-0.04
BG_XP_003574084.1	386	41.8	6.02	-0.068
BG_XP_003576276.2	407	43.52	6.4	-0.023
BG_XP_003576417.1	408	43.91	6.09	-0.119
BG_XP_003577513.1	400	43.72	6.38	-0.098
BG_XP_014751759.1	409	43.46	6.27	0.141
BG_XP_014758417.1	401	42.76	6.24	-0.003
BG_XP_024312798.1	410	44.2	6.6	-0.137
BG_XP_024313590.1	245	27.31	5.95	-0.24
BH_D01G0164300	402	42.79	6.14	NaN
BH_D01G0337500	360	39.03	6.74	NaN
BH_D01G0644300	396	42.91	6.56	NaN
BH_D01G0682000	410	43.44	6.34	NaN
BH_D01G0708700	411	44.32	6.25	NaN
BH_D03G0394800	387	41.8	6.02	NaN
BH_D04G0254100	401	43.72	6.38	NaN
BH_D04G0359100	408	43.44	6.4	NaN
BH_D04G0406100	314	33.56	5.39	NaN
BH_D04G0406500	409	43.84	5.93	NaN
BH_D04G0407200	374	40.25	5.82	NaN
BH_S02G0276500	408	43.18	6.37	NaN
BH_S03G0173100	386	41.56	5.79	NaN
BH_S04G0155200	396	42.16	7.94	NaN
BH_S04G0188000	402	42.9	6.99	NaN
BH_S05G0111700	411	44.23	6.38	NaN
BH_S06G0113500	393	42.36	5.79	NaN
BH_S06G0169300	407	43.88	6.89	NaN
BH_S07G0020700	410	43.64	6.23	NaN
BH_S07G0051300	403	43.07	5.77	NaN
BH_S10G0129900	448	49.15	6.75	NaN
BL_NP_001302477.1	394	42.94	6.9	-0.088
BL_NP_001302984.1	395	43.12	6.29	-0.116
BL_XP_013654165.2	364	39.6	4.67	-0.069
BL_XP_013656162.1	392	42.81	5.33	-0.156
BL_XP_013670615.1	392	42.96	5.8	-0.194
BL_XP_013674300.1	393	43.28	8.32	-0.113
BL_XP_013677202.1	396	43.11	6.44	-0.075
BL_XP_013677720.1	394	43.09	6.73	-0.009
BL_XP_013677721.1	394	43.09	6.73	-0.009
BL_XP_013697889.1	392	42.96	5.86	-0.211
BL_XP_013701181.1	393	43.24	6.39	-0.209
BL_XP_013707052.1	392	42.91	5.8	-0.179
BL_XP_013717994.1	392	42.83	5.34	-0.219
BL_XP_013721290.1	394	43.02	6.29	-0.013
BL_XP_013724973.1	392	42.91	6.02	-0.214
BL_XP_013724974.1	392	42.91	6.02	-0.214
BL_XP_013725548.2	392	42.82	5.54	-0.189
BL_XP_013727454.1	396	43.25	6.85	-0.092
BL_XP_013731042.1	392	42.95	5.55	-0.192
BL_XP_013744791.1	393	43.18	6.39	-0.194
BL_XP_022554351.1	396	43.25	6.85	-0.092
BL_XP_022570133.1	392	42.81	5.54	-0.196
BL_XP_022570641.1	392	42.83	5.34	-0.219
BL_XP_022571810.1	392	43.04	6.19	-0.208
BM_XP_013596630.1	392	42.82	5.54	-0.191
BM_XP_013605982.1	395	43.03	6.29	-0.09
BM_XP_013606896.1	393	43.12	7.13	-0.067
BM_XP_013617861.1	393	43.27	8.32	-0.106
BM_XP_013618287.1	394	43.09	6.73	-0.009
BM_XP_013621435.1	396	43.05	6.74	-0.061
BM_XP_013622382.1	396	43.26	6.85	-0.1
BM_XP_013623560.1	392	42.83	5.34	-0.219
BM_XP_013626817.1	392	42.96	5.86	-0.211
BM_XP_013634932.1	393	43.26	5.81	-0.179
BN_1260977922	392	42.89	6.18	-0.131
BN_1260997484	389	42.56	6.6	-0.088
BN_1261015697	395	43.01	6.35	-0.062
BN_1261015700	394	43.24	6.65	-0.143
BN_1261056838	389	42.94	5.91	-0.235
BQ_XP_009108194.1	392	42.84	5.54	-0.2
BQ_XP_009108697.1	392	42.81	5.53	-0.174
BQ_XP_009108700.1	392	42.81	5.53	-0.174
BQ_XP_009111334.1	393	43.18	6.94	-0.036
BQ_XP_009121714.1	395	42.99	6.29	-0.096
BQ_XP_009125955.1	394	42.96	7.08	-0.095
BQ_XP_009129739.1	394	43.03	6.19	-0.008
BQ_XP_009131369.1	396	43.24	7.05	-0.099
BQ_XP_009133969.1	392	42.94	5.86	-0.204
BQ_XP_009138330.1	392	42.81	6.52	-0.219
BQ_XP_009141701.1	393	43.19	6.39	-0.192
BR_02G259300	408	43.17	6.37	NaN
BR_03G062100	408	43.53	6.65	NaN
BR_03G154500	387	41.68	5.53	NaN
BR_04G145500	396	42.14	8.01	NaN
BR_04G175400	402	42.9	6.99	NaN
BR_05G098600	412	44.09	6.09	NaN
BR_06G107700	393	42.38	5.79	NaN
BR_06G146900	407	43.88	6.89	NaN
BR_07G019200	410	43.59	6.15	NaN
BR_07G048100	403	43.07	5.77	NaN
BR_10G108200	401	43.72	6.29	NaN
BS_14547s0012	395	43.17	5.81	NaN
BS_2902s0128	396	43.05	6.79	NaN
BS_5325s0125	396	43.54	5.25	NaN
BS_7867s1344	393	43.03	5.21	NaN
BT_3G178700	383	41.18	5.19	NaN
BT_4G200500	406	43.33	6.32	NaN
BT_5G123400	402	43.8	6.38	NaN
BT_5G127300	397	42.45	6.27	NaN
BT_5G304100	411	43.87	6.29	NaN
BT_7G059700	393	41.82	5.86	NaN
BT_9G253100	407	43.99	6.84	NaN
BU_XP_010670606.1	390	43.22	6.92	-0.09
BU_XP_010670607.1	390	43.17	6.84	-0.095
BU_XP_010682889.1	392	43	6.32	-0.112
BU_XP_010683006.1	392	43.2	5.98	-0.09
BU_XP_010690460.1	395	43.43	5.51	-0.145
BU_XP_010692112.1	389	42.97	6.63	-0.222
BU_XP_010692193.1	393	43.34	6.35	-0.128
BU_XP_010692194.1	393	43.31	6.36	-0.135
BU_XP_010692195.1	393	43.28	6.51	-0.112
BU_XP_019107235.1	368	40.73	6.32	-0.146
BU_XP_019107691.1	406	45	6.52	-0.057
BZ_XP_016549680.1	386	42.31	6.44	-0.05
BZ_XP_016551356.1	390	42.71	6.32	-0.004
BZ_XP_016551357.1	389	42.44	8.01	0.04
BZ_XP_016552038.1	385	42.27	5.3	0.013
BZ_XP_016557625.1	396	43.82	5.57	-0.257
BZ_XP_016566084.1	389	42.45	6.71	-0.054
BZ_XP_016573601.1	392	43.3	7.75	-0.062
BZ_XP_016573625.1	402	44.32	6.07	-0.127
BZ_XP_016582441.1	389	43.02	5.36	-0.228
CA_XP_027062185.1	389	43.08	5.72	-0.095
CA_XP_027065002.1	389	43.07	5.96	-0.099
CA_XP_027102543.1	310	33.79	4.65	-0.044
CA_XP_027103055.1	332	36.49	5.26	-0.05
CA_XP_027108648.1	391	42.89	4.99	-0.113
CA_XP_027109774.1	310	33.76	4.65	-0.042
CA_XP_027116754.1	391	42.9	6.6	-0.118
CA_XP_027116755.1	391	42.8	6.6	-0.11
CA_XP_027118975.1	391	42.96	7.53	-0.034
CA_XP_027118978.1	391	42.94	6.99	-0.113
CB_Carg05691	392	42.82	7.17	-0.06
CB_Carg17674	926	101.71	6.56	-0.202
CB_Carg19368	550	59.63	5.16	0.044
CB_Carg24165	451	50.1	7.71	-0.133
CC_XP_004492184.1	389	42.97	5.6	-0.203
CC_XP_004493096.1	391	43.06	6.43	-0.123
CC_XP_004502226.1	389	42.79	5.91	-0.111
CC_XP_004504355.1	389	42.74	6.19	-0.099
CC_XP_004505681.1	391	42.74	5.57	-0.128
CC_XP_012574353.1	373	41.54	7.59	0.008
CC_XP_012574354.1	386	42.55	5.96	-0.091
CC_XP_027193184.1	389	43.03	6.52	-0.076
CE_RAL43519.1	398	43.6	5.24	-0.22
CE_RAL48370.1	434	47.35	7.5	-0.194
CE_RAL48371.1	390	42.63	6.06	-0.088
CE_RAL49322.1	392	43.21	5.37	-0.163
CE_RAL51417.1	401	44.18	6.93	-0.045
CE_RAL54519.1	392	43.22	6.78	-0.13
CH_KYP33863.1	393	43.61	7.69	-0.12
CH_KYP38127.1	391	42.9	6.9	-0.11
CH_KYP39164.1	394	43.73	6.99	-0.186
CH_KYP40370.1	165	17.95	6.51	0.219
CH_KYP52692.1	389	42.83	6.86	-0.098
CH_KYP57024.1	388	42.67	6.71	-0.126
CH_KYP67775.1	388	42.58	6.41	-0.085
CH_KYP67776.1	388	42.58	6.41	-0.085
CH_KYP68086.1	393	42.91	6.67	-0.11
CH_KYP70010.1	395	43.5	6.88	-0.146
CH_KYP75606.1	388	42.8	6.67	-0.202
CH_KYP76700.1	385	42.8	7.55	-0.066
CH_KYP76977.1	165	17.95	6.51	0.219
CH_KYP78357.1	301	32.41	5.97	0.102
CI_CDO96957.1	391	42.93	4.99	-0.129
CI_CDP09465.1	382	41.85	6	-0.127
CI_CDP20499.1	328	35.66	6.51	0.011
CI_CDP21878.1	328	35.69	6.72	0.014
CL_OMO53047.1	389	42.77	6.99	-0.102
CL_OMO55635.1	389	43.17	6.64	-0.102
CL_OMO55636.1	389	43.16	6.41	-0.025
CL_OMO69550.1	867	97.15	6.2	-0.294
CL_OMO71365.1	396	43.24	7.57	-0.057
CL_OMO74451.1	382	41.98	6.38	-0.115
CL_OMO79991.1	303	32.62	5.21	0.021
CL_OMO79999.1	363	39.7	6.87	-0.112
CL_OMO85574.1	394	43.17	6.67	-0.107
CL_OMO89220.1	335	37.2	7.06	-0.026
CM_XP_024958746.1	393	43.03	5.35	-0.189
CM_XP_024970907.1	400	43.79	6.25	-0.086
CM_XP_024971117.1	394	43.54	7.28	-0.049
CM_XP_024973748.1	401	43.93	6.32	-0.053
CM_XP_024982444.1	393	43.33	6.58	-0.049
CM_XP_024982445.1	395	43.54	6.29	-0.016
CM_XP_024993824.1	359	39.25	5.16	-0.083
CO_XP_006420608.1	390	42.68	6.12	-0.097
CO_XP_006423581.1	387	42.37	6.38	-0.106
CO_XP_006423718.1	395	43.44	6.6	-0.078
CO_XP_006423719.1	395	43.39	5.46	-0.07
CO_XP_006423721.2	438	48.67	8.04	-0.128
CO_XP_006423724.1	392	43.41	6.11	-0.126
CO_XP_006427991.1	391	42.81	5.97	-0.052
CO_XP_006427993.1	391	42.81	5.97	-0.052
CO_XP_006434150.1	395	42.93	7.36	-0.09
CO_XP_006434306.1	396	43.38	7.25	-0.041
CO_XP_006434354.1	394	43.37	7.04	-0.079
CO_XP_006445367.1	390	42.87	5.85	-0.22
CO_XP_006446902.1	391	42.6	6.94	-0.083
CO_XP_024039616.1	304	33.1	5.66	0.007
CP_XP_027155047.1	310	33.76	4.65	-0.042
CP_XP_027163982.1	392	43.07	5.09	-0.127
CP_XP_027164609.1	391	42.94	6.99	-0.113
CP_XP_027164610.1	391	42.96	7.53	-0.034
CP_XP_027164763.1	391	42.96	7.53	-0.034
CP_XP_027170252.1	389	43.08	5.72	-0.095
CP_XP_027170253.1	389	43.09	5.5	-0.115
CP_XP_027178554.1	389	43.08	5.72	-0.095
CR_GAV60300.1	392	43.2	6.27	-0.08
CR_GAV63195.1	390	42.7	6.67	-0.141
CR_GAV78192.1	389	43.06	7.71	-0.198
CR_GAV90483.1	390	42.73	6.85	-0.124
CS_1968s0139	396	43.59	5.6	NaN
CS_20893s0009	395	43.21	6.03	NaN
CS_2350s0032	393	43.05	5.55	NaN
CS_5588s0022	396	43.11	6.65	NaN
CT_03814	396	43.11	6.51	-0.118
CT_05449	381	42.17	6.78	-0.246
CT_10339	393	43.09	6.43	-0.04
CT_13945	348	38.68	5.59	-0.069
CT_24011	393	43.13	6.25	-0.053
CT_25285	392	43.12	5.77	-0.156
CV_NP_001306986.1	391	42.6	6.94	-0.083
CV_XP_006464463.1	390	42.87	5.85	-0.22
CV_XP_006464485.1	391	42.81	5.97	-0.052
CV_XP_006464486.1	391	42.81	5.97	-0.052
CV_XP_006472745.1	395	42.88	6.99	-0.078
CV_XP_006472904.1	394	43.3	6.99	-0.067
CV_XP_006472906.1	394	43.34	7.04	-0.071
CV_XP_006473029.1	396	43.32	7.29	-0.006
CV_XP_006487398.1	387	42.39	6.67	-0.114
CV_XP_006487476.1	395	43.49	6.78	-0.085
CV_XP_006487477.1	395	43.54	5.3	-0.064
CV_XP_006487516.1	390	43.19	5.89	-0.114
CV_XP_006489796.1	390	42.75	6.32	-0.099
CV_XP_006495384.1	391	42.81	5.97	-0.052
CV_XP_006495423.2	305	33.13	5.65	0.11
DA_XP_022969494.1	397	43.5	6.18	-0.098
DA_XP_022974264.1	1176	132.29	8.57	-0.163
DA_XP_022979529.1	440	48.85	7.7	-0.103
DA_XP_022983281.1	390	42.67	6.12	-0.066
DA_XP_022983282.1	389	42.74	6.19	-0.039
DA_XP_023006163.1	389	42.6	8.22	-0.02
DB_XP_008444217.1	389	43.13	6.75	-0.171
DB_XP_008449984.1	400	44	6.07	-0.142
DB_XP_008453147.1	395	43.68	6.54	-0.161
DC_RWR74428.1	395	43.53	6.99	-0.119
DC_RWR74429.1	395	43.39	6.6	-0.123
DC_RWR87448.1	384	42.66	6.27	-0.239
DC_RWR88982.1	390	43	6.14	0.008
DC_RWR88983.1	389	42.43	6.79	-0.101
DC_RWR96071.1	390	42.66	6.79	-0.105
DC_RWR97293.1	418	45.81	7.17	-0.088
DE_XP_022924756.1	419	46.41	7.42	-0.147
DE_XP_022928457.1	392	42.84	6.95	-0.064
DE_XP_022934336.1	332	36.48	6.62	-0.089
DE_XP_022934337.1	390	42.78	6.06	-0.033
DE_XP_022950146.1	1200	134.89	8.62	-0.107
DE_XP_022952459.1	397	43.43	6.18	-0.097
DE_XP_022958917.1	389	42.59	7.84	-0.033
DH_XP_023526847.1	419	46.35	7.72	-0.13
DH_XP_023528253.1	390	42.76	6.32	-0.083
DH_XP_023528254.1	390	42.75	6.43	-0.034
DH_XP_023529830.1	392	42.7	8.2	-0.061
DH_XP_023539432.1	1156	130.19	8.55	-0.145
DH_XP_023547776.1	389	42.67	8.37	-0.038
DH_XP_023553714.1	321	35.07	5.11	-0.04
DM_XP_006285956.1	396	43.55	5.36	-0.202
DM_XP_006290098.1	394	43.18	6.03	-0.197
DM_XP_023645585.1	395	43.62	5.6	-0.242
DN_XP_010420005.1	395	43.1	6.59	-0.067
DN_XP_010447028.1	392	43.08	5.76	-0.177
DN_XP_010453497.1	395	43.1	6.44	-0.067
DN_XP_010456329.1	394	43.3	5.57	-0.178
DN_XP_010474834.1	392	43.37	6.2	-0.25
DN_XP_010492176.1	395	43.07	6.59	-0.061
DN_XP_010501268.1	1119	126.23	8.11	-0.151
DN_XP_019086891.1	392	42.95	5.76	-0.195
DN_XP_019088180.1	392	43.02	5.76	-0.187
DN_XP_019088494.1	394	43.27	5.57	-0.162
DN_XP_019090937.1	385	42.66	4.74	-0.13
DO_XP_028062230.1	420	47.08	9.39	0.11
DO_XP_028067484.1	389	42.59	6.32	-0.075
DO_XP_028067485.1	389	42.82	6.51	-0.047
DO_XP_028067486.1	331	36.18	6.18	0.025
DO_XP_028080516.1	389	42.6	6.93	-0.092
DO_XP_028093397.1	293	31.42	6.51	0.268
DO_XP_028099719.1	386	42.48	6.27	-0.183
DO_XP_028119540.1	397	43.61	6.32	-0.161
DO_XP_028125215.1	389	42.72	6.41	-0.062
DO_XP_028126289.1	389	42.75	6.18	0.038
DP_XP_005651931.1	554	60.29	7.83	-0.22
DQ_XP_004138289.2	395	43.67	6.19	-0.167
DQ_XP_004142644.1	389	43.03	6.01	-0.139
DQ_XP_004145707.1	400	43.97	6.43	-0.123
DU_XP_017215966.1	391	43.34	6.65	-0.146
DU_XP_017219621.1	391	43.42	6.65	-0.157
DU_XP_017224329.1	389	42.72	7.19	-0.098
DU_XP_017226924.1	390	42.41	5.7	-0.018
DU_XP_017227965.1	418	46.24	6.73	-0.08
DU_XP_017244106.1	390	42.92	6.67	-0.132
DU_XP_017249747.1	392	43.3	7.55	-0.136
DU_XP_017252347.1	398	44	7.24	-0.127
DU_XP_017252348.1	398	44	7.24	-0.127
DU_XP_017252349.1	392	43.44	7.31	-0.141
DU_XP_017252643.1	397	44.05	7.16	-0.2
DU_XP_017254785.1	390	43.04	5.2	-0.159
EC_XP_022721946.1	389	42.61	6.51	-0.09
EC_XP_022733123.1	389	42.58	7.19	-0.087
EC_XP_022750423.1	397	43.38	7.5	-0.077
EC_XP_022759488.1	386	42.86	6.91	-0.248
EC_XP_022761052.1	389	42.61	6.52	-0.087
EC_XP_022763105.1	393	43.41	5.1	-0.159
EC_XP_022766660.1	383	42.36	8.33	-0.011
EC_XP_022773618.1	397	43.37	6.67	-0.086
ED_XP_010023738.1	391	42.8	6.79	-0.096
ED_XP_010024693.1	389	42.85	7.18	-0.016
ED_XP_010028685.1	393	43.44	5.38	-0.199
ED_XP_010028921.1	396	43.18	6.51	-0.119
ED_XP_010038952.1	394	43.24	6.43	-0.056
ED_XP_010041959.1	330	35.99	6	-0.039
ED_XP_010053036.1	393	43.11	6.51	-0.095
ED_XP_010053038.1	393	43.15	6.57	-0.078
ED_XP_010053966.1	393	42.86	8	-0.167
EE_XP_010907554.1	393	43.33	5.91	-0.099
EE_XP_010908134.1	393	43.25	6.43	-0.069
EE_XP_010908135.1	393	43.15	6.25	-0.058
EE_XP_010909688.1	393	43.27	6.12	-0.089
EE_XP_010910437.1	393	43.15	6.72	-0.057
EE_XP_010910482.1	317	35.23	5.8	-0.074
EE_XP_010910945.1	389	42.9	7.25	-0.084
EE_XP_010916088.1	389	43.03	7.33	-0.082
EE_XP_010916792.1	354	39.51	6.25	-0.196
EE_XP_010920893.1	389	42.47	6.41	-0.026
EE_XP_010929491.1	394	43.13	6.85	-0.034
EE_XP_010933363.1	360	39.38	6.27	-0.191
EE_XP_010934708.2	390	43.02	6.41	-0.177
EE_XP_010942344.1	392	43	6.25	-0.071
EG_XP_006396202.2	417	45.85	7.99	-0.197
EG_XP_006399896.1	395	43.1	6.44	-0.077
EG_XP_006418482.1	395	43.51	5.87	-0.239
EG_XP_024005538.1	390	42.61	5.76	-0.2
EM_XP_004289833.1	393	43.44	6.2	-0.218
EM_XP_004292734.1	388	42.23	6.42	-0.001
EM_XP_004306542.1	389	42.63	6.43	-0.093
EM_XP_004306543.1	389	42.65	6.6	-0.106
EM_XP_011458833.1	388	41.98	5.44	0.058
EM_XP_011470532.1	1141	128.21	8.5	-0.185
EO_XP_017606578.1	389	42.71	6.12	-0.104
EO_XP_017608502.1	334	36.49	7.05	0.011
EO_XP_017609678.1	1139	128.13	8.4	-0.155
EO_XP_017621694.1	389	42.61	6.52	-0.096
EO_XP_017633541.1	389	42.54	6.32	-0.107
EO_XP_017634376.1	397	43.89	5.13	-0.173
EO_XP_017640554.1	393	43.61	7.69	0.062
EO_XP_017649139.1	389	42.61	6.52	-0.096
EO_XP_017649143.1	389	42.61	6.52	-0.096
ER_XP_016668044.1	334	36.53	6.84	-0.013
ER_XP_016668064.1	394	43.38	7.08	-0.105
ER_XP_016677953.1	393	43.78	7.4	0.095
ER_XP_016678908.1	389	42.64	6.52	-0.088
ER_XP_016678909.1	389	42.64	6.52	-0.088
ER_XP_016682028.1	456	50.46	8.97	-0.193
ER_XP_016696015.1	344	37.83	7.33	-0.085
ER_XP_016698389.1	393	43.63	7.05	-0.011
ER_XP_016698414.1	392	42.84	7.53	-0.023
ER_XP_016699432.1	389	42.6	6.43	-0.093
ER_XP_016699436.1	389	42.67	6.52	-0.094
ER_XP_016699952.1	401	44.72	6.32	-0.003
ER_XP_016714350.1	389	42.55	6.32	-0.102
ER_XP_016714428.1	397	43.92	5.03	-0.177
ER_XP_016722825.1	389	42.69	6.52	-0.105
ER_XP_016734374.1	396	43.8	5.13	-0.184
ER_XP_016747999.1	389	42.55	6.32	-0.101
ES_NP_001276296.1	388	42.49	6.41	-0.053
ES_NP_001304378.1	390	43.12	5.75	-0.234
ES_NP_001304585.2	389	42.89	6.27	-0.12
ES_NP_001337038.1	388	42.52	6.63	-0.055
ES_NP_001340309.1	389	42.88	6.32	-0.143
ES_NP_001347288.1	388	42.54	6.41	-0.059
ES_NP_001347352.1	388	42.54	6.63	-0.06
ES_XP_003516799.1	388	42.8	5.91	-0.179
ES_XP_003516867.1	388	42.48	6.18	-0.06
ES_XP_003518828.1	388	42.55	6.52	-0.086
ES_XP_003531220.1	388	42.49	6.41	-0.053
ES_XP_003531223.1	388	42.42	6.63	-0.018
ES_XP_003531226.2	388	42.54	6.63	-0.06
ES_XP_003533807.1	388	42.54	5.95	-0.08
ES_XP_003537759.1	387	42.33	4.99	-0.065
ES_XP_003553986.1	391	43.06	6.19	-0.15
ES_XP_014634365.1	388	42.49	6.41	-0.053
ES_XP_025984176.1	388	42.49	6.41	-0.053
EV_XP_012436331.1	396	43.83	5.24	-0.172
EV_XP_012440802.1	389	42.68	6.32	-0.104
EV_XP_012447573.1	392	42.84	7.53	-0.023
EV_XP_012454899.1	389	42.64	6.52	-0.1
EV_XP_012455000.1	389	42.66	6.32	-0.095
EV_XP_012475334.1	456	50.78	8.83	-0.225
EV_XP_012481765.1	389	42.52	6.32	-0.101
EV_XP_012483329.1	394	43.3	7.09	-0.119
FA_RZB47316.1	391	43.05	6.19	-0.151
FA_RZB70690.1	318	35.86	6.58	-0.086
FA_RZB73901.1	264	29.43	5.24	-0.115
FA_RZB77756.1	389	42.89	6.27	-0.12
FA_RZB79143.1	389	42.6	5.09	-0.086
FA_RZB91086.1	329	36.18	5.65	-0.106
FA_RZB96313.1	389	42.62	6.63	-0.043
FA_RZB96329.1	388	42.46	6.86	-0.039
FA_RZB96330.1	388	42.55	6.63	-0.061
FA_RZB96331.1	388	42.49	6.41	-0.053
FA_RZB96332.1	388	42.54	6.63	-0.06
FA_RZB96334.1	388	42.54	6.63	-0.06
FA_RZB96335.1	388	42.49	6.41	-0.053
FA_RZB96336.1	388	42.55	6.63	-0.061
FA_RZC07047.1	390	43.06	5.91	-0.213
FA_RZC12593.1	388	42.49	6.41	-0.053
FA_RZC24747.1	388	42.55	6.52	-0.086
FA_RZC28918.1	388	42.8	5.91	-0.179
FA_RZC29157.1	388	42.48	6.18	-0.06
FA_RZC31408.1	389	42.88	6.32	-0.143
FB_XP_021982900.1	408	45.34	6.57	-0.111
FB_XP_021983612.1	367	40.23	6.71	-0.009
FB_XP_021992619.1	403	44.61	6.32	-0.13
FB_XP_021992620.1	412	45.36	6.78	0.008
FB_XP_021992621.1	407	45.2	7.04	-0.093
FB_XP_021998364.1	402	43.94	5.97	-0.068
FB_XP_022005088.1	394	43.28	5.91	-0.239
FB_XP_022009654.1	398	43.59	6.43	-0.075
FB_XP_022009667.1	398	43.55	6.6	-0.069
FB_XP_022010182.1	390	42.8	7.37	-0.138
FB_XP_022016960.1	411	45.39	9.15	-0.268
FB_XP_022030116.1	391	42.99	5.55	-0.179
FB_XP_022034417.1	398	43.63	6.6	-0.09
FB_XP_022035183.1	389	42.8	6.19	-0.081
FB_XP_022035184.1	389	42.8	6.19	-0.081
FC_XP_021637396.1	289	32.2	6.17	0.003
FC_XP_021645213.1	395	43.62	6.19	-0.109
FC_XP_021647341.1	395	43.26	6.78	-0.118
FC_XP_021648729.1	389	42.46	6.99	-0.055
FC_XP_021658990.1	397	43.69	6.67	-0.139
FC_XP_021683368.1	390	43.12	7.72	-0.175
FC_XP_021686086.1	391	43.18	5.34	-0.126
FF_XP_021281030.1	422	46.5	8.19	-0.257
FF_XP_021281858.1	397	43.93	9.65	-0.058
FF_XP_021282097.1	394	43.02	8.02	0.041
FF_XP_021282102.1	393	43.15	7.32	-0.066
FF_XP_021283854.1	392	43.65	7.3	-0.038
FF_XP_021286130.1	394	43.4	5.1	-0.127
FF_XP_021290149.1	389	42.68	6.71	-0.083
FF_XP_021297880.1	395	43.13	6.51	-0.079
FF_XP_021298153.1	395	43.08	7.09	-0.069
FH_XP_019160978.1	411	45.46	6.03	-0.265
FH_XP_019165608.1	389	42.69	6.35	-0.106
FH_XP_019169332.1	390	42.82	6.02	-0.154
FH_XP_019181556.1	388	42.19	5.85	-0.044
FH_XP_019195500.1	396	43.94	7.25	-0.11
FH_XP_019195502.1	393	43.72	6.78	-0.138
FH_XP_019195503.1	377	41.96	7.91	-0.156
FI_NP_001295723.1	389	42.39	6.99	-0.047
FI_XP_012067379.1	391	42.75	6.51	-0.054
FI_XP_012084392.1	391	42.96	5.5	-0.101
FI_XP_020536903.1	386	42.53	6.79	-0.064
FI_XP_020538589.1	1140	128.07	9.01	-0.148
FL_XP_018807682.1	395	43.27	6.51	-0.03
FL_XP_018815343.1	393	42.93	5.35	-0.156
FL_XP_018817256.1	389	42.64	6.32	-0.086
FL_XP_018822043.1	389	42.63	7.14	-0.11
FL_XP_018827093.1	389	42.53	6.79	-0.092
FL_XP_018834036.1	394	43.05	6.51	-0.043
FL_XP_018841433.1	392	43.1	5.55	-0.128
FL_XP_018851924.1	731	79.72	6.51	-0.049
FL_XP_018852740.1	1176	132.49	8.57	-0.223
FL_XP_018858631.1	358	39.79	4.77	-0.039
FL_XP_018860484.1	457	49.58	5.98	-0.019
FM_0024s0996	393	42.76	6.53	NaN
FM_0058s0283	395	42.79	5.9	NaN
FM_0058s0285	361	39.52	6.07	NaN
FM_0080s0039	391	42.79	6.36	NaN
FM_0081s0076	390	42.66	6.79	NaN
FM_0081s0077	392	43.53	6.36	NaN
FM_0081s0078	295	32.01	5.69	NaN
FM_0102s0065	390	42.8	6.78	NaN
FM_0472s0015	233	24.91	5.33	NaN
FM_1145s0001	392	42.47	6.41	NaN
FM_1310s0006	391	42.81	6.6	NaN
FM_1310s0007	391	42.71	6.6	NaN
FN_0024s0074	395	42.92	6.12	NaN
FN_0024s0076	394	42.85	6.52	NaN
FN_0159s0019	391	42.76	6.99	NaN
FN_0159s0020	391	42.79	6.6	NaN
FN_0187s0019	392	42.47	6.41	NaN
FN_0279s0045	391	42.77	6.51	NaN
FN_0280s0014	390	42.7	6.78	NaN
FN_0280s0015	393	43.67	6.85	NaN
FN_0280s0016	390	42.69	6.79	NaN
FN_0345s0047	391	42.81	6.38	NaN
FN_0385s0030	393	42.73	6.53	NaN
FN_0473s0006	392	42.51	6.41	NaN
FN_0693s0021	390	42.67	6.79	NaN
FN_0693s0022	377	41.71	6.07	NaN
FN_0785s0017	393	42.73	5.83	NaN
FN_1045s0008	332	36.22	6.4	NaN
FN_1296s0001	391	42.77	6.79	NaN
FN_1296s0002	391	42.77	6.6	NaN
FP_C70055_2lal	405	44.49	6.41	NaN
FP_scaffold1112_3lal	370	40.38	6.19	NaN
FP_scaffold1175_18lal	393	43.1	5.35	NaN
FP_scaffold1846_40lal	396	43.02	6.59	NaN
FP_scaffold3159_5lal	396	43.12	6.29	NaN
FP_scaffold3385_1lal	395	43.43	6.19	NaN
FP_scaffold600_16lal	1084	121.68	8.91	NaN
FQ_XP_019420991.1	389	42.78	6.41	-0.097
FQ_XP_019420993.1	389	42.84	6.41	-0.099
FQ_XP_019423475.1	389	42.91	6.43	-0.062
FQ_XP_019427416.1	391	42.81	6.6	-0.064
FQ_XP_019430323.1	389	42.87	6.6	-0.066
FQ_XP_019432301.1	389	42.87	6.6	-0.066
FQ_XP_019444595.1	389	42.76	6.41	-0.085
FQ_XP_019450698.1	1141	128.6	7.78	-0.169
FQ_XP_019450909.1	391	42.89	5.8	-0.146
FQ_XP_019454331.1	389	42.73	6.79	-0.08
FQ_XP_019454695.1	389	42.87	6.6	-0.066
FQ_XP_019463888.1	388	42.66	6.63	-0.08
FT_04G00110.1lpe	403	43.65	6.29	-0.084
FT_04G02540.1lpe	247	27.45	9.55	-0.02
FT_07G09570.1lpe	403	43.67	5.72	-0.186
FT_07G12910.1lpe	403	42.91	5.3	-0.068
FT_07G12920.1lpe	406	43.93	6.24	0.009
FT_07G14210.1lpe	397	42.56	6.13	0.026
FT_07G14230.1lpe	437	47.32	6.34	0.014
FT_07G14240.1lpe	395	41.95	5.4	0.109
FT_10G02370.1lpe	403	44.06	6.12	-0.191
FT_10G02420.1lpe	401	43.81	6.19	-0.173
FT_10G10210.1lpe	388	42.01	6.01	-0.065
FT_11G12250.1lpe	449	47.67	10.03	-0.151
FT_11G12260.1lpe	447	47.92	5.81	-0.134
FT_11G12270.1lpe	387	41.04	6.51	0.087
FT_11G12300.1lpe	355	37.61	5.13	0.062
FT_11G12310.1lpe	385	40.82	8.24	0.009
FT_11G12330.1lpe	392	41.13	6.58	0.134
FT_11G12340.1lpe	398	43.28	6.35	-0.058
FT_12G09560.1lpe	233	25.27	5.64	-0.012
FU_XP_023734205.1	389	42.83	6.71	-0.048
FU_XP_023734208.1	389	42.56	6.79	-0.04
FU_XP_023734209.1	389	42.65	7.86	-0.071
FU_XP_023734215.1	389	42.74	6.44	0.027
FU_XP_023734220.1	389	42.52	6.29	0.012
FU_XP_023734221.1	383	42.03	6.51	-0.045
FU_XP_023734222.1	389	42.63	6.51	-0.023
FU_XP_023735557.1	398	43.57	6.25	-0.058
FU_XP_023736383.1	382	41.62	6.08	-0.129
FU_XP_023753474.1	404	44.91	5.94	0.063
FU_XP_023759395.1	393	43.17	6.38	-0.186
FV_Lsi05G004330	400	43.88	6.29	-0.098
FV_Lsi05G004340	414	45.51	7.14	-0.072
FV_Lsi05G004350	336	37.3	6.25	-0.065
FV_Lsi05G004370	300	33.55	6.86	-0.098
FV_Lsi05G021960	1237	139.18	8.39	-0.241
FV_Lsi09G011580	435	47.34	7.22	-0.005
FV_Lsi11G011760	342	37.88	5.03	-0.115
FZ_10002187	401	43.75	5.41	NaN
FZ_10011746	387	42.33	5.45	NaN
FZ_10012586	279	30.74	8.56	NaN
FZ_10023670	464	50.43	7.92	NaN
FZ_10026286	389	42.41	5.2	NaN
FZ_10031622	398	43.67	5.33	NaN
FZ_10033717	399	43.73	4.97	NaN
FZ_10039904	402	43.93	4.99	NaN
FZ_10041508	332	35.27	7.12	NaN
FZ_10042388	391	42.48	4.81	NaN
GA_XP_009380373.1	389	42.56	5.63	-0.012
GA_XP_009380375.1	389	43.39	7.61	-0.134
GA_XP_009380376.1	389	43.17	6.6	-0.096
GA_XP_009380377.1	389	43.19	6.52	-0.071
GA_XP_009380378.1	389	43.23	6.78	-0.117
GA_XP_009388830.1	389	41.74	6.13	0.097
GA_XP_009390182.1	389	43.09	6.91	-0.111
GA_XP_009390970.1	390	42.39	6.38	0
GA_XP_009402199.1	389	43.36	6.12	-0.091
GA_XP_009403798.1	392	43.07	7.59	-0.027
GA_XP_009403799.1	392	43.17	6.68	-0.101
GA_XP_009403900.1	419	46.63	7.19	-0.151
GA_XP_009404102.1	392	42.83	7.21	-0.049
GA_XP_009404732.1	392	42.9	6.52	-0.058
GA_XP_009421018.1	392	42.89	6.79	-0.08
GA_XP_009421181.1	392	42.95	6.61	-0.046
GA_XP_018675836.1	389	42.69	5.91	-0.128
GA_XP_018679186.1	399	43.48	7.22	-0.1
GA_XP_018681538.1	393	43	6.32	-0.154
GB_XP_022135669.1	395	43.36	7.1	-0.119
GB_XP_022138476.1	401	43.61	6.93	-0.035
GB_XP_022141572.1	381	41.34	6.64	-0.073
GB_XP_022144015.1	1188	133.42	8.35	-0.162
GE_OVA04914.1	389	42.71	5.54	-0.171
GE_OVA08642.1	398	43.9	4.86	-0.174
GE_OVA09703.1	363	39.19	6.51	-0.032
GE_OVA09704.1	363	39.16	6.24	-0.03
GG_NP_001306181.1	389	42.45	5.96	-0.083
GG_NP_001306186.1	391	42.62	6.19	-0.056
GG_NP_001315914.1	389	42.53	6.41	-0.085
GG_NP_001315967.1	390	43.07	6.79	-0.151
GG_NP_001315968.1	388	43.03	6.73	-0.165
GG_XP_008354921.2	390	43.02	5.32	-0.129
GG_XP_008372871.1	392	42.73	5.96	-0.189
GG_XP_008375736.1	398	43.8	7.27	-0.238
GG_XP_008392838.2	390	43.04	5.48	-0.125
GG_XP_017180807.2	343	38.06	5.06	-0.024
GG_XP_028947084.1	389	42.42	5.96	-0.058
GG_XP_028956967.1	390	42.95	5.31	-0.13
GH_XP_021607040.1	536	59.96	6.78	0.043
GH_XP_021608720.1	389	42.43	6.6	-0.044
GH_XP_021609389.1	395	43.38	6.6	-0.141
GH_XP_021611363.1	391	43.14	6.02	-0.141
GH_XP_021626920.1	395	43.65	6.74	-0.103
GH_XP_021626928.1	420	46.83	7.54	-0.03
GH_XP_021627263.1	380	42.33	6.67	-0.064
GH_XP_021627264.1	391	42.9	6.78	-0.116
GH_XP_021627475.1	391	42.84	6.51	-0.024
GH_XP_021628675.1	363	40.31	4.85	0.045
GI_B01561	402	43.63	5.61	NaN
GI_G00627	393	42.63	6.89	NaN
GI_G00628	391	42.58	6.67	NaN
GI_G00629	360	38.81	7.05	NaN
GI_N01286	387	42.44	5.54	NaN
GM_XP_010088676.1	393	43.31	5.22	-0.197
GM_XP_010099134.1	389	42.64	6.98	-0.072
GM_XP_010099135.1	389	42.57	6.98	-0.097
GM_XP_010107936.1	385	42.57	5.86	-0.181
GM_XP_010112845.2	393	43.12	6.64	-0.011
GM_XP_024017825.1	394	43.31	6.36	-0.092
GM_XP_024017826.1	393	42.94	6.59	-0.069
GM_XP_024020298.1	399	43.51	6.02	-0.133
GM_XP_024020300.1	399	43.57	6.41	-0.116
GM_XP_024020301.1	399	43.36	6.09	-0.143
GM_XP_024020302.1	399	43.35	5.79	-0.143
GM_XP_024020303.1	399	43.41	5.54	-0.156
GM_XP_024020307.1	324	34.91	4.96	-0.013
GM_XP_024023990.1	391	42.8	6.79	-0.058
GM_XP_024025019.1	399	43.57	6.01	-0.099
GM_XP_024025020.1	400	43.51	6.09	-0.154
GM_XP_024025021.1	399	43.4	5.79	-0.146
GM_XP_024025022.1	399	43.59	6.27	-0.1
GM_XP_024025578.1	399	43.65	6.52	-0.095
GM_XP_024026973.1	383	42.03	6.88	0.014
GM_XP_024027307.1	399	43.37	6.09	-0.136
GM_XP_024031811.1	399	43.79	6.41	-0.083
GM_XP_024032426.1	391	43.03	6.95	-0.051
GM_XP_024032465.1	288	30.83	6.87	0.093
GN_PTQ33625.1	239	25.51	4.83	0.068
GN_PTQ35310.1	388	41.8	6.6	-0.033
GN_PTQ35318.1	388	41.85	6.43	-0.047
GN_PTQ35319.1	388	42.25	7.16	-0.044
GN_PTQ35569.1	396	42.96	6.11	-0.12
GN_PTQ35597.1	393	42.59	6.6	-0.102
GN_PTQ35599.1	393	42.79	6.6	-0.086
GN_PTQ35600.1	393	42.73	6.35	-0.107
GN_PTQ35601.1	393	42.54	6.85	-0.066
GN_PTQ35604.1	393	42.51	6.71	-0.088
GN_PTQ35607.1	393	42.53	6.6	-0.073
GN_PTQ35609.1	392	42.46	6.11	-0.099
GN_PTQ37853.1	428	46.92	6.36	-0.177
GN_PTQ39698.1	393	42.92	6.32	-0.154
GN_PTQ40257.1	392	42.7	6.6	-0.128
GN_PTQ40452.1	415	45.14	6.68	-0.178
GN_PTQ44319.1	411	44.27	6.63	-0.004
GN_PTQ44425.1	440	47.8	6.99	-0.154
GN_PTQ45597.1	416	45.22	6.41	-0.042
GN_PTQ47089.1	392	42.56	6.43	-0.14
GN_PTQ47093.1	392	42.65	6.6	-0.143
GN_PTQ47094.1	390	42.63	6.27	-0.078
GN_PTQ47095.1	392	42.67	6.6	-0.15
GQ_01G198200	392	42.15	5.84	NaN
GQ_02G195700	413	44.78	6.28	NaN
GQ_03G100000	424	45.62	5.5	NaN
GQ_04G293100	355	37.42	5.23	NaN
GQ_04G293600	406	43.64	5.46	NaN
GQ_07G115700	396	42.67	6.15	NaN
GQ_07G283700	327	35.25	4.85	NaN
GQ_07G358500	400	42.64	6.37	NaN
GQ_08G116800	355	38.74	6.79	NaN
GQ_09G108700	401	43.51	5.94	NaN
GQ_09G120000	395	42.05	6.51	NaN
GQ_09G121900	391	42.18	4.81	NaN
GQ_09G139500	405	43.45	6.37	NaN
GQ_09G139600	394	42.07	6.24	NaN
GQ_09G139700	407	43.33	6.44	NaN
GQ_09G139800	410	43.98	7.1	NaN
GQ_09G140000	403	43.74	6.43	NaN
GQ_09G142100	316	33.84	5.64	NaN
GQ_10G091100	283	30.94	6.73	NaN
GQ_10G094000	396	42.12	6.19	NaN
GQ_10G113300	403	43.74	6.43	NaN
GQ_10G113600	316	34.74	8.46	NaN
GQ_10G115500	332	35.37	6.84	NaN
GQ_10G115600	345	37.6	8.13	NaN
GQ_10G115900	397	43.14	5.81	NaN
GQ_10G116000	390	42.42	8.47	NaN
GQ_10G117900	382	40.49	5.37	NaN
GQ_10G118000	413	44.04	6.38	NaN
GQ_10G118200	410	43.75	6.44	NaN
GQ_10G137700	402	43.14	6.25	NaN
GQ_11G041500	401	43.11	6.34	NaN
GQ_12G048400	401	43.24	6.46	NaN
GQ_15G048000	408	43.85	6.32	NaN
GQ_19G273300	358	38.14	6.51	NaN
GQ_T350500	406	43.49	5.46	NaN
GQ_T427000	356	37.97	6.65	NaN
GQ_T442500	402	43.21	6.25	NaN
GT_XP_003592022.1	389	42.64	6.01	-0.065
GT_XP_003592044.1	389	42.67	6.01	-0.075
GT_XP_003595645.1	389	42.94	7.03	-0.059
GT_XP_003601647.1	389	42.84	5.9	-0.116
GT_XP_003601648.1	389	42.89	5.9	-0.112
GT_XP_003601867.2	389	43.08	5.91	-0.134
GT_XP_003607498.1	389	42.98	5.1	-0.249
GT_XP_003610852.1	389	42.8	6.86	-0.108
GT_XP_003610853.2	326	35.98	6.26	0.018
GT_XP_003610855.1	389	42.82	6.41	-0.113
GT_XP_003610856.1	269	29.58	5.34	0.037
GT_XP_003621530.1	389	42.73	6.78	-0.076
GT_XP_003621532.1	389	42.67	6.01	-0.054
GT_XP_003621534.1	389	42.76	6.02	-0.09
GT_XP_003621536.1	389	42.7	6.01	-0.08
GT_XP_003621538.1	389	42.68	6.27	-0.063
GT_XP_003624524.1	391	43.02	6.67	-0.102
GT_XP_013450490.1	303	32.81	5.97	0.056
GT_XP_013453346.1	389	42.79	5.96	-0.082
GT_XP_013453347.1	389	42.78	6.19	-0.083
GT_XP_013453348.1	398	44.24	6.77	-0.042
GT_XP_013456566.1	390	42.84	5.1	-0.162
GT_XP_013461325.1	392	43.09	5.63	-0.084
GT_XP_013461326.1	393	43.56	6.63	-0.181
GT_XP_013469604.1	389	42.63	6.01	-0.066
GU_XP_019226300.1	389	42.52	6.71	-0.068
GU_XP_019231574.1	389	42.61	6.71	-0.068
GU_XP_019235507.1	389	42.61	6.12	-0.065
GU_XP_019236984.1	390	43.15	6.09	-0.203
GU_XP_019248027.1	384	42.01	6.18	-0.073
GU_XP_019264257.1	395	43.58	5.63	-0.233
GV_NbS00000376g0016	293	32.13	5.09	-0.119
GV_NbS00004418g0001	335	36.37	5.24	0.067
GV_NbS00006266g0112	142	15.47	4.72	0.263
GV_NbS00007558g0008	389	42.56	6.78	-0.066
GV_NbS00016610g0009	395	43.61	6.32	-0.207
GV_NbS00019913g0001	253	27.45	6.39	0.169
GV_NbS00027763g0005	382	42.16	5.21	-0.234
GV_NbS00028334g0001	315	33.93	5.23	0.155
GV_NbS00059519g0008	420	46.23	7.33	-0.068
GV_NbS00059519g0009	317	34.65	5.97	0.13
GZ_NP_001305084.1	389	42.53	6.51	-0.074
GZ_XP_010249317.1	393	42.91	6.51	-0.069
GZ_XP_010258840.1	401	44.04	5.19	-0.115
GZ_XP_010264137.1	288	32.03	6.68	-0.227
GZ_XP_010264138.1	239	26.66	8.77	-0.2
GZ_XP_010264142.1	497	55.38	8.05	-0.159
GZ_XP_010268695.1	398	43.71	6.92	-0.156
HA_XP_009764938.1	389	42.57	6.71	-0.081
HA_XP_009767152.1	431	47.41	8.03	-0.013
HA_XP_009774927.1	389	42.52	6.71	-0.048
HA_XP_009785374.1	395	43.7	6.55	-0.242
HA_XP_009787517.1	390	42.76	6.32	-0.018
HA_XP_009799363.1	390	43.23	6.28	-0.241
HB_XP_016446648.1	390	43.23	6.28	-0.241
HB_XP_016457437.1	395	43.7	6.55	-0.242
HB_XP_016480039.1	431	47.41	8.03	-0.013
HB_XP_016480648.1	389	42.57	6.71	-0.051
HB_XP_016482301.1	390	43.17	5.57	-0.23
HB_XP_016489904.1	389	42.5	6.51	-0.064
HB_XP_016494186.1	390	42.79	6.52	-0.035
HB_XP_016494384.1	389	42.57	6.71	-0.081
HB_XP_016508885.1	389	42.52	6.71	-0.048
HB_XP_016514139.1	395	43.77	5.64	-0.249
HB_XP_016515539.1	390	42.76	6.32	-0.018
HC_NP_001306791.1	389	42.56	6.71	-0.051
HC_XP_009608771.1	390	42.68	6.32	-0.024
HC_XP_009608772.1	389	42.85	6.84	0.039
HC_XP_009616637.1	389	42.5	6.51	-0.064
HC_XP_009618741.1	395	43.77	5.64	-0.249
HC_XP_009621338.1	390	43.26	5.82	-0.241
HD_XP_006658586.1	401	42.71	5.16	0.015
HD_XP_006658587.1	401	42.71	5.16	0.015
HD_XP_006658626.1	365	39.75	6.08	-0.067
HD_XP_006661650.1	401	42.98	6.5	-0.009
HD_XP_006661672.1	397	43.2	6.45	-0.088
HD_XP_006661875.1	392	42.5	5.8	-0.112
HD_XP_006662153.1	400	44.02	7.07	-0.242
HD_XP_006662208.1	397	43	6.51	-0.121
HD_XP_006662223.1	397	43.32	6.57	-0.112
HD_XP_006662967.1	398	43.19	6.35	-0.057
HD_XP_006663491.1	391	40.94	6.58	0.165
HD_XP_006663675.1	408	43.86	6.6	-0.012
HD_XP_006664811.1	407	44.37	5.73	-0.212
HD_XP_015694642.1	335	35.85	4.81	-0.019
HD_XP_015694656.1	314	34.21	5	-0.141
HD_XP_015699028.1	304	32.45	6.4	-0.093
HH_ORUFI04G00200.1oru	390	42.3	5.42	0.07
HH_ORUFI04G08060.1oru	396	42.94	8.24	-0.13
HH_ORUFI05G07690.1oru	1058	113.83	5.44	-0.048
HH_ORUFI05G07710.1oru	410	44.69	5.85	-0.058
HH_ORUFI07G09870.1oru	402	43.23	5.14	0.01
HH_ORUFI07G11610.1oru	439	47.48	5.73	-0.152
HH_ORUFI07G15780.1oru	454	49.78	6.58	-0.126
HH_ORUFI07G15800.1oru	405	42.84	6.25	0.079
HH_ORUFI07G17260.1oru	401	43.39	6.35	-0.06
HH_ORUFI07G17270.1oru	398	42.6	6.19	-0.041
HH_ORUFI07G17310.1oru	399	42.39	5.71	0
HH_ORUFI10G02930.1oru	398	43.2	6.27	-0.111
HH_ORUFI10G03450.1oru	398	43.26	6.32	-0.189
HH_ORUFI10G03460.1oru	398	43.29	6.02	-0.136
HH_ORUFI10G03880.1oru	399	43.24	6.51	-0.127
HH_ORUFI10G03900.1oru	369	39.73	6.58	-0.122
HH_ORUFI10G04260.1oru	473	50.95	6.46	-0.098
HH_ORUFI10G14510.1oru	389	42.19	5.36	-0.078
HH_ORUFI11G16660.1oru	422	44.85	6.45	-0.061
HH_ORUFI11G16680.1oru	397	41.98	6.32	0.079
HH_ORUFI11G16690.1oru	407	42.6	6.83	0.085
HH_ORUFI11G16720.1oru	398	43.27	6.19	-0.076
HH_ORUFI11G18330.1oru	387	41.75	6.85	0.002
HN_XP_015613230.1	398	43.29	6.02	-0.136
HN_XP_015613542.1	399	43.23	6.51	-0.126
HN_XP_015614404.2	445	48.35	6.2	-0.102
HN_XP_015616270.1	401	42.39	6.32	0.07
HN_XP_015616272.2	407	42.6	6.83	0.085
HN_XP_015616695.1	399	42.95	6.59	-0.017
HN_XP_015616713.1	413	43.9	6.06	-0.037
HN_XP_015618054.1	398	43.27	6.19	-0.076
HN_XP_015635143.1	393	42.72	5.62	0.059
HN_XP_015638835.1	392	42.59	5.87	-0.056
HN_XP_015638862.1	392	42.71	5.87	-0.134
HN_XP_015638939.1	392	42.65	5.55	-0.113
HN_XP_015645417.1	399	42.39	5.71	0
HN_XP_015645991.1	409	43.83	6.43	-0.053
HN_XP_015646172.1	398	42.6	6.19	-0.041
HN_XP_015646196.1	402	43.22	5.14	0.017
HN_XP_015646206.1	403	43.93	5.04	0.001
HN_XP_015646281.1	405	42.84	6.25	0.079
HN_XP_015646301.1	405	43.79	5.96	-0.178
HN_XP_015646364.1	398	42.98	6.11	-0.044
HN_XP_025876683.1	404	43.8	6.27	-0.093
HS_PON33410.1	389	43.09	5.93	-0.228
HS_PON35502.1	395	43.01	6.85	-0.101
HS_PON37114.1	675	73.65	5.44	-0.004
HS_PON38432.1	330	35.94	6.11	-0.034
HS_PON55109.1	397	43.68	5.11	-0.186
HS_PON63775.1	393	42.77	6.93	-0.012
HT_XP_021802965.1	280	30.54	5.97	-0.071
HT_XP_021812107.1	396	43.55	5.31	-0.153
HT_XP_021814472.1	392	43.02	6.19	-0.201
HT_XP_021816594.1	391	42.78	6.93	-0.088
HT_XP_021832545.1	1187	133.04	8.52	-0.218
HU_00047g01225	389	42.5	6.6	-0.094
HU_00126g01326	365	40.08	6.63	-0.14
HU_00164g00313	390	42.77	8.02	-0.074
HU_00219g00003	156	17.26	4.84	-0.162
HU_00362g01037	391	43.16	5.8	-0.243
HU_00377g00827	396	43.65	6.19	-0.203
HU_00536g00092	389	42.55	6.6	-0.077
HU_00817g00216	389	42.89	6.51	-0.067
HU_00830g00016	337	36.9	6.94	0.066
HU_00830g00048	393	42.81	6.84	-0.01
HU_00938g00001	327	35.54	6.17	0.124
HU_00938g00118	334	36.51	5.24	0.04
HU_08277g00001	273	29.83	7.92	0.024
HV_NP_001306743.1	389	42.46	5.96	-0.089
HV_XP_009350954.1	391	42.57	6.9	-0.047
HV_XP_009353801.1	389	42.42	6.19	-0.061
HV_XP_009353802.1	390	42.5	6.19	-0.052
HV_XP_009354027.1	390	43.08	5.47	-0.121
HV_XP_009354028.1	390	42.94	6.35	-0.108
HV_XP_009355818.1	388	43	6.73	-0.17
HV_XP_009355819.1	390	43.15	6.51	-0.149
HV_XP_009355820.1	390	43.06	6.02	-0.116
HV_XP_009355821.1	390	43.03	5.67	-0.137
HV_XP_009355823.1	390	42.99	6.35	-0.112
HV_XP_009370115.1	390	42.53	6.19	-0.057
HV_XP_009376347.1	391	42.66	6.41	-0.065
HV_XP_009376348.1	396	43.22	6.41	-0.074
HV_XP_018502886.1	390	43.05	5.47	-0.119
HZ_XP_008775196.1	331	36.4	5.3	-0.062
HZ_XP_008778753.1	393	43.07	6.43	-0.085
HZ_XP_008797107.1	392	42.86	6.6	-0.076
HZ_XP_008808192.1	392	42.8	6.9	-0.077
HZ_XP_008808809.2	430	46.81	5.66	-0.001
HZ_XP_008808811.2	413	45.05	5.91	-0.053
HZ_XP_008812745.1	389	42.34	6.7	-0.038
HZ_XP_017696715.1	255	27.53	5.09	-0.009
HZ_XP_026657726.1	321	34.65	5.29	-0.125
IA_01G055600	381	41.41	5.9	NaN
IA_01G055700	391	42.62	6.93	NaN
IA_01G055900	391	42.6	6.93	NaN
IA_02G155200	433	47.71	7.67	NaN
IA_03G190000	392	42.6	6.72	NaN
IA_03G190100	400	43.66	6.71	NaN
IA_04G171100	392	42.4	6.37	NaN
IA_09G133800	392	42.89	6.08	NaN
IA_12G147400	394	42.73	6.95	NaN
IA_14G060200	434	47.54	7.71	NaN
IA_14G152900	397	43.39	5.91	NaN
IA_14G153100	397	43.39	5.91	NaN
IA_14G155700	348	38.05	5.69	NaN
IB_XP_020571230.1	395	43.11	6.41	-0.021
IB_XP_020572025.1	393	42.8	6.42	-0.026
IB_XP_020572026.1	390	42.59	6.43	-0.087
IB_XP_020572030.1	390	42.77	6.98	-0.098
IB_XP_020591420.1	387	42.93	6.98	-0.146
IC_XP_011000585.1	362	40.37	7.22	-0.131
IC_XP_011001442.1	393	42.71	6.06	-0.063
IC_XP_011006130.1	391	42.84	6.12	-0.107
IC_XP_011017423.1	451	49.83	8.29	-0.097
IC_XP_011020680.1	391	42.59	6.99	-0.088
IC_XP_011020681.1	391	42.63	6.71	-0.064
IC_XP_011030076.1	393	42.79	6.93	0.082
IC_XP_011034455.1	391	42.71	6.51	-0.044
IC_XP_011034457.1	390	42.58	6.71	-0.07
IC_XP_011034458.1	399	43.84	7.18	-0.099
IC_XP_011037255.1	391	42.57	6.9	-0.047
IC_XP_011042452.1	1216	136.11	8.47	-0.116
IC_XP_011046870.1	391	42.8	6.17	-0.067
IG_XP_025793063.1	386	41.71	5.34	-0.085
IG_XP_025797199.1	383	41.25	6.85	-0.09
IG_XP_025799643.1	394	42.55	5.82	0.002
IG_XP_025801684.1	399	42.56	5.28	-0.021
IG_XP_025802813.1	409	44.06	6.14	0.096
IG_XP_025803703.1	396	42.15	5.27	-0.029
IG_XP_025803825.1	396	42.12	5.43	-0.024
IG_XP_025803866.1	337	35.81	5.14	-0.078
IG_XP_025826870.1	444	46.18	6.64	0.012
IG_XP_025827694.1	399	43.4	6.67	-0.066
IG_XP_025827995.1	403	42.94	6.74	-0.091
IG_XP_025828016.1	408	43.35	6.3	-0.036
IG_XP_025828117.1	413	43.89	5.03	0.009
IG_XP_025828124.1	392	41.21	6.51	0.098
IG_XP_025828173.1	474	51.1	8.68	-0.144
II_PME00000706	396	43.23	6.41	NaN
II_PME00002877	441	48.28	6.85	NaN
II_PME00014833	437	47.85	6.85	NaN
II_PME00014880	316	34.11	5.97	NaN
II_PME00015379	322	34.84	5.69	NaN
II_PME00025941	444	48.05	7.41	NaN
II_PME00028269	438	47.86	8.26	NaN
II_PME00029273	405	44.28	7.44	NaN
II_PME00029274	423	46.14	6.25	NaN
II_PME00029276	316	34.03	6.78	NaN
II_PME00029278	432	47.14	8.2	NaN
II_PME00029279	437	47.8	6.71	NaN
II_PME00064401	390	42.82	6.19	NaN
II_PME00098459	222	24.12	4.46	NaN
IL_RLM50368.1	367	39.73	6.43	-0.051
IL_RLM50370.1	392	42.45	6.19	-0.033
IL_RLM52738.1	615	66.48	6.43	-0.266
IL_RLM52742.1	410	43.67	6.6	0.008
IL_RLM52774.1	392	42.43	6.19	-0.027
IL_RLM52961.1	393	41.39	6.14	0.088
IL_RLM57891.1	444	46.3	6.73	-0.004
IL_RLM57971.1	383	40.8	6.61	-0.149
IL_RLM58554.1	377	40	7.43	-0.067
IL_RLM58694.1	413	44.16	5.76	-0.011
IL_RLM58918.1	392	41.32	6.51	0.086
IL_RLM58925.1	332	36	6.24	0.011
IL_RLM69760.1	408	43.12	5.96	0.064
IL_RLM70001.1	405	43.35	7.35	-0.031
IL_RLM70167.1	399	43.43	6.51	-0.079
IL_RLM84333.1	411	43.87	5.72	-0.118
IL_RLM84350.1	413	44.46	5.97	0.067
IL_RLM85739.1	411	44.04	6.14	-0.075
IL_RLM87646.1	394	42.62	5.28	0.028
IL_RLN03616.1	397	43.14	6.38	-0.121
IL_RLN16142.1	237	25.46	6.02	0.095
IL_RLN19625.1	396	42.8	6.65	-0.094
IL_RLN33234.1	404	43.18	6.19	-0.107
IL_RLN33685.1	352	38.48	6	-0.03
IL_RLN34723.1	392	42.45	6.19	-0.033
IL_RLN34897.1	361	39.4	7.83	-0.137
IL_RLN35060.1	393	42.51	5.79	-0.065
IL_RLN36028.1	392	42.47	6.06	-0.036
IL_RLN36278.1	367	39.73	6.43	-0.051
IL_RLN42766.1	386	41.58	5.33	-0.068
IM_XP_008224578.1	391	42.62	6.12	-0.065
IM_XP_008224579.1	391	42.79	6.52	-0.079
IM_XP_008224580.1	391	42.75	6.71	-0.091
IM_XP_008227360.1	390	43.12	5.48	-0.083
IM_XP_008236187.1	393	43.17	5.91	-0.219
IM_XP_016648292.1	330	36.42	4.99	0.008
IM_XP_016650193.1	395	43.57	7.76	-0.244
IN_XP_024356740.1	413	44.44	6.74	-0.044
IN_XP_024356766.1	413	44.44	6.74	-0.044
IN_XP_024356767.1	413	44.44	6.74	-0.044
IN_XP_024356770.1	413	44.44	6.74	-0.044
IN_XP_024358417.1	418	45.33	6.32	-0.08
IN_XP_024358599.1	397	42.56	7.62	-0.015
IN_XP_024358600.1	397	42.56	7.62	-0.015
IN_XP_024359358.1	405	43.62	6.52	-0.015
IN_XP_024364246.1	461	49.92	8.92	-0.109
IN_XP_024364514.1	413	44.4	6.85	-0.038
IN_XP_024364515.1	413	44.4	6.85	-0.038
IN_XP_024364531.1	397	42.57	7.62	-0.019
IN_XP_024364532.1	322	34.43	6.61	0.052
IN_XP_024368518.1	397	42.6	7.62	-0.031
IN_XP_024368519.1	397	42.6	7.62	-0.031
IN_XP_024368521.1	402	43.08	7	-0.023
IN_XP_024368946.1	402	43.08	7	-0.023
IN_XP_024370213.1	411	45.04	6.25	-0.022
IN_XP_024370350.1	397	43.13	5.44	-0.01
IN_XP_024388243.1	402	43.36	7.05	-0.045
IN_XP_024395254.1	457	49.32	6.29	-0.072
IN_XP_024400519.1	397	42.58	7.62	-0.019
IN_XP_024403443.1	402	43.08	7	-0.023
IN_XP_024403897.1	402	43.08	7	-0.023
IO_XP_007198980.2	391	42.76	6.52	-0.09
IO_XP_007199914.1	393	43.08	5.69	-0.188
IO_XP_007213889.1	390	43.07	5.48	-0.075
IO_XP_007223028.1	391	42.74	6.12	-0.09
IO_XP_020411460.1	375	41.12	5.89	0.07
IO_XP_020412936.1	1156	129.8	8.27	-0.222
IO_XP_020417004.1	390	43.17	6.01	-0.055
IO_XP_020418792.1	299	32.48	5.06	0.12
IP_PPI00000633	327	35.73	6.93	NaN
IP_PPI00009255	396	43.19	6.71	NaN
IP_PPI00015219	397	43.29	6.18	NaN
IP_PPI00015433	396	43.22	6.71	NaN
IP_PPI00015855	394	42.81	6.71	NaN
IP_PPI00015864	397	43.19	5.18	NaN
IP_PPI00015974	396	43.45	8.28	NaN
IP_PPI00016657	396	43.21	5.95	NaN
IP_PPI00030756	415	45.87	7.14	NaN
IP_PPI00033811	322	34.86	5.67	NaN
IP_PPI00036876	261	27.87	5.6	NaN
IP_PPI00047111	273	30.35	7.09	NaN
IP_PPI00047440	470	51.78	8.46	NaN
IP_PPI00057153	286	31.38	6.51	-0.037
IP_PPI00057174	134	14.55	4.52	0.161
IP_PPI00057396	303	32.76	5.06	NaN
IP_PPI00057453	208	22.77	6.87	NaN
IP_PPI00057684	226	24.78	8.19	NaN
IP_PPI00057701	396	43.14	6.32	NaN
IP_PPI00063707	238	25.99	5.34	NaN
IP_PPI00063939	255	27.32	5.33	NaN
IR_XP_026377178.1	390	42.67	6.19	-0.079
IR_XP_026377179.1	391	42.78	6.19	-0.081
IR_XP_026385682.1	390	42.71	6.02	-0.093
IR_XP_026390554.1	391	43.01	5.09	-0.198
IR_XP_026390772.1	399	43.72	5.07	-0.143
IR_XP_026433537.1	396	43.55	5.54	-0.192
IR_XP_026444818.1	391	42.79	5.79	0.011
IR_XP_026447684.1	390	42.65	6.02	-0.073
IR_XP_026448890.1	390	42.62	6.02	-0.072
IR_XP_026460076.1	358	39.44	5.11	-0.058
IS_PSY00000388	197	21.36	5.86	NaN
IS_PSY00003732	466	51.12	7.42	NaN
IS_PSY00023851	396	43.29	5.85	NaN
IS_PSY00024240	394	42.74	6.51	NaN
IU_XP_002299197.3	376	41.64	7.03	-0.138
IU_XP_002299281.2	391	42.71	6.93	-0.062
IU_XP_002299282.1	390	42.56	6.93	-0.046
IU_XP_002302511.2	432	47.62	7.28	-0.06
IU_XP_002303819.2	391	42.75	6.94	-0.103
IU_XP_002303820.2	391	42.76	6.52	-0.073
IU_XP_002303821.2	391	42.71	6.52	-0.072
IU_XP_002305482.1	391	42.43	6.37	-0.052
IU_XP_002321081.1	396	43.36	5.91	-0.091
IU_XP_006377074.1	395	43	6.44	0.081
IU_XP_006379273.2	391	42.66	6.66	-0.071
IU_XP_006383470.2	393	42.63	6.06	-0.027
IU_XP_024440957.1	1181	132.63	8.57	-0.128
IV_1NG527100	490	52.65	7.45	NaN
IV_2KG029900	379	40.93	6.94	NaN
IV_2KG030400	397	42.18	6.74	NaN
IV_2KG031400	392	42.13	6.67	NaN
IV_2KG031516	392	42.17	6.51	NaN
IV_2KG031700	393	42.31	6.25	NaN
IV_2KG032016	392	42.13	6.25	NaN
IV_2KG032100	392	42.13	6.25	NaN
IV_2KG032148	392	42.13	6.25	NaN
IV_2KG103816	394	42.12	6.25	NaN
IV_2KG104000	362	38.65	6.71	NaN
IV_2KG104416	394	42.16	6.06	NaN
IV_2KG104500	394	42.25	5.86	NaN
IV_2KG229216	415	44.22	5.91	NaN
IV_2KG427400	399	42.36	5.43	NaN
IV_2KG427405	399	42.5	5.44	NaN
IV_2KG427500	399	42.5	5.44	NaN
IV_2KG427600	399	42.5	5.44	NaN
IV_2KG427700	414	44.58	6.35	NaN
IV_2KG428205	413	44.44	6.44	NaN
IV_2KG447300	414	44.6	5.8	NaN
IV_2KG550200	350	37.19	4.8	NaN
IV_2NG021286	395	42.37	5.86	NaN
IV_2NG025300	395	42.69	6.37	NaN
IV_2NG143209	431	46.11	6.62	NaN
IV_2NG501300	397	42.14	5.43	NaN
IV_2NG501303	397	42.05	5.63	NaN
IV_2NG501306	413	44.35	6.02	NaN
IV_2NG501309	413	44.4	6.19	NaN
IV_7NG065700	399	43.37	6.14	NaN
IV_7NG341300	331	35.49	5.37	NaN
IV_8KG259300	389	41.03	6.35	NaN
IV_8KG261900	403	43.27	6.67	NaN
IV_8KG333300	377	40.13	6.05	NaN
IV_8KG333301	413	43.22	7.99	NaN
IV_8KG333302	359	37.99	6.44	NaN
IV_8NG106502	449	46.61	6.24	NaN
IV_8NG106503	454	48.77	8.78	NaN
IV_8NG107300	408	43.1	6.55	NaN
IV_8NG107400	399	43.32	6.44	NaN
IV_8NG107500	435	45.91	6.75	NaN
IV_8NG267400	408	43.11	6.37	NaN
IV_8NG355600	402	43.38	6.29	NaN
IV_9KG180400	388	41.84	5.06	NaN
IV_9NG293500	387	41.78	5.53	NaN
IZ_XP_007131590.1	376	41.42	5.36	-0.128
IZ_XP_007131762.1	392	42.95	5.37	-0.089
IZ_XP_007137487.1	393	43.35	6.24	-0.183
IZ_XP_007140778.1	391	42.93	5.85	-0.184
IZ_XP_007157042.1	389	42.69	6.51	-0.067
IZ_XP_007157043.1	389	42.74	6.12	-0.081
IZ_XP_007157046.1	226	24.18	4.78	0.153
IZ_XP_007157050.1	389	42.69	6.71	-0.074
IZ_XP_007157053.1	389	42.74	6.71	-0.072
IZ_XP_007158815.1	389	42.69	6.51	-0.078
IZ_XP_007161427.1	389	43.05	6.14	-0.071
IZ_XP_007161599.1	391	43.05	6.68	-0.161
LA_XP_023879873.1	338	36.77	5.13	0.042
LA_XP_023883745.1	394	42.99	6.67	-0.074
LA_XP_023888452.1	394	43.25	6.32	-0.041
LA_XP_023896520.1	423	46.66	5.58	-0.082
LA_XP_023900626.1	404	44.54	5.19	-0.144
LA_XP_023900628.1	399	43.81	5.47	-0.106
LA_XP_023913768.1	1173	131.6	8.47	-0.252
LA_XP_023914191.1	389	42.78	6.6	-0.119
LA_XP_023916004.1	292	31.58	5.01	0.201
LB_XP_024162365.1	386	42.17	6.51	0.016
LB_XP_024167429.1	319	35.07	6	-0.134
LB_XP_024168904.1	389	42.53	6.6	-0.101
LB_XP_024168913.1	389	42.52	6.43	-0.101
LB_XP_024168923.1	389	42.52	6.43	-0.093
LB_XP_024196887.1	392	43.08	7.24	-0.075
LC_XP_002512817.1	331	36.06	6.17	-0.061
LC_XP_002518132.1	390	42.74	6.43	-0.078
LC_XP_002520289.1	369	40.48	7.25	0.008
LC_XP_002529257.1	387	42.55	5.52	-0.121
LC_XP_015583852.1	389	42.77	6.53	-0.133
LD_G01512	387	42.44	5.69	-0.081
LD_G08007	411	45	5.8	-0.143
LD_G16736	387	42.75	7.34	-0.162
LD_G24959	391	42.86	6.71	-0.095
LD_G26206	406	44.5	6.78	-0.107
LF_XP_018442390.1	395	43.01	6.36	-0.09
LF_XP_018446842.1	395	42.99	6.29	-0.087
LF_XP_018451779.1	392	42.82	6.08	-0.174
LF_XP_018458933.1	392	43.02	5.81	-0.212
LF_XP_018462286.1	394	43.13	6.35	0.023
LF_XP_018471920.1	396	43.1	6.44	-0.079
LF_XP_018475690.1	323	35.32	6.6	-0.12
LF_XP_018476143.1	323	35.32	6.6	-0.12
LF_XP_018480824.1	392	42.79	5.51	-0.173
LF_XP_018482261.1	393	43.29	6.09	-0.202
LH_XP_002441839.1	405	43.64	5.66	-0.127
LH_XP_002445139.1	398	43.58	6.32	-0.017
LH_XP_002445689.1	410	44.57	5.89	-0.107
LH_XP_002449608.1	409	43.34	6.95	0.07
LH_XP_002449610.1	404	43.47	6.99	-0.044
LH_XP_002449614.1	405	43.67	7.28	-0.052
LH_XP_002449615.1	419	45.09	6.98	-0.059
LH_XP_002449616.1	401	43.7	6.51	-0.1
LH_XP_002449744.1	404	43.45	6.43	-0.094
LH_XP_002450661.1	402	44.23	6.24	-0.067
LH_XP_002450684.2	402	43.49	6.14	-0.095
LH_XP_002450864.2	451	48.07	7.59	-0.102
LH_XP_002450870.1	401	43.68	7.04	-0.1
LH_XP_002450871.1	401	43.71	6.67	-0.108
LH_XP_002450872.1	401	43.71	6.67	-0.108
LH_XP_002450873.1	401	43.71	6.67	-0.108
LH_XP_002450874.1	401	43.75	6.67	-0.115
LH_XP_002450875.1	401	43.66	6.51	-0.096
LH_XP_002450876.1	400	43.58	7.03	-0.077
LH_XP_002450877.1	401	43.71	6.85	-0.113
LH_XP_002451007.1	404	43.45	6.43	-0.094
LH_XP_002452260.1	399	42.54	6.05	-0.026
LH_XP_002454000.1	399	42.62	6.24	-0.051
LH_XP_002459295.1	430	45.7	5.59	-0.017
LH_XP_002462896.1	400	42.66	5.44	-0.048
LH_XP_002462897.1	400	42.65	6.11	-0.032
LH_XP_002462898.1	404	43.42	5.83	0.029
LH_XP_002467058.2	485	53.21	8.47	-0.285
LH_XP_021308366.1	418	44.93	5.87	-0.123
LI_0023s0129	329	35.65	5.26	NaN
LI_0025s0069	447	48.16	5.7	NaN
LI_0027s0123	411	44.31	6.18	NaN
LI_0031s0109	418	44.76	6.79	NaN
LI_0031s0110	418	44.88	6.99	NaN
LI_0032s0030	433	47.27	6.37	NaN
LI_0037s0155	412	44.43	6.87	NaN
LI_0051s0040	419	46.05	5.87	NaN
LI_0051s0041	417	45.31	5.79	NaN
LI_0051s0042	418	45.61	6.09	NaN
LI_0057s0038	410	44.24	6.79	NaN
LI_0057s0041	409	44.27	6.67	NaN
LI_0085s0032	468	50.03	7.01	NaN
LI_0108s0068	407	44.41	6.36	NaN
LI_0118s0043	419	45.79	6.35	NaN
LI_0160s0011	421	45.93	6.63	NaN
LI_0188s0021	430	46.86	6.27	NaN
LI_0268s0012	387	42.25	5.91	NaN
LI_0269s0006	387	42.14	6.02	NaN
LL_XP_011071612.1	386	42.31	7.15	-0.113
LL_XP_011091399.1	391	42.43	7.14	-0.039
LL_XP_011091400.1	391	42.76	6.25	-0.05
LL_XP_011091402.1	390	42.7	6.6	-0.081
LL_XP_011092869.1	390	42.96	6.67	-0.145
LL_XP_011094451.2	382	42.11	7.72	-0.175
LM_scaffold2851_19sir	397	43.63	5.59	NaN
LM_scaffold634_3sir	393	42.92	5.57	NaN
LM_scaffold669_6sir	393	43.02	5.96	NaN
LM_scaffold688_221sir	395	43.13	5.45	NaN
LM_scaffold688_222sir	395	42.99	6.74	NaN
LM_scaffold843_425sir	396	43.08	6.59	NaN
LN_XP_004955389.1	396	42.51	6.85	0.041
LN_XP_004956033.1	409	43.75	5.49	-0.126
LN_XP_004957781.1	396	42.2	5.61	0.004
LN_XP_004957783.1	412	44.53	5.8	0.033
LN_XP_004959689.1	412	44.5	6.14	0.084
LN_XP_004975170.1	398	43.38	6.29	-0.031
LN_XP_004975172.1	398	43.45	6.14	-0.039
LN_XP_004975173.1	398	43.42	6.14	-0.045
LN_XP_004979387.1	451	48.33	6.79	-0.077
LN_XP_004979389.1	402	42.64	6.32	0.087
LN_XP_004979390.1	403	42.84	6.51	-0.032
LN_XP_004979391.1	399	43.31	6.58	-0.058
LN_XP_004980567.2	453	48.54	7.54	-0.087
LN_XP_004980568.1	446	47.1	9.29	-0.045
LN_XP_004982809.2	422	45.84	6.1	-0.205
LN_XP_004986320.1	395	42.67	6.88	-0.069
LN_XP_014661159.1	405	43.73	6.05	-0.056
LN_XP_022680209.1	397	42.34	5.44	-0.025
LN_XP_022681902.1	586	63.69	5.5	-0.337
LN_XP_022684289.1	391	41.35	7.58	0.004
LO_NP_001234033.2	389	42.47	6.71	-0.049
LO_NP_001234036.2	389	42.64	6.32	-0.081
LO_XP_004229766.2	411	45.65	6.52	-0.208
LO_XP_004230925.1	383	42.41	5.36	-0.113
LO_XP_004239898.1	392	43.27	7.48	-0.058
LO_XP_010314857.1	404	44.32	7.64	0.027
LO_XP_025887123.1	387	42.97	7.98	-0.08
LQ_XP_002962175.1	381	41.05	7.8	0.058
LQ_XP_002965086.1	381	41.07	8.06	0.034
LQ_XP_002971791.2	344	37.68	4.92	-0.077
LQ_XP_002982357.2	405	43.99	6.51	0.048
LQ_XP_002985571.2	401	43.2	7.34	-0.089
LQ_XP_002987004.2	401	43.2	7.34	-0.089
LQ_XP_024525749.1	386	42.08	6.87	-0.046
LQ_XP_024537912.1	386	41.92	7.5	-0.049
LS_XP_021835131.1	392	43.19	6.77	-0.126
LS_XP_021835132.1	391	42.98	6.18	-0.12
LS_XP_021837196.1	394	43.47	6.67	-0.092
LS_XP_021844647.1	393	43.08	6.12	-0.13
LS_XP_021844648.1	391	43.08	6.58	-0.104
LS_XP_021845192.1	391	43.04	6.84	-0.141
LS_XP_021846731.1	394	43.14	5.08	-0.102
LS_XP_021860430.1	391	43.54	6.79	-0.118
LS_XP_021860720.1	391	43.42	7.03	-0.147
LS_XP_021861339.1	385	42.43	5.55	-0.181
LS_XP_021861391.1	394	43.33	6.24	-0.089
LT_c0001_00020	394	43.09	5.41	NaN
LT_c0002_01590	396	42.94	6.29	NaN
LT_c0003_01083	396	43.09	6.14	NaN
LT_c0011_00010	397	43.14	5.82	NaN
LT_c0014_00684	393	42.69	6.27	NaN
LU_XP_015060638.1	390	43.05	7.38	-0.031
LU_XP_015068200.1	383	42.43	5.36	-0.12
LU_XP_015076634.1	389	42.64	6.51	-0.081
LU_XP_015076892.1	392	43.25	7.48	-0.051
LU_XP_015087347.1	398	44.06	5.81	-0.245
LU_XP_015088482.1	389	42.49	6.71	-0.057
LZ_0033s0250	389	42.38	6.32	NaN
LZ_0056s0640	392	42.71	6.6	NaN
LZ_0056s0650	392	42.91	6.43	NaN
LZ_0056s0660	392	42.8	6.6	NaN
LZ_0117s0430	392	42.63	6.08	NaN
LZ_0382s0020	390	42.4	5.91	NaN
LZ_0542s0090	396	43.19	5.91	NaN
LZ_0820s0070	392	42.84	6.32	NaN
LZ_0820s0080	391	42.73	6.52	NaN
LZ_1070s0120	333	35.67	5.84	NaN
LZ_1150s0070	310	34.16	5.98	NaN
LZ_3012s0030	391	42.75	6.52	NaN
LZ_3094s0010	139	15	7.44	NaN
MA_NP_001275296.1	389	42.48	5.9	-0.067
MA_NP_001275352.1	389	42.57	6.51	-0.06
MA_XP_006347928.1	396	43.82	6.67	-0.258
MA_XP_006349940.1	390	43.19	7.69	-0.032
MA_XP_006349976.1	404	44.26	8.08	-0.001
MA_XP_006355706.1	392	43.2	7.97	-0.033
MA_XP_006359643.1	380	41.97	5.54	-0.105
MA_XP_006367318.1	390	43.19	6.53	-0.037
MA_XP_006367319.1	392	42.99	5.31	-0.018
MA_XP_015170267.1	379	41.79	8.37	-0.133
MB_TKV92094.1	398	42.88	6.88	-0.055
MB_TKV93269.1	387	41.67	5.33	-0.075
MB_TKW00437.1	405	43.77	6.05	-0.054
MB_TKW00762.1	246	27.01	6.41	-0.146
MB_TKW01008.1	464	48.7	6.43	0.042
MB_TKW01009.1	451	48.32	6.67	-0.105
MB_TKW01011.1	332	35.04	4.85	0.072
MB_TKW01015.1	452	47.72	9.42	-0.053
MB_TKW01016.1	403	42.86	6.51	0.073
MB_TKW01019.1	405	43.13	7.04	-0.08
MB_TKW01020.1	403	42.8	6.51	-0.03
MB_TKW01022.1	399	43.31	6.58	-0.058
MB_TKW03439.1	398	43.42	6.14	-0.045
MB_TKW03440.1	398	43.42	6.14	-0.045
MB_TKW03442.1	398	43.42	6.14	-0.045
MB_TKW06753.1	398	42.01	6.98	0.11
MB_TKW30279.1	396	42.57	6.24	0.049
MB_TKW31630.1	409	43.72	5.49	-0.125
MB_TKW34865.1	397	42.28	5.44	-0.032
MB_TKW34866.1	396	42.15	5.61	-0.008
MB_TKW34868.1	412	44.55	5.83	0.03
MB_TKW34869.1	412	44.56	6.14	0.083
MC_Traes_1AL_147ADC339	390	41.79	5.21	-0.049
MC_Traes_1AS_485E5412B	167	17.78	4.6	0.331
MC_Traes_1BL_CEA2C6FB3	312	33.65	4.75	0.016
MC_Traes_1BS_DA241C126	229	24.67	5.25	0.128
MC_Traes_2AL_ED4D3BEC1	402	44.03	6.84	-0.111
MC_Traes_2AS_0EA2792B8	394	43.22	6.44	-0.123
MC_Traes_2AS_2E21BFFFB	412	44.25	4.96	-0.029
MC_Traes_2AS_60C095C30	342	37.63	6.78	-0.139
MC_Traes_2AS_A75437870	393	42.37	6.13	0.049
MC_Traes_2AS_B3473C7EE	394	42.77	6.19	-0.003
MC_Traes_2AS_DA8663E93	342	37.62	6.78	-0.14
MC_Traes_2BL_07EC87598	403	44.07	6.64	-0.084
MC_Traes_2BL_79FE1CC8F	355	38.67	6.57	-0.112
MC_Traes_2BS_0FA5E53AD	394	43.22	6.44	-0.128
MC_Traes_2BS_2DA1E1305	394	42.61	6.67	-0.037
MC_Traes_2BS_4AC3D17E8	307	33.82	6.94	-0.151
MC_Traes_2BS_4CD78C69A	386	41.6	6.56	-0.03
MC_Traes_2BS_71E63BE53	400	43.24	6.27	-0.015
MC_Traes_2BS_8BFD39C33	376	40.82	6.45	0.005
MC_Traes_2BS_9E10D26DB	393	42.25	5.25	-0.001
MC_Traes_2DL_BC7F606B9	478	52.05	6.83	-0.097
MC_Traes_2DS_B436C6270	337	36.1	5.97	0.007
MC_Traes_2DS_CAFCB73DB	326	35.39	6.08	0.017
MC_Traes_2DS_E62E6C544	150	15.98	4.47	0.254
MC_TRAES3BF079700020CFD	355	38.03	5.23	0.127
MC_Traes_4AL_057F5D2E9	394	42.14	6.78	0.141
MC_Traes_4AL_94BCE76E7	269	28.3	5.28	0.22
MC_Traes_4AL_A10FB6994	398	42.05	5.96	0.155
MC_Traes_4BL_0CCFC2D13	303	31.72	6.08	0.198
MC_Traes_4BL_0CCFC2D131	303	31.72	6.08	0.198
MC_Traes_4BL_273813B50	302	31.65	6.08	0.193
MC_Traes_4BL_94A3DCE9B	388	42.72	5.93	-0.007
MC_Traes_4BL_CEDBC9720	186	19.46	4.65	0.101
MC_Traes_4BS_AB8E1AD32	394	42.38	5.4	-0.01
MC_Traes_4BS_C86F2692E	401	42.85	6.79	0.073
MC_Traes_5BL_F4FE98487	389	42.38	6.51	-0.013
MC_Traes_5BS_3DA538381	419	45.09	5.72	-0.174
MC_Traes_5BS_45F4AAEFF	403	43.79	6.41	-0.01
MC_Traes_5DL_034CABEFD	400	43.84	6.57	-0.031
MC_Traes_5DL_D3C626C21	394	42.38	5.4	-0.01
MC_Traes_5DS_76E6AF4FE	242	26.29	4.94	0.117
MC_Traes_5DS_AEC533CD9	421	45.12	5.69	-0.134
MC_Traes_6AL_569E20972	398	42.73	7.39	0.036
MC_Traes_6AS_1863B0482	334	36.01	5.62	0.067
MC_Traes_6AS_1F82C2C8A	403	43.01	6.55	-0.036
MC_Traes_6AS_4D2E3A85C	408	43.48	6.46	-0.092
MC_Traes_6BS_91A668B50	389	42.77	7.13	-0.074
MC_Traes_7AS_48E294724	307	32.84	5.46	-0.094
MC_Traes_7BL_6E7642DBE	289	31.14	6.6	0.125
ME_XP_007028655.2	394	42.96	7.31	0.025
ME_XP_007032052.2	395	43.1	6.43	-0.078
ME_XP_007034442.1	389	42.63	6.71	-0.096
ME_XP_007041944.1	391	43.1	5.22	-0.145
ME_XP_017973948.1	1185	133.16	8.55	-0.172
ME_XP_017980892.1	393	43.55	6.32	-0.026
MF_10007831m	396	43.51	5.87	NaN
MF_10013745m	396	43.1	6.44	NaN
MF_10025417m	393	42.83	5.76	NaN
MF_10028565m	539	59.39	8.84	NaN
MF_10028708m	396	43.32	7.14	NaN
MF_10028763m	360	39.11	7.46	NaN
MG_XP_010522503.1	395	43.15	5.82	-0.053
MG_XP_010522515.1	392	42.68	6.01	-0.081
MG_XP_010526404.1	385	42.91	6.57	-0.112
MG_XP_010551951.1	397	43.06	6.59	-0.077
MG_XP_019057386.1	392	42.92	5.21	-0.177
MG_XP_019058127.1	393	43.32	5.81	-0.237
MI_PON46170.1	330	35.89	6.42	-0.062
MI_PON50495.1	396	43.15	6.51	-0.128
MI_PON72892.1	393	42.86	7.18	-0.044
MI_PON83406.1	397	43.69	5.56	-0.174
MI_PON84646.1	254	27.64	5.97	0.061
MI_PON85577.1	389	43.02	5.93	-0.232
MI_PON90188.1	330	36.06	5.44	0.011
ML_gene14705	282	31.16	6.62	NaN
ML_gene14710	307	33.31	7.34	NaN
ML_gene15048	360	39.36	6.63	NaN
ML_gene17111	302	34.38	8.19	NaN
ML_gene17166	392	42.63	5.2	NaN
ML_gene19865	412	46.42	8.37	NaN
ML_gene24190	464	51.6	5.67	NaN
ML_gene37898	793	88.92	6.99	NaN
ML_gene37920	390	42.66	6.87	NaN
ML_gene37937	390	42.71	6.41	NaN
ML_gene37985	390	42.72	6.41	NaN
ML_gene38014	379	41.6	5.95	NaN
ML_gene39076	377	41.67	4.97	NaN
ML_gene6311	243	27.57	5.78	NaN
ML_gene6363	364	40.66	6.99	NaN
MR_XP_017406662.1	391	43.13	6.68	-0.181
MR_XP_017407853.1	389	42.67	6.51	-0.075
MR_XP_017407854.1	389	42.59	6.51	-0.077
MR_XP_017407855.1	253	27.39	5.34	0.083
MR_XP_017410261.1	165	17.56	8.5	0.067
MR_XP_017418235.1	391	42.86	6.52	-0.14
MR_XP_017420410.1	393	43.39	6.14	-0.176
MR_XP_017422133.1	389	42.62	6.71	-0.069
MR_XP_017427800.1	389	42.57	6.32	-0.098
MR_XP_017432631.1	396	43.55	5.35	-0.104
MT_NP_001304222.1	389	42.89	6.51	-0.088
MT_XP_014491288.1	391	43.12	6.85	-0.174
MT_XP_014497614.1	391	42.92	6.89	-0.15
MT_XP_014506397.1	392	43.38	6.65	-0.179
MT_XP_014506425.1	389	43.2	6.61	-0.186
MT_XP_014518343.2	412	45.17	6.46	-0.12
MT_XP_014520574.1	388	42.6	6.32	-0.091
MT_XP_014520577.1	385	42.1	6.41	-0.052
MT_XP_014521662.1	396	43.65	4.86	-0.098
MT_XP_014523362.1	389	42.59	6.32	-0.098
MU_XP_027905373.1	393	43.57	6.44	-0.169
MU_XP_027909414.1	424	46.99	6.13	-0.143
MU_XP_027909548.1	389	42.64	6.51	-0.073
MU_XP_027909549.1	389	42.47	6.93	-0.051
MU_XP_027910087.1	389	42.67	6.6	-0.06
MU_XP_027911723.1	389	42.59	6.71	-0.078
MU_XP_027913563.1	389	42.76	6.51	-0.106
MU_XP_027913564.1	389	42.67	6.51	-0.07
MU_XP_027913565.1	389	42.67	6.71	-0.078
MU_XP_027913566.1	389	42.79	6.32	-0.109
MU_XP_027913568.1	389	42.69	6.43	-0.073
MU_XP_027913569.1	389	42.69	6.32	-0.056
MU_XP_027913803.1	389	42.63	6.32	-0.07
MU_XP_027915712.1	389	42.63	6.71	-0.071
MU_XP_027930217.1	309	33.89	4.99	-0.058
MU_XP_027930977.1	402	43.76	6.65	-0.142
MU_XP_027931258.1	391	43.09	6.68	-0.174
MU_XP_027934849.1	393	43.36	6.45	-0.194
MU_XP_027942118.1	393	43.75	6.44	-0.163
MV_NP_001267879.1	393	42.75	6.35	-0.032
MV_NP_001267934.1	392	42.85	6.35	-0.053
MV_NP_001267939.1	392	42.85	6.51	-0.055
MV_NP_001268046.1	392	42.83	6.58	-0.056
MV_XP_002263722.1	392	42.74	6.67	-0.052
MV_XP_002263807.1	392	42.82	6.51	-0.049
MV_XP_002263881.1	392	42.78	6.67	-0.04
MV_XP_002264019.1	389	42.6	6.6	-0.132
MV_XP_002264455.1	392	43	7.28	-0.071
MV_XP_002264989.1	392	42.85	6.25	-0.03
MV_XP_002265991.1	386	42.72	7.18	0.009
MV_XP_002268756.1	392	42.78	6.51	-0.034
MV_XP_002269386.2	392	42.8	6.51	-0.04
MV_XP_002269451.1	386	42.68	6.63	0.002
MV_XP_002271371.1	392	42.86	6.67	-0.082
MV_XP_002272129.2	392	42.98	6.51	-0.078
MV_XP_002276642.1	389	42.96	6.67	-0.135
MV_XP_002276653.1	392	43.11	6.02	-0.188
MV_XP_002278354.2	392	42.75	6.85	-0.032
MV_XP_002278483.1	392	42.86	6.35	-0.046
MV_XP_003634057.1	384	42.54	6.19	0.01
MV_XP_003634063.1	392	42.88	6.51	-0.048
MV_XP_003634064.1	392	42.86	6.9	-0.057
MV_XP_003634065.1	392	42.82	6.44	-0.036
MV_XP_003634066.1	392	42.84	6.51	-0.057
MV_XP_003634067.1	392	42.73	6.43	-0.051
MV_XP_003634068.1	392	42.76	6.67	-0.023
MV_XP_003634069.1	392	42.66	6.43	-0.051
MV_XP_003634070.1	392	42.82	6.71	-0.024
MV_XP_003634071.1	392	42.71	6.51	-0.034
MV_XP_003634072.1	392	42.94	6.78	-0.098
MV_XP_003634073.1	392	42.63	6.43	-0.046
MV_XP_003634074.1	392	42.66	6.25	-0.044
MV_XP_003634075.1	392	42.77	6.32	-0.043
MV_XP_010655919.1	366	40.7	7.33	-0.183
MV_XP_010662471.1	343	37.57	5.93	0.11
MV_XP_010662499.1	392	42.85	6.51	-0.055
MV_XP_010662500.1	392	42.8	6.35	-0.026
MV_XP_019080192.1	393	42.92	6.51	-0.064
MV_XP_019081521.1	192	20.74	7.38	0.018
MV_XP_019081522.1	307	34.34	7.48	0.189
MV_XP_019081523.1	307	34.31	7.48	0.191
MV_XP_019081578.1	392	42.92	6.71	-0.075
MV_XP_019081580.1	392	42.76	6.67	-0.023
MZ_XP_015870331.1	392	43.19	5.52	-0.212
MZ_XP_015873039.1	215	23.7	4.59	-0.188
MZ_XP_015887533.1	396	43.56	6.33	-0.107
MZ_XP_015887534.1	390	42.89	5.9	0.015
MZ_XP_015887535.1	389	42.47	6.88	-0.102
MZ_XP_015887548.2	735	80.82	6.52	-0.058
MZ_XP_015893447.1	363	40.12	6.67	-0.111
MZ_XP_015893917.1	384	42.33	7.12	0.021
MZ_XP_024931632.1	309	34.07	4.99	-0.117
MZ_XP_024933385.1	389	42.3	6.65	0.075
NA_KMZ60472.1	396	43.46	6.43	-0.1
NA_KMZ60473.1	396	43.49	6.6	-0.108
NA_KMZ61370.1	392	42.8	6.64	-0.056
NA_KMZ62616.1	395	43.66	6.6	-0.128
NA_KMZ67556.1	393	43.2	7.05	-0.134
NA_KMZ68347.1	357	40.18	7.06	-0.218
NA_KMZ73267.1	396	43.58	6.25	-0.078
NA_KMZ74276.1	241	26.24	6.3	0.157
NA_KMZ75012.1	381	41.9	7.58	-0.175
NA_KMZ75522.1	394	43.28	6.79	-0.069
NA_KMZ75524.1	394	43.56	6.52	-0.147
ND_NP_001131211.1	390	42.08	5.77	-0.113
ND_NP_001140848.1	402	43.01	6.01	0.025
ND_NP_001142246.1	400	43.2	6.78	-0.039
ND_NP_001149022.1	401	43.33	6.42	-0.067
ND_NP_001149157.1	409	43.99	7.28	0.024
ND_NP_001149508.1	417	44.88	5.32	-0.149
ND_XP_008645529.1	397	42.4	6.64	0.056
ND_XP_008670765.1	420	44.14	6.23	0.152
ND_XP_008673924.1	398	43.43	6.75	-0.078
ND_XP_008673925.1	398	43.4	6.67	-0.064
ND_XP_008673929.1	396	43.07	6.39	-0.011
ND_XP_008678397.1	390	42.11	7.37	-0.095
ND_XP_008679466.1	420	44.83	6.51	-0.062
ND_XP_008679467.1	472	49.7	8.74	0.016
ND_XP_008679561.2	462	50.13	8.02	-0.012
ND_XP_020397014.1	402	43.01	6.01	0.025
ND_XP_020408403.1	406	44.25	5.82	-0.087
NF_XP_030482488.1	395	43.7	8.08	-0.156
NF_XP_030482489.1	385	42.58	6.44	-0.159
NF_XP_030484186.1	385	42.58	6.44	-0.159
NF_XP_030487393.1	412	45.29	5.51	-0.201
NF_XP_030492676.1	356	39.26	5.33	-0.131
NF_XP_030497599.1	393	43.37	7.19	-0.188
NF_XP_030500201.1	357	39.4	5.56	-0.122
NF_XP_030509458.1	393	42.94	7.87	-0.083
NF_XP_030509500.1	389	42.73	6.43	-0.09
PA_AUR62002383	277	30.35	5.95	-0.058
PA_AUR62004135	386	42.47	5.72	-0.191
PA_AUR62004178	394	43.25	6.19	-0.08
PA_AUR62005842	392	43.27	6.76	-0.215
PA_AUR62005843	392	43.27	6.76	-0.215
PA_AUR62005844	266	28.88	5.13	0.099
PA_AUR62010109	358	39.04	5.04	-0.114
PA_AUR62013102	358	39.02	5.32	-0.104
PA_AUR62013677	394	43.37	6.67	-0.069
PA_AUR62013698	386	42.53	5.72	-0.198
PA_AUR62015210	388	42.52	5.86	-0.152
PA_AUR62015212	375	41.43	6.02	-0.15
PA_AUR62015213	386	42.29	5.86	-0.154
PA_AUR62017672	388	42.78	5.47	-0.195
PA_AUR62017673	388	42.79	5.63	-0.203
PA_AUR62017675	372	40.97	6.59	-0.165
PA_AUR62017676	388	42.55	5.3	-0.161
PA_AUR62023804	300	32.82	6.03	-0.055
PA_AUR62024942	391	43.43	6.67	-0.149
PA_AUR62026260	391	43.4	6.36	-0.156
PA_AUR62026272	396	43.48	6.12	-0.151
PA_AUR62026406	242	26.94	6.95	0.158
PA_AUR62026452	391	43.33	6.36	-0.149
PA_AUR62026461	365	39.94	6.32	-0.128
PA_AUR62030598	328	36.27	6.44	-0.039
PA_AUR62032835	638	70.12	6.33	-0.082
PA_AUR62037807	392	43.07	6.51	-0.085
PA_AUR62037808	393	43.18	6.6	-0.041
PA_AUR62037809	391	43.03	6.12	-0.125
PA_AUR62038715	380	41.42	6.65	-0.132
PA_AUR62042558	368	40.4	6.38	-0.087
PA_AUR62042825	391	43.09	6.41	-0.129
PA_AUR62042826	271	29.59	6.95	0.042
PA_AUR62042827	297	32.54	6.31	-0.114
PA_AUR62042828	388	42.58	6.52	-0.056
PA_AUR62042829	392	43.04	6.93	-0.102
PA_AUR62044209	380	41.36	6.65	-0.122
PA_AUR62044214	380	41.42	6.65	-0.132
PA_AUR62044263	380	41.42	6.65	-0.132
PG_Cs01g02280	233	24.82	5.08	0.172
PG_Cs02g01532	378	41.34	5.5	-0.125
PG_Cs04g01186	361	39.46	6.72	-0.154
PG_Cs06g02009	390	42.45	6.51	-0.061
PG_Cs08g02284	389	42.86	6.52	-0.146
PG_Cs08g02286	389	42.64	6.6	-0.128
PG_Cs10g01734	390	43.01	5.9	-0.194
PG_Cs10g02450	387	43.04	6.45	-0.086
PG_Cs10g02557	342	37.78	6.58	0.028
PL_Vadar_g11948	389	42.54	6.43	-0.045
PL_Vadar_g19825	398	43.23	6.25	-0.086
PL_Vadar_g25463	329	35.51	4.85	0.105
PL_Vadar_g25465	412	45.37	6.44	-0.195
PL_Vadar_g25466	339	37.8	6.51	-0.208
PL_Vadar_g4169	484	53.22	7.43	-0.104
PL_Vadar_g43562	389	42.61	6.42	-0.089
PL_Vadar_g45090	349	38.52	8.21	-0.225
PL_Vadar_g45091	188	19.55	4.53	0.126
PL_Vadar_g47204	407	44.65	6.18	-0.12
PM_evm.model.fragScaff_scaffold_124.144	390	42.67	4.97	-0.194
PM_evm.model.fragScaff_scaffold_124.246	389	42.48	6.6	-0.082
PM_evm.model.fragScaff_scaffold_124.276	389	42.47	6.6	-0.087
PM_evm.model.fragScaff_scaffold_129.212	355	39.23	8.2	-0.096
PM_evm.model.original_scaffold_1639.146	359	39.64	5.57	-0.11
PM_evm.model.original_scaffold_544.23	393	42.84	6.6	-0.075
PM_evm.model.original_scaffold_931.650	376	41.35	6.56	-0.051
PM_evm.model.original_scaffold_931.654	376	41.44	6.5	-0.025
PM_evm.model.original_scaffold_931.656	386	42.08	6.05	-0.023
PM_evm.model.original_scaffold_931.658	236	25.28	6.97	0.139
PM_evm.model.original_scaffold_931.662	386	42.02	5.73	0.03
PM_evm.model.original_scaffold_931.663	393	43.33	6.55	-0.08
PM_evm.model.original_scaffold_931.664	384	41.95	5.76	-0.005
PN_Ag1G00123.1	1315	147.49	6.55	-0.205
PN_Ag6G02537.1	363	39.99	6	-0.17
PO_Cs02G00883.1	384	42.66	8.2	-0.189
PO_Cs02G00887.1	390	43.29	6.94	-0.102
PO_Cs02G00888.1	390	43.29	6.94	-0.102
PO_Cs03G01708.1	393	42.66	6.32	-0.081
PO_Cs03G03399.1	389	42.61	6.86	-0.088
PO_Cs05G00697.1	392	43.29	7.31	-0.104
PO_Cs06G00820.1	388	42.35	6.77	-0.078
PO_Cs09G00575.1	390	43	5.2	-0.149
PO_Cs09G03625.1	389	42.65	7.99	-0.087
PO_Cs10G00733.1	397	43.49	6.6	-0.114
PO_Cs11G00102.1	389	42.97	5.1	-0.165
PP_FRAEX38873_v2_000016030	388	43.13	8.33	-0.254
PP_FRAEX38873_v2_000037180	384	42.02	6.78	-0.146
PP_FRAEX38873_v2_000106450	389	43.13	5.93	-0.155
PP_FRAEX38873_v2_000223220	356	39.2	8.34	-0.137
PP_FRAEX38873_v2_000228480	389	42.61	6.51	-0.084
PP_FRAEX38873_v2_000271230	342	37.63	8.66	-0.126
PS_GWHTAAZH000535	391	42.88	6.52	-0.09
PS_GWHTAAZH000536	390	42.85	6.71	-0.091
PS_GWHTAAZH003090	450	49.58	8.58	-0.119
PS_GWHTAAZH005281	391	42.71	6.6	-0.068
PS_GWHTAAZH005282	391	42.68	6.6	-0.06
PS_GWHTAAZH005283	281	30.43	6.04	-0.02
PS_GWHTAAZH006774	424	46.49	7.4	-0.049
PS_GWHTAAZH020152	395	42.87	7.04	0.067
PS_GWHTAAZH021909	1099	122.9	8.48	-0.119
PS_GWHTAAZH022590	396	43.34	6.12	-0.087
PT_CTG_10616.3	397	42.41	5.71	NaN
PT_CTG_5330.13	395	43.13	6.51	NaN
PT_HIC_ASM_0.4493	328	35.41	5.84	NaN
PT_HIC_ASM_0.4516	393	42.62	6.35	NaN
PT_HIC_ASM_10.1467	392	42.48	6.94	NaN
PT_HIC_ASM_1.1609	396	43.09	5.81	NaN
PT_HIC_ASM_5.495	397	42.41	5.71	NaN
PT_HIC_ASM_5.497	397	42.32	6.01	NaN
PU_ATA11.204.t1	389	42.55	6.19	-0.076
PU_ATA12.50.t1	391	43.19	6.12	-0.084
PU_ATA12.51.t1	397	43.68	6.68	-0.09
PU_ATA4.1591.t1	390	42.61	6.32	-0.085
PU_ATA6.512.t1	393	43.16	6.19	-0.194
PU_ATA7.288.t1	394	42.74	6.33	-0.153
PU_ATA8.1237.t1.p1	410	45.01	7.3	-0.034
PU_ATA8.1238.t1	395	43.5	6.51	-0.047
PW_Dioal.04G141300	386	42.16	6.87	NaN
PW_Dioal.05G139300	392	42.97	6.02	NaN
PW_Dioal.10G004500	392	43.07	6.74	NaN
PW_Dioal.13G078400	401	44.39	6.3	NaN
PW_Dioal.17G104600	390	42.92	5.48	NaN
PW_Dioal.17G104700	390	42.92	5.49	NaN
PW_Dioal.17G104800	390	42.79	5.69	NaN
PW_Dioal.17G104900	390	42.9	5.69	NaN
PW_Dioal.17G105000	390	42.98	7.06	NaN
PW_Dioal.17G105100	390	43.03	5.35	NaN
PW_Dioal.17G105200	393	43.45	5.84	NaN
PW_Dioal.17G105300	401	44.53	6.1	NaN
PW_Dioal.17G105400	408	45.15	7.02	NaN
PW_Dioal.17G105500	407	44.92	6.57	NaN
PW_Dioal.17G105600	332	36.66	5.92	NaN
PW_Dioal.17G105700	407	44.91	6.38	NaN
PW_Dioal.17G106300	404	44.56	6.45	NaN
PW_Dioal.17G106500	404	44.55	6.25	NaN
PW_Dioal.17G106700	404	44.52	6.65	NaN
PW_Dioal.17G106800	405	44.62	6.65	NaN
PW_Dioal.17G106900	378	41.56	7.29	NaN
PW_Dioal.17G107000	341	37.74	6.51	NaN
PW_Dioal.17G107100	404	44.31	6.92	NaN
PW_Dioal.17G107200	403	44.04	6.62	NaN
PX_Nycol.A03481	349	37.6	6.78	NaN
PX_Nycol.E00784	394	42.74	6.18	NaN
PX_Nycol.I01925	393	43.07	6.77	NaN
PX_Nycol.L00564	389	43.05	5.58	NaN
PX_Nycol.L00900	392	42.92	6.6	NaN
PX_Nycol.L00901	392	42.18	6.93	NaN
PX_Nycol.L00902	392	42.87	7.13	NaN
PX_Nycol.L00903	392	42.91	6.6	NaN
PX_Nycol.L00904	393	42.56	6.91	NaN
PX_Nycol.L00905	393	42.55	6.95	NaN
PX_Nycol.L00906	249	27.11	8.6	NaN
PX_Nycol.L00907	393	42.47	8.34	NaN
PX_Nycol.L00909	230	24.57	5.04	NaN
PY_Vmac_004625-T1	389	42.71	6.12	-0.108
PY_Vmac_009194-T1	451	49.4	6.89	-0.028
PY_Vmac_014735-T1	398	43.39	6.12	-0.092
PY_Vmac_019267-T1	389	42.5	6.43	-0.064
PY_Vmac_032661-T1	311	33.97	4.8	-0.047
PY_Vmac_049653-T1	348	37.9	5.72	-0.011
PZ_Rhsim01G0111100	357	39.21	6.44	-0.102
PZ_Rhsim02G0053700	389	42.58	6.32	-0.054
PZ_Rhsim07G0033300	1787	198.2	6.55	-0.197
PZ_Rhsim08G0038400	398	43.17	6.43	-0.051
PZ_Rhsim09G0036000	367	40.19	5.17	-0.135
PZ_Rhsim09G0036100	1290	144.38	8.18	-0.143
PZ_Rhsim09G0036400	389	42.37	6.51	-0.049
PZ_Rhsim09G0036700	319	34.65	6.37	-0.05
PZ_Rhsim09G0048100	389	42.78	6.99	-0.08
PZ_Rhsim09G0048300	389	42.62	6.43	-0.047
PZ_Rhsim09G0053500	126	13.96	4.91	-0.068
PZ_Rhsim11G0187100	385	42.33	6.68	-0.183
PZ_RhsimUnG0135900	389	42.62	6.12	-0.065
PZ_RhsimUnG0180800	389	42.57	6.12	-0.064
QB_THS.03G0050610	390	42.74	6.32	NaN
QB_THS.03G0286710	390	42.74	6.32	NaN
QB_THS.03G0389070	395	43.39	6.75	NaN
QB_THS.04G0069130	375	41.81	7.31	-0.154
QB_THS.04G0076950	376	42.03	6.98	-0.146
QB_THS.04G0076960	413	45.27	6.46	NaN
QB_THS.04G0077000	395	43.3	6.45	NaN
QB_THS.04G0077340	392	42.53	6.25	NaN
QB_THS.04G0077350	394	42.84	6.51	NaN
QB_THS.04G0077410	762	83.51	6.83	NaN
[truncated: 13 more rows]

## Sheet: CHS-like.gene.pro
Table S5 Characteristics of identified CHS and CHS-like genes.
Gene ID	Protein length	MW	PI	GRAVY
AC_PWA42992	268	29.39	10.07	-0.067
AI_59KVZ	62	7.07	7.35	-0.563
AI_G8B40	116	12.99	9.47	-0.45
AI_LJ1CG	240	26.93	8.1	-0.421
AN_XP_016195100.1	149	17.33	8.64	-0.365
AP_0643s0012	252	27.47	7.76	NaN
AQ_XP_020262351.1	272	29.55	10.29	-0.274
AV_XP_025646359.1	233	25.83	6.24	-0.103
AV_XP_025647276.1	117	12.92	5.86	0.007
BA_XP_020185302.1	375	40.5	8.44	-0.238
BH_D01G0644000	186	20.69	10.42	NaN
BQ_XP_009130024.1	166	17.94	7.9	0.284
BZ_XP_016582449.1	265	29.4	5.71	-0.083
CB_Carg10132	137	15.48	10.73	-0.453
CH_KYP77364.1	85	9.98	9.38	-0.124
CI_CDO99413.1	63	7.33	8.2	-0.67
CI_CDP20497.1	152	17.91	9.87	0.085
CI_CDP20498.1	172	18.85	6.22	-0.067
CL_OMP11715.1	73	8.63	10.55	-0.859
CM_XP_024980559.1	246	27.72	8.19	-0.316
CO_XP_024034720.1	202	22.96	8.81	-0.269
CT_18400	70	7.78	8.5	-0.373
CV_XP_006473019.1	163	17.96	5.02	-0.183
CV_XP_006490356.1	220	25.15	8.63	-0.341
DC_RWR79211.1	130	15.3	9.86	-0.406
DN_XP_010466927.1	147	17.09	8.49	-0.622
DN_XP_010497459.2	102	11.41	5.9	-0.342
DN_XP_010513854.1	140	16.44	7.16	-0.473
DU_XP_017228049.1	150	16.8	7.99	-0.172
DU_XP_017239839.1	250	27.07	6.51	0.096
DU_XP_017251109.1	164	18.19	5.23	0.067
EC_XP_022725082.1	139	16	9.49	0.422
ED_XP_018728219.1	318	36.27	8.7	-0.271
ES_XP_006580858.2	249	27.46	7.87	0.259
ES_XP_006582540.1	140	15.85	4.68	0.291
FA_RZC12591.1	183	20	6.11	0.331
FB_XP_021992622.1	192	21.76	8.66	0.075
FM_0081s0079	54	5.73	7.36	NaN
FM_1036s0004	92	10.61	8.06	NaN
FN_0693s0023	148	16.77	8.31	-0.388
FP_scaffold1500_3lal	240	26.34	5.12	NaN
FP_scaffold968_8lal	301	33.14	10.72	NaN
FT_11G12280.1lpe	504	54.29	6.35	0.057
FV_Lsi05G004380	86	9.31	4.55	-0.242
FV_Lsi08G004720	271	29.65	6.92	-0.214
FV_Lsi08G004730	115	12.27	6.89	0.49
FV_Lsi08G004740	79	9.07	9.08	-0.51
FZ_10011744	155	16.65	4.77	NaN
FZ_10011745	220	24.36	8.98	NaN
FZ_10041507	67	7.24	9.58	NaN
GA_XP_009390405.1	186	20.53	5.19	0.23
GB_XP_022148237.1	91	9.92	5.69	-0.359
GI_B01017	168	17.74	7.92	NaN
GI_G00630	199	21.16	4.39	NaN
GI_H00487	193	20.46	6.51	0.3
GM_XP_024030364.1	115	13.23	9.14	-0.446
GN_PTQ26610.1	226	24.11	6.13	-0.057
GN_PTQ33283.1	144	16.66	9.07	-0.883
GQ_08G163100	141	15.26	6.23	NaN
GQ_10G189700	109	11.82	6.52	NaN
GQ_10G189800	194	22	10.41	NaN
GU_XP_019244374.1	304	33.38	6.85	0.106
HA_XP_009758584.1	142	15.22	10.11	-0.266
HD_XP_015693462.1	113	12.25	8.5	-0.03
HH_ORUFI01G24560.1oru	653	73.23	7.67	-0.157
HH_ORUFI01G24560.2oru	451	50.24	7.95	-0.286
HH_ORUFI03G30280.1oru	148	15.61	5.15	0.299
HH_ORUFI10G03910.1oru	68	7.34	7.69	-0.3
HH_ORUFI10G03920.1oru	138	15.4	4.69	-0.217
HH_ORUFI10G04280.1oru	129	14.41	6.13	0.092
HH_ORUFI11G16620.1oru	132	14.13	4.92	-0.167
HH_ORUFI11G16630.1oru	76	7.78	4.86	0.401
HH_ORUFI11G16640.1oru	130	14.72	7.3	-0.543
HH_ORUFI12G05240.1oru	135	14.32	10.28	0.215
HN_XP_015619156.1	141	14.95	11.38	0.248
HN_XP_015629611.1	145	15.64	6.94	0.181
HN_XP_015638655.1	118	12.69	7.57	0.29
HS_PON33430.1	95	10.01	8.07	0.348
HU_00219g00005	90	10.04	10.92	-0.384
HU_00830g00067	201	22.3	9.25	-0.354
HU_01698g00005	86	9.49	8.49	-0.128
HZ_XP_008780813.1	180	19.61	8.32	0.092
IA_01G055500	154	17.28	8.31	NaN
IA_01G055800	138	15.23	8.99	NaN
IA_03G190300	91	10.26	4.57	NaN
IA_05G186300	62	6.78	9.1	NaN
IA_15G142600	161	17.27	4.68	NaN
IC_XP_011041580.1	161	17.4	4.42	0.057
IC_XP_011048665.1	161	17.38	4.42	0.055
II_PME00044049	208	23.1	9.14	-0.298
II_PME00044050	208	23.14	8.92	-0.321
II_PME00044051	266	29.74	9.5	-0.386
II_PME00044052	208	23.11	9.14	-0.307
II_PME00044053	251	27.64	9.05	-0.291
II_PME00098460	190	20.83	9.77	-0.345
IL_RLM42089.1	84	9.74	9.07	-0.258
IL_RLM52741.1	176	18.84	4.85	0.119
IL_RLM57750.1	227	24.92	9.48	-0.291
IL_RLM57792.1	112	12.4	8.85	-0.193
IL_RLM58315.1	112	11.67	9.94	0.342
IL_RLM58428.1	131	13.95	4.53	0.052
IL_RLN34678.1	136	15.23	4.78	-0.082
IN_XP_024364232.1	195	21.18	8.82	0.015
IN_XP_024368522.1	78	8.23	8.04	-0.192
IN_XP_024389788.1	150	16.62	10.22	-0.259
IP_PPI00000391	142	15.53	9.22	-0.186
IP_PPI00026116	143	15.34	5.14	NaN
IP_PPI00030353	197	21.14	6.92	NaN
IP_PPI00030354	130	14.1	4.46	NaN
IP_PPI00033461	122	13.08	10.55	NaN
IP_PPI00035470	113	12.22	5.08	NaN
IP_PPI00035898	225	25.76	9.72	NaN
IP_PPI00035985	105	11.93	9.8	NaN
IP_PPI00036844	249	27.83	10.01	NaN
IP_PPI00036855	154	17.02	10.57	NaN
IP_PPI00036856	149	16.36	5.29	NaN
IP_PPI00036879	196	20.89	10.33	NaN
IP_PPI00036880	151	16.63	8.05	NaN
IP_PPI00036882	148	15.83	4.36	0.145
IP_PPI00042642	116	12.87	9.55	NaN
IP_PPI00051944	142	15.32	10.14	NaN
IP_PPI00057697	155	16.49	5.66	NaN
IP_PPI00057698	111	11.4	10.19	NaN
IP_PPI00057920	146	16.22	8.53	NaN
IP_PPI00063940	167	18.5	9.64	NaN
IP_PPI00067375	116	12.51	11.14	NaN
IP_PPI00068552	103	11.26	10.59	NaN
IS_PSY00000339	100	10.77	9.38	-0.429
IS_PSY00000340	191	21.29	8.3	-0.343
IS_PSY00004604	291	31.87	6.51	NaN
IS_PSY00032482	174	18.68	4.96	NaN
IS_PSY00033846	157	16.95	4.92	NaN
IS_PSY00034486	171	18.49	4.94	NaN
IS_PSY00036051	109	11.73	10.37	NaN
IV_2KG104316	73	8.12	7.41	NaN
IV_2NG024900	111	12.43	9.66	NaN
IV_7KG263400	145	15.79	10.19	NaN
IV_8KG261000	79	8.77	8.08	NaN
IZ_XP_007157044.1	158	17.24	5.22	0.087
IZ_XP_007157045.1	99	11.4	6.5	-0.534
IZ_XP_007157047.1	138	15.6	7.95	-0.393
IZ_XP_007157048.1	167	18.14	4.79	0.108
IZ_XP_007157049.1	207	23.23	8.56	-0.305
IZ_XP_007157051.1	139	15.4	9.17	-0.239
IZ_XP_007157052.1	151	16.38	5.17	0.117
IZ_XP_007161429.1	87	9.49	6.52	0.017
IZ_XP_007161430.1	117	13.48	9.11	-0.652
LD_G01514	294	32.37	6.51	-0.068
LF_XP_018445313.1	148	16.78	8.19	-0.506
LF_XP_018476297.1	174	19.46	8.94	-0.348
LH_XP_021306357.1	74	7.9	5.6	0.2
LH_XP_021317770.1	266	28.63	8.5	0.187
LQ_XP_024524288.1	271	29.88	5.99	-0.234
LT_c0003_01081	119	12.91	5.71	NaN
MB_TKW00443.1	133	14.65	10.08	-0.289
MB_TKW01018.1	210	22.53	10.63	-0.149
MC_Traes_1AS_33CB25797	144	15.14	4.83	0.314
MC_Traes_1BL_F7E98026F	156	17.31	4.64	0.006
MC_Traes_1DL_3DDC3EB25	193	20.22	7.94	-0.044
MC_Traes_1DL_54280A1C0	185	20.5	4.56	-0.101
MC_Traes_2AS_0E49D178C	134	15.2	8.89	-0.434
MC_Traes_2AS_B54E5D5A9	80	8.86	6.24	-0.137
MC_Traes_2AS_E6FF6A652	168	18.42	4.81	0.078
MC_Traes_2AS_F269474C2	91	9.87	6.08	-0.031
MC_Traes_2BL_A3CF87FBF	73	8.34	8.82	-0.085
MC_Traes_2BS_A3FACFBB7	80	8.8	6.24	-0.077
MC_Traes_2BS_CE6EF97EE	275	29.38	6.4	-0.024
MC_Traes_2DL_1726DF6F1	83	9.25	6.23	-0.57
MC_Traes_2DS_1BA7B8A2C	235	25.78	8.36	-0.166
MC_Traes_2DS_344FD1DE8	222	23.69	6.59	-0.069
MC_Traes_2DS_5BE75B34E	56	6.21	4.21	0.089
MC_Traes_2DS_7538B4A43	64	7.15	9.37	-0.053
MC_Traes_2DS_75924C42A	79	9.2	9.43	-0.692
MC_Traes_2DS_8827E95F0	162	17.82	4.99	0.023
MC_Traes_2DS_B9D014DE1	215	23.93	8.98	-0.276
MC_Traes_2DS_C4E5A469F	144	15.31	4.66	0.161
MC_TRAES3BF079700030CFD	69	8.15	10.15	-0.742
MC_Traes_3B_FC275A64D	166	17.94	7.16	-0.18
MC_Traes_4AL_6BC4CD744	208	21.84	5.8	0.145
MC_Traes_4AL_76157AE9F	260	27.4	5.97	0.067
MC_Traes_4AL_7643BC2FE	155	16.53	4.73	0.186
MC_Traes_4AL_7DD13DB97	71	7.55	6.51	0.389
MC_Traes_4AL_8883421A8	84	9.27	7.51	-0.177
MC_Traes_4BS_CFA4CBA43	49	5.46	8.53	0.09
MC_Traes_4DL_259779FAE	250	26.37	7.51	0.053
MC_Traes_4DL_C7294E42F	139	14.95	5.65	0.006
MC_Traes_5AL_18B6633A2	131	14.57	8.53	0.076
MC_Traes_5AL_D40CDAB90	76	8.61	6.5	-0.734
MC_Traes_5AS_3B7626E5C	106	11.86	8.86	-0.415
MC_Traes_5BL_197A7BAA5	250	26.68	5.71	0.172
MC_Traes_6AL_2B1E9CA23	316	35.19	11.79	-0.493
MC_Traes_6BS_C400F1983	151	16.63	4.59	-0.018
MC_Traes_6BS_FCCDA25E1	167	18.02	7.64	-0.26
MC_Traes_6DL_5C7756C31	199	21.33	4.86	0.087
MC_Traes_6DL_B3E4E18C9	125	13.72	6.35	-0.288
MC_Traes_6DS_5B0F73A26	158	17.37	5.92	-0.173
MC_Traes_7BL_F63BBC7E9	140	15.77	4.94	-0.092
MC_Traes_7DS_01595FE36	83	8.84	4.02	0.127
MC_Traes_7DS_2C300663C	67	7.16	8.84	-0.076
MC_Traes_7DS_4DC1C5126	83	8.98	8.25	-0.28
MC_Traes_7DS_60BB79932	80	8.72	4.73	0.04
MC_Traes_7DS_7C63C9ECB	83	8.63	8.09	0.343
MC_Traes_7DS_A934D9C24	80	8.8	5.04	-0.055
MC_Traes_7DS_C62CB461A	148	15.98	6.94	-0.092
MC_Traes_7DS_DF3CFF776	199	21.74	4.55	0.046
MC_Traes_7DS_FC347886F	77	8.26	5.02	0.069
MG_XP_010526372.1	136	15.41	6.8	-0.074
MI_PON90189.1	69	7.86	10.17	-0.588
MI_PON95094.1	105	11.89	9.41	-0.433
ML_gene14708	70	7.94	8.88	NaN
ML_gene17167	93	9.53	4.87	NaN
ML_gene19954	179	19.27	5.16	0.094
ML_gene22523	66	7.53	9.96	-0.633
ML_gene27865	228	25.88	9.66	-0.293
ML_gene30020	92	10.09	8.53	NaN
ML_gene39599	74	8.39	6.52	-0.439
ML_gene40675	99	10.67	5.66	NaN
ML_gene8180	285	31.38	7.02	-0.175
MR_XP_017411572.1	106	11.6	4.78	0.04
MT_XP_014523114.1	100	11.16	6.52	-0.058
MT_XP_022632050.1	225	25.08	8.7	-0.22
MV_XP_019081433.1	94	10.84	8.7	-0.591
NA_KMZ59577.1	68	7.47	6.51	-0.272
NA_KMZ59578.1	68	7.47	4.99	-0.266
NA_KMZ59579.1	101	11.74	9.74	-0.451
NA_KMZ63615.1	152	16.71	8.07	0.097
NA_KMZ63616.1	90	10.28	8.97	-0.691
PG_Cs01g02279	140	15.64	9.13	-0.414
PG_Cs06g02011	340	37.11	9.44	0.068
PG_Cs06g02012	120	13.66	10.23	0.215
PL_Vadar_g25464	88	9.66	9.98	-0.076
PM_evm.model.original_scaffold_931.657	148	16.81	7	-0.393
PN_Ag2G00774.1	106	11.74	5.16	-0.056
PN_Ag2G00784.1	107	11.76	5.01	0.143
PT_CTG_12182.1	129	14.1	5.79	NaN
PT_CTG_5918.7	167	18.59	11.83	NaN
PT_HIC_ASM_12.2419	169	19.1	12.14	NaN
PT_HIC_ASM_2.6580	183	19.54	5.39	NaN
PT_HIC_ASM_4.13305	142	15.76	8.08	NaN
PU_ATA200.1.t1	365	40.9	10.08	-0.654
PY_Vmac_032660-T1	100	11.31	8.64	-0.638
PZ_Rhsim09G0036300	103	11.15	9.24	-0.288
PZ_Rhsim09G0036500	116	12.85	10.09	-0.247
PZ_Rhsim09G0036600	98	10.72	7.61	0.007
QB_THS.04G0077420	134	15.24	9.63	NaN
QB_THS.04G0077690	537	59.79	5.86	NaN
AC_PWA90844	516	56.16	8.29	0.432
AE_PSR85112.1	450	50.49	9.56	-0.013
AQ_XP_020266908.1	141	15.63	8.81	0.089
AR_XP_027355892.1	508	57.42	9.13	-0.006
AR_XP_027358142.1	508	57.43	8.54	-0.004
BD_XP_006848688.1	469	52.76	8.59	-0.03
BH_S02G0190600	155	16.52	9.07	NaN
BN_1261043867	495	55.69	9.18	0.013
BR_02G181200	155	16.52	9.07	NaN
CQ_GAX78445.1	516	57.82	8.91	0.02
DH_XP_023514455.1	160	17.58	9.6	-0.231
DL_XP_001697210.1	565	63.25	9.28	-0.044
DP_XP_005650884.1	440	49.32	8.6	-0.066
DR_XP_005846504.1	484	53.81	9.74	0.043
DT_17g10060	516	57.5	9.27	NaN
EU_KXZ42084.1	527	59.39	9.73	-0.017
FM_0018s0145	474	52.01	9.1	NaN
FN_0001s0086	474	52	9.23	NaN
FN_1031s0017	491	54.02	9.23	NaN
FT_04G02550.1lpe	227	24.29	8.08	-0.228
FT_11G12290.1lpe	61	6.62	5.52	0.243
FV_Lsi05G007240	90	10.33	4.25	-0.653
GD_PSC68386.1	1321	139.42	9.36	-0.286
GQ_12G261400	287	31.21	9.19	NaN
GV_NbS00000319g0005	538	60.2	9.16	-0.062
IA_T187900	338	38.23	8.7	NaN
IB_XP_020583315.1	461	51.76	9.27	-0.073
IN_XP_024375798.1	353	37.39	7.5	-0.033
IN_XP_024384086.1	552	60.47	9.29	-0.016
IN_XP_024403865.1	145	16.03	10.46	-0.334
IV_7KG077009	475	52.29	8.42	NaN
IV_7NG173000	480	53.02	8.35	NaN
LG_GBF88380.1	461	50.53	9.7	0.056
LG_GBF89623.1	512	56.59	9.37	-0.086
LG_GBF91682.1	510	56.76	9.21	-0.004
LG_GBF94153.1	463	50.55	9.9	0.038
LG_GBF96892.1	512	57.1	8.99	-0.017
LI_0207s0022	563	61.94	8.84	NaN
LM_scaffold427_16sir	496	55.44	9.23	NaN
LQ_XP_002980157.2	612	66.78	8.23	-0.083
LQ_XP_002992903.2	612	66.9	8.35	-0.091
LT_c0012_00438	456	50.62	8.69	NaN
MB_TKV92097.1	71	7.84	9.25	0.237
MC_Traes_5AS_452F4420D	39	4.16	3.9	-0.138
MS_XP_002946066.1	522	59.11	9.72	-0.031
MV_XP_002280864.1	475	53.71	7.99	-0.047
PS_GWHTAAZH024473	96	10.76	11.05	-0.49
