# Supplementary material for: Exploring the evolution of CHS gene family in plants
Source: Front Genet. 2024 Apr 30;15:1368358. doi: 10.3389/fgene.2024.1368358 (PMC11091334; doi:10.3389/fgene.2024.1368358)
Supplement: Supplementary file 1 [file DataSheet1.ZIP › Table S6.xlsx]

## Sheet: CHS
Table S6 Identified syntenic connections within CHS and CHS-like genes.
Gene_A	Gene_B
AB_Alp106130	AB_Alp136110
AB_Alp106130	AD_AA32G00010
AB_Alp106130	AE_PSS24118.1
AB_Alp106130	AO_XP_020878530.1
AB_Alp106130	AP_0002s2222
AB_Alp106130	BC_NP_171707.1
AB_Alp106130	BS_14547s0012
AB_Alp106130	BS_5325s0125
AB_Alp106130	BU_XP_010692193.1
AB_Alp106130	BZ_XP_016557625.1
AB_Alp106130	CA_XP_027102543.1
AB_Alp106130	CB_Carg24165
AB_Alp106130	CI_CDP09465.1
AB_Alp106130	CM_XP_024958746.1
AB_Alp106130	CO_XP_006445367.1
AB_Alp106130	CP_XP_027155047.1
AB_Alp106130	CS_1968s0139
AB_Alp106130	CT_05449
AB_Alp106130	CV_XP_006464463.1
AB_Alp106130	DC_RWR87448.1
AB_Alp106130	DM_XP_023645585.1
AB_Alp106130	DN_XP_010456329.1
AB_Alp106130	DN_XP_010474834.1
AB_Alp106130	DN_XP_019088494.1
AB_Alp106130	DN_XP_019090937.1
AB_Alp106130	EC_XP_022759488.1
AB_Alp106130	EE_XP_010934708.2
AB_Alp106130	EG_XP_006418482.1
AB_Alp106130	ER_XP_016682028.1
AB_Alp106130	EV_XP_012475334.1
AB_Alp106130	GG_XP_008375736.1
AB_Alp106130	GH_XP_021607040.1
AB_Alp106130	GI_B01561
AB_Alp106130	IC_XP_011017423.1
AB_Alp106130	IM_XP_016650193.1
AB_Alp106130	LC_XP_015583852.1
AB_Alp106130	LD_G16736
AB_Alp106130	LL_XP_011094451.2
AB_Alp106130	LM_scaffold2851_19sir
AB_Alp106130	LT_c0001_00020
AB_Alp106130	LT_c0011_00010
AB_Alp106130	LZ_0033s0250
AB_Alp106130	MA_XP_006347928.1
AB_Alp106130	MF_10007831m
AB_Alp106130	MG_XP_019058127.1
AB_Alp106130	PA_AUR62004178
AB_Alp106130	PA_AUR62013677
AB_Alp106130	PL_Vadar_g4169
AB_Alp106130	PM_evm.model.original_scaffold_1639.146
AB_Alp106130	PS_GWHTAAZH003090
AB_Alp106130	PU_ATA7.288.t1
AB_Alp106130	PZ_Rhsim07G0033300
AB_Alp106130	QB_THS.11G0253850
AB_Alp136110	AE_PSS24118.1
AB_Alp136110	AE_PSS35940.1
AB_Alp136110	AO_XP_020878530.1
AB_Alp136110	AP_0002s2222
AB_Alp136110	BC_NP_191915.1
AB_Alp136110	BS_14547s0012
AB_Alp136110	CA_XP_027102543.1
AB_Alp136110	CI_CDP09465.1
AB_Alp136110	CM_XP_024958746.1
AB_Alp136110	CO_XP_006445367.1
AB_Alp136110	CP_XP_027155047.1
AB_Alp136110	CS_20893s0009
AB_Alp136110	CT_05449
AB_Alp136110	DM_XP_006290098.1
AB_Alp136110	DN_XP_010456329.1
AB_Alp136110	DN_XP_019088494.1
AB_Alp136110	EC_XP_022759488.1
AB_Alp136110	ED_XP_010053966.1
AB_Alp136110	EG_XP_006396202.2
AB_Alp136110	FB_XP_022030116.1
AB_Alp136110	FF_XP_021281030.1
AB_Alp136110	FP_scaffold600_16lal
AB_Alp136110	GH_XP_021607040.1
AB_Alp136110	GI_B01561
AB_Alp136110	IA_02G155200
AB_Alp136110	IC_XP_011017423.1
AB_Alp136110	IU_XP_002302511.2
AB_Alp136110	LC_XP_015583852.1
AB_Alp136110	LF_XP_018458933.1
AB_Alp136110	LL_XP_011094451.2
AB_Alp136110	LT_c0001_00020
AB_Alp136110	LT_c0011_00010
AB_Alp136110	LZ_0033s0250
AB_Alp136110	ME_XP_017973948.1
AB_Alp136110	MF_10028565m
AB_Alp136110	MG_XP_019058127.1
AB_Alp136110	PA_AUR62013698
AB_Alp136110	PL_Vadar_g4169
AB_Alp136110	PM_evm.model.original_scaffold_1639.146
AB_Alp136110	PS_GWHTAAZH003090
AB_Alp136110	PS_GWHTAAZH021909
AB_Alp136110	PZ_Rhsim07G0033300
AB_Alp289990	AD_AA32G01209
AB_Alp289990	AI_WB4GB
AB_Alp289990	AN_XP_016162082.1
AB_Alp289990	AO_XP_002871591.1
AB_Alp289990	AP_0006s0569
AB_Alp289990	AP_0014s0726
AB_Alp289990	AR_XP_027350027.1
AB_Alp289990	AV_XP_025658599.1
AB_Alp289990	BC_NP_196897.1
AB_Alp289990	BL_NP_001302477.1
AB_Alp289990	BL_NP_001302984.1
AB_Alp289990	BL_XP_013677202.1
AB_Alp289990	BL_XP_013727454.1
AB_Alp289990	BL_XP_022554351.1
AB_Alp289990	BM_XP_013605982.1
AB_Alp289990	BM_XP_013621435.1
AB_Alp289990	BM_XP_013622382.1
AB_Alp289990	BQ_XP_009121714.1
AB_Alp289990	BQ_XP_009125955.1
AB_Alp289990	BQ_XP_009131369.1
AB_Alp289990	BS_2902s0128
AB_Alp289990	BU_XP_010682889.1
AB_Alp289990	CC_XP_004493096.1
AB_Alp289990	CO_XP_006446902.1
AB_Alp289990	CS_5588s0022
AB_Alp289990	CT_03814
AB_Alp289990	CV_NP_001306986.1
AB_Alp289990	DA_XP_022983282.1
AB_Alp289990	DB_XP_008449984.1
AB_Alp289990	DE_XP_022934336.1
AB_Alp289990	DH_XP_023528254.1
AB_Alp289990	DN_XP_010420005.1
AB_Alp289990	DN_XP_010453497.1
AB_Alp289990	DN_XP_010492176.1
AB_Alp289990	DQ_XP_004145707.1
AB_Alp289990	EC_XP_022750423.1
AB_Alp289990	EC_XP_022773618.1
AB_Alp289990	ED_XP_010028921.1
AB_Alp289990	EE_XP_010942344.1
AB_Alp289990	EG_XP_006399896.1
AB_Alp289990	ES_XP_003553986.1
AB_Alp289990	FA_RZB47316.1
AB_Alp289990	FC_XP_021658990.1
AB_Alp289990	FF_XP_021297880.1
AB_Alp289990	FI_XP_012067379.1
AB_Alp289990	FL_XP_018834036.1
AB_Alp289990	FM_0058s0283
AB_Alp289990	FM_0080s0039
AB_Alp289990	FM_1310s0006
AB_Alp289990	FN_0024s0074
AB_Alp289990	FN_0159s0019
AB_Alp289990	FN_0279s0045
AB_Alp289990	FN_0345s0047
AB_Alp289990	FP_scaffold1112_3lal
AB_Alp289990	FP_scaffold1846_40lal
AB_Alp289990	FP_scaffold3159_5lal
AB_Alp289990	FQ_XP_019427416.1
AB_Alp289990	FV_Lsi05G004330
AB_Alp289990	FZ_10012586
AB_Alp289990	GA_XP_009421018.1
AB_Alp289990	GE_OVA09703.1
AB_Alp289990	GH_XP_021609389.1
AB_Alp289990	GH_XP_021627264.1
AB_Alp289990	GT_XP_003624524.1
AB_Alp289990	GZ_XP_010249317.1
AB_Alp289990	HS_PON35502.1
AB_Alp289990	HZ_XP_008797107.1
AB_Alp289990	IA_14G152900
AB_Alp289990	IR_XP_026377179.1
AB_Alp289990	IU_XP_002321081.1
AB_Alp289990	IZ_XP_007161599.1
AB_Alp289990	LC_XP_002512817.1
AB_Alp289990	LF_XP_018442390.1
AB_Alp289990	LF_XP_018446842.1
AB_Alp289990	LF_XP_018471920.1
AB_Alp289990	LF_XP_018476143.1
AB_Alp289990	LM_scaffold843_425sir
AB_Alp289990	LT_c0002_01590
AB_Alp289990	LZ_0542s0090
AB_Alp289990	ME_XP_007032052.2
AB_Alp289990	MF_10013745m
AB_Alp289990	MG_XP_010551951.1
AB_Alp289990	MI_PON50495.1
AB_Alp289990	MT_XP_014491288.1
AB_Alp289990	MU_XP_027931258.1
AB_Alp289990	MV_XP_019080192.1
AB_Alp289990	MZ_XP_015893917.1
AB_Alp289990	NF_XP_030484186.1
AB_Alp289990	PA_AUR62037807
AB_Alp289990	PL_Vadar_g19825
AB_Alp289990	PM_evm.model.original_scaffold_544.23
AB_Alp289990	PU_ATA8.1237.t1.p1
AB_Alp289990	PY_Vmac_014735-T1
AB_Alp289990	PZ_Rhsim08G0038400
AB_Alp385130	AE_PSS29491.1
AB_Alp385130	AF_PIA57268.1
AB_Alp385130	AO_XP_020872042.1
AB_Alp385130	AP_0003s1378
AB_Alp385130	BC_NP_567971.1
AB_Alp385130	BL_XP_013656162.1
AB_Alp385130	BL_XP_013670615.1
AB_Alp385130	BL_XP_013717994.1
AB_Alp385130	BL_XP_013724974.1
AB_Alp385130	BL_XP_013725548.2
AB_Alp385130	BL_XP_013731042.1
AB_Alp385130	BM_XP_013596630.1
AB_Alp385130	BM_XP_013623560.1
AB_Alp385130	BQ_XP_009108194.1
AB_Alp385130	BQ_XP_009108697.1
AB_Alp385130	BQ_XP_009138330.1
AB_Alp385130	BS_7867s1344
AB_Alp385130	BU_XP_010690460.1
AB_Alp385130	BZ_XP_016582441.1
AB_Alp385130	CA_XP_027108648.1
AB_Alp385130	CB_Carg05691
AB_Alp385130	CB_Carg19368
AB_Alp385130	CE_RAL49322.1
AB_Alp385130	CI_CDO96957.1
AB_Alp385130	CM_XP_024993824.1
AB_Alp385130	CO_XP_006423581.1
AB_Alp385130	CP_XP_027163982.1
AB_Alp385130	CR_GAV60300.1
AB_Alp385130	CV_XP_006487398.1
AB_Alp385130	DE_XP_022928457.1
AB_Alp385130	DH_XP_023529830.1
AB_Alp385130	DM_XP_006285956.1
AB_Alp385130	DN_XP_010447028.1
AB_Alp385130	DN_XP_019086891.1
AB_Alp385130	DN_XP_019088180.1
AB_Alp385130	EC_XP_022763105.1
AB_Alp385130	ED_XP_010028685.1
AB_Alp385130	EG_XP_024005538.1
AB_Alp385130	EM_XP_004289833.1
AB_Alp385130	EO_XP_017634376.1
AB_Alp385130	ER_XP_016714428.1
AB_Alp385130	ER_XP_016734374.1
AB_Alp385130	EV_XP_012436331.1
AB_Alp385130	FB_XP_022010182.1
AB_Alp385130	FF_XP_021286130.1
AB_Alp385130	FH_XP_019169332.1
AB_Alp385130	FI_XP_012084392.1
AB_Alp385130	FL_XP_018815343.1
AB_Alp385130	FL_XP_018841433.1
AB_Alp385130	FM_0024s0996
AB_Alp385130	FN_0385s0030
AB_Alp385130	FN_0785s0017
AB_Alp385130	FP_scaffold1175_18lal
AB_Alp385130	FU_XP_023736383.1
AB_Alp385130	FZ_10026286
AB_Alp385130	GB_XP_022135669.1
AB_Alp385130	GG_XP_008372871.1
AB_Alp385130	GH_XP_021611363.1
AB_Alp385130	GH_XP_021626928.1
AB_Alp385130	GI_N01286
AB_Alp385130	GZ_XP_010268695.1
AB_Alp385130	HS_PON55109.1
AB_Alp385130	HT_XP_021814472.1
AB_Alp385130	HU_00362g01037
AB_Alp385130	IA_04G171100
AB_Alp385130	IA_09G133800
AB_Alp385130	IC_XP_011037255.1
AB_Alp385130	IC_XP_011046870.1
AB_Alp385130	IM_XP_008236187.1
AB_Alp385130	IO_XP_007199914.1
AB_Alp385130	IU_XP_002305482.1
AB_Alp385130	IU_XP_006379273.2
AB_Alp385130	LB_XP_024167429.1
AB_Alp385130	LD_G08007
AB_Alp385130	LF_XP_018451779.1
AB_Alp385130	LF_XP_018480824.1
AB_Alp385130	LM_scaffold669_6sir
AB_Alp385130	LO_XP_004230925.1
AB_Alp385130	LS_XP_021846731.1
AB_Alp385130	LT_c0014_00684
AB_Alp385130	LU_XP_015068200.1
AB_Alp385130	LZ_0117s0430
AB_Alp385130	LZ_1150s0070
AB_Alp385130	MA_XP_006359643.1
AB_Alp385130	ME_XP_007041944.1
AB_Alp385130	MF_10025417m
AB_Alp385130	MG_XP_019057386.1
AB_Alp385130	MI_PON83406.1
AB_Alp385130	MV_XP_002276653.1
AB_Alp385130	NF_XP_030487393.1
AB_Alp385130	PA_AUR62010109
AB_Alp385130	PA_AUR62013102
AB_Alp385130	PL_Vadar_g47204
AB_Alp385130	PM_evm.model.fragScaff_scaffold_129.212
AB_Alp385130	PN_Ag6G02537.1
AB_Alp385130	PO_Cs09G00575.1
AB_Alp385130	PP_FRAEX38873_v2_000228480
AB_Alp385130	PS_GWHTAAZH006774
AB_Alp385130	PU_ATA6.512.t1
AB_Alp385130	PX_Nycol.I01925
AB_Alp385130	PY_Vmac_009194-T1
AB_Alp385130	PZ_Rhsim11G0187100
AB_Alp385130	QB_THS.14G0358300
AB_Alp52330	AB_Alp289990
AB_Alp52330	AD_AA32G01209
AB_Alp52330	AI_WB4GB
AB_Alp52330	AN_XP_016162082.1
AB_Alp52330	AO_XP_002871591.1
AB_Alp52330	AP_0006s0569
AB_Alp52330	AP_0014s0726
AB_Alp52330	AR_XP_027350027.1
AB_Alp52330	AV_XP_025658599.1
AB_Alp52330	BC_NP_196897.1
AB_Alp52330	BL_NP_001302477.1
AB_Alp52330	BL_NP_001302984.1
AB_Alp52330	BL_XP_013677202.1
AB_Alp52330	BL_XP_013727454.1
AB_Alp52330	BL_XP_022554351.1
AB_Alp52330	BM_XP_013605982.1
AB_Alp52330	BM_XP_013621435.1
AB_Alp52330	BM_XP_013622382.1
AB_Alp52330	BN_1261015697
AB_Alp52330	BQ_XP_009121714.1
AB_Alp52330	BQ_XP_009125955.1
AB_Alp52330	BQ_XP_009131369.1
AB_Alp52330	BS_2902s0128
AB_Alp52330	CC_XP_004493096.1
AB_Alp52330	CO_XP_006446902.1
AB_Alp52330	CT_03814
AB_Alp52330	CV_NP_001306986.1
AB_Alp52330	DA_XP_022983282.1
AB_Alp52330	DB_XP_008449984.1
AB_Alp52330	DE_XP_022934336.1
AB_Alp52330	DH_XP_023528254.1
AB_Alp52330	DN_XP_010420005.1
AB_Alp52330	DN_XP_010453497.1
AB_Alp52330	DN_XP_010492176.1
AB_Alp52330	DU_XP_017244106.1
AB_Alp52330	EC_XP_022750423.1
AB_Alp52330	EC_XP_022773618.1
AB_Alp52330	ED_XP_010028921.1
AB_Alp52330	EG_XP_006399896.1
AB_Alp52330	ER_XP_016668064.1
AB_Alp52330	ES_XP_003553986.1
AB_Alp52330	FA_RZB47316.1
AB_Alp52330	FF_XP_021297880.1
AB_Alp52330	FI_XP_012067379.1
AB_Alp52330	FL_XP_018834036.1
AB_Alp52330	FM_0058s0283
AB_Alp52330	FM_0080s0039
AB_Alp52330	FN_0159s0019
AB_Alp52330	FN_0279s0045
AB_Alp52330	FN_0345s0047
AB_Alp52330	FP_scaffold1846_40lal
AB_Alp52330	FV_Lsi05G004330
AB_Alp52330	FZ_10012586
AB_Alp52330	GA_XP_009421018.1
AB_Alp52330	GH_XP_021609389.1
AB_Alp52330	GH_XP_021627264.1
AB_Alp52330	GM_XP_024017826.1
AB_Alp52330	GT_XP_003624524.1
AB_Alp52330	HS_PON35502.1
AB_Alp52330	LC_XP_002512817.1
AB_Alp52330	LF_XP_018471920.1
AB_Alp52330	LF_XP_018476143.1
AB_Alp52330	LM_scaffold843_425sir
AB_Alp52330	LT_c0002_01590
AB_Alp52330	ME_XP_007032052.2
AB_Alp52330	MF_10013745m
AB_Alp52330	MG_XP_010551951.1
AB_Alp52330	MI_PON50495.1
AB_Alp52330	MT_XP_014491288.1
AB_Alp52330	MV_XP_019080192.1
AB_Alp52330	MZ_XP_015893917.1
AB_Alp52330	NF_XP_030484186.1
AB_Alp52330	PL_Vadar_g19825
AB_Alp52330	PM_evm.model.original_scaffold_544.23
AB_Alp52330	PZ_Rhsim08G0038400
AC_PWA80153	FU_XP_023753474.1
AD_AA32G00010	AE_PSS24118.1
AD_AA32G00010	AE_PSS35940.1
AD_AA32G00010	AO_XP_020878530.1
AD_AA32G00010	AP_0002s2222
AD_AA32G00010	BC_NP_191915.1
AD_AA32G00010	BS_5325s0125
AD_AA32G00010	CA_XP_027102543.1
AD_AA32G00010	CI_CDP09465.1
AD_AA32G00010	CO_XP_006445367.1
AD_AA32G00010	CP_XP_027155047.1
AD_AA32G00010	CS_20893s0009
AD_AA32G00010	CT_05449
AD_AA32G00010	CV_XP_006464463.1
AD_AA32G00010	DM_XP_006290098.1
AD_AA32G00010	DN_XP_010456329.1
AD_AA32G00010	EC_XP_022759488.1
AD_AA32G00010	EG_XP_006418482.1
AD_AA32G00010	FF_XP_021281030.1
AD_AA32G00010	FI_XP_020538589.1
AD_AA32G00010	GH_XP_021607040.1
AD_AA32G00010	GI_B01561
AD_AA32G00010	IA_02G155200
AD_AA32G00010	IC_XP_011017423.1
AD_AA32G00010	IN_XP_024364532.1
AD_AA32G00010	IU_XP_002302511.2
AD_AA32G00010	LC_XP_015583852.1
AD_AA32G00010	LF_XP_018458933.1
AD_AA32G00010	LL_XP_011094451.2
AD_AA32G00010	LO_XP_004229766.2
AD_AA32G00010	LT_c0001_00020
AD_AA32G00010	LU_XP_015087347.1
AD_AA32G00010	LZ_0033s0250
AD_AA32G00010	MA_XP_006347928.1
AD_AA32G00010	ME_XP_017973948.1
AD_AA32G00010	MG_XP_019058127.1
AD_AA32G00010	PA_AUR62013698
AD_AA32G00010	PG_Cs10g01734
AD_AA32G00010	PL_Vadar_g4169
AD_AA32G00010	PM_evm.model.original_scaffold_1639.146
AD_AA32G00010	PS_GWHTAAZH003090
AD_AA32G00010	PS_GWHTAAZH021909
AD_AA32G00010	PZ_Rhsim07G0033300
AD_AA32G01209	AI_WB4GB
AD_AA32G01209	AN_XP_016162082.1
AD_AA32G01209	AO_XP_002871591.1
AD_AA32G01209	AP_0006s0569
AD_AA32G01209	AP_0014s0726
AD_AA32G01209	AR_XP_027350027.1
AD_AA32G01209	AV_XP_025658599.1
AD_AA32G01209	BC_NP_196897.1
AD_AA32G01209	BL_NP_001302477.1
AD_AA32G01209	BL_NP_001302984.1
AD_AA32G01209	BL_XP_013677202.1
AD_AA32G01209	BL_XP_013727454.1
AD_AA32G01209	BL_XP_022554351.1
AD_AA32G01209	BM_XP_013605982.1
AD_AA32G01209	BM_XP_013621435.1
AD_AA32G01209	BM_XP_013622382.1
AD_AA32G01209	BN_1261015697
AD_AA32G01209	BQ_XP_009121714.1
AD_AA32G01209	BQ_XP_009125955.1
AD_AA32G01209	BQ_XP_009131369.1
AD_AA32G01209	BS_2902s0128
AD_AA32G01209	CC_XP_004493096.1
AD_AA32G01209	CO_XP_006446902.1
AD_AA32G01209	CT_03814
AD_AA32G01209	CV_NP_001306986.1
AD_AA32G01209	DA_XP_022983282.1
AD_AA32G01209	DB_XP_008449984.1
AD_AA32G01209	DE_XP_022934336.1
AD_AA32G01209	DH_XP_023528254.1
AD_AA32G01209	DN_XP_010420005.1
AD_AA32G01209	DN_XP_010453497.1
AD_AA32G01209	DN_XP_010492176.1
AD_AA32G01209	DQ_XP_004145707.1
AD_AA32G01209	DU_XP_017244106.1
AD_AA32G01209	EC_XP_022750423.1
AD_AA32G01209	EC_XP_022773618.1
AD_AA32G01209	ED_XP_010028921.1
AD_AA32G01209	EG_XP_006399896.1
AD_AA32G01209	ER_XP_016668064.1
AD_AA32G01209	ES_XP_003553986.1
AD_AA32G01209	FA_RZB47316.1
AD_AA32G01209	FF_XP_021297880.1
AD_AA32G01209	FI_XP_012067379.1
AD_AA32G01209	FL_XP_018834036.1
AD_AA32G01209	FM_0058s0283
AD_AA32G01209	FM_0080s0039
AD_AA32G01209	FN_0159s0019
AD_AA32G01209	FN_0279s0045
AD_AA32G01209	FN_0345s0047
AD_AA32G01209	FP_scaffold1112_3lal
AD_AA32G01209	FP_scaffold1846_40lal
AD_AA32G01209	FV_Lsi05G004330
AD_AA32G01209	FZ_10012586
AD_AA32G01209	GA_XP_009421018.1
AD_AA32G01209	GH_XP_021609389.1
AD_AA32G01209	GH_XP_021627264.1
AD_AA32G01209	GM_XP_024017826.1
AD_AA32G01209	GT_XP_003624524.1
AD_AA32G01209	HS_PON35502.1
AD_AA32G01209	LC_XP_002512817.1
AD_AA32G01209	LF_XP_018471920.1
AD_AA32G01209	LF_XP_018475690.1
AD_AA32G01209	LF_XP_018476143.1
AD_AA32G01209	LM_scaffold843_425sir
AD_AA32G01209	LT_c0002_01590
AD_AA32G01209	ME_XP_007032052.2
AD_AA32G01209	MF_10013745m
AD_AA32G01209	MG_XP_010551951.1
AD_AA32G01209	MI_PON50495.1
AD_AA32G01209	MT_XP_014491288.1
AD_AA32G01209	MU_XP_027931258.1
AD_AA32G01209	MV_XP_019080192.1
AD_AA32G01209	NF_XP_030484186.1
AD_AA32G01209	PL_Vadar_g19825
AD_AA32G01209	PM_evm.model.original_scaffold_544.23
AD_AA32G01209	PZ_Rhsim08G0038400
AD_AA33G00205	BR_03G062100
AD_AA33G00205	CT_13945
AE_PSR98322.1	BZ_XP_016573601.1
AE_PSR98322.1	CE_RAL48370.1
AE_PSR98322.1	EC_XP_022761052.1
AE_PSR98322.1	FV_Lsi09G011580
AE_PSR98322.1	GB_XP_022138476.1
AE_PSR98322.1	GG_XP_028947084.1
AE_PSR98322.1	MZ_XP_015887548.2
AE_PSR98361.1	AE_PSR98447.1
AE_PSR98361.1	AF_PIA36181.1
AE_PSR98361.1	AP_0004s0372
AE_PSR98361.1	AP_0008s0736
AE_PSR98361.1	BN_1260997484
AE_PSR98361.1	BZ_XP_016549680.1
AE_PSR98361.1	BZ_XP_016566084.1
AE_PSR98361.1	BZ_XP_016573625.1
AE_PSR98361.1	CA_XP_027116754.1
AE_PSR98361.1	CA_XP_027118978.1
AE_PSR98361.1	CE_RAL48370.1
AE_PSR98361.1	CM_XP_024971117.1
AE_PSR98361.1	CO_XP_006420608.1
AE_PSR98361.1	CP_XP_027164609.1
AE_PSR98361.1	CV_XP_006489796.1
AE_PSR98361.1	DA_XP_023006163.1
AE_PSR98361.1	DC_RWR96071.1
AE_PSR98361.1	DE_XP_022958917.1
AE_PSR98361.1	DH_XP_023547776.1
AE_PSR98361.1	DU_XP_017226924.1
AE_PSR98361.1	EC_XP_022721946.1
AE_PSR98361.1	EC_XP_022733123.1
AE_PSR98361.1	EC_XP_022761052.1
AE_PSR98361.1	EV_XP_012455000.1
AE_PSR98361.1	FC_XP_021648729.1
AE_PSR98361.1	FF_XP_021290149.1
AE_PSR98361.1	FH_XP_019165608.1
AE_PSR98361.1	FH_XP_019181556.1
AE_PSR98361.1	FI_NP_001295723.1
AE_PSR98361.1	FM_0081s0076
AE_PSR98361.1	FM_0102s0065
AE_PSR98361.1	FN_0280s0014
AE_PSR98361.1	FQ_XP_019450698.1
AE_PSR98361.1	FU_XP_023734205.1
AE_PSR98361.1	FV_Lsi09G011580
AE_PSR98361.1	FZ_10023670
AE_PSR98361.1	GB_XP_022138476.1
AE_PSR98361.1	GH_XP_021608720.1
AE_PSR98361.1	GI_G00627
AE_PSR98361.1	GZ_NP_001305084.1
AE_PSR98361.1	HS_PON63775.1
AE_PSR98361.1	HU_00047g01225
AE_PSR98361.1	IA_03G190000
AE_PSR98361.1	IC_XP_011020680.1
AE_PSR98361.1	IC_XP_011034457.1
AE_PSR98361.1	IU_XP_002299281.2
AE_PSR98361.1	IU_XP_002303819.2
AE_PSR98361.1	LA_XP_023914191.1
AE_PSR98361.1	LC_XP_002518132.1
AE_PSR98361.1	LL_XP_011091399.1
AE_PSR98361.1	LO_NP_001234033.2
AE_PSR98361.1	LO_NP_001234036.2
AE_PSR98361.1	LU_XP_015076634.1
AE_PSR98361.1	LU_XP_015088482.1
AE_PSR98361.1	LZ_0056s0640
AE_PSR98361.1	LZ_0820s0070
AE_PSR98361.1	MA_NP_001275352.1
AE_PSR98361.1	ME_XP_007034442.1
AE_PSR98361.1	NF_XP_030509500.1
AE_PSR98361.1	PL_Vadar_g11948
AE_PSR98361.1	PL_Vadar_g43562
AE_PSR98361.1	PM_evm.model.fragScaff_scaffold_124.246
AE_PSR98361.1	PO_Cs03G03399.1
AE_PSR98361.1	PS_GWHTAAZH000535
AE_PSR98361.1	PS_GWHTAAZH005281
AE_PSR98361.1	PU_ATA4.1591.t1
AE_PSR98361.1	PY_Vmac_004625-T1
AE_PSR98361.1	PY_Vmac_019267-T1
AE_PSR98361.1	PZ_Rhsim02G0053700
AE_PSR98361.1	QB_THS.03G0286710
AE_PSR98361.1	QB_THS.08G0134580
AE_PSR98361.1	QB_THS.09G0340320
AE_PSR98447.1	AF_PIA36181.1
AE_PSR98447.1	AP_0004s0372
AE_PSR98447.1	AP_0008s0736
AE_PSR98447.1	BN_1260997484
AE_PSR98447.1	CA_XP_027116754.1
AE_PSR98447.1	CA_XP_027118978.1
AE_PSR98447.1	CE_RAL48370.1
AE_PSR98447.1	CM_XP_024971117.1
AE_PSR98447.1	CO_XP_006420608.1
AE_PSR98447.1	CP_XP_027164609.1
AE_PSR98447.1	CV_XP_006489796.1
AE_PSR98447.1	DA_XP_023006163.1
AE_PSR98447.1	DE_XP_022958917.1
AE_PSR98447.1	DH_XP_023547776.1
AE_PSR98447.1	DU_XP_017226924.1
AE_PSR98447.1	EC_XP_022721946.1
AE_PSR98447.1	EC_XP_022733123.1
AE_PSR98447.1	EC_XP_022761052.1
AE_PSR98447.1	EO_XP_017633541.1
AE_PSR98447.1	ER_XP_016714350.1
AE_PSR98447.1	EV_XP_012455000.1
AE_PSR98447.1	EV_XP_012481765.1
AE_PSR98447.1	FC_XP_021648729.1
AE_PSR98447.1	FF_XP_021290149.1
AE_PSR98447.1	FH_XP_019165608.1
AE_PSR98447.1	FH_XP_019181556.1
AE_PSR98447.1	FI_NP_001295723.1
AE_PSR98447.1	FL_XP_018827093.1
AE_PSR98447.1	FM_0081s0076
AE_PSR98447.1	FM_0102s0065
AE_PSR98447.1	FN_0280s0014
AE_PSR98447.1	FU_XP_023734205.1
AE_PSR98447.1	FV_Lsi09G011580
AE_PSR98447.1	FZ_10023670
AE_PSR98447.1	GA_XP_009388830.1
AE_PSR98447.1	GB_XP_022138476.1
AE_PSR98447.1	GH_XP_021608720.1
AE_PSR98447.1	GI_G00627
AE_PSR98447.1	GZ_NP_001305084.1
AE_PSR98447.1	HS_PON63775.1
AE_PSR98447.1	HU_00047g01225
AE_PSR98447.1	IA_03G190000
AE_PSR98447.1	IC_XP_011020680.1
AE_PSR98447.1	IC_XP_011034457.1
AE_PSR98447.1	IU_XP_002299281.2
AE_PSR98447.1	IU_XP_002303819.2
AE_PSR98447.1	LC_XP_002518132.1
AE_PSR98447.1	LL_XP_011091399.1
AE_PSR98447.1	LO_NP_001234033.2
AE_PSR98447.1	LO_NP_001234036.2
AE_PSR98447.1	LO_XP_010314857.1
AE_PSR98447.1	LU_XP_015060638.1
AE_PSR98447.1	LU_XP_015076634.1
AE_PSR98447.1	LU_XP_015088482.1
AE_PSR98447.1	LZ_0056s0640
AE_PSR98447.1	LZ_0820s0070
AE_PSR98447.1	MA_NP_001275352.1
AE_PSR98447.1	MA_XP_006349976.1
AE_PSR98447.1	ME_XP_007034442.1
AE_PSR98447.1	MI_PON72892.1
AE_PSR98447.1	MZ_XP_015887535.1
AE_PSR98447.1	NF_XP_030509500.1
AE_PSR98447.1	PL_Vadar_g11948
AE_PSR98447.1	PL_Vadar_g43562
AE_PSR98447.1	PM_evm.model.fragScaff_scaffold_124.276
AE_PSR98447.1	PO_Cs03G03399.1
AE_PSR98447.1	PS_GWHTAAZH000535
AE_PSR98447.1	PS_GWHTAAZH005281
AE_PSR98447.1	PY_Vmac_019267-T1
AE_PSR98447.1	PZ_Rhsim02G0053700
AE_PSR98447.1	QB_THS.03G0286710
AE_PSS24090.1	AE_PSR98322.1
AE_PSS24090.1	BZ_XP_016573625.1
AE_PSS24090.1	CA_XP_027116754.1
AE_PSS24090.1	CA_XP_027118978.1
AE_PSS24090.1	CO_XP_006420608.1
AE_PSS24090.1	CP_XP_027164609.1
AE_PSS24090.1	CV_XP_006489796.1
AE_PSS24090.1	DO_XP_028125215.1
AE_PSS24090.1	ED_XP_010023738.1
AE_PSS24090.1	FH_XP_019165608.1
AE_PSS24090.1	GG_XP_028947084.1
AE_PSS24090.1	HS_PON63775.1
AE_PSS24090.1	IC_XP_011034457.1
AE_PSS24090.1	LZ_0820s0070
AE_PSS24090.1	ME_XP_007034442.1
AE_PSS24090.1	PL_Vadar_g43562
AE_PSS24090.1	PY_Vmac_004625-T1
AE_PSS24090.1	QB_THS.03G0286710
AE_PSS24118.1	AO_XP_020878530.1
AE_PSS24118.1	AP_0002s2222
AE_PSS24118.1	AR_XP_027337745.1
AE_PSS24118.1	BC_NP_191915.1
AE_PSS24118.1	BD_XP_006837297.1
AE_PSS24118.1	BN_1261056838
AE_PSS24118.1	BS_14547s0012
AE_PSS24118.1	BU_XP_010692112.1
AE_PSS24118.1	BZ_XP_016557625.1
AE_PSS24118.1	CA_XP_027102543.1
AE_PSS24118.1	CA_XP_027109774.1
AE_PSS24118.1	CB_Carg24165
AE_PSS24118.1	CE_RAL48371.1
AE_PSS24118.1	CI_CDP09465.1
AE_PSS24118.1	CM_XP_024958746.1
AE_PSS24118.1	CO_XP_006445367.1
AE_PSS24118.1	CP_XP_027155047.1
AE_PSS24118.1	CV_XP_006464463.1
AE_PSS24118.1	DA_XP_022974264.1
AE_PSS24118.1	DA_XP_022979529.1
AE_PSS24118.1	DC_RWR87448.1
AE_PSS24118.1	DE_XP_022924756.1
AE_PSS24118.1	DE_XP_022950146.1
AE_PSS24118.1	DH_XP_023526847.1
AE_PSS24118.1	DH_XP_023539432.1
AE_PSS24118.1	DM_XP_006290098.1
AE_PSS24118.1	DN_XP_010456329.1
AE_PSS24118.1	DN_XP_010501268.1
AE_PSS24118.1	DN_XP_019088494.1
AE_PSS24118.1	EC_XP_022759488.1
AE_PSS24118.1	ED_XP_010053966.1
AE_PSS24118.1	EG_XP_006396202.2
AE_PSS24118.1	EM_XP_011470532.1
AE_PSS24118.1	EO_XP_017609678.1
AE_PSS24118.1	ER_XP_016682028.1
AE_PSS24118.1	ES_XP_003516799.1
AE_PSS24118.1	EV_XP_012475334.1
AE_PSS24118.1	FA_RZC28918.1
AE_PSS24118.1	FB_XP_022005088.1
AE_PSS24118.1	FC_XP_021683368.1
AE_PSS24118.1	FF_XP_021281030.1
AE_PSS24118.1	FH_XP_019160978.1
AE_PSS24118.1	FI_XP_020538589.1
AE_PSS24118.1	FL_XP_018852740.1
AE_PSS24118.1	FN_0187s0019
AE_PSS24118.1	FN_0473s0006
AE_PSS24118.1	FV_Lsi05G021960
AE_PSS24118.1	GB_XP_022144015.1
AE_PSS24118.1	GG_XP_008375736.1
AE_PSS24118.1	GG_XP_017180807.2
AE_PSS24118.1	GH_XP_021607040.1
AE_PSS24118.1	GI_B01561
AE_PSS24118.1	GZ_XP_010258840.1
AE_PSS24118.1	HU_00377g00827
AE_PSS24118.1	IA_02G155200
AE_PSS24118.1	IA_14G060200
AE_PSS24118.1	IC_XP_011017423.1
AE_PSS24118.1	IC_XP_011042452.1
AE_PSS24118.1	IM_XP_016650193.1
AE_PSS24118.1	IO_XP_020412936.1
AE_PSS24118.1	IU_XP_002302511.2
AE_PSS24118.1	IU_XP_024440957.1
AE_PSS24118.1	IZ_XP_007140778.1
AE_PSS24118.1	LC_XP_015583852.1
AE_PSS24118.1	LD_G16736
AE_PSS24118.1	LL_XP_011094451.2
AE_PSS24118.1	LO_XP_004229766.2
AE_PSS24118.1	LS_XP_021861339.1
AE_PSS24118.1	LT_c0011_00010
AE_PSS24118.1	LU_XP_015087347.1
AE_PSS24118.1	LZ_0033s0250
AE_PSS24118.1	LZ_0382s0020
AE_PSS24118.1	MA_XP_006347928.1
AE_PSS24118.1	ME_XP_017973948.1
AE_PSS24118.1	MF_10028565m
AE_PSS24118.1	MG_XP_019058127.1
AE_PSS24118.1	MI_PON85577.1
AE_PSS24118.1	ML_gene39076
AE_PSS24118.1	MR_XP_017418235.1
AE_PSS24118.1	MT_XP_014497614.1
AE_PSS24118.1	MU_XP_027930217.1
AE_PSS24118.1	MV_XP_002276642.1
AE_PSS24118.1	MZ_XP_024931632.1
AE_PSS24118.1	PA_AUR62004135
AE_PSS24118.1	PA_AUR62013698
AE_PSS24118.1	PG_Cs10g01734
AE_PSS24118.1	PL_Vadar_g4169
AE_PSS24118.1	PM_evm.model.original_scaffold_1639.146
AE_PSS24118.1	PN_Ag1G00123.1
AE_PSS24118.1	PO_Cs11G00102.1
AE_PSS24118.1	PS_GWHTAAZH003090
AE_PSS24118.1	PS_GWHTAAZH021909
AE_PSS24118.1	PT_HIC_ASM_1.1609
AE_PSS24118.1	PU_ATA7.288.t1
AE_PSS24118.1	PX_Nycol.L00564
AE_PSS29491.1	AF_PIA57268.1
AE_PSS29491.1	AI_7F3TN
AE_PSS29491.1	AN_XP_016187901.1
AE_PSS29491.1	AO_XP_020872042.1
AE_PSS29491.1	AP_0003s1378
AE_PSS29491.1	AP_0011s0528
AE_PSS29491.1	AR_XP_027356185.1
AE_PSS29491.1	AV_XP_025642689.1
AE_PSS29491.1	AV_XP_025686811.1
AE_PSS29491.1	BC_NP_567971.1
AE_PSS29491.1	BL_XP_013656162.1
AE_PSS29491.1	BL_XP_013670615.1
AE_PSS29491.1	BL_XP_013717994.1
AE_PSS29491.1	BL_XP_013724974.1
AE_PSS29491.1	BL_XP_013725548.2
AE_PSS29491.1	BL_XP_013731042.1
AE_PSS29491.1	BM_XP_013596630.1
AE_PSS29491.1	BM_XP_013623560.1
AE_PSS29491.1	BN_1260977922
AE_PSS29491.1	BQ_XP_009108194.1
AE_PSS29491.1	BQ_XP_009108697.1
AE_PSS29491.1	BQ_XP_009138330.1
AE_PSS29491.1	BS_7867s1344
AE_PSS29491.1	BU_XP_010690460.1
AE_PSS29491.1	BZ_XP_016582441.1
AE_PSS29491.1	CA_XP_027108648.1
AE_PSS29491.1	CB_Carg05691
AE_PSS29491.1	CC_XP_004505681.1
AE_PSS29491.1	CE_RAL49322.1
AE_PSS29491.1	CI_CDO96957.1
AE_PSS29491.1	CL_OMO74451.1
AE_PSS29491.1	CM_XP_024993824.1
AE_PSS29491.1	CO_XP_006423581.1
AE_PSS29491.1	CP_XP_027163982.1
AE_PSS29491.1	CR_GAV60300.1
AE_PSS29491.1	CS_2350s0032
AE_PSS29491.1	CV_XP_006487398.1
AE_PSS29491.1	DA_XP_022969494.1
AE_PSS29491.1	DE_XP_022928457.1
AE_PSS29491.1	DE_XP_022952459.1
AE_PSS29491.1	DH_XP_023529830.1
AE_PSS29491.1	DH_XP_023553714.1
AE_PSS29491.1	DM_XP_006285956.1
AE_PSS29491.1	DN_XP_010447028.1
AE_PSS29491.1	DN_XP_019086891.1
AE_PSS29491.1	DN_XP_019088180.1
AE_PSS29491.1	DO_XP_028099719.1
AE_PSS29491.1	DU_XP_017254785.1
AE_PSS29491.1	EC_XP_022763105.1
AE_PSS29491.1	ED_XP_010028685.1
AE_PSS29491.1	EG_XP_024005538.1
AE_PSS29491.1	EM_XP_004289833.1
AE_PSS29491.1	EO_XP_017634376.1
AE_PSS29491.1	ER_XP_016714428.1
AE_PSS29491.1	ER_XP_016734374.1
AE_PSS29491.1	ES_XP_003537759.1
AE_PSS29491.1	EV_XP_012436331.1
AE_PSS29491.1	FA_RZB73901.1
AE_PSS29491.1	FA_RZB79143.1
AE_PSS29491.1	FB_XP_022010182.1
AE_PSS29491.1	FC_XP_021686086.1
AE_PSS29491.1	FF_XP_021286130.1
AE_PSS29491.1	FH_XP_019169332.1
AE_PSS29491.1	FI_XP_012084392.1
AE_PSS29491.1	FL_XP_018815343.1
AE_PSS29491.1	FL_XP_018841433.1
AE_PSS29491.1	FM_0024s0996
AE_PSS29491.1	FN_0385s0030
AE_PSS29491.1	FN_0785s0017
AE_PSS29491.1	FP_scaffold1175_18lal
AE_PSS29491.1	FQ_XP_019450909.1
AE_PSS29491.1	FU_XP_023736383.1
AE_PSS29491.1	FV_Lsi11G011760
AE_PSS29491.1	FZ_10026286
AE_PSS29491.1	FZ_10042388
AE_PSS29491.1	GB_XP_022135669.1
AE_PSS29491.1	GE_OVA04914.1
AE_PSS29491.1	GG_XP_008372871.1
AE_PSS29491.1	GH_XP_021611363.1
AE_PSS29491.1	GH_XP_021628675.1
AE_PSS29491.1	GI_N01286
AE_PSS29491.1	GM_XP_010088676.1
AE_PSS29491.1	GT_XP_013456566.1
AE_PSS29491.1	GZ_XP_010268695.1
AE_PSS29491.1	HA_XP_009799363.1
AE_PSS29491.1	HB_XP_016446648.1
AE_PSS29491.1	HB_XP_016482301.1
AE_PSS29491.1	HC_XP_009621338.1
AE_PSS29491.1	HS_PON55109.1
AE_PSS29491.1	HT_XP_021814472.1
AE_PSS29491.1	HU_00362g01037
AE_PSS29491.1	IA_04G171100
AE_PSS29491.1	IA_09G133800
AE_PSS29491.1	IC_XP_011037255.1
AE_PSS29491.1	IC_XP_011046870.1
AE_PSS29491.1	IM_XP_008236187.1
AE_PSS29491.1	IO_XP_007199914.1
AE_PSS29491.1	IR_XP_026390554.1
AE_PSS29491.1	IR_XP_026433537.1
AE_PSS29491.1	IU_XP_002305482.1
AE_PSS29491.1	IU_XP_006379273.2
AE_PSS29491.1	IZ_XP_007131590.1
AE_PSS29491.1	LB_XP_024167429.1
AE_PSS29491.1	LC_XP_002529257.1
AE_PSS29491.1	LD_G08007
AE_PSS29491.1	LF_XP_018451779.1
AE_PSS29491.1	LF_XP_018480824.1
AE_PSS29491.1	LL_XP_011092869.1
AE_PSS29491.1	LM_scaffold669_6sir
AE_PSS29491.1	LO_XP_004230925.1
AE_PSS29491.1	LS_XP_021846731.1
AE_PSS29491.1	LT_c0014_00684
AE_PSS29491.1	LU_XP_015068200.1
AE_PSS29491.1	LZ_0117s0430
AE_PSS29491.1	LZ_1150s0070
AE_PSS29491.1	MA_XP_006359643.1
AE_PSS29491.1	ME_XP_007041944.1
AE_PSS29491.1	MF_10025417m
AE_PSS29491.1	MG_XP_019057386.1
AE_PSS29491.1	MI_PON83406.1
AE_PSS29491.1	ML_gene17166
AE_PSS29491.1	MR_XP_017432631.1
AE_PSS29491.1	MT_XP_014521662.1
AE_PSS29491.1	MU_XP_027909414.1
AE_PSS29491.1	MV_XP_002276653.1
AE_PSS29491.1	NF_XP_030487393.1
AE_PSS29491.1	PA_AUR62010109
AE_PSS29491.1	PA_AUR62013102
AE_PSS29491.1	PL_Vadar_g47204
AE_PSS29491.1	PM_evm.model.fragScaff_scaffold_129.212
AE_PSS29491.1	PN_Ag6G02537.1
AE_PSS29491.1	PO_Cs09G00575.1
AE_PSS29491.1	PP_FRAEX38873_v2_000223220
AE_PSS29491.1	PP_FRAEX38873_v2_000228480
AE_PSS29491.1	PS_GWHTAAZH006774
AE_PSS29491.1	PU_ATA6.512.t1
AE_PSS29491.1	PW_Dioal.04G141300
AE_PSS29491.1	PX_Nycol.I01925
AE_PSS29491.1	PY_Vmac_009194-T1
AE_PSS29491.1	PZ_Rhsim11G0187100
AE_PSS29491.1	QB_THS.14G0358300
AE_PSS35884.1	AE_PSR98322.1
AE_PSS35884.1	AF_PIA36181.1
AE_PSS35884.1	AP_0008s0736
AE_PSS35884.1	BN_1260997484
AE_PSS35884.1	BZ_XP_016566084.1
AE_PSS35884.1	CA_XP_027116754.1
AE_PSS35884.1	CA_XP_027118978.1
AE_PSS35884.1	CE_RAL48370.1
AE_PSS35884.1	CP_XP_027164609.1
AE_PSS35884.1	EV_XP_012455000.1
AE_PSS35884.1	FF_XP_021290149.1
AE_PSS35884.1	FH_XP_019165608.1
AE_PSS35884.1	FH_XP_019181556.1
AE_PSS35884.1	FI_NP_001295723.1
AE_PSS35884.1	GG_XP_028947084.1
AE_PSS35884.1	GH_XP_021608720.1
AE_PSS35884.1	GI_G00627
AE_PSS35884.1	GZ_NP_001305084.1
AE_PSS35884.1	HS_PON63775.1
AE_PSS35884.1	HU_00047g01225
AE_PSS35884.1	IA_03G190000
AE_PSS35884.1	IC_XP_011020680.1
AE_PSS35884.1	IU_XP_002299281.2
AE_PSS35884.1	IU_XP_002303819.2
AE_PSS35884.1	LC_XP_002518132.1
AE_PSS35884.1	LO_NP_001234033.2
AE_PSS35884.1	LU_XP_015088482.1
AE_PSS35884.1	LZ_0056s0640
AE_PSS35884.1	LZ_0820s0070
AE_PSS35884.1	MA_NP_001275352.1
AE_PSS35884.1	ME_XP_007034442.1
AE_PSS35884.1	PL_Vadar_g11948
AE_PSS35884.1	PL_Vadar_g43562
AE_PSS35884.1	PM_evm.model.fragScaff_scaffold_124.246
AE_PSS35884.1	PS_GWHTAAZH000535
AE_PSS35884.1	PS_GWHTAAZH005281
AE_PSS35884.1	PY_Vmac_004625-T1
AE_PSS35884.1	PY_Vmac_019267-T1
AE_PSS35884.1	PZ_Rhsim02G0053700
AE_PSS35884.1	QB_THS.03G0286710
AE_PSS35940.1	AE_PSS24118.1
AE_PSS35940.1	AP_0002s2222
AE_PSS35940.1	AR_XP_027337745.1
AE_PSS35940.1	BD_XP_006837297.1
AE_PSS35940.1	BN_1261056838
AE_PSS35940.1	BS_14547s0012
AE_PSS35940.1	BU_XP_010692112.1
AE_PSS35940.1	BZ_XP_016557625.1
AE_PSS35940.1	CA_XP_027102543.1
AE_PSS35940.1	CA_XP_027109774.1
AE_PSS35940.1	CB_Carg17674
AE_PSS35940.1	CB_Carg24165
AE_PSS35940.1	CI_CDP09465.1
AE_PSS35940.1	CM_XP_024958746.1
AE_PSS35940.1	CO_XP_006445367.1
AE_PSS35940.1	CP_XP_027155047.1
AE_PSS35940.1	CT_05449
AE_PSS35940.1	CV_XP_006464463.1
AE_PSS35940.1	DA_XP_022974264.1
AE_PSS35940.1	DA_XP_022979529.1
AE_PSS35940.1	DC_RWR87448.1
AE_PSS35940.1	DE_XP_022924756.1
AE_PSS35940.1	DE_XP_022950146.1
AE_PSS35940.1	DH_XP_023526847.1
AE_PSS35940.1	DH_XP_023539432.1
AE_PSS35940.1	EC_XP_022759488.1
AE_PSS35940.1	ED_XP_010053966.1
AE_PSS35940.1	EM_XP_011470532.1
AE_PSS35940.1	EO_XP_017609678.1
AE_PSS35940.1	ER_XP_016682028.1
AE_PSS35940.1	ES_XP_003516799.1
AE_PSS35940.1	EV_XP_012475334.1
AE_PSS35940.1	FA_RZC28918.1
AE_PSS35940.1	FB_XP_022005088.1
AE_PSS35940.1	FC_XP_021683368.1
AE_PSS35940.1	FF_XP_021281030.1
AE_PSS35940.1	FH_XP_019160978.1
AE_PSS35940.1	FI_XP_020538589.1
AE_PSS35940.1	FL_XP_018852740.1
AE_PSS35940.1	FN_0187s0019
AE_PSS35940.1	FN_0473s0006
AE_PSS35940.1	FV_Lsi05G021960
AE_PSS35940.1	GB_XP_022144015.1
AE_PSS35940.1	GG_XP_008375736.1
AE_PSS35940.1	GG_XP_017180807.2
AE_PSS35940.1	GH_XP_021607040.1
AE_PSS35940.1	GI_B01561
AE_PSS35940.1	GZ_XP_010258840.1
AE_PSS35940.1	HU_00377g00827
AE_PSS35940.1	IA_02G155200
AE_PSS35940.1	IA_14G060200
AE_PSS35940.1	IC_XP_011017423.1
AE_PSS35940.1	IC_XP_011042452.1
AE_PSS35940.1	IM_XP_016650193.1
AE_PSS35940.1	IO_XP_020412936.1
AE_PSS35940.1	IU_XP_002302511.2
AE_PSS35940.1	IU_XP_024440957.1
AE_PSS35940.1	IZ_XP_007140778.1
AE_PSS35940.1	LC_XP_015583852.1
AE_PSS35940.1	LL_XP_011094451.2
AE_PSS35940.1	LO_XP_004229766.2
AE_PSS35940.1	LS_XP_021861339.1
AE_PSS35940.1	LU_XP_015087347.1
AE_PSS35940.1	LZ_0033s0250
AE_PSS35940.1	LZ_0382s0020
AE_PSS35940.1	MA_XP_006347928.1
AE_PSS35940.1	ME_XP_017973948.1
AE_PSS35940.1	MG_XP_019058127.1
AE_PSS35940.1	MI_PON85577.1
AE_PSS35940.1	ML_gene39076
AE_PSS35940.1	MR_XP_017418235.1
AE_PSS35940.1	MT_XP_014497614.1
AE_PSS35940.1	MU_XP_027930217.1
AE_PSS35940.1	MV_XP_002276642.1
AE_PSS35940.1	MZ_XP_024931632.1
AE_PSS35940.1	PA_AUR62004135
AE_PSS35940.1	PA_AUR62013698
AE_PSS35940.1	PG_Cs10g01734
AE_PSS35940.1	PL_Vadar_g4169
AE_PSS35940.1	PM_evm.model.original_scaffold_1639.146
AE_PSS35940.1	PN_Ag1G00123.1
AE_PSS35940.1	PO_Cs11G00102.1
AE_PSS35940.1	PP_FRAEX38873_v2_000016030
AE_PSS35940.1	PP_FRAEX38873_v2_000106450
AE_PSS35940.1	PS_GWHTAAZH003090
AE_PSS35940.1	PS_GWHTAAZH021909
AE_PSS35940.1	PT_HIC_ASM_1.1609
AE_PSS35940.1	PU_ATA7.288.t1
AE_PSS35940.1	PX_Nycol.L00564
AE_PSS35940.1	PZ_Rhsim07G0033300
AF_PIA28472.1	AI_BI5M4
AF_PIA28472.1	AR_XP_027339533.1
AF_PIA28472.1	AV_XP_025612870.1
AF_PIA28472.1	AV_XP_025665205.1
AF_PIA28472.1	CO_XP_006434306.1
AF_PIA28472.1	CV_XP_006473029.1
AF_PIA28472.1	GT_XP_013461326.1
AF_PIA28472.1	IZ_XP_007137487.1
AF_PIA28472.1	LC_XP_002520289.1
AF_PIA28472.1	ML_gene6311
AF_PIA28472.1	MR_XP_017420410.1
AF_PIA28472.1	MU_XP_027905373.1
AF_PIA36181.1	AP_0004s0372
AF_PIA36181.1	DA_XP_023006163.1
AF_PIA36181.1	DC_RWR88982.1
AF_PIA36181.1	DC_RWR96071.1
AF_PIA36181.1	DC_RWR97293.1
AF_PIA36181.1	DE_XP_022958917.1
AF_PIA36181.1	DH_XP_023547776.1
AF_PIA36181.1	DU_XP_017226924.1
AF_PIA36181.1	EC_XP_022733123.1
AF_PIA36181.1	EC_XP_022761052.1
AF_PIA36181.1	FH_XP_019181556.1
AF_PIA36181.1	FM_0102s0065
AF_PIA36181.1	FU_XP_023734205.1
AF_PIA36181.1	FV_Lsi09G011580
AF_PIA36181.1	GB_XP_022138476.1
AF_PIA36181.1	GM_XP_010099134.1
AF_PIA36181.1	LO_XP_010314857.1
AF_PIA36181.1	LU_XP_015060638.1
AF_PIA36181.1	MV_XP_002264019.1
AF_PIA36181.1	NF_XP_030509500.1
AF_PIA36181.1	PG_Cs06g02009
AF_PIA36181.1	PG_Cs08g02284
AF_PIA36181.1	PL_Vadar_g43562
AF_PIA36181.1	PM_evm.model.fragScaff_scaffold_124.276
AF_PIA36181.1	PO_Cs03G03399.1
AF_PIA36181.1	PU_ATA11.204.t1
AF_PIA36181.1	PY_Vmac_004625-T1
AF_PIA50303.1	BD_XP_006837297.1
AF_PIA50303.1	CA_XP_027102543.1
AF_PIA50303.1	CI_CDP09465.1
AF_PIA50303.1	CO_XP_006445367.1
AF_PIA50303.1	CP_XP_027155047.1
AF_PIA50303.1	CV_XP_006464463.1
AF_PIA50303.1	DC_RWR87448.1
AF_PIA50303.1	EC_XP_022759488.1
AF_PIA50303.1	ED_XP_010053966.1
AF_PIA50303.1	EM_XP_011470532.1
AF_PIA50303.1	FF_XP_021281030.1
AF_PIA50303.1	FL_XP_018852740.1
AF_PIA50303.1	GG_XP_017180807.2
AF_PIA50303.1	GH_XP_021607040.1
AF_PIA50303.1	GI_B01561
AF_PIA50303.1	GZ_XP_010258840.1
AF_PIA50303.1	IC_XP_011017423.1
AF_PIA50303.1	IM_XP_016650193.1
AF_PIA50303.1	IO_XP_020412936.1
AF_PIA50303.1	IU_XP_002302511.2
AF_PIA50303.1	LC_XP_015583852.1
AF_PIA50303.1	LL_XP_011094451.2
AF_PIA50303.1	ME_XP_017973948.1
AF_PIA50303.1	MV_XP_002276642.1
AF_PIA50303.1	PU_ATA7.288.t1
AF_PIA50303.1	PX_Nycol.L00564
AF_PIA50303.1	PZ_Rhsim07G0033300
AF_PIA57268.1	AO_XP_020872042.1
AF_PIA57268.1	AP_0003s1378
AF_PIA57268.1	BC_NP_567971.1
AF_PIA57268.1	BL_XP_013656162.1
AF_PIA57268.1	BM_XP_013623560.1
AF_PIA57268.1	BQ_XP_009108697.1
AF_PIA57268.1	BS_7867s1344
AF_PIA57268.1	BZ_XP_016582441.1
AF_PIA57268.1	CA_XP_027108648.1
AF_PIA57268.1	CB_Carg19368
AF_PIA57268.1	CE_RAL49322.1
AF_PIA57268.1	CI_CDO96957.1
AF_PIA57268.1	CM_XP_024993824.1
AF_PIA57268.1	CP_XP_027163982.1
AF_PIA57268.1	CS_2350s0032
AF_PIA57268.1	DA_XP_022969494.1
AF_PIA57268.1	DE_XP_022952459.1
AF_PIA57268.1	DH_XP_023553714.1
AF_PIA57268.1	DM_XP_006285956.1
AF_PIA57268.1	DN_XP_010447028.1
AF_PIA57268.1	DN_XP_019086891.1
AF_PIA57268.1	DN_XP_019088180.1
AF_PIA57268.1	DU_XP_017254785.1
AF_PIA57268.1	EC_XP_022763105.1
AF_PIA57268.1	ED_XP_010028685.1
AF_PIA57268.1	EG_XP_024005538.1
AF_PIA57268.1	EO_XP_017634376.1
AF_PIA57268.1	EV_XP_012436331.1
AF_PIA57268.1	FF_XP_021286130.1
AF_PIA57268.1	FH_XP_019169332.1
AF_PIA57268.1	FI_XP_012084392.1
AF_PIA57268.1	FL_XP_018815343.1
AF_PIA57268.1	FL_XP_018841433.1
AF_PIA57268.1	FN_0385s0030
AF_PIA57268.1	FN_0785s0017
AF_PIA57268.1	FV_Lsi11G011760
AF_PIA57268.1	GB_XP_022135669.1
AF_PIA57268.1	GE_OVA04914.1
AF_PIA57268.1	GG_XP_008372871.1
AF_PIA57268.1	GH_XP_021611363.1
AF_PIA57268.1	GZ_XP_010268695.1
AF_PIA57268.1	HS_PON55109.1
AF_PIA57268.1	HU_00362g01037
AF_PIA57268.1	IA_04G171100
AF_PIA57268.1	IA_09G133800
AF_PIA57268.1	IC_XP_011037255.1
AF_PIA57268.1	IC_XP_011046870.1
AF_PIA57268.1	IO_XP_007199914.1
AF_PIA57268.1	IU_XP_002305482.1
AF_PIA57268.1	IU_XP_006379273.2
AF_PIA57268.1	LF_XP_018451779.1
AF_PIA57268.1	LO_XP_004230925.1
AF_PIA57268.1	LT_c0014_00684
AF_PIA57268.1	LU_XP_015068200.1
AF_PIA57268.1	LZ_0117s0430
AF_PIA57268.1	LZ_1150s0070
AF_PIA57268.1	MA_XP_006359643.1
AF_PIA57268.1	MF_10025417m
AF_PIA57268.1	MG_XP_019057386.1
AF_PIA57268.1	NF_XP_030487393.1
AF_PIA57268.1	PA_AUR62010109
AF_PIA57268.1	PL_Vadar_g47204
AF_PIA57268.1	PM_evm.model.fragScaff_scaffold_129.212
AF_PIA57268.1	PO_Cs09G00575.1
AF_PIA57268.1	PS_GWHTAAZH006774
AF_PIA57268.1	PU_ATA6.512.t1
AF_PIA57268.1	PX_Nycol.I01925
AF_PIA57268.1	PY_Vmac_009194-T1
AF_PIA57268.1	PZ_Rhsim11G0187100
AF_PIA59193.1	HZ_XP_008808809.2
AF_PIA62954.1	MC_Traes_4AL_A10FB6994
AF_PIA62954.1	PA_AUR62042558
AH_XP_020094790.1	BG_XP_003574084.1
AH_XP_020094790.1	BH_D03G0394800
AH_XP_020094790.1	BH_S03G0173100
AH_XP_020094790.1	BR_03G154500
AH_XP_020094790.1	BT_3G178700
AH_XP_020094790.1	FT_10G10210.1lpe
AH_XP_020094790.1	GQ_01G198200
AH_XP_020094790.1	GQ_02G195700
AH_XP_020094790.1	HD_XP_006661875.1
AH_XP_020094790.1	HH_ORUFI10G14510.1oru
AH_XP_020094790.1	HN_XP_015614404.2
AH_XP_020094790.1	IG_XP_025793063.1
AH_XP_020094790.1	IL_RLN42766.1
AH_XP_020094790.1	IV_9KG180400
AH_XP_020094790.1	IV_9NG293500
AH_XP_020094790.1	LH_XP_002467058.2
AH_XP_020094790.1	LN_XP_004982809.2
AH_XP_020094790.1	MB_TKV93269.1
AH_XP_020094790.1	MG_XP_010522515.1
AH_XP_020094790.1	MV_XP_002271371.1
AH_XP_020094790.1	ND_NP_001131211.1
AH_XP_020094790.1	ND_XP_008678397.1
AH_XP_020094790.1	PA_AUR62017672
AH_XP_020095094.1	EE_XP_010933363.1
AH_XP_020095094.1	GQ_03G100000
AH_XP_020095094.1	HH_ORUFI07G11610.1oru
AH_XP_020095094.1	HN_XP_015646301.1
AH_XP_020095094.1	IG_XP_025803866.1
AH_XP_020095094.1	IL_RLM84333.1
AH_XP_020095094.1	IV_2NG143209
AH_XP_020095094.1	LH_XP_021308366.1
AH_XP_020095094.1	LN_XP_004956033.1
AH_XP_020095094.1	MB_TKW31630.1
AH_XP_020095094.1	MC_Traes_2AS_2E21BFFFB
AH_XP_020095094.1	ND_NP_001149508.1
AH_XP_020107375.1	AI_WB4GB
AH_XP_020107375.1	AN_XP_016162082.1
AH_XP_020107375.1	AP_0006s0569
AH_XP_020107375.1	AP_0014s0726
AH_XP_020107375.1	AP_0643s0011
AH_XP_020107375.1	AR_XP_027350027.1
AH_XP_020107375.1	AV_XP_025658599.1
AH_XP_020107375.1	BG_XP_003577513.1
AH_XP_020107375.1	BH_D04G0254100
AH_XP_020107375.1	BH_S10G0129900
AH_XP_020107375.1	BN_1261015697
AH_XP_020107375.1	BT_5G123400
AH_XP_020107375.1	BU_XP_010682889.1
AH_XP_020107375.1	CC_XP_004493096.1
AH_XP_020107375.1	CO_XP_006446902.1
AH_XP_020107375.1	CV_NP_001306986.1
AH_XP_020107375.1	DA_XP_022983282.1
AH_XP_020107375.1	DB_XP_008449984.1
AH_XP_020107375.1	DC_RWR74428.1
AH_XP_020107375.1	DE_XP_022934336.1
AH_XP_020107375.1	DH_XP_023528254.1
AH_XP_020107375.1	DU_XP_017244106.1
AH_XP_020107375.1	EC_XP_022750423.1
AH_XP_020107375.1	EC_XP_022773618.1
AH_XP_020107375.1	ED_XP_010028921.1
AH_XP_020107375.1	EE_XP_010929491.1
AH_XP_020107375.1	EE_XP_010942344.1
AH_XP_020107375.1	ES_XP_003553986.1
AH_XP_020107375.1	FA_RZB47316.1
AH_XP_020107375.1	FF_XP_021297880.1
AH_XP_020107375.1	FI_XP_012067379.1
AH_XP_020107375.1	FL_XP_018834036.1
AH_XP_020107375.1	FM_1310s0006
AH_XP_020107375.1	FN_0159s0019
AH_XP_020107375.1	FQ_XP_019427416.1
AH_XP_020107375.1	FT_11G12250.1lpe
AH_XP_020107375.1	FV_Lsi05G004330
AH_XP_020107375.1	FZ_10012586
AH_XP_020107375.1	GA_XP_009403799.1
AH_XP_020107375.1	GA_XP_009404732.1
AH_XP_020107375.1	GA_XP_009421018.1
AH_XP_020107375.1	GE_OVA09703.1
AH_XP_020107375.1	GH_XP_021609389.1
AH_XP_020107375.1	GH_XP_021627264.1
AH_XP_020107375.1	GM_XP_024017826.1
AH_XP_020107375.1	GQ_09G139500
AH_XP_020107375.1	GQ_10G117900
AH_XP_020107375.1	GT_XP_003624524.1
AH_XP_020107375.1	GZ_XP_010249317.1
AH_XP_020107375.1	HD_XP_006663491.1
AH_XP_020107375.1	HN_XP_015616713.1
AH_XP_020107375.1	HS_PON35502.1
AH_XP_020107375.1	HZ_XP_008797107.1
AH_XP_020107375.1	IG_XP_025826870.1
AH_XP_020107375.1	IR_XP_026377179.1
AH_XP_020107375.1	IR_XP_026385682.1
AH_XP_020107375.1	IV_8KG259300
AH_XP_020107375.1	IV_8NG106502
AH_XP_020107375.1	LC_XP_002512817.1
AH_XP_020107375.1	LH_XP_002450864.2
AH_XP_020107375.1	LN_XP_004979387.1
AH_XP_020107375.1	MB_TKW01008.1
AH_XP_020107375.1	ME_XP_007032052.2
AH_XP_020107375.1	MI_PON50495.1
AH_XP_020107375.1	MT_XP_014491288.1
AH_XP_020107375.1	MU_XP_027931258.1
AH_XP_020107375.1	MV_XP_019080192.1
AH_XP_020107375.1	MZ_XP_015893917.1
AH_XP_020107375.1	NA_KMZ75012.1
AH_XP_020107375.1	ND_XP_008670765.1
AH_XP_020107375.1	NF_XP_030484186.1
AH_XP_020107375.1	PA_AUR62037807
AH_XP_020107375.1	PM_evm.model.original_scaffold_544.23
AH_XP_020107375.1	PO_Cs10G00733.1
AH_XP_020107375.1	PT_CTG_5330.13
AH_XP_020107375.1	PU_ATA12.50.t1
AH_XP_020107375.1	PU_ATA8.1237.t1.p1
AH_XP_020107375.1	PW_Dioal.10G004500
AH_XP_020107375.1	PY_Vmac_014735-T1
AH_XP_020107375.1	PZ_Rhsim08G0038400
AI_11DJA	AN_XP_016187828.1
AI_11DJA	AR_XP_027354468.1
AI_11DJA	AR_XP_027360815.1
AI_11DJA	AV_XP_025642791.1
AI_11DJA	AV_XP_025653969.1
AI_11DJA	AV_XP_025686923.1
AI_11DJA	AV_XP_025699802.1
AI_11DJA	CC_XP_012574354.1
AI_11DJA	CH_KYP52692.1
AI_11DJA	ES_NP_001304585.2
AI_11DJA	ES_NP_001340309.1
AI_11DJA	FA_RZB77756.1
AI_11DJA	FA_RZC31408.1
AI_11DJA	FQ_XP_019420991.1
AI_11DJA	FQ_XP_019423475.1
AI_11DJA	FQ_XP_019444595.1
AI_11DJA	FQ_XP_019454331.1
AI_11DJA	GT_XP_013453346.1
AI_11DJA	IZ_XP_007157042.1
AI_11DJA	ML_gene37920
AI_11DJA	MR_XP_017407854.1
AI_11DJA	MT_XP_014520574.1
AI_11DJA	MU_XP_027913565.1
AI_51F84	AN_XP_016196907.1
AI_51F84	AV_XP_025645473.1
AI_51F84	AV_XP_025693517.1
AI_537VV	AV_XP_025694418.1
AI_56C76	AV_XP_025646361.1
AI_72KEV	AV_XP_025646364.1
AI_72V59	AN_XP_016197780.1
AI_72V59	AN_XP_020976418.1
AI_72V59	AV_XP_025646384.1
AI_7F3TN	AN_XP_016187901.1
AI_7F3TN	AP_0003s1378
AI_7F3TN	AR_XP_027356185.1
AI_7F3TN	AV_XP_025642689.1
AI_7F3TN	AV_XP_025686811.1
AI_7F3TN	BN_1260977922
AI_7F3TN	BU_XP_010690460.1
AI_7F3TN	BZ_XP_016582441.1
AI_7F3TN	CA_XP_027108648.1
AI_7F3TN	CC_XP_004505681.1
AI_7F3TN	CE_RAL49322.1
AI_7F3TN	CH_KYP68086.1
AI_7F3TN	CI_CDO96957.1
AI_7F3TN	CL_OMO74451.1
AI_7F3TN	CM_XP_024993824.1
AI_7F3TN	CO_XP_006423581.1
AI_7F3TN	CP_XP_027163982.1
AI_7F3TN	CV_XP_006487398.1
AI_7F3TN	DE_XP_022928457.1
AI_7F3TN	DH_XP_023529830.1
AI_7F3TN	DO_XP_028099719.1
AI_7F3TN	EC_XP_022763105.1
AI_7F3TN	ED_XP_010028685.1
AI_7F3TN	EM_XP_004289833.1
AI_7F3TN	EO_XP_017634376.1
AI_7F3TN	ER_XP_016714428.1
AI_7F3TN	ER_XP_016734374.1
AI_7F3TN	ES_XP_003537759.1
AI_7F3TN	EV_XP_012436331.1
AI_7F3TN	FA_RZB73901.1
AI_7F3TN	FA_RZB79143.1
AI_7F3TN	FC_XP_021686086.1
AI_7F3TN	FF_XP_021286130.1
AI_7F3TN	FH_XP_019169332.1
AI_7F3TN	FI_XP_012084392.1
AI_7F3TN	FL_XP_018841433.1
AI_7F3TN	FM_0024s0996
AI_7F3TN	FN_0385s0030
AI_7F3TN	FN_0785s0017
AI_7F3TN	FQ_XP_019450909.1
AI_7F3TN	FU_XP_023736383.1
AI_7F3TN	FV_Lsi11G011760
AI_7F3TN	FZ_10026286
AI_7F3TN	FZ_10042388
AI_7F3TN	GB_XP_022135669.1
AI_7F3TN	GE_OVA04914.1
AI_7F3TN	GG_XP_008372871.1
AI_7F3TN	GH_XP_021611363.1
AI_7F3TN	GH_XP_021628675.1
AI_7F3TN	GI_N01286
AI_7F3TN	GM_XP_010088676.1
AI_7F3TN	GT_XP_013456566.1
AI_7F3TN	GZ_XP_010268695.1
AI_7F3TN	HS_PON55109.1
AI_7F3TN	HU_00362g01037
AI_7F3TN	IA_04G171100
AI_7F3TN	IA_09G133800
AI_7F3TN	IC_XP_011037255.1
AI_7F3TN	IC_XP_011046870.1
AI_7F3TN	IM_XP_008236187.1
AI_7F3TN	IO_XP_007199914.1
AI_7F3TN	IR_XP_026390554.1
AI_7F3TN	IR_XP_026433537.1
AI_7F3TN	IU_XP_002305482.1
AI_7F3TN	IU_XP_006379273.2
AI_7F3TN	IZ_XP_007131590.1
AI_7F3TN	LA_XP_023896520.1
AI_7F3TN	LB_XP_024167429.1
AI_7F3TN	LC_XP_002529257.1
AI_7F3TN	LD_G08007
AI_7F3TN	LL_XP_011092869.1
AI_7F3TN	LO_XP_004230925.1
AI_7F3TN	LS_XP_021846731.1
AI_7F3TN	LU_XP_015068200.1
AI_7F3TN	LZ_0117s0430
AI_7F3TN	LZ_1150s0070
AI_7F3TN	MA_XP_006359643.1
AI_7F3TN	ME_XP_007041944.1
AI_7F3TN	MI_PON83406.1
AI_7F3TN	MR_XP_017432631.1
AI_7F3TN	MT_XP_014521662.1
AI_7F3TN	MU_XP_027909414.1
AI_7F3TN	MV_XP_002276653.1
AI_7F3TN	NF_XP_030487393.1
AI_7F3TN	PA_AUR62010109
AI_7F3TN	PA_AUR62013102
AI_7F3TN	PL_Vadar_g47204
AI_7F3TN	PM_evm.model.fragScaff_scaffold_129.212
AI_7F3TN	PO_Cs09G00575.1
AI_7F3TN	PP_FRAEX38873_v2_000223220
AI_7F3TN	PS_GWHTAAZH006774
AI_7F3TN	PU_ATA6.512.t1
AI_7F3TN	PY_Vmac_009194-T1
AI_7F3TN	PZ_Rhsim11G0187100
AI_7F3TN	QB_THS.14G0358300
AI_9BM9J	AN_XP_016197780.1
AI_9BM9J	AV_XP_025646384.1
AI_9BM9J	AV_XP_025694437.1
AI_BI5M4	AR_XP_027339533.1
AI_BI5M4	CH_KYP70010.1
AI_BI5M4	DB_XP_008444217.1
AI_BI5M4	DQ_XP_004142644.1
AI_BI5M4	ES_NP_001304378.1
AI_BI5M4	FA_RZC07047.1
AI_BI5M4	GG_NP_001315967.1
AI_BI5M4	GT_XP_013461325.1
AI_BI5M4	IZ_XP_007137487.1
AI_BI5M4	ML_gene6311
AI_BI5M4	MR_XP_017420410.1
AI_BI5M4	MU_XP_027905373.1
AI_FT8DK	AN_XP_016207754.1
AI_FT8DK	AV_XP_025605778.1
AI_G80S0	AV_XP_025646382.1
AI_H7DF4	AN_XP_016197781.1
AI_H7DF4	AV_XP_025646394.1
AI_H9IK5	AN_XP_016197798.1
AI_H9IK5	AV_XP_025646378.1
AI_J6XSM	AN_XP_016197787.1
AI_J6XSM	AV_XP_025646387.1
AI_J6XSM	AV_XP_025692419.1
AI_J6XSM	MA_XP_006355706.1
AI_KQ7RG	AN_XP_016197789.2
AI_KQ7RG	PW_Dioal.17G106800
AI_LZ0RH	AV_XP_025694413.1
AI_P2LIW	AN_XP_016197779.1
AI_P2LIW	AN_XP_016197802.1
AI_P2LIW	AV_XP_025646354.1
AI_P2LIW	AV_XP_025646391.1
AI_P2LIW	AV_XP_025694436.1
AI_P9QYX	AN_XP_016197793.1
AI_P9QYX	AV_XP_025646376.1
AI_P9QYX	AV_XP_025646382.1
AI_P9QYX	AV_XP_025694419.1
AI_PG2U7	AN_XP_016180692.1
AI_PG2U7	AV_XP_025626847.1
AI_PG2U7	AV_XP_025688727.1
AI_QCT1V	IZ_XP_007157042.1
AI_W0CCT	AN_XP_016197801.1
AI_W79GG	AN_XP_016197783.1
AI_W79GG	AN_XP_016197784.1
AI_W79GG	AV_XP_025646385.1
AI_W79GG	ES_XP_014634365.1
AI_WB4GB	AN_XP_016162082.1
AI_WB4GB	AO_XP_002871591.1
AI_WB4GB	AP_0006s0569
AI_WB4GB	AP_0014s0726
AI_WB4GB	AP_0643s0011
AI_WB4GB	AR_XP_027350027.1
AI_WB4GB	AV_XP_025658599.1
AI_WB4GB	BC_NP_196897.1
AI_WB4GB	BG_XP_003577513.1
AI_WB4GB	BH_D04G0254100
AI_WB4GB	BH_S10G0129900
AI_WB4GB	BL_XP_022554351.1
AI_WB4GB	BM_XP_013622382.1
AI_WB4GB	BN_1261015697
AI_WB4GB	BS_2902s0128
AI_WB4GB	BU_XP_010682889.1
AI_WB4GB	CC_XP_004493096.1
AI_WB4GB	CH_KYP38127.1
AI_WB4GB	CO_XP_006446902.1
AI_WB4GB	CT_03814
AI_WB4GB	CV_NP_001306986.1
AI_WB4GB	DA_XP_022983282.1
AI_WB4GB	DB_XP_008449984.1
AI_WB4GB	DC_RWR74428.1
AI_WB4GB	DE_XP_022934336.1
AI_WB4GB	DH_XP_023528254.1
AI_WB4GB	DN_XP_010420005.1
AI_WB4GB	DN_XP_010453497.1
AI_WB4GB	DN_XP_010492176.1
AI_WB4GB	DQ_XP_004145707.1
AI_WB4GB	DU_XP_017244106.1
AI_WB4GB	EC_XP_022750423.1
AI_WB4GB	EC_XP_022773618.1
AI_WB4GB	ED_XP_010028921.1
AI_WB4GB	EE_XP_010929491.1
AI_WB4GB	EE_XP_010942344.1
AI_WB4GB	EG_XP_006399896.1
AI_WB4GB	ER_XP_016668064.1
AI_WB4GB	ES_XP_003553986.1
AI_WB4GB	FA_RZB47316.1
AI_WB4GB	FF_XP_021297880.1
AI_WB4GB	FI_XP_012067379.1
AI_WB4GB	FL_XP_018834036.1
AI_WB4GB	FM_0080s0039
AI_WB4GB	FM_1310s0006
AI_WB4GB	FN_0159s0019
AI_WB4GB	FN_0279s0045
AI_WB4GB	FN_0345s0047
AI_WB4GB	FP_scaffold1846_40lal
AI_WB4GB	FQ_XP_019427416.1
AI_WB4GB	FT_11G12250.1lpe
AI_WB4GB	FV_Lsi05G004330
AI_WB4GB	FZ_10012586
AI_WB4GB	GA_XP_009403799.1
AI_WB4GB	GA_XP_009421018.1
AI_WB4GB	GE_OVA09703.1
AI_WB4GB	GH_XP_021609389.1
AI_WB4GB	GH_XP_021627264.1
AI_WB4GB	GM_XP_024017826.1
AI_WB4GB	GQ_09G139500
AI_WB4GB	GQ_10G113300
AI_WB4GB	GQ_10G117900
AI_WB4GB	GT_XP_003624524.1
AI_WB4GB	GZ_XP_010249317.1
AI_WB4GB	HD_XP_006663491.1
AI_WB4GB	HN_XP_015616713.1
AI_WB4GB	HS_PON35502.1
AI_WB4GB	HZ_XP_008797107.1
AI_WB4GB	IG_XP_025826870.1
AI_WB4GB	IR_XP_026377179.1
AI_WB4GB	IR_XP_026385682.1
AI_WB4GB	IV_8KG259300
AI_WB4GB	IV_8NG106502
AI_WB4GB	IZ_XP_007161599.1
AI_WB4GB	LA_XP_023883745.1
AI_WB4GB	LC_XP_002512817.1
AI_WB4GB	LH_XP_002450864.2
AI_WB4GB	LM_scaffold843_425sir
AI_WB4GB	LN_XP_004979387.1
AI_WB4GB	LT_c0002_01590
AI_WB4GB	MB_TKW01008.1
AI_WB4GB	ME_XP_007032052.2
AI_WB4GB	MF_10013745m
AI_WB4GB	MG_XP_010551951.1
AI_WB4GB	MI_PON50495.1
AI_WB4GB	MR_XP_017406662.1
AI_WB4GB	MT_XP_014491288.1
AI_WB4GB	MU_XP_027931258.1
AI_WB4GB	MV_XP_019080192.1
AI_WB4GB	MZ_XP_015893917.1
AI_WB4GB	NA_KMZ75012.1
AI_WB4GB	ND_XP_008670765.1
AI_WB4GB	NF_XP_030484186.1
AI_WB4GB	PA_AUR62037807
AI_WB4GB	PL_Vadar_g19825
AI_WB4GB	PM_evm.model.original_scaffold_544.23
AI_WB4GB	PU_ATA8.1237.t1.p1
AI_WB4GB	PW_Dioal.10G004500
AI_WB4GB	PY_Vmac_014735-T1
AI_WB4GB	PZ_Rhsim08G0038400
AI_WV5HP	AV_XP_025646364.1
AI_XB9DF	AN_XP_016197802.1
AI_XB9DF	AV_XP_025646354.1
AI_XB9DF	AV_XP_025646391.1
AI_XB9DF	AV_XP_025694412.1
AI_XCU6I	AV_XP_025646355.1
AI_XCU6I	GT_XP_003610852.1
AI_XCU6I	IZ_XP_007157050.1
AI_YC5B5	AI_11DJA
AI_YC5B5	AN_XP_016187828.1
AI_YC5B5	AR_XP_027354468.1
AI_YC5B5	AR_XP_027360815.1
AI_YC5B5	AV_XP_025642791.1
AI_YC5B5	AV_XP_025653969.1
AI_YC5B5	AV_XP_025686923.1
AI_YC5B5	AV_XP_025699802.1
AI_YC5B5	CC_XP_012574354.1
AI_YC5B5	CH_KYP52692.1
AI_YC5B5	ES_NP_001304585.2
AI_YC5B5	ES_NP_001340309.1
AI_YC5B5	FA_RZB77756.1
AI_YC5B5	FQ_XP_019420991.1
AI_YC5B5	FQ_XP_019444595.1
AI_YC5B5	GT_XP_013453346.1
AI_YC5B5	IZ_XP_007157042.1
AI_YC5B5	ML_gene37920
AI_YC5B5	MR_XP_017407854.1
AI_YC5B5	MT_XP_014520574.1
AI_YC5B5	MU_XP_027913565.1
AI_YC877	FA_RZB96329.1
AI_ZWT01	AV_XP_025646376.1
AI_ZWT01	AV_XP_025694424.1
AI_ZWT01	ES_NP_001337038.1
AN_XP_016162082.1	AO_XP_002871591.1
AN_XP_016162082.1	AP_0006s0569
AN_XP_016162082.1	AP_0014s0726
AN_XP_016162082.1	AP_0643s0011
AN_XP_016162082.1	AR_XP_027350027.1
AN_XP_016162082.1	AV_XP_025658599.1
AN_XP_016162082.1	BC_NP_196897.1
AN_XP_016162082.1	BG_XP_003577513.1
AN_XP_016162082.1	BH_D04G0254100
AN_XP_016162082.1	BH_S10G0129900
AN_XP_016162082.1	BL_NP_001302984.1
AN_XP_016162082.1	BL_XP_013727454.1
AN_XP_016162082.1	BL_XP_022554351.1
AN_XP_016162082.1	BM_XP_013605982.1
AN_XP_016162082.1	BM_XP_013622382.1
AN_XP_016162082.1	BN_1261015697
AN_XP_016162082.1	BQ_XP_009121714.1
AN_XP_016162082.1	BQ_XP_009131369.1
AN_XP_016162082.1	BS_2902s0128
AN_XP_016162082.1	BU_XP_010682889.1
AN_XP_016162082.1	CC_XP_004493096.1
AN_XP_016162082.1	CH_KYP38127.1
AN_XP_016162082.1	CO_XP_006446902.1
AN_XP_016162082.1	CS_5588s0022
AN_XP_016162082.1	CT_03814
AN_XP_016162082.1	CV_NP_001306986.1
AN_XP_016162082.1	DA_XP_022983282.1
AN_XP_016162082.1	DB_XP_008449984.1
AN_XP_016162082.1	DC_RWR74428.1
AN_XP_016162082.1	DE_XP_022934336.1
AN_XP_016162082.1	DH_XP_023528254.1
AN_XP_016162082.1	DN_XP_010420005.1
AN_XP_016162082.1	DN_XP_010453497.1
AN_XP_016162082.1	DN_XP_010492176.1
AN_XP_016162082.1	DQ_XP_004145707.1
AN_XP_016162082.1	DU_XP_017244106.1
AN_XP_016162082.1	EC_XP_022750423.1
AN_XP_016162082.1	EC_XP_022773618.1
AN_XP_016162082.1	ED_XP_010028921.1
AN_XP_016162082.1	EE_XP_010929491.1
AN_XP_016162082.1	EE_XP_010942344.1
AN_XP_016162082.1	EG_XP_006399896.1
AN_XP_016162082.1	EO_XP_017608502.1
AN_XP_016162082.1	ES_XP_003553986.1
AN_XP_016162082.1	FA_RZB47316.1
AN_XP_016162082.1	FF_XP_021297880.1
AN_XP_016162082.1	FI_XP_012067379.1
AN_XP_016162082.1	FL_XP_018834036.1
AN_XP_016162082.1	FM_0080s0039
AN_XP_016162082.1	FM_1310s0006
AN_XP_016162082.1	FN_0159s0019
AN_XP_016162082.1	FN_0279s0045
AN_XP_016162082.1	FN_0345s0047
AN_XP_016162082.1	FP_scaffold1846_40lal
AN_XP_016162082.1	FQ_XP_019427416.1
AN_XP_016162082.1	FT_11G12250.1lpe
AN_XP_016162082.1	FV_Lsi05G004330
AN_XP_016162082.1	FZ_10012586
AN_XP_016162082.1	GA_XP_009404732.1
AN_XP_016162082.1	GA_XP_009421018.1
AN_XP_016162082.1	GE_OVA09703.1
AN_XP_016162082.1	GH_XP_021609389.1
AN_XP_016162082.1	GH_XP_021627264.1
AN_XP_016162082.1	GM_XP_024017826.1
AN_XP_016162082.1	GQ_09G139500
AN_XP_016162082.1	GQ_10G113300
AN_XP_016162082.1	GQ_10G117900
AN_XP_016162082.1	GT_XP_003624524.1
AN_XP_016162082.1	GZ_XP_010249317.1
AN_XP_016162082.1	HD_XP_006663491.1
AN_XP_016162082.1	HN_XP_015616713.1
AN_XP_016162082.1	HS_PON35502.1
AN_XP_016162082.1	HZ_XP_008797107.1
AN_XP_016162082.1	IG_XP_025826870.1
AN_XP_016162082.1	IR_XP_026377179.1
AN_XP_016162082.1	IR_XP_026385682.1
AN_XP_016162082.1	IV_8KG259300
AN_XP_016162082.1	IV_8NG106502
AN_XP_016162082.1	IZ_XP_007161599.1
AN_XP_016162082.1	LA_XP_023883745.1
AN_XP_016162082.1	LC_XP_002512817.1
AN_XP_016162082.1	LF_XP_018442390.1
AN_XP_016162082.1	LF_XP_018446842.1
AN_XP_016162082.1	LF_XP_018475690.1
AN_XP_016162082.1	LH_XP_002450864.2
AN_XP_016162082.1	LM_scaffold843_425sir
AN_XP_016162082.1	LN_XP_004979387.1
AN_XP_016162082.1	LT_c0002_01590
AN_XP_016162082.1	MB_TKW01008.1
AN_XP_016162082.1	ME_XP_007032052.2
AN_XP_016162082.1	MF_10013745m
AN_XP_016162082.1	MG_XP_010551951.1
AN_XP_016162082.1	MI_PON50495.1
AN_XP_016162082.1	MR_XP_017406662.1
AN_XP_016162082.1	MT_XP_014491288.1
AN_XP_016162082.1	MU_XP_027931258.1
AN_XP_016162082.1	MV_XP_019080192.1
AN_XP_016162082.1	MZ_XP_015893917.1
AN_XP_016162082.1	NA_KMZ75012.1
AN_XP_016162082.1	ND_XP_008670765.1
AN_XP_016162082.1	NF_XP_030484186.1
AN_XP_016162082.1	PA_AUR62037807
AN_XP_016162082.1	PL_Vadar_g19825
AN_XP_016162082.1	PM_evm.model.original_scaffold_544.23
AN_XP_016162082.1	PU_ATA12.50.t1
AN_XP_016162082.1	PU_ATA8.1237.t1.p1
AN_XP_016162082.1	PW_Dioal.10G004500
AN_XP_016162082.1	PY_Vmac_014735-T1
AN_XP_016162082.1	PZ_Rhsim08G0038400
AN_XP_016162720.1	AV_XP_025659771.1
AN_XP_016162722.1	AV_XP_025659772.1
AN_XP_016180692.1	AV_XP_025626847.1
AN_XP_016180692.1	AV_XP_025688727.1
AN_XP_016187828.1	AR_XP_027354468.1
AN_XP_016187828.1	AR_XP_027360815.1
AN_XP_016187828.1	AV_XP_025642791.1
AN_XP_016187828.1	AV_XP_025653969.1
AN_XP_016187828.1	AV_XP_025686923.1
AN_XP_016187828.1	AV_XP_025699802.1
AN_XP_016187828.1	CC_XP_012574354.1
AN_XP_016187828.1	CH_KYP52692.1
AN_XP_016187828.1	ES_NP_001304585.2
AN_XP_016187828.1	ES_NP_001340309.1
AN_XP_016187828.1	FA_RZB77756.1
AN_XP_016187828.1	FQ_XP_019420991.1
AN_XP_016187828.1	FQ_XP_019423475.1
AN_XP_016187828.1	FQ_XP_019444595.1
AN_XP_016187828.1	GT_XP_013453346.1
AN_XP_016187828.1	IZ_XP_007157042.1
AN_XP_016187828.1	ML_gene37920
AN_XP_016187828.1	MR_XP_017407854.1
AN_XP_016187828.1	MT_XP_014520574.1
AN_XP_016187828.1	MU_XP_027913565.1
AN_XP_016187901.1	AP_0003s1378
AN_XP_016187901.1	AR_XP_027356185.1
AN_XP_016187901.1	AV_XP_025642689.1
AN_XP_016187901.1	AV_XP_025686811.1
AN_XP_016187901.1	BN_1260977922
AN_XP_016187901.1	BU_XP_010690460.1
AN_XP_016187901.1	BZ_XP_016582441.1
AN_XP_016187901.1	CA_XP_027108648.1
AN_XP_016187901.1	CC_XP_004505681.1
AN_XP_016187901.1	CE_RAL49322.1
AN_XP_016187901.1	CH_KYP68086.1
AN_XP_016187901.1	CI_CDO96957.1
AN_XP_016187901.1	CL_OMO74451.1
AN_XP_016187901.1	CM_XP_024993824.1
AN_XP_016187901.1	CO_XP_006423581.1
AN_XP_016187901.1	CP_XP_027163982.1
AN_XP_016187901.1	CR_GAV60300.1
AN_XP_016187901.1	CV_XP_006487398.1
AN_XP_016187901.1	DE_XP_022928457.1
AN_XP_016187901.1	DH_XP_023529830.1
AN_XP_016187901.1	DO_XP_028099719.1
AN_XP_016187901.1	EC_XP_022763105.1
AN_XP_016187901.1	ED_XP_010028685.1
AN_XP_016187901.1	EM_XP_004289833.1
AN_XP_016187901.1	EO_XP_017634376.1
AN_XP_016187901.1	ER_XP_016714428.1
AN_XP_016187901.1	ER_XP_016734374.1
AN_XP_016187901.1	ES_XP_003537759.1
AN_XP_016187901.1	EV_XP_012436331.1
AN_XP_016187901.1	FA_RZB73901.1
AN_XP_016187901.1	FA_RZB79143.1
AN_XP_016187901.1	FC_XP_021686086.1
AN_XP_016187901.1	FF_XP_021286130.1
AN_XP_016187901.1	FH_XP_019169332.1
AN_XP_016187901.1	FI_XP_012084392.1
AN_XP_016187901.1	FL_XP_018841433.1
AN_XP_016187901.1	FM_0024s0996
AN_XP_016187901.1	FN_0385s0030
AN_XP_016187901.1	FN_0785s0017
AN_XP_016187901.1	FQ_XP_019450909.1
AN_XP_016187901.1	FU_XP_023736383.1
AN_XP_016187901.1	FZ_10026286
AN_XP_016187901.1	FZ_10042388
AN_XP_016187901.1	GB_XP_022135669.1
AN_XP_016187901.1	GE_OVA04914.1
AN_XP_016187901.1	GG_XP_008372871.1
AN_XP_016187901.1	GH_XP_021611363.1
AN_XP_016187901.1	GH_XP_021628675.1
AN_XP_016187901.1	GI_N01286
AN_XP_016187901.1	GM_XP_010088676.1
AN_XP_016187901.1	GT_XP_013456566.1
AN_XP_016187901.1	GZ_XP_010268695.1
AN_XP_016187901.1	HS_PON55109.1
AN_XP_016187901.1	HU_00362g01037
AN_XP_016187901.1	IA_04G171100
AN_XP_016187901.1	IA_09G133800
AN_XP_016187901.1	IC_XP_011037255.1
AN_XP_016187901.1	IC_XP_011046870.1
AN_XP_016187901.1	IM_XP_008236187.1
AN_XP_016187901.1	IO_XP_007199914.1
AN_XP_016187901.1	IR_XP_026390554.1
AN_XP_016187901.1	IR_XP_026433537.1
AN_XP_016187901.1	IU_XP_002305482.1
AN_XP_016187901.1	IU_XP_006379273.2
AN_XP_016187901.1	IZ_XP_007131590.1
AN_XP_016187901.1	LA_XP_023896520.1
AN_XP_016187901.1	LB_XP_024167429.1
AN_XP_016187901.1	LC_XP_002529257.1
AN_XP_016187901.1	LD_G08007
AN_XP_016187901.1	LL_XP_011092869.1
AN_XP_016187901.1	LO_XP_004230925.1
AN_XP_016187901.1	LS_XP_021846731.1
AN_XP_016187901.1	LU_XP_015068200.1
AN_XP_016187901.1	LZ_0117s0430
AN_XP_016187901.1	LZ_1150s0070
AN_XP_016187901.1	MA_XP_006359643.1
AN_XP_016187901.1	ME_XP_007041944.1
AN_XP_016187901.1	MI_PON83406.1
AN_XP_016187901.1	MR_XP_017432631.1
AN_XP_016187901.1	MT_XP_014521662.1
AN_XP_016187901.1	MU_XP_027909414.1
AN_XP_016187901.1	MV_XP_002276653.1
AN_XP_016187901.1	NF_XP_030487393.1
AN_XP_016187901.1	PA_AUR62010109
AN_XP_016187901.1	PA_AUR62013102
AN_XP_016187901.1	PL_Vadar_g47204
AN_XP_016187901.1	PM_evm.model.fragScaff_scaffold_129.212
AN_XP_016187901.1	PO_Cs09G00575.1
AN_XP_016187901.1	PP_FRAEX38873_v2_000223220
AN_XP_016187901.1	PS_GWHTAAZH006774
AN_XP_016187901.1	PU_ATA6.512.t1
AN_XP_016187901.1	PY_Vmac_009194-T1
AN_XP_016187901.1	PZ_Rhsim11G0187100
AN_XP_016187901.1	QB_THS.14G0358300
AN_XP_016196906.1	AV_XP_025693517.1
AN_XP_016196907.1	AV_XP_025645473.1
AN_XP_016197777.1	AV_XP_025692412.1
AN_XP_016197779.1	AV_XP_025646354.1
AN_XP_016197779.1	AV_XP_025646391.1
AN_XP_016197779.1	AV_XP_025694412.1
AN_XP_016197779.1	AV_XP_025694436.1
AN_XP_016197780.1	AV_XP_025646366.1
AN_XP_016197780.1	AV_XP_025646384.1
AN_XP_016197780.1	AV_XP_025694423.1
AN_XP_016197780.1	AV_XP_025694437.1
AN_XP_016197780.1	ES_XP_003531226.2
AN_XP_016197780.1	PW_Dioal.17G107100
AN_XP_016197781.1	ES_NP_001347288.1
AN_XP_016197783.1	AV_XP_025646357.1
AN_XP_016197783.1	AV_XP_025694415.1
AN_XP_016197783.1	AV_XP_025694439.1
AN_XP_016197783.1	ES_NP_001276296.1
AN_XP_016197783.1	ES_XP_014634365.1
AN_XP_016197784.1	AV_XP_025646356.1
AN_XP_016197784.1	AV_XP_025694415.1
AN_XP_016197784.1	AV_XP_025694439.1
AN_XP_016197787.1	AV_XP_025646387.1
AN_XP_016197787.1	AV_XP_025692419.1
AN_XP_016197788.1	AV_XP_025646361.1
AN_XP_016197788.1	AV_XP_025646376.1
AN_XP_016197788.1	AV_XP_025694440.1
AN_XP_016197789.2	AV_XP_025646382.1
AN_XP_016197789.2	AV_XP_025694424.1
AN_XP_016197789.2	AV_XP_025694425.1
AN_XP_016197793.1	AN_XP_016197788.1
AN_XP_016197793.1	AV_XP_025646361.1
AN_XP_016197793.1	AV_XP_025646376.1
AN_XP_016197793.1	AV_XP_025694419.1
AN_XP_016197798.1	AP_0008s0738
AN_XP_016197798.1	AV_XP_025646378.1
AN_XP_016197799.2	AV_XP_025694421.1
AN_XP_016197799.2	GT_XP_013453347.1
AN_XP_016197801.1	AV_XP_025646360.1
AN_XP_016197801.1	AV_XP_025694418.1
AN_XP_016197802.1	AN_XP_016197779.1
AN_XP_016197802.1	AV_XP_025646354.1
AN_XP_016197802.1	AV_XP_025646391.1
AN_XP_016197802.1	AV_XP_025694412.1
AN_XP_016197802.1	AV_XP_025694436.1
AN_XP_016197804.1	AV_XP_025646355.1
AN_XP_016197804.1	GT_XP_003610852.1
AN_XP_016197805.1	AN_XP_016197783.1
AN_XP_016197805.1	AV_XP_025646356.1
AN_XP_016197805.1	AV_XP_025646357.1
AN_XP_016197805.1	AV_XP_025646385.1
AN_XP_016197805.1	AV_XP_025694415.1
AN_XP_016197805.1	AV_XP_025694438.1
AN_XP_016197805.1	ES_XP_014634365.1
AN_XP_016197807.1	AN_XP_016197784.1
AN_XP_016197807.1	AV_XP_025646356.1
AN_XP_016197807.1	GT_XP_003610855.1
AN_XP_016207754.1	AV_XP_025605778.1
AN_XP_020962009.1	AR_XP_027339533.1
AN_XP_020962009.1	AV_XP_025612869.1
AN_XP_020962009.1	AV_XP_025668931.1
AN_XP_020962009.1	CH_KYP70010.1
AN_XP_020962009.1	EM_XP_011458833.1
AN_XP_020962009.1	EO_XP_017649139.1
AN_XP_020962009.1	ES_NP_001304378.1
AN_XP_020962009.1	FA_RZC07047.1
AN_XP_020962009.1	FI_XP_020536903.1
AN_XP_020962009.1	GB_XP_022141572.1
AN_XP_020962009.1	GT_XP_013461325.1
AN_XP_020962009.1	IZ_XP_007137487.1
AN_XP_020962009.1	LB_XP_024162365.1
AN_XP_020962009.1	LC_XP_002520289.1
AN_XP_020962009.1	LD_G01512
AN_XP_020962009.1	MC_Traes_2DL_BC7F606B9
AN_XP_020962009.1	ML_gene6311
AN_XP_020976418.1	AN_XP_016197780.1
AN_XP_020976418.1	AV_XP_025646366.1
AN_XP_020976418.1	AV_XP_025646384.1
AN_XP_020976446.1	AV_XP_025694435.1
AN_XP_020978004.1	AP_0008s0740
AN_XP_020978004.1	AV_XP_025646362.1
AN_XP_020978004.1	AV_XP_025694417.1
AO_XP_002871591.1	AP_0006s0569
AO_XP_002871591.1	AP_0014s0726
AO_XP_002871591.1	AR_XP_027350027.1
AO_XP_002871591.1	AV_XP_025658599.1
AO_XP_002871591.1	BC_NP_196897.1
AO_XP_002871591.1	BH_S10G0129900
AO_XP_002871591.1	BL_NP_001302477.1
AO_XP_002871591.1	BL_NP_001302984.1
AO_XP_002871591.1	BL_XP_013677202.1
AO_XP_002871591.1	BL_XP_013727454.1
AO_XP_002871591.1	BL_XP_022554351.1
AO_XP_002871591.1	BM_XP_013605982.1
AO_XP_002871591.1	BM_XP_013621435.1
AO_XP_002871591.1	BM_XP_013622382.1
AO_XP_002871591.1	BN_1261015697
AO_XP_002871591.1	BQ_XP_009121714.1
AO_XP_002871591.1	BQ_XP_009125955.1
AO_XP_002871591.1	BQ_XP_009131369.1
AO_XP_002871591.1	BS_2902s0128
AO_XP_002871591.1	BU_XP_010682889.1
AO_XP_002871591.1	CC_XP_004493096.1
AO_XP_002871591.1	CO_XP_006446902.1
AO_XP_002871591.1	CS_5588s0022
AO_XP_002871591.1	CT_03814
AO_XP_002871591.1	CV_NP_001306986.1
AO_XP_002871591.1	DA_XP_022983282.1
AO_XP_002871591.1	DB_XP_008449984.1
AO_XP_002871591.1	DE_XP_022934336.1
AO_XP_002871591.1	DH_XP_023528254.1
AO_XP_002871591.1	DN_XP_010420005.1
AO_XP_002871591.1	DN_XP_010453497.1
AO_XP_002871591.1	DN_XP_010492176.1
AO_XP_002871591.1	DQ_XP_004145707.1
AO_XP_002871591.1	DU_XP_017244106.1
AO_XP_002871591.1	EC_XP_022750423.1
AO_XP_002871591.1	EC_XP_022773618.1
AO_XP_002871591.1	ED_XP_010028921.1
AO_XP_002871591.1	EE_XP_010942344.1
AO_XP_002871591.1	EG_XP_006399896.1
AO_XP_002871591.1	ES_XP_003553986.1
AO_XP_002871591.1	FA_RZB47316.1
AO_XP_002871591.1	FF_XP_021297880.1
AO_XP_002871591.1	FI_XP_012067379.1
AO_XP_002871591.1	FL_XP_018834036.1
AO_XP_002871591.1	FM_0058s0283
AO_XP_002871591.1	FM_0080s0039
AO_XP_002871591.1	FM_1310s0006
AO_XP_002871591.1	FN_0024s0074
AO_XP_002871591.1	FN_0159s0019
AO_XP_002871591.1	FN_0279s0045
AO_XP_002871591.1	FN_0345s0047
AO_XP_002871591.1	FP_scaffold1112_3lal
AO_XP_002871591.1	FP_scaffold1846_40lal
AO_XP_002871591.1	FP_scaffold3159_5lal
AO_XP_002871591.1	FQ_XP_019427416.1
AO_XP_002871591.1	FV_Lsi05G004330
AO_XP_002871591.1	FZ_10012586
AO_XP_002871591.1	GA_XP_009421018.1
AO_XP_002871591.1	GE_OVA09703.1
AO_XP_002871591.1	GH_XP_021609389.1
AO_XP_002871591.1	GH_XP_021627264.1
AO_XP_002871591.1	GQ_10G117900
AO_XP_002871591.1	GT_XP_003624524.1
AO_XP_002871591.1	GZ_XP_010249317.1
AO_XP_002871591.1	HS_PON35502.1
AO_XP_002871591.1	HZ_XP_008797107.1
AO_XP_002871591.1	IA_14G152900
AO_XP_002871591.1	IR_XP_026377179.1
AO_XP_002871591.1	IR_XP_026385682.1
AO_XP_002871591.1	IU_XP_002321081.1
AO_XP_002871591.1	IZ_XP_007161599.1
AO_XP_002871591.1	LC_XP_002512817.1
AO_XP_002871591.1	LF_XP_018442390.1
AO_XP_002871591.1	LF_XP_018446842.1
AO_XP_002871591.1	LF_XP_018471920.1
AO_XP_002871591.1	LF_XP_018475690.1
AO_XP_002871591.1	LF_XP_018476143.1
AO_XP_002871591.1	LM_scaffold843_425sir
AO_XP_002871591.1	LT_c0002_01590
AO_XP_002871591.1	LZ_0542s0090
AO_XP_002871591.1	ME_XP_007032052.2
AO_XP_002871591.1	MF_10013745m
AO_XP_002871591.1	MG_XP_010551951.1
AO_XP_002871591.1	MI_PON50495.1
AO_XP_002871591.1	MT_XP_014491288.1
AO_XP_002871591.1	MU_XP_027931258.1
AO_XP_002871591.1	MV_XP_019080192.1
AO_XP_002871591.1	MZ_XP_015893917.1
AO_XP_002871591.1	NF_XP_030484186.1
AO_XP_002871591.1	PA_AUR62037807
AO_XP_002871591.1	PL_Vadar_g19825
AO_XP_002871591.1	PM_evm.model.original_scaffold_544.23
AO_XP_002871591.1	PU_ATA8.1237.t1.p1
AO_XP_002871591.1	PY_Vmac_014735-T1
AO_XP_002871591.1	PZ_Rhsim08G0038400
AO_XP_002889339.2	BC_NP_171707.1
AO_XP_002889339.2	BS_5325s0125
AO_XP_002889339.2	BU_XP_010692193.1
AO_XP_002889339.2	BZ_XP_016557625.1
AO_XP_002889339.2	CA_XP_027102543.1
AO_XP_002889339.2	CI_CDP09465.1
AO_XP_002889339.2	CM_XP_024958746.1
AO_XP_002889339.2	CO_XP_006445367.1
AO_XP_002889339.2	CP_XP_027155047.1
AO_XP_002889339.2	CS_1968s0139
AO_XP_002889339.2	CT_05449
AO_XP_002889339.2	CV_XP_006464485.1
[truncated: 20,948 more rows]

## Sheet: CHS-like
Table S6 Identified syntenic connections within CHS and CHS-like genes.
Gene_A	Gene_B
AP_0643s0012	FZ_10041507
AR_XP_027355892.1	FN_1031s0017
AR_XP_027358142.1	FN_0001s0086
CB_Carg10132	CI_CDO99413.1
CB_Carg10132	FZ_10011745
CB_Carg10132	IA_01G055500
CI_CDO99413.1	FZ_10011745
CI_CDO99413.1	IA_01G055500
CI_CDO99413.1	PG_Cs01g02279
CO_XP_024034720.1	CV_XP_006490356.1
CO_XP_024034720.1	IV_7KG263400
DC_RWR79211.1	EC_XP_022725082.1
DC_RWR79211.1	LF_XP_018445313.1
DL_XP_001697210.1	EU_KXZ42084.1
DL_XP_001697210.1	LG_GBF91682.1
DL_XP_001697210.1	MS_XP_002946066.1
EC_XP_022725082.1	LF_XP_018445313.1
EU_KXZ42084.1	MS_XP_002946066.1
FN_0001s0086	FN_1031s0017
FZ_10011745	PG_Cs01g02279
FZ_10041507	IL_RLM57792.1
IA_15G142600	IC_XP_011041580.1
IA_15G142600	IC_XP_011048665.1
IA_15G142600	PS_GWHTAAZH024473
IC_XP_011041580.1	IC_XP_011048665.1
IC_XP_011041580.1	PS_GWHTAAZH024473
IC_XP_011048665.1	PS_GWHTAAZH024473
